# Supplementary material for: SCSCTS: An improved SCS+C topographic correction model with shadow compensation for mountainous regions
Source: PLoS One. 2026 Apr 30;21(4):e0347784. doi: 10.1371/journal.pone.0347784 (PMC13132225; doi:10.1371/journal.pone.0347784)
Supplement: S1 File — (XLSX) [file pone.0347784.s001.xlsx]

## Sheet: UNCORR_band2
cos_i	reflectance
0.710895	0.0387338
0.964879	0.0324811
0.926729	0.0661593
0.802043	0.0554569
0.774951	0.0418537
0.892441	0.0457452
0.883045	0.0412875
0.795105	0.0359808
0.836582	0.0400898
0.971507	0.0515816
0.662254	0.0215696
0.54045	0.0219747
0.911643	0.0201912
0.893011	0.0669311
0.855421	0.0598026
0.783089	0.0527253
0.820861	0.0371269
0.812435	0.0389844
0.625823	0.0307326
0.80089	0.0321229
0.523693	0.0177978
0.945654	0.0451127
0.884841	0.0554301
0.773491	0.047142
0.87004	0.0396842
0.52199	0.0294262
0.842902	0.0405675
0.942961	0.0331532
0.669034	0.0297818
0.648712	0.0398669
0.950014	0.0483106
0.77145	0.0679766
0.352293	0.0294425
0.905966	0.0425124
0.866863	0.0594347
0.983153	0.0487624
0.942897	0.0445123
0.716791	0.0287273
0.575953	0.0222655
0.836131	0.0244129
0.995684	0.0299426
0.970322	0.0425946
0.964115	0.0346916
0.900314	0.0373281
0.928042	0.0477092
0.794637	0.0502706
0.673668	0.0438713
0.829452	0.0459844
0.876916	0.0613237
0.724942	0.0362671
0.823601	0.0344056
0.984864	0.0420573
0.937399	0.0463762
0.798257	0.0340206
0.817829	0.0463116
0.959102	0.0329542
0.472652	0.0184168
0.894799	0.0298644
0.977354	0.038878
0.797905	0.0482158
0.94852	0.0489279
0.566445	0.028896
0.862397	0.0434687
0.994883	0.0472281
0.692056	0.0300599
0.945671	0.0386703
0.761238	0.0223312
0.617102	0.0345497
0.876378	0.0457136
0.779327	0.034029
0.185975	0.0208415
0.960221	0.0611046
0.956363	0.0295897
0.981555	0.0583981
0.310732	0.0231537
0.586381	0.0339909
0.484417	0.0235475
0.797662	0.0421565
0.769428	0.0366463
0.967349	0.0272411
0.832475	0.0434076
0.753745	0.0409583
0.735594	0.0429076
0.963106	0.0585176
0.265248	0.0194974
0.453804	0.0298513
0.659066	0.0365833
0.915303	0.035019
0.944149	0.0250642
0.889329	0.0485711
0.953458	0.0413059
0.940232	0.0488426
0.952386	0.0525702
0.735863	0.0348684
0.699794	0.0382005
0.754756	0.0424921
0.45883	0.0202476
0.976697	0.0442188
0.985474	0.0527732
0.842076	0.0506722
0.756844	0.0459715
0.686945	0.0405788
0.754131	0.0250075
0.950224	0.0465361
0.9772	0.0578781
0.73338	0.0491326
0.832284	0.0487854
0.961088	0.0474832
0.945047	0.0256529
0.98213	0.032428
0.876403	0.0435402
0.658482	0.043431
0.949747	0.0679919
0.913751	0.0282336
0.742142	0.0473826
0.649829	0.0421078
0.601036	0.0270321
0.925189	0.0484588
0.988848	0.0562845
0.81332	0.0353303
0.89905	0.0514399
0.465327	0.0326353
0.921344	0.0428367
0.481181	0.0292619
0.437296	0.0325292
0.595027	0.0186678
0.857976	0.0212146
0.66027	0.0286133
0.92291	0.0472584
0.466506	0.0346651
0.947442	0.0620075
0.9073	0.0395766
0.274476	0.0208041
0.608362	0.0348057
0.979355	0.0450564
0.96523	0.0572757
0.607015	0.0282847
0.705697	0.0254002
0.779925	0.0463915
0.968481	0.038229
0.900543	0.0398855
0.509322	0.0254811
0.995422	0.0382404
0.482138	0.025212
0.843135	0.0524784
0.965977	0.0482701
0.642808	0.0299168
0.838214	0.020202
0.756691	0.0270674
0.749257	0.0280738
0.984616	0.0427139
0.834452	0.0338691
0.893796	0.0422909
0.907657	0.0594755
0.901986	0.0451971
0.976499	0.0736112
0.748752	0.0421868
0.681242	0.0582417
0.7546	0.0408893
0.937539	0.0549114
0.827957	0.0474291
0.885436	0.0531612
0.851868	0.0598359
0.642504	0.0482941
0.804656	0.0419172
0.923747	0.0445606
0.568139	0.0285538
0.490249	0.0272092
0.883274	0.0463019
0.930682	0.0433945
0.659274	0.0373865
0.983841	0.035975
0.990496	0.0386867
0.811329	0.0443923
0.456288	0.02592
0.638772	0.0302457
0.770631	0.0270914
0.884318	0.0477516
0.975279	0.0429576
0.923057	0.0540582
0.904883	0.0368697
0.748746	0.0526069
0.752424	0.0362805
0.984166	0.0553055
0.903525	0.060145
0.761847	0.019947
0.607678	0.0229419
0.575088	0.0331077
0.940581	0.0260066
0.803024	0.0567802
0.9158	0.0519824
0.917705	0.0570873
0.825356	0.0406344
0.89366	0.0447826
0.296801	0.0227819
0.413195	0.0356981
0.894198	0.0292184
0.995027	0.0632554
0.799646	0.0435743
0.982552	0.0537801
0.649043	0.0359562
0.821754	0.0514253
0.849637	0.0508
0.602944	0.0348179
0.52352	0.0231309
0.788171	0.0373619
0.878497	0.031427
0.732229	0.0478144
0.891545	0.040471
0.705397	0.0304879
0.980293	0.0441558
0.712652	0.0493129
0.869716	0.0413644
0.76828	0.0496998
0.727414	0.0413749
0.826911	0.0456886
0.727056	0.0196723
0.58511	0.0281587
0.520015	0.0191341
0.862794	0.0389223
0.85104	0.0689575
0.806448	0.056011
0.949398	0.0558494
0.853083	0.0768372
0.874203	0.0397787
0.241448	0.0294947
0.482533	0.0247104
0.598011	0.0355553
0.834392	0.0616577
0.501731	0.024815
0.946792	0.0280301
0.933517	0.033542
0.852403	0.0551559
0.858092	0.0690073
0.593956	0.0435985
0.993597	0.0561793
0.0930264	0.0210146
0.938384	0.022185
0.629611	0.0262487
0.669522	0.0280852
0.903516	0.0356069
0.778817	0.0398961
0.6525	0.0121169
0.420441	0.0247566
0.530554	0.0352965
0.8396	0.0487982
0.632352	0.0308669
0.889792	0.0345874
0.594231	0.0305956
0.968325	0.0470166
0.719871	0.0429916
0.967521	0.0568564
0.61251	0.0344613
0.684842	0.0351866
0.97778	0.0293669
0.960605	0.0284959
0.861145	0.045957
0.563687	0.0410267
0.948201	0.0454368
0.33639	0.0207365
0.985435	0.0614356
0.891832	0.0337533
0.611865	0.0306647
0.813633	0.0444358
0.946424	0.0471224
0.623729	0.0333695
0.870904	0.0504517
0.876933	0.02462
0.955152	0.0448079
0.866006	0.0557713
0.448431	0.0297486
0.285196	0.0178293
0.936039	0.0417145
0.892439	0.0318939
0.71455	0.0257505
0.761192	0.0245665
0.613428	0.0182189
0.701168	0.0177483
0.958899	0.0342966
0.704189	0.0421463
0.877493	0.0441147
0.924597	0.050803
0.651128	0.0470831
0.891972	0.0451485
0.546484	0.0327455
0.977424	0.0589646
0.964037	0.0465495
0.826294	0.0372266
0.707471	0.0256944
0.947664	0.0317769
0.631054	0.0338877
0.693579	0.0330389
0.864962	0.0383988
0.964971	0.0499349
0.781489	0.0509275
0.77422	0.0459358
0.832142	0.043982
0.651185	0.0408595
0.947362	0.0296515
0.783479	0.0583013
0.528573	0.0295225
0.67728	0.0437854
0.977828	0.0345816
0.983939	0.0246111
0.973521	0.0568102
0.859075	0.0739062
0.750207	0.0531617
0.942206	0.0439038
0.973928	0.0554106
0.640342	0.0290099
0.949426	0.0483833
0.689012	0.024367
0.927141	0.0306867
0.989309	0.0305877
0.666731	0.0265465
0.544854	0.0341336
0.899102	0.0361539
0.5804	0.0292137
0.886269	0.0454176
0.672112	0.0419513
0.966866	0.0335755
0.872896	0.0231473
0.799106	0.024291
0.621341	0.0526444
0.517682	0.0353152
0.588812	0.0481186
0.691977	0.0358618
0.951579	0.0441438
0.889701	0.0378773
0.930439	0.022165
0.744048	0.0161049
0.542591	0.0214857
0.824042	0.0317676
0.910956	0.0431457
0.883871	0.0286393
0.893558	0.0296635
0.97042	0.0456496
0.819262	0.058047
0.89364	0.0599885
0.985603	0.0447193
0.731973	0.0477647
0.787311	0.0449002
0.827518	0.042928
0.927579	0.0213466
0.702365	0.0308468
0.946443	0.0469451
0.93565	0.051185
0.928135	0.0649535
0.93086	0.0535815
0.887689	0.0469689
0.50748	0.0374138
0.692528	0.0456492
0.427567	0.0258664
0.659109	0.0366155
0.947476	0.0360347
0.77534	0.0267579
0.4635	0.0188804
0.698793	0.0246905
0.869582	0.0230798
0.670756	0.025822
0.974313	0.0308086
0.53203	0.0318693
0.910807	0.0425161
0.705362	0.0558255
0.8455	0.0675487
0.419814	0.0186324
0.910904	0.0312539
0.86987	0.0366237
0.609082	0.0424585
0.941267	0.0470269
0.690368	0.035295
0.851619	0.0255874
0.810173	0.0531428
0.718477	0.0506667
0.83934	0.0501766
0.998523	0.0476199
0.577205	0.0344427
0.89679	0.0654169
0.934779	0.0266392
0.93171	0.0660696
0.647224	0.0474181
0.753416	0.0515135
0.481954	0.0337982
0.925987	0.0275866
0.922333	0.0544482
0.967304	0.0566455
0.931234	0.0343063
0.851	0.0458744
0.846435	0.0419533
0.765915	0.024023
0.503186	0.0275264
0.814769	0.0601564
0.629682	0.0442021
0.968815	0.0415691
0.794052	0.050385
0.753685	0.0337284
0.98039	0.0601019
0.928058	0.0412356
0.880696	0.049512
0.964573	0.068709
0.930184	0.0645157
0.731635	0.0260412
0.980542	0.0261508
0.822186	0.0273643
0.924347	0.063945
0.943174	0.0473998
0.995026	0.0518373
0.981379	0.0540957
0.687708	0.0376713
0.851299	0.0384647
0.696221	0.0410858
0.920146	0.0356538
0.893467	0.0371012
0.967099	0.0443766
0.860881	0.0403795
0.955659	0.045893
0.889949	0.0421989
0.894511	0.0464204
0.946047	0.0736902
0.993867	0.0513538
0.686282	0.0367081
0.920346	0.0202055
0.944454	0.057576
0.819305	0.0346706
0.890222	0.042078
0.944149	0.0459319
0.921893	0.0258792
0.949469	0.0352718
0.742434	0.0331584
0.817782	0.0239856
0.968526	0.0514103
0.78443	0.0390226
0.873777	0.0717062
0.76016	0.04253
0.979843	0.0280525
0.376068	0.0235293
0.888635	0.0362907
0.941793	0.0454672
0.597567	0.022095
0.741258	0.0300223
0.911337	0.0508913
0.996013	0.0469879
0.562773	0.0408337
0.902382	0.0536431
0.906533	0.0562334
0.977919	0.0617179
0.959419	0.0503338
0.440246	0.0165461
0.987062	0.0434316
0.888555	0.034289
0.90135	0.0619808
0.750284	0.0545149
0.803441	0.0584265
0.910219	0.0409261
0.968216	0.0427097
0.985005	0.063202
0.720321	0.0446612
0.479359	0.034557
0.756904	0.0356333
0.988616	0.0428646
0.978449	0.081862
0.953848	0.0531517
0.953883	0.0560706
0.94172	0.0203494
0.940382	0.0314998
0.858364	0.0430048
0.885707	0.0558885
0.948808	0.0436924
0.579557	0.0425384
0.552122	0.0385934
0.750772	0.0457947
0.991921	0.0490309
0.965312	0.059522
0.764375	0.043067
0.728806	0.0349522
0.893259	0.0346716
0.932404	0.0304899
0.709919	0.0507207
0.893913	0.0551929
0.875533	0.0451897
0.906778	0.0271881
0.785498	0.0380643
0.97733	0.0616669
0.966505	0.0310515
0.761139	0.0579013
0.800432	0.0460596
0.667661	0.034093
0.946538	0.0274169
0.838928	0.0247813
0.867896	0.0296543
0.932937	0.0492219
0.810854	0.0520305
0.974299	0.0507115
0.927046	0.037128
0.88455	0.0456267
0.869532	0.0497006
0.914685	0.0590409
0.911346	0.0297449
0.864553	0.0243637
0.978609	0.0362821
0.602222	0.0289309
0.664568	0.0306522
0.854305	0.0478598
0.868016	0.0640154
0.977071	0.0437514
0.876509	0.0420712
0.912906	0.0375883
0.957304	0.0334703
0.928928	0.0348897
0.807569	0.0480983
0.858252	0.0482923
0.490905	0.0299489
0.525301	0.0246431
0.848659	0.0398931
0.829294	0.0379581
0.79006	0.0167724
0.828942	0.0341678
0.928854	0.0565914
0.889792	0.0446403
0.620084	0.0316113
0.868072	0.0485815
0.634013	0.0356944
0.740423	0.0296399
0.89703	0.0331957
0.896499	0.0356737
0.941099	0.0505922
0.923711	0.0494552
0.677441	0.0492178
0.906254	0.0318304
0.346167	0.0291082
0.792929	0.0375995
0.483248	0.0203501
0.920826	0.0339331
0.946302	0.058942
0.792787	0.0590631
0.958263	0.0446704
0.998674	0.0487208
0.914459	0.0582876
0.745937	0.0429673
0.932352	0.0454091
0.934605	0.0284679
0.96915	0.0205729
0.703913	0.0289898
0.891278	0.0511987
0.963421	0.0540043
0.896808	0.035717
0.984926	0.0517502
0.878333	0.0511723
0.747602	0.0274962
0.624821	0.0305526
0.771447	0.0297197
0.758176	0.0230897
0.895361	0.0289673
0.946945	0.0310416
0.648729	0.0224159
0.754873	0.0495036
0.945595	0.0611152
0.955818	0.0299592
0.984808	0.0593711
0.952159	0.0459717
0.853931	0.0364697
0.71073	0.0485231
0.741355	0.0390986
0.888115	0.0206991
0.809161	0.0228146
0.559791	0.0269402
0.930254	0.0447639
0.940175	0.0258519
0.394366	0.0261365
0.571368	0.025584
0.958253	0.0477356
0.687228	0.0466842
0.959613	0.0576375
0.67122	0.0392738
0.749242	0.0355373
0.825818	0.0399292
0.839318	0.0352014
0.97188	0.0424018
0.985504	0.0218973
0.951947	0.0541014
0.694981	0.0363882
0.888968	0.0482863
0.953523	0.0621138
0.827482	0.0408794
0.886357	0.0532907
0.99536	0.0501236
0.763733	0.031986
0.71224	0.0392563
0.796671	0.0411984
0.52152	0.0239204
0.883182	0.0246228
0.826917	0.0276855
0.30346	0.0203681
0.994665	0.026775
0.966017	0.0591774
0.92597	0.036565
0.977344	0.0404953
0.947733	0.0435848
0.91668	0.0357095
0.901043	0.0437458
0.811615	0.0595169
0.644481	0.0276372
0.889773	0.0569232
0.810098	0.0447776
0.942013	0.027933
0.445893	0.0306275
0.974685	0.0547501
0.883382	0.0616675
0.956785	0.0436769
0.938617	0.0576204
0.832862	0.0446974
0.918474	0.0810263
0.73691	0.058177
0.742238	0.0359477
0.835618	0.0233453
0.944494	0.0516376
0.956199	0.0477657
0.545519	0.0305306
0.875358	0.0382948
0.993748	0.0388707
0.685439	0.0474489
0.88139	0.0512305
0.874987	0.0213417
0.832861	0.0227542
0.848742	0.0228259
0.718389	0.0354722
0.759314	0.0343891
0.765716	0.0380782
0.844168	0.0291023
0.874217	0.0380118
0.611489	0.0232437
0.95479	0.0636415
0.752834	0.0561334
0.704036	0.041949
0.552095	0.0298601
0.6538	0.0323736
0.97913	0.0297528
0.97644	0.0432285
0.770494	0.0476933
0.992963	0.044105
0.867495	0.0294561
0.76969	0.0361004
0.960726	0.0509497
0.903803	0.063882
0.905916	0.0453242
0.650787	0.0410064
0.608882	0.0494893
0.958791	0.050139
0.775612	0.0453014
0.957737	0.021035
0.564704	0.0264632
0.845948	0.0351841
0.785121	0.0437959
0.989051	0.0551915
0.745092	0.0376824
0.81117	0.0533975
0.978915	0.0228308
0.623432	0.0349385
0.770804	0.0276301
0.657587	0.027495
0.675144	0.0319929
0.527674	0.036184
0.60567	0.0353566
0.208805	0.031487
0.48186	0.040689
0.70234	0.050289
0.924015	0.0408807
0.644799	0.0191229
0.96318	0.0355514
0.681669	0.0285076
0.965708	0.0355404
0.981224	0.0303828
0.927316	0.0455779
0.938164	0.0680133
0.674287	0.0329058
0.530107	0.0287749
0.976885	0.0527202
0.858295	0.0499301
0.991572	0.0410643
0.798714	0.0403142
0.942526	0.0466159
0.659042	0.0290738
0.989296	0.0300233
0.872329	0.0304964
0.885763	0.0403571
0.973376	0.0418607
0.949313	0.036164
0.824781	0.0569332
0.934817	0.0412491
0.732206	0.0393867
0.643041	0.0371124
0.719092	0.0319849
0.567681	0.0255985
0.956972	0.0758338
0.86815	0.0357343
0.936327	0.0561151
0.895518	0.0487679
0.732065	0.0435394
0.774941	0.0249028
0.555163	0.0300532
0.58674	0.0388482
0.818216	0.0311873
0.908304	0.0282837
0.857946	0.0302578
0.761991	0.0242504
0.89856	0.0515393
0.961015	0.0569885
0.97615	0.0331041
0.988899	0.0439283
0.888392	0.0418102
0.901416	0.0436351
0.656545	0.0301997
0.484128	0.03623
0.889531	0.0548302
0.78581	0.0307511
0.97179	0.0366599
0.726097	0.0273904
0.853872	0.0754957
0.926264	0.0470031
0.993928	0.0302301
0.942289	0.0340502
0.972596	0.0268177
0.930402	0.0263044
0.92703	0.0316005
0.948025	0.0372384
0.978954	0.0478585
0.837776	0.0474798
0.241385	0.025083
0.825858	0.0412859
0.925549	0.0428092
0.894205	0.0203511
0.926451	0.0721463
0.966344	0.0609116
0.884048	0.0511371
0.86475	0.0493104
0.828659	0.0363567
0.952876	0.0388475
0.767033	0.0401558
0.838187	0.0260358
0.677948	0.0234196
0.7951	0.0383411
0.896882	0.0434583
0.887375	0.0461805
0.723247	0.0637743
0.942607	0.0585846
0.834516	0.0692162
0.52151	0.0296775
0.635269	0.0571818
0.930315	0.0453345
0.862992	0.0579583
0.863949	0.0390498
0.712009	0.0333108
0.959601	0.0342148
0.861997	0.0386433
0.961838	0.0451951
0.896476	0.0616473
0.629001	0.0412239
0.91156	0.0397304
0.891943	0.0455531
0.959992	0.0318994
0.56744	0.0339534
0.571426	0.0229307
0.661786	0.0474681
0.929936	0.0345733
0.702581	0.039328
0.684427	0.0533243
0.437553	0.0227553
0.92441	0.0478592
0.777785	0.05683
0.704618	0.0346708
0.822134	0.0426258
0.799912	0.0512655
0.976506	0.0430101
0.982178	0.0396541
0.982397	0.044867
0.797921	0.059143
0.872575	0.044078
0.793706	0.0654058
0.998197	0.0403148
0.500121	0.0412342
0.79956	0.0395382
0.762725	0.0308546
0.642549	0.0644564
0.678528	0.0350764
0.953475	0.0437251
0.535382	0.0317864
0.789139	0.021746
0.933808	0.055832
0.810821	0.0491589
0.976729	0.0571169
0.634623	0.032688
0.739229	0.0207309
0.611965	0.0226823
0.728722	0.0304155
0.871902	0.0362557
0.95616	0.0369941
0.57951	0.0300548
0.81031	0.0381304
0.923391	0.0493327
0.977909	0.0447138
0.997884	0.0534105
0.872538	0.0347527
0.979018	0.0541025
0.395369	0.0300851
0.962468	0.0296597
0.986973	0.0581895
0.917641	0.0331857
0.757822	0.0556663
0.851705	0.0340032
0.838295	0.0269116
0.823494	0.0257361
0.939296	0.0375024
0.822657	0.0476743
0.618668	0.0381396
0.540434	0.0425254
0.834406	0.0282174
0.983424	0.0436634
0.997729	0.0361293
0.282111	0.0251465
0.84437	0.0278125
0.939	0.035789
0.952108	0.0385183
0.692522	0.038989
0.763696	0.0466726
0.836412	0.0466557
0.733663	0.0418463
0.522216	0.040264
0.991372	0.0348695
0.582161	0.0299079
0.981545	0.0393986
0.4775	0.0489312
0.868563	0.0245785
0.981888	0.0240985
0.610414	0.0242707
0.857899	0.0207248
0.79341	0.0183967
0.846067	0.0297474
0.81557	0.0430783
0.83538	0.047568
0.464652	0.038496
0.708806	0.044225
0.800615	0.0493323
0.530118	0.0245652
0.964456	0.0590897
0.975366	0.0368817
0.606214	0.0230487
0.634233	0.0224143
0.91797	0.0226873
0.781949	0.0439981
0.888045	0.054737
0.645956	0.0388934
0.825043	0.050353
0.927962	0.0413534
0.788312	0.0616763
0.62593	0.0401295
0.70935	0.0339891
0.851471	0.034457
0.719371	0.0261169
0.945209	0.0380153
0.903336	0.0490492
0.843063	0.0601509
0.977328	0.0328651
0.847423	0.0502719
0.761022	0.0501256
0.824663	0.0545768
0.849037	0.0365628
0.740864	0.0338948
0.99129	0.0345923
0.927206	0.0351319
0.960422	0.058889
0.579135	0.0367709
0.781447	0.033021
0.989317	0.0501393
0.929462	0.0315114
0.966794	0.0384467
0.815411	0.0457447
0.819405	0.043626
0.891226	0.0442703
0.567283	0.0199157
0.806955	0.0247289
0.641828	0.0218576
0.754367	0.0258885
0.958062	0.0360576
0.530974	0.0392382
0.721	0.0358656
0.951889	0.0513983
0.867166	0.0586607
0.941149	0.0322502
0.982048	0.0331869
0.874779	0.0498075
0.629058	0.0249222
0.922332	0.0407539
0.940664	0.0486433
0.936211	0.0597013
0.795217	0.0490187
0.925014	0.0444735
0.871142	0.0237778
0.949335	0.0348773
0.892753	0.0642202
0.762288	0.0576055
0.978217	0.0424096
0.838412	0.0657377
0.658496	0.0393908
0.970217	0.0523639
0.572247	0.0218619
0.843548	0.0628639
0.969583	0.0464604
0.716654	0.0312426
0.818023	0.0609809
0.971253	0.03168
0.952869	0.036063
0.962922	0.0260107
0.882667	0.0394836
0.91423	0.0356863
0.957785	0.0363817
0.965234	0.0484768
0.944567	0.0532354
0.700143	0.0515092
0.734057	0.0358577
0.501714	0.0323831
0.843904	0.0419886
0.346946	0.0182795
0.829617	0.0671321
0.766029	0.0594171
0.779868	0.0309362
0.850036	0.0256929
0.961861	0.0330387
0.73369	0.0243227
0.812095	0.0432186
0.921679	0.035878
0.750348	0.0274327
0.968468	0.0496187
0.315918	0.0160286
0.825453	0.0285424
0.778987	0.0401282
0.795719	0.0538831
0.82694	0.020883
0.937041	0.0484707
0.95925	0.0333675
0.947404	0.0310145
0.625095	0.0284127
0.809309	0.0382882
0.762458	0.0222687
0.463996	0.0262518
0.992376	0.0247685
0.958688	0.032069
0.62396	0.0369911
0.782944	0.0348418
0.845638	0.017144
0.980218	0.0273628
0.58107	0.0448646
0.899096	0.058862
0.6671	0.0348706
0.890202	0.0339525
0.983949	0.036199
0.714168	0.0401553
0.976568	0.0523966
0.411635	0.0293715
0.854158	0.0289032
0.670996	0.0283092
0.733292	0.0350975
0.68417	0.0272262
0.919896	0.0743052
0.98343	0.050066
0.932301	0.0303197
0.557697	0.0271061
0.965975	0.04732
0.708009	0.0280208
0.526984	0.0336333
0.880222	0.052192
0.545425	0.0310654
0.79272	0.0395768
0.763075	0.0539576
0.930424	0.0387667
0.657654	0.0382141
0.520715	0.0262194
0.648958	0.0181978
0.92726	0.0399506
0.715574	0.0445097
0.972274	0.0474985
0.306965	0.0260178
0.74694	0.0262734
0.909378	0.0297912
0.831683	0.0325664
0.861546	0.0328047
0.852525	0.0619636
0.654411	0.0285724
0.953639	0.0544008
0.956189	0.0339548
0.700126	0.0320852
0.917684	0.0330452
0.834837	0.0430499
0.77954	0.039456
0.675774	0.0249399
0.956264	0.0249909
0.978997	0.0587839
0.740567	0.0333768
0.633139	0.048077
0.810026	0.0385151
0.940643	0.0319405
0.918787	0.0397284
0.635573	0.0374407
0.872256	0.0268473
0.979271	0.0518249
0.988929	0.0584443
0.943269	0.0508685
0.931042	0.0609691
0.804934	0.0268593
0.975811	0.0279333
0.927311	0.0314764
0.978193	0.054859
0.541066	0.0206317
0.995793	0.0465943
0.90431	0.0386856
0.678149	0.0319458
0.616084	0.0371492
0.865345	0.0528073
0.973921	0.044321
0.946233	0.0559316
0.338101	0.0230381
0.976639	0.0287748
0.974176	0.0363645
0.9964	0.0399013
0.882959	0.0259934
0.749871	0.0589675
0.791574	0.0544634
0.979658	0.0510612
0.952809	0.0570988
0.664776	0.0540454
0.558323	0.0273974
0.579867	0.0326064
0.888464	0.0354254
0.792468	0.0194621
0.912192	0.0282658
0.853183	0.0309154
0.881015	0.0360814
0.700885	0.0473559
0.716722	0.0472245
0.917398	0.0354962
0.995829	0.0520665
0.781428	0.049852
0.939469	0.0557388
0.984683	0.0337459
0.900547	0.0338808
0.924574	0.0443235
0.894071	0.0664425
0.691112	0.0389346
0.941958	0.0427221
0.729159	0.0406596
0.875551	0.045299
0.743298	0.0349396
0.818802	0.0268293
0.77134	0.0287726
0.716114	0.0272622
0.938918	0.0389585
0.976502	0.0360094
0.771984	0.0374989
0.893679	0.0412229
0.873199	0.0256313
0.907364	0.0326272
0.822049	0.0335589
0.954976	0.048087
0.771896	0.0509645
0.934156	0.0443102
0.996757	0.0233352
0.951835	0.0476811
0.855859	0.0506457
0.950747	0.050609
0.880158	0.0293585
0.667813	0.0182166
0.992915	0.0298918
0.761433	0.0307591
0.907924	0.0527303
0.929912	0.03826
0.860791	0.0379857
0.407546	0.032235
0.985136	0.0352127
0.532191	0.0327465
0.976759	0.0328722
0.870632	0.0234394
0.843265	0.0439632
0.934787	0.0495542
0.981588	0.0483064
0.732414	0.0379865
0.731385	0.0500717
0.963562	0.0298564
0.968886	0.0613874
0.627167	0.0408869
0.92618	0.0252627
0.804325	0.0374799
0.701069	0.0474984
0.990105	0.0518139
0.882324	0.0217729
0.738011	0.0449926
0.309481	0.0248805
0.141974	0.0168464
0.851185	0.0541849
0.816908	0.0386372
0.655737	0.0314612
0.873271	0.0291852
0.955941	0.0364569
0.905799	0.0497632
0.880128	0.041916
0.752654	0.0359288
0.919874	0.042745
0.87827	0.0571512
0.944425	0.0568473
0.985196	0.0381985
0.759066	0.0445251
0.71988	0.0466766
0.94445	0.0291168
0.978241	0.0545687
0.946849	0.0554632
0.88882	0.039608
0.769464	0.042557
0.991816	0.0506879
0.961341	0.0367229
0.771849	0.0491473
0.96806	0.0371574
0.938021	0.0353049
0.930943	0.0276167
0.831476	0.0448152
0.952233	0.0479636
0.921882	0.0470224
0.838356	0.0511196
0.33467	0.0306877
0.850739	0.043603
0.656095	0.0438885
0.819549	0.0462096
0.904666	0.0412646
0.902953	0.0308743
0.942345	0.0277406
0.955598	0.0423477
0.839566	0.0496733
0.666062	0.0341463
0.823325	0.0570815
0.597236	0.0251568
0.990159	0.0464605
0.941784	0.0487993
0.779707	0.0463206
0.881392	0.0421945
0.79472	0.053149
0.982334	0.057611
0.723182	0.0295184
0.872856	0.0329757
0.802914	0.0417059
0.45779	0.024716
0.938542	0.0402428
0.963123	0.0464153
0.939183	0.0373039
0.729474	0.0460238
0.91431	0.0504643
0.950664	0.0457356
0.813729	0.0204603
0.894401	0.0488041
0.93595	0.0475926
0.874837	0.0428265
0.80413	0.0426532
0.844019	0.0275055
0.897822	0.037813
0.986317	0.0476978
0.42726	0.0224974
0.991117	0.0505488
0.678924	0.0234021
0.977423	0.0537567
0.958396	0.050141
0.548593	0.0249459
0.575096	0.0325065
0.60745	0.0302647
0.939831	0.0273403
0.396373	0.0198229
0.555884	0.0283443
0.797891	0.0287271
0.801597	0.0511986
0.798117	0.0511205
0.879411	0.0253103
0.902211	0.0368808
0.910178	0.0292745
0.933423	0.056712
0.957921	0.0457154
0.989915	0.0346075
0.846467	0.0282797
0.971722	0.0541394
0.833637	0.0375623
0.959421	0.0409074
0.707488	0.0371256
0.971951	0.0316603
0.640303	0.0249107
0.973727	0.0544642
0.751218	0.0406659
0.956565	0.0620749
0.651974	0.0391961
0.970256	0.0511735
0.891869	0.0461946
0.469279	0.0258382
0.684032	0.0448895
0.982619	0.0386279
0.624882	0.0340419
0.604053	0.0379062
0.923951	0.052911
0.924716	0.0618756
0.711145	0.0328334
0.900633	0.0491561
0.595699	0.0352239
0.958907	0.0229927
0.847627	0.0296329
0.830476	0.0414993
0.96864	0.0531032
0.830942	0.0607793
0.999225	0.0547498
0.778089	0.0269988
0.955711	0.022173
0.924962	0.028755
0.840311	0.0502275
0.946187	0.0711436
0.698245	0.0302513
0.987631	0.0427584
0.685165	0.0441451
0.944111	0.0287734
0.758025	0.0235615
0.791975	0.0414917
0.879723	0.0416715
0.952094	0.0551579
0.873241	0.0513759
0.741234	0.027604
0.6844	0.0375725
0.857014	0.051179
0.99353	0.0532896
0.903608	0.0403554
0.924992	0.0311061
0.615104	0.0376167
0.675216	0.0419106
0.885555	0.0351487
0.705684	0.0328318
0.382776	0.0220146
0.641504	0.0247058
0.874736	0.0459415
0.756434	0.0338729
0.935284	0.0382263
0.812088	0.0382986
0.937111	0.0554283
0.882409	0.0560178
0.888784	0.0713777
0.721402	0.0445215
0.384644	0.0228948
0.983325	0.0505918
0.498321	0.0232328
0.774812	0.048204
0.948998	0.0650342
0.891465	0.0531851
0.9161	0.046424
0.387196	0.0203462
0.945487	0.0370891
0.807932	0.04376
0.93651	0.053227
0.776781	0.0509553
0.940247	0.0454588
0.925305	0.0385283
0.935328	0.0449377
0.946651	0.0443205
0.77374	0.0483706
0.833926	0.0546336
0.995429	0.0420224
0.855353	0.0637099
0.898359	0.053492
0.744329	0.0438567
0.975225	0.0371636
0.812319	0.0355714
0.806688	0.0458821
0.902814	0.0406302
0.954417	0.0587921
0.885515	0.075342
0.460212	0.0326547
0.934023	0.0447285
0.994932	0.0522969
0.591401	0.0361558
0.990482	0.0512371
0.927262	0.047268
0.231472	0.0200769
0.861241	0.0490339
0.87183	0.0499381
0.771409	0.0411622
0.862021	0.0560007
0.970508	0.0383608
0.757812	0.0275886
0.809666	0.0295877
0.442777	0.0266807
0.959638	0.0374126
0.794335	0.0187091
0.996886	0.0297185
0.880765	0.0510518
0.953982	0.044275
0.922409	0.046107
0.842887	0.0431834
0.846953	0.0391384
0.9183	0.047013
0.416547	0.0318946
0.846211	0.0339612
0.61631	0.0224006
0.870201	0.0578919
0.491498	0.0321829
0.889012	0.0547025
0.813185	0.0532055
0.900039	0.0375299
0.448035	0.0332324
0.992036	0.0426084
0.562438	0.0339893
0.338911	0.0162602
0.826193	0.0321335
0.889881	0.0353513
0.886866	0.035745
0.917037	0.0788663
0.528764	0.0220403
0.78764	0.0387069
0.704793	0.0330485
0.986655	0.0540701
0.729887	0.0355164
0.99265	0.0492644
0.599727	0.0261104
0.88774	0.0571187
0.710434	0.0367854
0.738713	0.0282697
0.915418	0.0305312
0.877533	0.0522735
0.917288	0.0454078
0.982934	0.0422658
0.951593	0.0394569
0.757712	0.0305342
0.826672	0.0366031
0.733771	0.0531092
0.951303	0.0388689
0.813664	0.0623858
0.960504	0.0554861
0.925489	0.0342855
0.924165	0.0359683
0.771946	0.0378574
0.862018	0.0470465
0.880184	0.0379035
0.905242	0.0618443
0.849934	0.0563485
0.973	0.0584161
0.56018	0.0427734
0.531236	0.0309837
0.549886	0.0296524
0.796231	0.0327696
0.803968	0.0329988
0.932263	0.0587189
0.958083	0.0372067
0.685962	0.0418775
0.804053	0.0312708
0.852993	0.0426894
0.846032	0.0399224
0.810765	0.0464107
0.946205	0.0511061
0.865682	0.0377078
0.98201	0.0434284
0.923007	0.0572384
0.96608	0.0348511
0.736515	0.0349307
0.526251	0.0334063
0.785843	0.0343236
0.641032	0.0243392
0.935888	0.0450991
0.647602	0.0537283
0.966067	0.0474223
0.69159	0.0404574
0.938728	0.0334627
0.944204	0.0463628
0.410846	0.0284479
0.378747	0.0265689
0.496257	0.0204056
0.524987	0.0237867
0.803038	0.0337557
0.887952	0.0640938
0.783587	0.0378798
0.908271	0.0256218
0.797884	0.0535148
0.680802	0.042981
0.884468	0.0337351
0.725707	0.0298735
0.970312	0.0283856
0.996837	0.0433899
0.848509	0.0403841
0.91632	0.0508422
0.706691	0.0346616
0.646518	0.0340687
0.361305	0.016993
0.979283	0.0468838
0.764618	0.0398064
0.888686	0.0414769
0.984864	0.0453333
0.932614	0.0552701
0.573688	0.0315334
0.932906	0.0427655
0.80671	0.0400558
0.949053	0.0215055
0.483168	0.0316806
0.511648	0.0298623
0.748838	0.0358594
0.94302	0.0340673
0.93213	0.0391141
0.79693	0.0506344
0.713172	0.0411832
0.879961	0.0713907
0.977485	0.045778
0.855907	0.0466875
0.561637	0.0327975
0.627358	0.0298051
0.371692	0.0258592
0.914842	0.0445677
0.91681	0.0476388
0.962098	0.0384931
0.457	0.0254061
0.70707	0.0266041
0.787331	0.0233184
0.953751	0.0290167
0.924952	0.0301205
0.946093	0.0393451
0.869202	0.0476082
0.960116	0.0389472
0.471403	0.0306095
0.976285	0.0444891
0.974812	0.0315717
0.967937	0.0285196
0.948328	0.0385983
0.93624	0.0322192
0.989539	0.0579781
0.867863	0.0482134
0.944046	0.0641795
0.62199	0.0379365
0.797738	0.0327754
0.436209	0.0296918
0.551623	0.0305124
0.643153	0.0366045
0.939861	0.0411864
0.961873	0.0423027
0.663224	0.0355191
0.89698	0.0485837
0.987847	0.0576128
0.756453	0.0414521
0.955608	0.0452022
0.776745	0.0234758
0.955485	0.0239106
0.913632	0.0627554
0.907103	0.0378779
0.913134	0.0309855
0.95455	0.0494402
0.917899	0.0226635
0.920655	0.0636835
0.983668	0.0365669
0.825835	0.0416383
0.721884	0.0332646
0.740615	0.0358019
0.953092	0.0694758
0.981526	0.0525096
0.969137	0.0223118
0.371718	0.0252329
0.735099	0.0519873
0.893552	0.0310445
0.889549	0.036451
0.909012	0.0749265
0.92615	0.0447797
0.5253	0.0290206
0.667386	0.0242799
0.853065	0.0592303
0.374183	0.0291362
0.434316	0.0518551
0.475168	0.0237591
0.749674	0.0289222
0.461673	0.0219547
0.971878	0.0868904
0.886319	0.0252161
0.673296	0.0312637
0.959332	0.0448913
0.620742	0.0204321
0.703137	0.0504726
0.785803	0.0261053
0.972833	0.0411763
0.948511	0.0459497
0.930717	0.0407357
0.677824	0.0323379
0.685429	0.0586151
0.958143	0.0311482
0.660875	0.0278051
0.926993	0.0625383
0.926302	0.0417896
0.997301	0.0504686
0.70952	0.0269064
0.640141	0.0247353
0.927441	0.0409897
0.705408	0.0255162
0.947233	0.0266915
0.92093	0.0277428
0.928095	0.0488793
0.715232	0.0267132
0.995437	0.0428004
0.578104	0.0243721
0.710537	0.0390668
0.855233	0.0404273
0.799448	0.0411915
0.429207	0.0295871
0.426084	0.0236198
0.881192	0.0314108
0.986032	0.0398115
0.824256	0.0394873
0.725751	0.0382068
0.829156	0.0432095
0.74867	0.0476668
0.825816	0.0220622
0.921171	0.0908662
0.50559	0.0323412
0.757204	0.0217357
0.477298	0.0258061
0.358726	0.0196154
0.843095	0.0592275
0.972491	0.0260623
0.77197	0.0364937
0.709735	0.0570401
0.987441	0.0292426
0.992583	0.0343455
0.846326	0.0434485
0.766046	0.0259158
0.940819	0.0579042
0.884467	0.0411287
0.993657	0.0519671
0.619338	0.0343541
0.554134	0.0260409
0.694818	0.0600986
0.758218	0.0312902
0.977873	0.0271386
0.970979	0.0463823
0.775315	0.0249257
0.914258	0.0288505
0.951551	0.0431178
0.886251	0.0318252
0.876974	0.0317778
0.961809	0.0308597
0.828816	0.0308987
0.927036	0.0342197
0.955423	0.0459471
0.926643	0.050009
0.852641	0.0362109
0.989901	0.0342197
0.819529	0.0332448
0.968141	0.0431256
0.993664	0.0461482
0.798203	0.0192473
0.851665	0.0330295
0.895362	0.0252341
0.884885	0.0238243
0.9711	0.0403818
0.95956	0.0209849
0.918953	0.0378866
0.574257	0.0274266
0.959096	0.031079
0.888465	0.0544896
0.897832	0.0405071
0.859893	0.0434236
0.558477	0.0183609
0.59208	0.0235524
0.846145	0.0233957
0.810719	0.0332115
0.952522	0.0451006
0.974328	0.0514431
0.867606	0.017256
0.85881	0.0437849
0.71298	0.039038
0.582285	0.0406144
0.872101	0.0451599
0.472008	0.0256657
0.967779	0.0416836
0.709241	0.0258121
0.406158	0.0236079
0.70041	0.0276391
0.864265	0.0408059
0.670945	0.0301679
0.729714	0.0341782
0.989346	0.0554637
0.993029	0.0599971
0.731341	0.0203294
0.975908	0.051805
0.860684	0.0462694
0.855066	0.0239307
0.984789	0.061893
0.95087	0.0663776
0.809164	0.0386768
0.615626	0.0343704
0.694367	0.03557
0.965036	0.0545106
0.911546	0.0329243
0.996547	0.0604224
0.9863	0.0671441
0.888862	0.0223724
0.820963	0.0280147
0.602966	0.0434852
0.895496	0.055827
0.815328	0.0350278
0.855762	0.0350744
0.982852	0.0535318
0.639191	0.0203993
0.307684	0.0196597
0.71841	0.0210392
0.926286	0.0232137
0.927014	0.05689
0.906635	0.0327949
0.885961	0.0246068
0.993918	0.0263084
0.910391	0.0416646
0.950784	0.0466561
0.970915	0.0581019
0.361259	0.0272452
0.78099	0.0256357
0.984702	0.0524782
0.94285	0.0404662
0.824137	0.0234193
0.962193	0.025509
0.97965	0.0390745
0.846327	0.0333862
0.984628	0.0517051
0.597458	0.0251098
0.68448	0.0397779
0.882658	0.0454628
0.850569	0.0362087
0.956938	0.0354433
0.665907	0.0216086
0.0601721	0.0169526
0.94242	0.0654237
0.973124	0.0558823
0.967157	0.0424845
0.951	0.048462
0.986462	0.0423729
0.641931	0.023056
0.897565	0.0440426
0.731754	0.0320655
0.67446	0.0323478
0.812742	0.0285455
0.877697	0.0352228
0.889818	0.0631184
0.735983	0.0239345
0.910766	0.0331324
0.917112	0.0343112
0.887264	0.057939
0.882893	0.0435724
0.998499	0.055446
0.93033	0.0397386
0.691668	0.0252014
0.973468	0.0396631
0.766437	0.0276361
0.699854	0.0322423
0.909481	0.0413688
0.942241	0.0767975
0.747524	0.037147
0.811746	0.0631349
0.992389	0.058965
0.786518	0.0306627
0.906565	0.0434445
0.840236	0.0481164
0.741095	0.0361333
0.544665	0.0225555
0.451115	0.023438
0.838472	0.0501154
0.825365	0.0413761
0.816573	0.0365348
0.963233	0.0435124
0.895684	0.0421902
0.983985	0.0512403
0.655306	0.0453112
0.546062	0.0318871
0.820865	0.0506342
0.990882	0.0545685
0.962784	0.0385948
0.870898	0.0412888
0.982328	0.0300635
0.742959	0.0269435
0.824687	0.0587368
0.64756	0.0240523
0.692055	0.0278871
0.857476	0.0391353
0.990621	0.0376393
0.838742	0.0582216
0.902774	0.0358804
0.863948	0.0404626
0.984211	0.0384853
0.437763	0.0246869
0.960711	0.0420695
0.913954	0.0473472
0.708631	0.0469102
0.867504	0.0347017
0.788033	0.034534
0.974569	0.0332686
0.925699	0.0289219
0.303211	0.0312542
0.44637	0.0267223
0.742715	0.0566736
0.797533	0.0421748
0.659927	0.0270551
0.981816	0.0685863
0.74549	0.0216139
0.92873	0.0203528
0.681996	0.0246567
0.84199	0.0362873
0.968754	0.0343
0.909744	0.0553987
0.989464	0.0510676
0.927554	0.0441625
0.925285	0.0536859
0.583171	0.0371822
0.56587	0.0264972
0.961625	0.0451649
0.983327	0.0438383
0.874767	0.0595392
0.759222	0.0192427
0.94016	0.03966
0.824896	0.0439417
0.967781	0.0586142
0.930392	0.0627185
0.821699	0.0246469
0.746583	0.044894
0.880806	0.042862
0.761156	0.040586
0.985293	0.0443335
0.86929	0.0387447
0.98149	0.0577507
0.722731	0.032699
0.627019	0.0336655
0.686821	0.0343832
0.915045	0.0279935
0.716555	0.0470191
0.815642	0.040933
0.642042	0.0346455
0.737761	0.0338936
0.986567	0.0346947
0.953587	0.036046
0.838037	0.0497378
0.694078	0.0268247
0.740963	0.0241833
0.357824	0.0193872
0.94309	0.0531339
0.937356	0.0511147
0.783763	0.0361917
0.990304	0.0573462
0.935534	0.0424179
0.907523	0.0348076
0.970526	0.0446118
0.616383	0.0459565
0.40304	0.0251447
0.934249	0.0227246
0.634616	0.0230654
0.593926	0.0200236
0.763124	0.047004
0.807341	0.0458092
0.76412	0.0363606
0.996376	0.0646435
0.364694	0.0412107
0.967641	0.0422608
0.813521	0.0291332
0.858356	0.0338092
0.864744	0.0421948
0.989064	0.0212987
0.960369	0.037972
0.928999	0.0434535
0.892436	0.0471243
0.953466	0.0387688
0.908088	0.0418282
0.406285	0.0184991
0.954666	0.0399251
0.997369	0.0455248
0.928821	0.0421044
0.710207	0.0374821
0.918158	0.0417329
0.941652	0.057702
0.396766	0.018422
0.711275	0.0314735
0.913466	0.0331956
0.760266	0.0398807
0.78253	0.0388952
0.969796	0.0507058
0.680853	0.041098
0.980507	0.0538694
0.968982	0.0473827
0.294013	0.0310402
0.958841	0.0464126
0.657998	0.0402344
0.740734	0.0304863
0.722404	0.0469621
0.705186	0.0478838
0.983093	0.0487877
0.509738	0.0297734
0.522076	0.0278283
0.781467	0.026553
0.975257	0.0325039
0.530503	0.0361066
0.944438	0.0649128
0.275734	0.0138257
0.797622	0.0211249
0.76063	0.0345599
0.813485	0.0376172
0.984577	0.0368989
0.839024	0.0442259
0.979441	0.0578139
0.925571	0.0642284
0.882115	0.0458528
0.938407	0.0385394
0.690117	0.0424921
0.926803	0.0494713
0.686642	0.0161382
0.984248	0.0310336
0.725836	0.0442345
0.603193	0.0427195
0.964764	0.0426584
0.961886	0.0399519
0.943545	0.0462803
0.651808	0.0349959
0.734554	0.030711
0.917131	0.0443311
0.917352	0.0546962
0.647076	0.036563
0.358366	0.018614
0.852766	0.0259019
0.94422	0.0293902
0.884356	0.0521547
0.862023	0.0409762
0.981644	0.0391542
0.54965	0.0391358
0.451318	0.0297818
0.922391	0.0541945
0.922384	0.0703568
0.88242	0.0306862
0.971169	0.021857
0.973629	0.0476366
0.681547	0.0282994
0.558125	0.0212386
0.756231	0.0440373
0.959769	0.0408966
0.780556	0.041857
0.916256	0.0298421
0.895564	0.0230229
0.792347	0.0186203
0.893009	0.0319576
0.706149	0.0341367
0.903902	0.0322036
0.980502	0.0375123
0.934231	0.0430193
0.906512	0.028782
0.795191	0.0331241
0.837599	0.0438324
0.740304	0.0418103
0.72444	0.0290843
0.964221	0.0545847
0.438891	0.0312294
0.387107	0.0226809
0.740152	0.0557984
0.928469	0.0568336
0.947347	0.0284077
0.876251	0.0734831
0.956831	0.0435365
0.827699	0.0710512
0.701303	0.0309877
0.909555	0.0495468
0.870576	0.0414305
0.696358	0.0422264
0.847409	0.0536406
0.647294	0.059677
0.684154	0.0477528
0.774407	0.0501548
0.903066	0.0176083
0.913073	0.0357261
0.869848	0.0404852
0.64332	0.0346199
0.787762	0.041406
0.505746	0.0353897
0.536088	0.0314078
0.85659	0.0552685
0.613691	0.0322064
0.86	0.0394338
0.834749	0.0347593
0.745736	0.0386417
0.926876	0.0756595
0.970463	0.0420712
0.839651	0.039598
0.957941	0.0222324
0.936198	0.0249693
0.797911	0.0268836
0.93384	0.0392201
0.745166	0.0411892
0.360258	0.0309302
0.980328	0.0332286
0.926256	0.0358857
0.350881	0.0259909
0.603885	0.0379322
0.943361	0.0328176
0.711307	0.0311719
0.779286	0.0340449
0.913785	0.0526191
0.48399	0.0220629
0.951623	0.0326657
0.913096	0.0200531
0.833359	0.0281279
0.777269	0.0244418
0.658118	0.0204337
0.838605	0.0266924
0.952043	0.0709924
0.701111	0.0372406
0.688447	0.0374674
0.981057	0.037997
0.42327	0.0346111
0.892449	0.0340108
0.705035	0.0308136
0.99095	0.0523687
0.69066	0.0255264
0.966422	0.0486565
0.967913	0.051216
0.953355	0.044046
0.46063	0.0329207
0.71722	0.0398054
0.952062	0.0430345
0.867923	0.0580633
0.994341	0.0387839
0.858591	0.021338
0.951946	0.0465396
0.913005	0.0390113
0.609257	0.0225344
0.915245	0.0257987
0.893043	0.0362296
0.484087	0.030986
0.452168	0.021864
0.971371	0.0345244
0.989062	0.0351459
0.981104	0.0409087
0.676933	0.0324212
0.853218	0.0373751
0.932904	0.0473694
0.811875	0.024302
0.905153	0.0506707
0.703252	0.0432405
0.630097	0.0329995
0.866751	0.0419867
0.959386	0.0416335
0.636249	0.017385
0.880591	0.0249624
0.748352	0.0230414
0.951778	0.0318838
0.848074	0.0322804
0.832451	0.0399544
0.923902	0.050815
0.736052	0.0475104
0.843864	0.0411432
0.695715	0.0435856
0.933398	0.0602638
0.966324	0.0310489
0.877741	0.0283382
0.783565	0.0187519
0.937955	0.0373104
0.708087	0.0418527
0.980297	0.0406946
0.921265	0.0299153
0.852533	0.0421452
0.686446	0.0349938
0.818227	0.0287998
0.959669	0.0305076
0.928332	0.0660928
0.80569	0.0393092
0.94951	0.0361503
0.811651	0.0408684
0.75441	0.0479631
0.889228	0.0540823
0.693068	0.0471557
0.608761	0.030316
0.704512	0.0379049
0.948364	0.0251913
0.73074	0.0400807
0.830166	0.0247263
0.99027	0.04553
0.971722	0.0457171
0.393833	0.0245616
0.63984	0.0236993
0.906629	0.0525794
0.933251	0.0491232
0.75156	0.0329863
0.950679	0.0377755
0.983883	0.043498
0.977067	0.0526125
0.886133	0.0311975
0.945321	0.0421472
0.839825	0.0401104
0.765997	0.0378343
0.841824	0.0484185
0.905923	0.031355
0.624287	0.0488636
0.757208	0.0483999
0.74349	0.031665
0.674981	0.0435532
0.711748	0.0251868
0.968719	0.0306417
0.866403	0.030699
0.865152	0.0404551
0.797391	0.0248976
0.991746	0.0286742
0.565204	0.0273205
[truncated: 8,001 more rows]

## Sheet: SCS+C_band2
cos_i	reflectance
0.710895	0.0252283
0.964879	0.0220401
0.926729	0.0406473
0.802043	0.0423999
0.774951	0.0358101
0.892441	0.0285895
0.883045	0.0421783
0.795105	0.0398845
0.836582	0.0317249
0.971507	0.0267683
0.662254	0.021042
0.54045	0.0222814
0.911643	0.0158191
0.893011	0.0463164
0.855421	0.0523375
0.783089	0.0470747
0.820861	0.0404558
0.812435	0.0409915
0.625823	0.0282531
0.80089	0.0135182
0.523693	0.0210102
0.945654	0.0216232
0.884841	0.0472016
0.773491	0.0378115
0.87004	0.0301048
0.52199	0.0339588
0.842902	0.0255887
0.942961	0.0319178
0.669034	0.0313385
0.648712	0.0226702
0.950014	0.0305925
0.77145	0.0424246
0.352293	0.0495556
0.905966	0.0304629
0.866863	0.0340487
0.983153	0.0225852
0.942897	0.0201124
0.716791	0.0274413
0.575953	0.0299106
0.836131	0.0165769
0.995684	0.0164228
0.970322	0.0254011
0.964115	0.0188447
0.900314	0.0302251
0.928042	0.0307904
0.794637	0.0365557
0.673668	0.0379557
0.829452	0.0295091
0.876916	0.055444
0.724942	0.032995
0.823601	0.0291915
0.984864	0.0266038
0.937399	0.0283857
0.798257	0.0199318
0.817829	0.0306135
0.959102	0.0158619
0.472652	0.0266152
0.894799	0.0154645
0.977354	0.0309208
0.797905	0.0537067
0.94852	0.0242794
0.566445	0.0330257
0.862397	0.0334629
0.994883	0.0213648
0.692056	0.0176823
0.945671	0.0172204
0.761238	0.0187703
0.617102	0.0421254
0.876378	0.0382419
0.779327	0.0373484
0.185975	0.083331
0.960221	0.0304217
0.956363	0.0208458
0.981555	0.0246032
0.310732	0.028261
0.586381	0.036976
0.484417	0.0255003
0.797662	0.0256027
0.769428	0.0218567
0.967349	0.0143804
0.832475	0.0404904
0.753745	0.0383095
0.735594	0.0354846
0.963106	0.0376542
0.265248	0.0579674
0.453804	0.0392735
0.659066	0.0301599
0.915303	0.0175753
0.944149	0.0157703
0.889329	0.0356513
0.953458	0.0244126
0.940232	0.0285288
0.952386	0.0345436
0.735863	0.028876
0.699794	0.0303832
0.754756	0.0280857
0.45883	0.0197318
0.976697	0.0383089
0.985474	0.0331003
0.842076	0.0368759
0.756844	0.0537961
0.686945	0.0317801
0.754131	0.0197984
0.950224	0.0195908
0.9772	0.0384684
0.73338	0.0441217
0.832284	0.0404988
0.961088	0.0312794
0.945047	0.017918
0.98213	0.0216283
0.876403	0.0372418
0.658482	0.0473247
0.949747	0.0376686
0.913751	0.0254419
0.742142	0.042352
0.649829	0.051222
0.601036	0.0317068
0.925189	0.0221858
0.988848	0.0341698
0.81332	0.030755
0.89905	0.0313324
0.465327	0.0355339
0.921344	0.0319795
0.481181	0.0425124
0.437296	0.0339697
0.595027	0.0196414
0.857976	0.0151308
0.66027	0.0476883
0.92291	0.0375135
0.466506	0.0671826
0.947442	0.044628
0.9073	0.0210382
0.274476	0.040801
0.608362	0.0220613
0.979355	0.0269706
0.96523	0.0358831
0.607015	0.0296146
0.705697	0.0301657
0.779925	0.0476722
0.968481	0.0253115
0.900543	0.0343653
0.509322	0.0354344
0.995422	0.0259292
0.482138	0.0260531
0.843135	0.0546466
0.965977	0.0373069
0.642808	0.0234355
0.838214	0.0208097
0.756691	0.0292992
0.749257	0.0285847
0.984616	0.0259905
0.834452	0.0335901
0.893796	0.0351992
0.907657	0.0440453
0.901986	0.0333924
0.976499	0.0474596
0.748752	0.0405523
0.681242	0.0620543
0.7546	0.0381867
0.937539	0.0354519
0.827957	0.0213652
0.885436	0.0301432
0.851868	0.0319703
0.642504	0.0567303
0.804656	0.0311211
0.923747	0.025227
0.568139	0.0314051
0.490249	0.0388919
0.883274	0.0245355
0.930682	0.0172067
0.659274	0.0391926
0.983841	0.0278027
0.990496	0.020998
0.811329	0.0347664
0.456288	0.0313886
0.638772	0.0299881
0.770631	0.0306423
0.884318	0.0243806
0.975279	0.0224361
0.923057	0.0420731
0.904883	0.0227958
0.748746	0.0363366
0.752424	0.0287395
0.984166	0.0245641
0.903525	0.0258753
0.761847	0.0205158
0.607678	0.0293993
0.575088	0.0416946
0.940581	0.0199986
0.803024	0.0442744
0.9158	0.0384032
0.917705	0.0421135
0.825356	0.0386499
0.89366	0.0375358
0.296801	0.0439207
0.413195	0.0704056
0.894198	0.0258484
0.995027	0.0294496
0.799646	0.0280663
0.982552	0.0250282
0.649043	0.0266989
0.821754	0.042934
0.849637	0.0439806
0.602944	0.0366359
0.52352	0.0355793
0.788171	0.027577
0.878497	0.0224136
0.732229	0.0217213
0.891545	0.0177855
0.705397	0.0236867
0.980293	0.0309325
0.712652	0.0468902
0.869716	0.0324167
0.76828	0.0217385
0.727414	0.0290662
0.826911	0.0232035
0.727056	0.0176063
0.58511	0.0266498
0.520015	0.0359322
0.862794	0.0317091
0.85104	0.0507205
0.806448	0.0428409
0.949398	0.0385761
0.853083	0.050155
0.874203	0.0303387
0.241448	0.0432218
0.482533	0.0292891
0.598011	0.04455
0.834392	0.0299458
0.501731	0.0201588
0.946792	0.023235
0.933517	0.0311529
0.852403	0.04262
0.858092	0.0471433
0.593956	0.0424464
0.993597	0.0352359
0.0930264	0.00609676
0.938384	0.0131784
0.629611	0.0319272
0.669522	0.0358647
0.903516	0.0235935
0.778817	0.0346912
0.6525	0.0222254
0.420441	0.0462222
0.530554	0.0392869
0.8396	0.0353397
0.632352	0.0245671
0.889792	0.0193013
0.594231	0.0291008
0.968325	0.0266886
0.719871	0.0270062
0.967521	0.0370578
0.61251	0.0326407
0.684842	0.0215456
0.97778	0.0162615
0.960605	0.0162082
0.861145	0.0292751
0.563687	0.0448759
0.948201	0.031039
0.33639	0.038529
0.985435	0.043734
0.891832	0.025031
0.611865	0.0262298
0.813633	0.0396167
0.946424	0.0390928
0.623729	0.0307585
0.870904	0.0312636
0.876933	0.0202676
0.955152	0.0379939
0.866006	0.0297576
0.448431	0.0305022
0.285196	0.0335121
0.936039	0.0331106
0.892439	0.0213509
0.71455	0.034739
0.761192	0.0270001
0.613428	0.0230226
0.701168	0.0196458
0.958899	0.0241321
0.704189	0.0410777
0.877493	0.0346494
0.924597	0.0275963
0.651128	0.0321214
0.891972	0.0350211
0.546484	0.0438083
0.977424	0.0371646
0.964037	0.0335379
0.826294	0.0251569
0.707471	0.0201344
0.947664	0.0196713
0.631054	0.0279876
0.693579	0.0361587
0.864962	0.0240605
0.964971	0.0407529
0.781489	0.0424088
0.77422	0.0381743
0.832142	0.0369596
0.651185	0.0434786
0.947362	0.0234496
0.783479	0.0520496
0.528573	0.029172
0.67728	0.03843
0.977828	0.0167659
0.983939	0.0147408
0.973521	0.0420857
0.859075	0.0669011
0.750207	0.0337626
0.942206	0.0332317
0.973928	0.0403259
0.640342	0.0260514
0.949426	0.0311931
0.689012	0.021006
0.927141	0.0138899
0.989309	0.024241
0.666731	0.0406995
0.544854	0.0456675
0.899102	0.0336847
0.5804	0.0467077
0.886269	0.0405899
0.672112	0.0313853
0.966866	0.0158621
0.872896	0.0162195
0.799106	0.0225772
0.621341	0.0497247
0.517682	0.0323046
0.588812	0.0480304
0.691977	0.0357391
0.951579	0.0293019
0.889701	0.0318805
0.930439	0.0147142
0.744048	0.0146733
0.542591	0.0498926
0.824042	0.0301981
0.910956	0.0337512
0.883871	0.0235604
0.893558	0.0230566
0.97042	0.0308634
0.819262	0.0514232
0.89364	0.0498772
0.985603	0.0322952
0.731973	0.0338362
0.787311	0.0318914
0.827518	0.024366
0.927579	0.0149831
0.702365	0.0362388
0.946443	0.0431216
0.93565	0.0373283
0.928135	0.0384807
0.93086	0.0273446
0.887689	0.0302911
0.50748	0.0494639
0.692528	0.0430044
0.427567	0.0495069
0.659109	0.0301418
0.947476	0.0166676
0.77534	0.0190632
0.4635	0.0475117
0.698793	0.0262165
0.869582	0.0180013
0.670756	0.0279586
0.974313	0.0206394
0.53203	0.0473317
0.910807	0.0296612
0.705362	0.040592
0.8455	0.0491062
0.419814	0.0284319
0.910904	0.0179994
0.86987	0.0280461
0.609082	0.0373738
0.941267	0.0332202
0.690368	0.0363122
0.851619	0.0177143
0.810173	0.0343297
0.718477	0.0397172
0.83934	0.0396301
0.998523	0.0215061
0.577205	0.0367477
0.89679	0.0318089
0.934779	0.0137697
0.93171	0.0454343
0.647224	0.0442975
0.753416	0.0421291
0.481954	0.053032
0.925987	0.0169419
0.922333	0.045747
0.967304	0.0355552
0.931234	0.0193095
0.851	0.0303753
0.846435	0.0186993
0.765915	0.0235168
0.503186	0.0569892
0.814769	0.0449679
0.629682	0.043894
0.968815	0.0309399
0.794052	0.041256
0.753685	0.0343583
0.98039	0.0301443
0.928058	0.0287208
0.880696	0.0414644
0.964573	0.0486276
0.930184	0.0515664
0.731635	0.0233418
0.980542	0.0159114
0.822186	0.0248458
0.924347	0.0455773
0.943174	0.0329367
0.995026	0.0253248
0.981379	0.0316107
0.687708	0.0361883
0.851299	0.0236639
0.696221	0.0272539
0.920146	0.0265033
0.893467	0.0304661
0.967099	0.030105
0.860881	0.030349
0.955659	0.0299047
0.889949	0.0384211
0.894511	0.0322869
0.946047	0.0618914
0.993867	0.0209865
0.686282	0.0340231
0.920346	0.011381
0.944454	0.0383805
0.819305	0.0351446
0.890222	0.0346728
0.944149	0.0298426
0.921893	0.0160533
0.949469	0.0220871
0.742434	0.0317064
0.817782	0.0245374
0.968526	0.0313756
0.78443	0.0373998
0.873777	0.0720704
0.76016	0.0454554
0.979843	0.0157852
0.376068	0.0505326
0.888635	0.0262294
0.941793	0.0294989
0.597567	0.0275411
0.741258	0.0290688
0.911337	0.0364024
0.996013	0.0261686
0.562773	0.0373484
0.902382	0.0315303
0.906533	0.0429571
0.977919	0.0349262
0.959419	0.0420624
0.440246	0.0383818
0.987062	0.0231598
0.888555	0.0232582
0.90135	0.0415754
0.750284	0.0405739
0.803441	0.0461
0.910219	0.0326028
0.968216	0.0264736
0.985005	0.043722
0.720321	0.0319111
0.479359	0.0454629
0.756904	0.0236814
0.988616	0.0202473
0.978449	0.0347064
0.953848	0.0486258
0.953883	0.0343355
0.94172	0.0147723
0.940382	0.0256088
0.858364	0.0354259
0.885707	0.0423234
0.948808	0.0314865
0.579557	0.029548
0.552122	0.0366528
0.750772	0.0385088
0.991921	0.0226652
0.965312	0.0350933
0.764375	0.0273861
0.728806	0.0370839
0.893259	0.029147
0.932404	0.0216577
0.709919	0.0447507
0.893913	0.0446747
0.875533	0.0450445
0.906778	0.0217562
0.785498	0.0402735
0.97733	0.0265823
0.966505	0.0245871
0.761139	0.0481785
0.800432	0.0282632
0.667661	0.0321979
0.946538	0.0140572
0.838928	0.022108
0.867896	0.0243495
0.932937	0.043348
0.810854	0.0418405
0.974299	0.0266771
0.927046	0.0211582
0.88455	0.0318307
0.869532	0.0258243
0.914685	0.0499967
0.911346	0.0165928
0.864553	0.0161894
0.978609	0.017048
0.602222	0.0319243
0.664568	0.0328186
0.854305	0.0404239
0.868016	0.0475107
0.977071	0.0329921
0.876509	0.0184283
0.912906	0.0170977
0.957304	0.0171673
0.928928	0.013785
0.807569	0.0310489
0.858252	0.0361329
0.490905	0.0378472
0.525301	0.0202198
0.848659	0.0252039
0.829294	0.0285474
0.79006	0.0133427
0.828942	0.0308701
0.928854	0.0366774
0.889792	0.0370984
0.620084	0.031644
0.868072	0.0260637
0.634013	0.0320911
0.740423	0.0250338
0.89703	0.0150641
0.896499	0.0308739
0.941099	0.0342291
0.923711	0.0384053
0.677441	0.0418592
0.906254	0.017156
0.346167	0.0653203
0.792929	0.0318158
0.483248	0.0255641
0.920826	0.0207897
0.946302	0.0372079
0.792787	0.0567366
0.958263	0.0209965
0.998674	0.0224891
0.914459	0.0334548
0.745937	0.0345929
0.932352	0.0274874
0.934605	0.0158312
0.96915	0.0117556
0.703913	0.03073
0.891278	0.0369986
0.963421	0.0354338
0.896808	0.0175324
0.984926	0.0256454
0.878333	0.0425463
0.747602	0.0247316
0.624821	0.0214636
0.771447	0.0186882
0.758176	0.0150191
0.895361	0.020748
0.946945	0.0172806
0.648729	0.0230346
0.754873	0.0426283
0.945595	0.0367924
0.955818	0.0185126
0.984808	0.0290676
0.952159	0.0309127
0.853931	0.0333292
0.71073	0.0372279
0.741355	0.0237831
0.888115	0.0135154
0.809161	0.0213679
0.559791	0.0268102
0.930254	0.034092
0.940175	0.0199578
0.394366	0.0487215
0.571368	0.0577504
0.958253	0.0408015
0.687228	0.0413564
0.959613	0.0389795
0.67122	0.035759
0.749242	0.0206215
0.825818	0.0221211
0.839318	0.0137358
0.97188	0.0251986
0.985504	0.0136924
0.951947	0.0370943
0.694981	0.0351261
0.888968	0.039221
0.953523	0.034081
0.827482	0.0310516
0.886357	0.0341318
0.99536	0.0254866
0.763733	0.0364746
0.71224	0.0253511
0.796671	0.0293849
0.52152	0.0337152
0.883182	0.0177025
0.826917	0.0227127
0.30346	0.0386095
0.994665	0.0135235
0.966017	0.0424397
0.92597	0.0182413
0.977344	0.0259037
0.947733	0.0350861
0.91668	0.0161002
0.901043	0.0311671
0.811615	0.0598609
0.644481	0.0292667
0.889773	0.0397833
0.810098	0.0316987
0.942013	0.0213346
0.445893	0.0769725
0.974685	0.0367571
0.883382	0.0450589
0.956785	0.0238367
0.938617	0.0249531
0.832862	0.0413635
0.918474	0.0615682
0.73691	0.04569
0.742238	0.030991
0.835618	0.0192747
0.944494	0.0372488
0.956199	0.0279276
0.545519	0.0407571
0.875358	0.0264907
0.993748	0.0213603
0.685439	0.0303527
0.88139	0.0292012
0.874987	0.0142592
0.832861	0.0183661
0.848742	0.0172641
0.718389	0.0296967
0.759314	0.0329323
0.765716	0.0272761
0.844168	0.0247123
0.874217	0.0325205
0.611489	0.0314685
0.95479	0.0443134
0.752834	0.0313637
0.704036	0.0312002
0.552095	0.0304021
0.6538	0.042448
0.97913	0.0197564
0.97644	0.0244249
0.770494	0.0342013
0.992963	0.0267584
0.867495	0.0259804
0.76969	0.0291751
0.960726	0.0248008
0.903803	0.0441783
0.905916	0.0317794
0.650787	0.0315386
0.608882	0.029045
0.958791	0.0323123
0.775612	0.0327644
0.957737	0.0121265
0.564704	0.0310517
0.845948	0.0259934
0.785121	0.0411786
0.989051	0.0341526
0.745092	0.0370201
0.81117	0.0404688
0.978915	0.01157
0.623432	0.032409
0.770804	0.0234091
0.657587	0.0334598
0.675144	0.0241384
0.527674	0.049422
0.60567	0.0287901
0.208805	0.0552516
0.48186	0.0354739
0.70234	0.0411383
0.924015	0.0316396
0.644799	0.022401
0.96318	0.0195768
0.681669	0.033968
0.965708	0.0254148
0.981224	0.0188013
0.927316	0.0288315
0.938164	0.0582347
0.674287	0.0380491
0.530107	0.0436871
0.976885	0.0328495
0.858295	0.045367
0.991572	0.0292203
0.798714	0.0247539
0.942526	0.023429
0.659042	0.0285155
0.989296	0.0185213
0.872329	0.0242163
0.885763	0.0227724
0.973376	0.0291169
0.949313	0.0284093
0.824781	0.0390943
0.934817	0.0262066
0.732206	0.0405523
0.643041	0.0397134
0.719092	0.0291719
0.567681	0.0383751
0.956972	0.0642007
0.86815	0.0343732
0.936327	0.0385027
0.895518	0.0271417
0.732065	0.0266507
0.774941	0.022698
0.555163	0.021999
0.58674	0.0339559
0.818216	0.0245059
0.908304	0.0174822
0.857946	0.0266099
0.761991	0.0270819
0.89856	0.0364353
0.961015	0.0275501
0.97615	0.0215892
0.988899	0.0255536
0.888392	0.0198924
0.901416	0.025457
0.656545	0.0188295
0.484128	0.0500853
0.889531	0.0341266
0.78581	0.0248791
0.97179	0.0203892
0.726097	0.0282928
0.853872	0.0666762
0.926264	0.0226927
0.993928	0.0188681
0.942289	0.0191116
0.972596	0.0174197
0.930402	0.0196979
0.92703	0.0204869
0.948025	0.0259674
0.978954	0.0323025
0.837776	0.0338781
0.241385	0.0113145
0.825858	0.0260498
0.925549	0.0261906
0.894205	0.014916
0.926451	0.0540641
0.966344	0.0461872
0.884048	0.0344128
0.86475	0.0414978
0.828659	0.0346905
0.952876	0.0202075
0.767033	0.0278441
0.838187	0.0217987
0.677948	0.0302221
0.7951	0.0400876
0.896882	0.0517447
0.887375	0.0303624
0.723247	0.0674468
0.942607	0.0338037
0.834516	0.0522638
0.52151	0.0431314
0.635269	0.0379447
0.930315	0.0376125
0.862992	0.041722
0.863949	0.0346297
0.712009	0.027964
0.959601	0.0201237
0.861997	0.0339568
0.961838	0.028818
0.896476	0.042739
0.629001	0.0413757
0.91156	0.0232589
0.891943	0.0286581
0.959992	0.0156094
0.56744	0.0396631
0.571426	0.0272372
0.661786	0.042088
0.929936	0.0259374
0.702581	0.02963
0.684427	0.030903
0.437553	0.0271897
0.92441	0.0410872
0.777785	0.0464034
0.704618	0.0303496
0.822134	0.0288666
0.799912	0.040572
0.976506	0.0228477
0.982178	0.0194154
0.982397	0.0287253
0.797921	0.0419421
0.872575	0.0435072
0.793706	0.0554667
0.998197	0.0206291
0.500121	0.0422072
0.79956	0.0203429
0.762725	0.0320728
0.642549	0.0578754
0.678528	0.0394967
0.953475	0.0306061
0.535382	0.0321041
0.789139	0.0165901
0.933808	0.0351145
0.810821	0.0270957
0.976729	0.0276398
0.634623	0.035778
0.739229	0.0156561
0.611965	0.0218128
0.728722	0.0275598
0.871902	0.0313639
0.95616	0.0263047
0.57951	0.0390577
0.81031	0.027004
0.923391	0.03129
0.977909	0.0186715
0.997884	0.0242677
0.872538	0.0253417
0.979018	0.0386022
0.395369	0.0384993
0.962468	0.0197739
0.986973	0.0342991
0.917641	0.0195202
0.757822	0.0496217
0.851705	0.0205896
0.838295	0.0198469
0.823494	0.0201316
0.939296	0.0265503
0.822657	0.0453626
0.618668	0.0284033
0.540434	0.031704
0.834406	0.0125994
0.983424	0.0285781
0.997729	0.0251926
0.282111	0.0520983
0.84437	0.0200521
0.939	0.0160046
0.952108	0.0326082
0.692522	0.0491605
0.763696	0.0403457
0.836412	0.0434542
0.733663	0.0351002
0.522216	0.0311466
0.991372	0.0232322
0.582161	0.0382704
0.981545	0.0179442
0.4775	0.0502023
0.868563	0.0197612
0.981888	0.0130545
0.610414	0.0243334
0.857899	0.0147449
0.79341	0.0168601
0.846067	0.0221347
0.81557	0.0440158
0.83538	0.0436755
0.464652	0.043731
0.708806	0.0550189
0.800615	0.0355771
0.530118	0.0329169
0.964456	0.0324799
0.975366	0.0172112
0.606214	0.034243
0.634233	0.0226134
0.91797	0.0174248
0.781949	0.0524255
0.888045	0.0549762
0.645956	0.0419589
0.825043	0.0436353
0.927962	0.0224065
0.788312	0.0361093
0.62593	0.0403309
0.70935	0.0303523
0.851471	0.0249846
0.719371	0.0286496
0.945209	0.0262953
0.903336	0.0406848
0.843063	0.049739
0.977328	0.020959
0.847423	0.0336075
0.761022	0.0319447
0.824663	0.0372486
0.849037	0.0241375
0.740864	0.0250784
0.99129	0.0139295
0.927206	0.0254202
0.960422	0.0254256
0.579135	0.0442854
0.781447	0.0272409
0.989317	0.0309616
0.929462	0.0183707
0.966794	0.0255567
0.815411	0.0328536
0.819405	0.0334241
0.891226	0.0222895
0.567283	0.0231111
0.806955	0.0135632
0.641828	0.0220726
0.754367	0.0193499
0.958062	0.0296559
0.530974	0.0617898
0.721	0.0243805
0.951889	0.0422845
0.867166	0.0405354
0.941149	0.0186188
0.982048	0.0173746
0.874779	0.0354895
0.629058	0.0248799
0.922332	0.0347966
0.940664	0.0415716
0.936211	0.050759
0.795217	0.0319476
0.925014	0.021151
0.871142	0.015134
0.949335	0.0296716
0.892753	0.047385
0.762288	0.0496396
0.978217	0.0314414
0.838412	0.0372995
0.658496	0.038915
0.970217	0.0313513
0.572247	0.0285021
0.843548	0.047856
0.969583	0.031885
0.716654	0.0246206
0.818023	0.043188
0.971253	0.0153679
0.952869	0.0198057
0.962922	0.0176643
0.882667	0.0346003
0.91423	0.0315682
0.957785	0.0230906
0.965234	0.0265
0.944567	0.037252
0.700143	0.037159
0.734057	0.0143942
0.501714	0.059799
0.843904	0.0333791
0.346946	0.0331604
0.829617	0.0447342
0.766029	0.0376938
0.779868	0.0278883
0.850036	0.0163343
0.961861	0.0220061
0.73369	0.0190534
0.812095	0.0175891
0.921679	0.025174
0.750348	0.0254717
0.968468	0.0263066
0.315918	0.0409287
0.825453	0.0187511
0.778987	0.0326643
0.795719	0.0447771
0.82694	0.0211458
0.937041	0.0250592
0.95925	0.022194
0.947404	0.0270091
0.625095	0.0323086
0.809309	0.0317221
0.762458	0.0156521
0.463996	0.0305276
0.992376	0.0149945
0.958688	0.0245714
0.62396	0.03034
0.782944	0.0355799
0.845638	0.014186
0.980218	0.0203482
0.58107	0.0545948
0.899096	0.0491519
0.6671	0.0416734
0.890202	0.0190552
0.983949	0.0294431
0.714168	0.0353207
0.976568	0.0348716
0.411635	0.0382364
0.854158	0.026027
0.670996	0.0239983
0.733292	0.035281
0.68417	0.0263886
0.919896	0.0669124
0.98343	0.0265355
0.932301	0.0139031
0.557697	0.0364314
0.965975	0.0320434
0.708009	0.0305426
0.526984	0.0481625
0.880222	0.0370349
0.545425	0.0333928
0.79272	0.0389534
0.763075	0.0464841
0.930424	0.0347439
0.657654	0.0320492
0.520715	0.0291467
0.648958	0.0159458
0.92726	0.0335233
0.715574	0.0426125
0.972274	0.0331363
0.306965	0.0499984
0.74694	0.0338214
0.909378	0.0189838
0.831683	0.0229386
0.861546	0.0222159
0.852525	0.0538904
0.654411	0.0301219
0.953639	0.0267106
0.956189	0.0153313
0.700126	0.018065
0.917684	0.0290419
0.834837	0.0383511
0.77954	0.0344655
0.675774	0.0223497
0.956264	0.0152848
0.978997	0.0423446
0.740567	0.0375008
0.633139	0.0381375
0.810026	0.0285198
0.940643	0.0194085
0.918787	0.0254551
0.635573	0.0340613
0.872256	0.0201862
0.979271	0.0296944
0.988929	0.0364256
0.943269	0.0362958
0.931042	0.0605328
0.804934	0.0261281
0.975811	0.0182614
0.927311	0.0210247
0.978193	0.0326704
0.541066	0.0221111
0.995793	0.0255925
0.90431	0.0370321
0.678149	0.0356436
0.616084	0.0387886
0.865345	0.0463675
0.973921	0.0229671
0.946233	0.0349463
0.338101	0.0331776
0.976639	0.0194892
0.974176	0.0172848
0.9964	0.0263407
0.882959	0.0149933
0.749871	0.0427132
0.791574	0.0491465
0.979658	0.028414
0.952809	0.0404137
0.664776	0.0646703
0.558323	0.0234716
0.579867	0.0296114
0.888464	0.0276104
0.792468	0.0128267
0.912192	0.015409
0.853183	0.017813
0.881015	0.0300967
0.700885	0.0446703
0.716722	0.0456255
0.917398	0.0304106
0.995829	0.0280069
0.781428	0.046905
0.939469	0.0326923
0.984683	0.0222287
0.900547	0.0266572
0.924574	0.0334958
0.894071	0.0375619
0.691112	0.0324384
0.941958	0.0353266
0.729159	0.0227008
0.875551	0.0211017
0.743298	0.0274132
0.818802	0.0206196
0.77134	0.0293201
0.716114	0.0242769
0.938918	0.0205191
0.976502	0.0241288
0.771984	0.0388802
0.893679	0.0256735
0.873199	0.0194017
0.907364	0.0188349
0.822049	0.0212678
0.954976	0.0264621
0.771896	0.0437048
0.934156	0.0190604
0.996757	0.0163667
0.951835	0.0354905
0.855859	0.0336364
0.950747	0.0288871
0.880158	0.0170943
0.667813	0.0143977
0.992915	0.0144235
0.761433	0.0185237
0.907924	0.0327824
0.929912	0.0254124
0.860791	0.0379516
0.407546	0.040334
0.985136	0.024502
0.532191	0.0487872
0.976759	0.0155366
0.870632	0.0183461
0.843265	0.0365644
0.934787	0.0367834
0.981588	0.0296084
0.732414	0.038114
0.731385	0.0357612
0.963562	0.0207014
0.968886	0.0500267
0.627167	0.0324002
0.92618	0.0129647
0.804325	0.0294998
0.701069	0.0158118
0.990105	0.0293207
0.882324	0.0137041
0.738011	0.0314774
0.309481	0.0278856
0.141974	0
0.851185	0.0384647
0.816908	0.0298646
0.655737	0.0317231
0.873271	0.0238554
0.955941	0.0179807
0.905799	0.0216712
0.880128	0.0319614
0.752654	0.0347517
0.919874	0.0295683
0.87827	0.0481365
0.944425	0.039561
0.985196	0.0234788
0.759066	0.0454926
0.71988	0.0339438
0.94445	0.0160801
0.978241	0.0253054
0.946849	0.031348
0.88882	0.030281
0.769464	0.0343579
0.991816	0.0269334
0.961341	0.0198912
0.771849	0.0364064
0.96806	0.0190981
0.938021	0.0174844
0.930943	0.0184082
0.831476	0.0248113
0.952233	0.0251953
0.921882	0.033264
0.838356	0.0440185
0.33467	0.04669
0.850739	0.0187188
0.656095	0.0395845
0.819549	0.0273673
0.904666	0.0200105
0.902953	0.013171
0.942345	0.0212916
0.955598	0.0282427
0.839566	0.0447336
0.666062	0.0338967
0.823325	0.0578937
0.597236	0.0194986
0.990159	0.022805
0.941784	0.0331006
0.779707	0.0400126
0.881392	0.0371736
0.79472	0.0378784
0.982334	0.0420484
0.723182	0.026171
0.872856	0.025636
0.802914	0.0281923
0.45779	0.0314439
0.938542	0.0317458
0.963123	0.031806
0.939183	0.0264335
0.729474	0.0279285
0.91431	0.0280187
0.950664	0.0224243
0.813729	0.0164754
0.894401	0.0297732
0.93595	0.0348169
0.874837	0.0349319
0.80413	0.0361904
0.844019	0.0174067
0.897822	0.0234778
0.986317	0.0213348
0.42726	0.0294318
0.991117	0.0263871
0.678924	0.0256457
0.977423	0.0327696
0.958396	0.0311699
0.548593	0.0265567
0.575096	0.0248114
0.60745	0.0230219
0.939831	0.0160046
0.396373	0.0280143
0.555884	0.0339142
0.797891	0.0222355
0.801597	0.0449971
0.798117	0.0441412
0.879411	0.0212745
0.902211	0.0227333
0.910178	0.0193389
0.933423	0.0394457
0.957921	0.0303434
0.989915	0.0176218
0.846467	0.0197027
0.971722	0.0312533
0.833637	0.0215455
0.959421	0.0346694
0.707488	0.0409885
0.971951	0.0178229
0.640303	0.0246482
0.973727	0.0293528
0.751218	0.0272276
0.956565	0.0334061
0.651974	0.0354711
0.970256	0.0271102
0.891869	0.0331533
0.469279	0.0355212
0.684032	0.0488805
0.982619	0.0205284
0.624882	0.0312609
0.604053	0.0239713
0.923951	0.0318509
0.924716	0.0459655
0.711145	0.016309
0.900633	0.0312918
0.595699	0.0248498
0.958907	0.0163549
0.847627	0.0202772
0.830476	0.0362321
0.96864	0.0375147
0.830942	0.0356021
0.999225	0.0265175
0.778089	0.0243635
0.955711	0.0136026
0.924962	0.0167031
0.840311	0.0345043
0.946187	0.0460973
0.698245	0.0270666
0.987631	0.0230036
0.685165	0.0285018
0.944111	0.0138788
0.758025	0.0166623
0.791975	0.0449493
0.879723	0.0288518
0.952094	0.0378988
0.873241	0.0458189
0.741234	0.0272233
0.6844	0.0283377
0.857014	0.0402384
0.99353	0.0284322
0.903608	0.0347978
0.924992	0.0191867
0.615104	0.0243914
0.675216	0.0342381
0.885555	0.0268776
0.705684	0.0330252
0.382776	0.0453986
0.641504	0.0272828
0.874736	0.0283863
0.756434	0.0283249
0.935284	0.0241695
0.812088	0.0287898
0.937111	0.037346
0.882409	0.0465143
0.888784	0.075619
0.721402	0.0491175
0.384644	0.0471012
0.983325	0.0258046
0.498321	0.0295495
0.774812	0.0433343
0.948998	0.040276
0.891465	0.033114
0.9161	0.0213865
0.387196	0.0308234
0.945487	0.022529
0.807932	0.0235846
0.93651	0.0417895
0.776781	0.0519093
0.940247	0.031088
0.925305	0.0279457
0.935328	0.0266577
0.946651	0.0240059
0.77374	0.041794
0.833926	0.0392863
0.995429	0.02655
0.855353	0.0445296
0.898359	0.0381734
0.744329	0.0368674
0.975225	0.0171778
0.812319	0.0302351
0.806688	0.0253424
0.902814	0.0231522
0.954417	0.0445515
0.885515	0.0755332
0.460212	0.0376391
0.934023	0.023585
0.994932	0.0347856
0.591401	0.0291321
0.990482	0.0257643
0.927262	0.039595
0.231472	0.0432998
0.861241	0.0217327
0.87183	0.026072
0.771409	0.0254493
0.862021	0.0426397
0.970508	0.0238332
0.757812	0.0238612
0.809666	0.0270459
0.442777	0.0339209
0.959638	0.0233274
0.794335	0.0114088
0.996886	0.0156331
0.880765	0.0306869
0.953982	0.0184007
0.922409	0.0408546
0.842887	0.0264588
0.846953	0.0387947
0.9183	0.0316691
0.416547	0.0484735
0.846211	0.03027
0.61631	0.022837
0.870201	0.0401156
0.491498	0.0433173
0.889012	0.0388987
0.813185	0.0335658
0.900039	0.023487
0.448035	0.0258254
0.992036	0.029267
0.562438	0.0387904
0.338911	0.0356642
0.826193	0.0211723
0.889881	0.0231115
0.886866	0.0331282
0.917037	0.0628387
0.528764	0.022103
0.78764	0.0235815
0.704793	0.0326221
0.986655	0.0398714
0.729887	0.0317628
0.99265	0.0333313
0.599727	0.03564
0.88774	0.042209
0.710434	0.0338619
0.738713	0.0285043
0.915418	0.0280638
0.877533	0.0296088
0.917288	0.0342621
0.982934	0.0214074
0.951593	0.0215189
0.757712	0.0245293
0.826672	0.0294582
0.733771	0.0436578
0.951303	0.0255965
0.813664	0.0483335
0.960504	0.0250078
0.925489	0.021621
0.924165	0.0281654
0.771946	0.0315546
0.862018	0.0283107
0.880184	0.0239962
0.905242	0.044564
0.849934	0.0343541
0.973	0.0356972
0.56018	0.042416
0.531236	0.0399094
0.549886	0.0302327
0.796231	0.0247997
0.803968	0.0303685
0.932263	0.0424622
0.958083	0.0280088
0.685962	0.0336814
0.804053	0.0283075
0.852993	0.027824
0.846032	0.0236898
0.810765	0.0360559
0.946205	0.0300943
0.865682	0.0301029
0.98201	0.0324061
0.923007	0.0396721
0.96608	0.0237363
0.736515	0.0380171
0.526251	0.0337195
0.785843	0.0232835
0.641032	0.023072
0.935888	0.029403
0.647602	0.0514998
0.966067	0.0258248
0.69159	0.036286
0.938728	0.0173211
0.944204	0.0281196
0.410846	0.0402376
0.378747	0.0419736
0.496257	0.0292192
0.524987	0.0290801
0.803038	0.0320768
0.887952	0.0464901
0.783587	0.0286152
0.908271	0.0205263
0.797884	0.0317678
0.680802	0.0260404
0.884468	0.0190313
0.725707	0.0245166
0.970312	0.0194003
0.996837	0.025337
0.848509	0.023216
0.91632	0.0402343
0.706691	0.0293283
0.646518	0.032893
0.361305	0.0422517
0.979283	0.0223788
0.764618	0.0322548
0.888686	0.0324181
0.984864	0.0278987
0.932614	0.0305801
0.573688	0.0303109
0.932906	0.0270756
0.80671	0.0217391
0.949053	0.0153825
0.483168	0.0503967
0.511648	0.0382602
0.748838	0.0287102
0.94302	0.023063
0.93213	0.0179212
0.79693	0.0294558
0.713172	0.0245691
0.879961	0.0478286
0.977485	0.0261232
0.855907	0.0458669
0.561637	0.0388416
0.627358	0.0369209
0.371692	0.0270823
0.914842	0.0271002
0.91681	0.0278272
0.962098	0.0205589
0.457	0.0310661
0.70707	0.0293854
0.787331	0.0214029
0.953751	0.0208173
0.924952	0.0174237
0.946093	0.0210509
0.869202	0.0420854
0.960116	0.0230998
0.471403	0.0399908
0.976285	0.0249128
0.974812	0.0216656
0.967937	0.0173436
0.948328	0.0263226
0.93624	0.0177197
0.989539	0.0355069
0.867863	0.0445038
0.944046	0.0435426
0.62199	0.0500069
0.797738	0.0303459
0.436209	0.0478153
0.551623	0.0354394
0.643153	0.0348786
0.939861	0.024379
0.961873	0.0292687
0.663224	0.0289822
0.89698	0.0322058
0.987847	0.0255462
0.756453	0.0314859
0.955608	0.0248829
0.776745	0.0205537
0.955485	0.0175843
0.913632	0.0441899
0.907103	0.0196236
0.913134	0.0276804
0.95455	0.0235319
0.917899	0.016671
0.920655	0.036084
0.983668	0.0219458
0.825835	0.027349
0.721884	0.0337801
0.740615	0.0313141
0.953092	0.0440808
0.981526	0.0242269
0.969137	0.0169218
0.371718	0.00770306
0.735099	0.0504186
0.893552	0.0221115
0.889549	0.0200687
0.909012	0.0528013
0.92615	0.022755
0.5253	0.0357117
0.667386	0.024293
0.853065	0.0316334
0.374183	0.0470073
0.434316	0.0585807
0.475168	0.034115
0.749674	0.0310853
0.461673	0.0356892
0.971878	0.0484024
0.886319	0.0198615
0.673296	0.0388663
0.959332	0.0308182
0.620742	0.023068
0.703137	0.0409983
0.785803	0.0245835
0.972833	0.027191
0.948511	0.0341662
0.930717	0.0330602
0.677824	0.0312832
0.685429	0.0648082
0.958143	0.0207393
0.660875	0.0282084
0.926993	0.0386926
0.926302	0.0270999
0.997301	0.0285412
0.70952	0.0274851
0.640141	0.0279866
0.927441	0.0318372
0.705408	0.0258058
0.947233	0.0193305
0.92093	0.0169339
0.928095	0.0323744
0.715232	0.0246862
0.995437	0.0324046
0.578104	0.0319363
0.710537	0.0411537
0.855233	0.030551
0.799448	0.0308738
0.429207	0.0459479
0.426084	0.044521
0.881192	0.0182578
0.986032	0.0233178
0.824256	0.0271732
0.725751	0.0365261
0.829156	0.020704
0.74867	0.0386455
0.825816	0.0200204
0.921171	0.0913292
0.50559	0.0458338
0.757204	0.020252
0.477298	0.0484472
0.358726	0.0406212
0.843095	0.0343434
0.972491	0.0172107
0.77197	0.0264503
0.709735	0.0468835
0.987441	0.024099
0.992583	0.0233167
0.846326	0.0333837
0.766046	0.0263608
0.940819	0.0348441
0.884467	0.0313269
0.993657	0.0266221
0.619338	0.0370172
0.554134	0.028552
0.694818	0.0474412
0.758218	0.0267729
0.977873	0.0176112
0.970979	0.0279097
0.775315	0.0242846
0.914258	0.0221847
0.951551	0.0318858
0.886251	0.0272804
0.876974	0.0219978
0.961809	0.025614
0.828816	0.0212743
0.927036	0.0222397
0.955423	0.0203863
0.926643	0.0339348
0.852641	0.0218938
0.989901	0.0281459
0.819529	0.0333077
0.968141	0.0234784
0.993664	0.0252116
0.798203	0.0166525
0.851665	0.0267098
0.895362	0.0145934
0.884885	0.0156254
0.9711	0.0255446
0.95956	0.0123584
0.918953	0.0241883
0.574257	0.0505081
0.959096	0.0220662
0.888465	0.0449377
0.897832	0.0308981
0.859893	0.0288709
0.558477	0.0241756
0.59208	0.0266002
0.846145	0.0144804
0.810719	0.0226006
0.952522	0.0270287
0.974328	0.0248991
0.867606	0.013361
0.85881	0.029938
0.71298	0.0240377
0.582285	0.0253465
0.872101	0.0331163
0.472008	0.0310257
0.967779	0.0235299
0.709241	0.0288547
0.406158	0.0475978
0.70041	0.0273416
0.864265	0.0242858
0.670945	0.0345847
0.729714	0.0378655
0.989346	0.0366995
0.993029	0.0305592
0.731341	0.016628
0.975908	0.0330305
0.860684	0.0342573
0.855066	0.0148358
0.984789	0.0300298
0.95087	0.0466172
0.809164	0.0399995
0.615626	0.0290056
0.694367	0.0276119
0.965036	0.0334686
0.911546	0.0284547
0.996547	0.0325723
0.9863	0.0327079
0.888862	0.0143764
0.820963	0.0256329
0.602966	0.0330161
0.895496	0.0459181
0.815328	0.0237691
0.855762	0.0280539
0.982852	0.0348104
0.639191	0.0224833
0.307684	0.0237893
0.71841	0.0180975
0.926286	0.015669
0.927014	0.0381021
0.906635	0.0213733
0.885961	0.016288
0.993918	0.0162152
0.910391	0.026416
0.950784	0.0226398
0.970915	0.0310444
0.361259	0.0320845
0.78099	0.0194065
0.984702	0.0269557
0.94285	0.0184907
0.824137	0.0165478
0.962193	0.0188371
0.97965	0.0272922
0.846327	0.0371128
0.984628	0.0246497
0.597458	0.0279314
0.68448	0.0288033
0.882658	0.0432365
0.850569	0.029363
0.956938	0.030557
0.665907	0.0229997
0.0601721	0.0346448
0.94242	0.0396349
0.973124	0.0295068
0.967157	0.0248499
0.951	0.020671
0.986462	0.0192963
0.641931	0.0156374
0.897565	0.0222035
0.731754	0.0227883
0.67446	0.0334548
0.812742	0.028653
0.877697	0.0236043
0.889818	0.0487995
0.735983	0.0186004
0.910766	0.0211984
0.917112	0.0167758
0.887264	0.0486468
0.882893	0.0372154
0.998499	0.0269235
0.93033	0.0203997
0.691668	0.0240106
0.973468	0.0250056
0.766437	0.0289109
0.699854	0.0261694
0.909481	0.0277705
0.942241	0.0477022
0.747524	0.0240246
0.811746	0.0491683
0.992389	0.0304599
0.786518	0.0248438
0.906565	0.032906
0.840236	0.0412862
0.741095	0.0256218
0.544665	0.0231449
0.451115	0.0313461
0.838472	0.0419582
0.825365	0.0183819
0.816573	0.0254869
0.963233	0.0228967
0.895684	0.0235709
0.983985	0.0317165
0.655306	0.0359472
0.546062	0.0285496
0.820865	0.0336949
0.990882	0.0271483
0.962784	0.0255573
0.870898	0.0173235
0.982328	0.017091
0.742959	0.018673
0.824687	0.0605392
0.64756	0.0220325
0.692055	0.0213552
0.857476	0.0161437
0.990621	0.0224143
0.838742	0.0510008
0.902774	0.0261314
0.863948	0.0200618
0.984211	0.0233274
0.437763	0.0365199
0.960711	0.0263206
0.913954	0.0287456
0.708631	0.0383404
0.867504	0.0213027
0.788033	0.0197493
0.974569	0.0245289
0.925699	0.0237975
0.303211	0.0432089
0.44637	0.0362075
0.742715	0.0504411
0.797533	0.035744
0.659927	0.0182212
0.981816	0.0423397
0.74549	0.0137585
0.92873	0.0117703
0.681996	0.0198391
0.84199	0.0308526
0.968754	0.0201306
0.909744	0.0302208
0.989464	0.0336043
0.927554	0.0289126
0.925285	0.0365546
0.583171	0.0278129
0.56587	0.0229707
0.961625	0.0214744
0.983327	0.0301536
0.874767	0.0447675
0.759222	0.0146576
0.94016	0.0187097
0.824896	0.0289854
0.967781	0.0377864
0.930392	0.0387884
0.821699	0.0191644
0.746583	0.03582
0.880806	0.0292404
0.761156	0.0278339
0.985293	0.0253803
0.86929	0.0317175
0.98149	0.0355075
0.722731	0.02958
0.627019	0.0370688
0.686821	0.0390933
0.915045	0.018406
0.716555	0.0344269
0.815642	0.0371395
0.642042	0.0325736
0.737761	0.0264692
0.986567	0.0174939
0.953587	0.027957
0.838037	0.0349433
0.694078	0.0233609
0.740963	0.031449
0.357824	0.0582716
0.94309	0.0285689
0.937356	0.0277143
0.783763	0.0243288
0.990304	0.0333509
0.935534	0.0188754
0.907523	0.0272988
0.970526	0.0285436
0.616383	0.0350402
0.40304	0.03604
0.934249	0.0163
0.634616	0.0198785
0.593926	0.0246578
0.763124	0.0410472
0.807341	0.0401384
0.76412	0.0271498
0.996376	0.0357805
0.364694	0.045434
0.967641	0.0242614
0.813521	0.0257497
0.858356	0.0283417
0.864744	0.0257103
0.989064	0.010634
0.960369	0.0223459
0.928999	0.0244821
0.892436	0.0248087
0.953466	0.020846
0.908088	0.025746
0.406285	0.032591
0.954666	0.0242082
0.997369	0.0237727
0.928821	0.0265318
0.710207	0.0252115
0.918158	0.0240285
0.941652	0.0466124
0.396766	0.0366525
0.711275	0.029777
0.913466	0.0227332
0.760266	0.0270203
0.78253	0.0315381
0.969796	0.0370145
0.680853	0.045906
0.980507	0.0292391
0.968982	0.024217
0.294013	0.0425887
0.958841	0.0324048
0.657998	0.0359376
0.740734	0.0329294
0.722404	0.0484583
0.705186	0.0322699
0.983093	0.031136
0.509738	0.0345313
0.522076	0.0275401
0.781467	0.0181112
0.975257	0.0242263
0.530503	0.0312419
0.944438	0.0531653
0.275734	0.00150187
0.797622	0.0161963
0.76063	0.0271432
0.813485	0.0283213
0.984577	0.0234297
0.839024	0.0257142
0.979441	0.0287709
0.925571	0.06047
0.882115	0.0395046
0.938407	0.0223752
0.690117	0.0357123
0.926803	0.0284201
0.686642	0.0214494
0.984248	0.0188761
0.725836	0.027226
0.603193	0.0255338
0.964764	0.0240466
0.961886	0.0176735
0.943545	0.0188722
0.651808	0.0323596
0.734554	0.027855
0.917131	0.0354454
0.917352	0.0398437
0.647076	0.0328472
0.358366	0.0463033
0.852766	0.0200454
0.94422	0.0227723
0.884356	0.0483988
0.862023	0.0315139
0.981644	0.023213
0.54965	0.0415771
0.451318	0.0398413
0.922391	0.0449477
0.922384	0.0549524
0.88242	0.0158657
0.971169	0.0140262
0.973629	0.0275538
0.681547	0.0239289
0.558125	0.020223
0.756231	0.033489
0.959769	0.0265456
0.780556	0.0296374
0.916256	0.0163768
0.895564	0.0153715
0.792347	0.0156325
0.893009	0.0205881
0.706149	0.0296851
0.903902	0.0233184
0.980502	0.0298412
0.934231	0.0246202
0.906512	0.0168481
0.795191	0.02836
0.837599	0.033357
0.740304	0.0317848
0.72444	0.0269801
0.964221	0.0348911
0.438891	0.0285312
0.387107	0.0280526
0.740152	0.0562298
0.928469	0.0486821
0.947347	0.0209454
0.876251	0.118174
0.956831	0.0340971
0.827699	0.0750163
0.701303	0.018664
0.909555	0.0313939
0.870576	0.0315139
0.696358	0.0425916
0.847409	0.03079
0.647294	0.0734531
0.684154	0.0353065
0.774407	0.0433765
0.903066	0.0112167
0.913073	0.0279535
0.869848	0.0411642
0.64332	0.0315362
0.787762	0.0279237
0.505746	0.039249
0.536088	0.031013
0.85659	0.0322567
0.613691	0.0271962
0.86	0.0233223
0.834749	0.0237971
0.745736	0.0321986
0.926876	0.0548779
0.970463	0.022524
0.839651	0.0398084
0.957941	0.0148624
0.936198	0.0213376
0.797911	0.0249018
0.93384	0.0287467
0.745166	0.0382244
0.360258	0.0268951
0.980328	0.0195118
0.926256	0.0219991
0.350881	0.0382469
0.603885	0.0337637
0.943361	0.0253352
0.711307	0.0248608
0.779286	0.0319962
0.913785	0.0416694
0.48399	0.0273715
0.951623	0.0199107
0.913096	0.0132342
0.833359	0.0200194
0.777269	0.0222365
0.658118	0.021972
0.838605	0.0228616
0.952043	0.0907581
0.701111	0.040347
0.688447	0.0367449
0.981057	0.0202358
0.42327	0.040087
0.892449	0.0263164
0.705035	0.0259485
0.99095	0.0315537
0.69066	0.0176615
0.966422	0.024069
0.967913	0.0379274
0.953355	0.0274352
0.46063	0.0246243
0.71722	0.0368662
0.952062	0.0272215
0.867923	0.0539115
0.994341	0.0202497
0.858591	0.014011
0.951946	0.0246723
0.913005	0.0288855
0.609257	0.0294746
0.915245	0.0211672
0.893043	0.0314248
0.484087	0.0421152
0.452168	0.0260823
0.971371	0.0203961
0.989062	0.0260743
0.981104	0.0300419
0.676933	0.021959
0.853218	0.0277536
0.932904	0.0285567
0.811875	0.0171675
0.905153	0.02214
0.703252	0.0317874
0.630097	0.0196848
0.866751	0.0224356
0.959386	0.0277288
0.636249	0.0162548
0.880591	0.0175544
0.748352	0.0202169
0.951778	0.0187047
0.848074	0.0212835
0.832451	0.030321
0.923902	0.0497628
0.736052	0.0474019
0.843864	0.0272127
0.695715	0.0314145
0.933398	0.0388509
0.966324	0.0167008
0.877741	0.0190292
0.783565	0.0149005
0.937955	0.0262863
0.708087	0.0321402
0.980297	0.0231607
0.921265	0.0249507
0.852533	0.0442383
0.686446	0.0347479
0.818227	0.0219174
0.959669	0.017102
0.928332	0.036586
0.80569	0.0315699
0.94951	0.0230882
0.811651	0.0393557
0.75441	0.0387168
0.889228	0.0228122
0.693068	0.0423287
0.608761	0.0230371
0.704512	0.0293507
0.948364	0.0220976
0.73074	0.0365769
0.830166	0.0164707
0.99027	0.0214551
0.971722	0.0245673
0.393833	0.0308681
0.63984	0.0252221
0.906629	0.0361722
0.933251	0.0229952
0.75156	0.0248154
0.950679	0.0273566
0.983883	0.0236294
0.977067	0.0237739
0.886133	0.0191315
0.945321	0.0261291
0.839825	0.0325122
0.765997	0.0437382
0.841824	0.0237182
0.905923	0.0182622
0.624287	0.0485429
0.757208	0.0368003
0.74349	0.0267624
0.674981	0.0390954
0.711748	0.0229286
0.968719	0.0135628
0.866403	0.0194827
0.865152	0.0297521
0.797391	0.0247274
0.991746	0.020387
0.565204	0.03845
[truncated: 8,001 more rows]

## Sheet: SCSCTS_band2
cos_i	reflectance
0.710895	0.0252283
0.964879	0.0220401
0.926729	0.0406473
0.802043	0.0423999
0.774951	0.0358101
0.892441	0.0285895
0.883045	0.0421783
0.795105	0.0398845
0.836582	0.0317249
0.971507	0.0267683
0.662254	0.0216266
0.54045	0.0234574
0.911643	0.0260794
0.893011	0.0463164
0.855421	0.0523375
0.783089	0.0470747
0.820861	0.0404558
0.812435	0.0409915
0.625823	0.0282531
0.80089	0.0135182
0.523693	0.0230538
0.945654	0.0216232
0.884841	0.0472016
0.773491	0.0378115
0.87004	0.0301048
0.52199	0.0339588
0.842902	0.0255887
0.942961	0.0319178
0.669034	0.0313385
0.648712	0.0226702
0.950014	0.0305925
0.77145	0.0424246
0.352293	0.0495556
0.905966	0.0304629
0.866863	0.0340487
0.983153	0.0225852
0.942897	0.0201124
0.716791	0.0274413
0.575953	0.0299106
0.836131	0.0245829
0.995684	0.0164228
0.970322	0.0254011
0.964115	0.0188447
0.900314	0.0302251
0.928042	0.0307904
0.794637	0.0365557
0.673668	0.0379557
0.829452	0.0295091
0.876916	0.055444
0.724942	0.032995
0.823601	0.0291915
0.984864	0.0266038
0.937399	0.0283857
0.798257	0.0420845
0.817829	0.0306135
0.959102	0.0158619
0.472652	0.0228251
0.894799	0.0299404
0.977354	0.0309208
0.797905	0.0537067
0.94852	0.0242794
0.566445	0.0298324
0.862397	0.0334629
0.994883	0.0213648
0.692056	0.0332487
0.945671	0.0172204
0.761238	0.0228694
0.617102	0.0421254
0.876378	0.0382419
0.779327	0.0373484
0.185975	0.083331
0.960221	0.0304217
0.956363	0.0208458
0.981555	0.0246032
0.310732	0.028261
0.586381	0.036976
0.484417	0.0266325
0.797662	0.0256027
0.769428	0.0382514
0.967349	0.0143804
0.832475	0.0404904
0.753745	0.0383095
0.735594	0.0354846
0.963106	0.0376542
0.265248	0.0196284
0.453804	0.0392735
0.659066	0.0369251
0.915303	0.0175753
0.944149	0.0250829
0.889329	0.0356513
0.953458	0.0244126
0.940232	0.0285288
0.952386	0.0345436
0.735863	0.028876
0.699794	0.0303832
0.754756	0.0280857
0.45883	0.0208243
0.976697	0.0383089
0.985474	0.0331003
0.842076	0.0368759
0.756844	0.0537961
0.686945	0.0317801
0.754131	0.0197984
0.950224	0.0195908
0.9772	0.0384684
0.73338	0.0441217
0.832284	0.0404988
0.961088	0.0312794
0.945047	0.017918
0.98213	0.0216283
0.876403	0.0372418
0.658482	0.0473247
0.949747	0.0376686
0.913751	0.0254419
0.742142	0.042352
0.649829	0.051222
0.601036	0.0317068
0.925189	0.0221858
0.988848	0.0341698
0.81332	0.030755
0.89905	0.0313324
0.465327	0.0362482
0.921344	0.0319795
0.481181	0.0425124
0.437296	0.0349387
0.595027	0.0208722
0.857976	0.0229113
0.66027	0.0476883
0.92291	0.0375135
0.466506	0.0671826
0.947442	0.044628
0.9073	0.0210382
0.274476	0.0226816
0.608362	0.0220613
0.979355	0.0269706
0.96523	0.0358831
0.607015	0.0296146
0.705697	0.0301657
0.779925	0.0476722
0.968481	0.0253115
0.900543	0.0343653
0.509322	0.0354344
0.995422	0.0259292
0.482138	0.0260531
0.843135	0.0546466
0.965977	0.0373069
0.642808	0.0299932
0.838214	0.0236926
0.756691	0.0292992
0.749257	0.0285847
0.984616	0.0259905
0.834452	0.0335901
0.893796	0.0351992
0.907657	0.0440453
0.901986	0.0333924
0.976499	0.0474596
0.748752	0.0405523
0.681242	0.0620543
0.7546	0.0381867
0.937539	0.0354519
0.827957	0.0213652
0.885436	0.0301432
0.851868	0.0319703
0.642504	0.0567303
0.804656	0.0311211
0.923747	0.025227
0.568139	0.0314051
0.490249	0.0388919
0.883274	0.0245355
0.930682	0.0172067
0.659274	0.0391926
0.983841	0.0278027
0.990496	0.020998
0.811329	0.0347664
0.456288	0.0313886
0.638772	0.0299881
0.770631	0.0306423
0.884318	0.0243806
0.975279	0.0224361
0.923057	0.0420731
0.904883	0.0227958
0.748746	0.0363366
0.752424	0.0287395
0.984166	0.0245641
0.903525	0.0258753
0.761847	0.0228181
0.607678	0.0280292
0.575088	0.0416946
0.940581	0.0199986
0.803024	0.0442744
0.9158	0.0384032
0.917705	0.0421135
0.825356	0.0386499
0.89366	0.0375358
0.296801	0.0439207
0.413195	0.0704056
0.894198	0.0258484
0.995027	0.0294496
0.799646	0.0280663
0.982552	0.0250282
0.649043	0.0266989
0.821754	0.042934
0.849637	0.0439806
0.602944	0.0366359
0.52352	0.0276633
0.788171	0.027577
0.878497	0.0224136
0.732229	0.0217213
0.891545	0.0177855
0.705397	0.0236867
0.980293	0.0309325
0.712652	0.0468902
0.869716	0.0324167
0.76828	0.0217385
0.727414	0.0432276
0.826911	0.0232035
0.727056	0.0227103
0.58511	0.03
0.520015	0.0194556
0.862794	0.0317091
0.85104	0.0507205
0.806448	0.0428409
0.949398	0.0385761
0.853083	0.050155
0.874203	0.0303387
0.241448	0.0432218
0.482533	0.0293617
0.598011	0.04455
0.834392	0.0299458
0.501731	0.0295905
0.946792	0.023235
0.933517	0.0311529
0.852403	0.04262
0.858092	0.0471433
0.593956	0.0424464
0.993597	0.0352359
0.0930264	0.0256872
0.938384	0.0256447
0.629611	0.0319272
0.669522	0.0358647
0.903516	0.0235935
0.778817	0.0346912
0.6525	0.0215146
0.420441	0.0462222
0.530554	0.0392869
0.8396	0.0353397
0.632352	0.0245671
0.889792	0.0193013
0.594231	0.0291008
0.968325	0.0266886
0.719871	0.0458233
0.967521	0.0370578
0.61251	0.0326407
0.684842	0.0393304
0.97778	0.0162615
0.960605	0.0162082
0.861145	0.0292751
0.563687	0.0448759
0.948201	0.031039
0.33639	0.038529
0.985435	0.043734
0.891832	0.025031
0.611865	0.0354855
0.813633	0.0396167
0.946424	0.0390928
0.623729	0.0307585
0.870904	0.0312636
0.876933	0.0202676
0.955152	0.0379939
0.866006	0.0297576
0.448431	0.0303832
0.285196	0.0242013
0.936039	0.0331106
0.892439	0.0321193
0.71455	0.034739
0.761192	0.0270001
0.613428	0.0217902
0.701168	0.0236556
0.958899	0.034612
0.704189	0.0410777
0.877493	0.0346494
0.924597	0.0275963
0.651128	0.0321214
0.891972	0.0350211
0.546484	0.0438083
0.977424	0.0371646
0.964037	0.0335379
0.826294	0.0251569
0.707471	0.0269633
0.947664	0.0196713
0.631054	0.0374824
0.693579	0.0361587
0.864962	0.0240605
0.964971	0.0407529
0.781489	0.0424088
0.77422	0.0381743
0.832142	0.0369596
0.651185	0.0434786
0.947362	0.0234496
0.783479	0.0520496
0.528573	0.029172
0.67728	0.0448811
0.977828	0.0349466
0.983939	0.0246865
0.973521	0.0420857
0.859075	0.0669011
0.750207	0.0337626
0.942206	0.0332317
0.973928	0.0403259
0.640342	0.0260514
0.949426	0.0311931
0.689012	0.0294919
0.927141	0.0138899
0.989309	0.024241
0.666731	0.0406995
0.544854	0.0456675
0.899102	0.0336847
0.5804	0.0467077
0.886269	0.0405899
0.672112	0.0313853
0.966866	0.0158621
0.872896	0.0162195
0.799106	0.0225772
0.621341	0.0497247
0.517682	0.0364114
0.588812	0.048125
0.691977	0.0357391
0.951579	0.0293019
0.889701	0.0318805
0.930439	0.0224632
0.744048	0.0191782
0.542591	0.0225772
0.824042	0.0301981
0.910956	0.0337512
0.883871	0.0235604
0.893558	0.0230566
0.97042	0.0308634
0.819262	0.0514232
0.89364	0.0498772
0.985603	0.0322952
0.731973	0.0338362
0.787311	0.0449238
0.827518	0.024366
0.927579	0.0149831
0.702365	0.0362388
0.946443	0.0431216
0.93565	0.0373283
0.928135	0.0384807
0.93086	0.0273446
0.887689	0.0302911
0.50748	0.0494639
0.692528	0.0430044
0.427567	0.0264976
0.659109	0.0373613
0.947476	0.0379031
0.77534	0.0275319
0.4635	0.0202881
0.698793	0.0262165
0.869582	0.0180013
0.670756	0.0279586
0.974313	0.0206394
0.53203	0.0473317
0.910807	0.0296612
0.705362	0.040592
0.8455	0.0491062
0.419814	0.0284319
0.910904	0.0179994
0.86987	0.0280461
0.609082	0.0373738
0.941267	0.0332202
0.690368	0.0363122
0.851619	0.0258822
0.810173	0.0343297
0.718477	0.0397172
0.83934	0.0396301
0.998523	0.0215061
0.577205	0.0367477
0.89679	0.0318089
0.934779	0.0276258
0.93171	0.0454343
0.647224	0.0442975
0.753416	0.0421291
0.481954	0.053032
0.925987	0.0169419
0.922333	0.045747
0.967304	0.0355552
0.931234	0.0193095
0.851	0.0303753
0.846435	0.0186993
0.765915	0.0235168
0.503186	0.0569892
0.814769	0.0449679
0.629682	0.043894
0.968815	0.0309399
0.794052	0.041256
0.753685	0.0343583
0.98039	0.0301443
0.928058	0.0287208
0.880696	0.0414644
0.964573	0.0486276
0.930184	0.0515664
0.731635	0.0269696
0.980542	0.0159114
0.822186	0.0248458
0.924347	0.0455773
0.943174	0.0329367
0.995026	0.0253248
0.981379	0.0316107
0.687708	0.0361883
0.851299	0.0236639
0.696221	0.0427406
0.920146	0.0265033
0.893467	0.0304661
0.967099	0.030105
0.860881	0.030349
0.955659	0.0299047
0.889949	0.0384211
0.894511	0.0322869
0.946047	0.0618914
0.993867	0.0209865
0.686282	0.0340231
0.920346	0.0232657
0.944454	0.0383805
0.819305	0.0351446
0.890222	0.0346728
0.944149	0.0298426
0.921893	0.0268464
0.949469	0.0220871
0.742434	0.0317064
0.817782	0.0245374
0.968526	0.0313756
0.78443	0.0373998
0.873777	0.0720704
0.76016	0.0454554
0.979843	0.028173
0.376068	0.0238629
0.888635	0.0262294
0.941793	0.0294989
0.597567	0.0275411
0.741258	0.0290688
0.911337	0.0364024
0.996013	0.0261686
0.562773	0.0373484
0.902382	0.0315303
0.906533	0.0429571
0.977919	0.0349262
0.959419	0.0420624
0.440246	0.0168857
0.987062	0.0231598
0.888555	0.0232582
0.90135	0.0415754
0.750284	0.0405739
0.803441	0.0461
0.910219	0.0326028
0.968216	0.0264736
0.985005	0.043722
0.720321	0.0319111
0.479359	0.0384826
0.756904	0.0236814
0.988616	0.0202473
0.978449	0.0347064
0.953848	0.0486258
0.953883	0.0343355
0.94172	0.0247723
0.940382	0.0256088
0.858364	0.0354259
0.885707	0.0423234
0.948808	0.0314865
0.579557	0.029548
0.552122	0.0366528
0.750772	0.0385088
0.991921	0.0226652
0.965312	0.0350933
0.764375	0.0273861
0.728806	0.0370839
0.893259	0.029147
0.932404	0.0216577
0.709919	0.0447507
0.893913	0.0446747
0.875533	0.0450445
0.906778	0.0273149
0.785498	0.0402735
0.97733	0.0265823
0.966505	0.0245871
0.761139	0.0481785
0.800432	0.0282632
0.667661	0.0321979
0.946538	0.0287824
0.838928	0.022108
0.867896	0.0243495
0.932937	0.043348
0.810854	0.0418405
0.974299	0.0266771
0.927046	0.0211582
0.88455	0.0318307
0.869532	0.0258243
0.914685	0.0499967
0.911346	0.030836
0.864553	0.0291391
0.978609	0.0362976
0.602222	0.0319243
0.664568	0.0328186
0.854305	0.0404239
0.868016	0.0475107
0.977071	0.0329921
0.876509	0.0184283
0.912906	0.0170977
0.957304	0.0171673
0.928928	0.013785
0.807569	0.0310489
0.858252	0.0361329
0.490905	0.0378472
0.525301	0.0202198
0.848659	0.0252039
0.829294	0.0285474
0.79006	0.0200169
0.828942	0.0308701
0.928854	0.0366774
0.889792	0.0446723
0.620084	0.032342
0.868072	0.0260637
0.634013	0.0320911
0.740423	0.0300307
0.89703	0.0150641
0.896499	0.0308739
0.941099	0.0342291
0.923711	0.0384053
0.677441	0.0418592
0.906254	0.017156
0.346167	0.0295201
0.792929	0.0318158
0.483248	0.0255641
0.920826	0.0207897
0.946302	0.0372079
0.792787	0.0567366
0.958263	0.0209965
0.998674	0.0224891
0.914459	0.0334548
0.745937	0.0345929
0.932352	0.0274874
0.934605	0.0308759
0.96915	0.0244599
0.703913	0.03073
0.891278	0.0369986
0.963421	0.0354338
0.896808	0.0175324
0.984926	0.0256454
0.878333	0.0425463
0.747602	0.0274995
0.624821	0.0321445
0.771447	0.0319258
0.758176	0.027957
0.895361	0.0289848
0.946945	0.0172806
0.648729	0.0230346
0.754873	0.0426283
0.945595	0.0367924
0.955818	0.0185126
0.984808	0.0290676
0.952159	0.0309127
0.853931	0.0333292
0.71073	0.0488546
0.741355	0.0237831
0.888115	0.0135154
0.809161	0.0213679
0.559791	0.0268102
0.930254	0.034092
0.940175	0.0199578
0.394366	0.0261928
0.571368	0.0577504
0.958253	0.0408015
0.687228	0.0413564
0.959613	0.0389795
0.67122	0.0408959
0.749242	0.038943
0.825818	0.0405243
0.839318	0.0137358
0.97188	0.0251986
0.985504	0.0136924
0.951947	0.0370943
0.694981	0.0351261
0.888968	0.039221
0.953523	0.034081
0.827482	0.0310516
0.886357	0.0341318
0.99536	0.0254866
0.763733	0.0364746
0.71224	0.0394196
0.796671	0.0415092
0.52152	0.0337152
0.883182	0.0177025
0.826917	0.0227127
0.30346	0.0369533
0.994665	0.0282502
0.966017	0.0424397
0.92597	0.0182413
0.977344	0.0259037
0.947733	0.0350861
0.91668	0.0377153
0.901043	0.0311671
0.811615	0.0598609
0.644481	0.0292667
0.889773	0.0397833
0.810098	0.0316987
0.942013	0.0213346
0.445893	0.0769725
0.974685	0.0367571
0.883382	0.0450589
0.956785	0.0238367
0.938617	0.0249531
0.832862	0.0413635
0.918474	0.0615682
0.73691	0.04569
0.742238	0.030991
0.835618	0.0235078
0.944494	0.0372488
0.956199	0.0279276
0.545519	0.0407571
0.875358	0.0264907
0.993748	0.0213603
0.685439	0.0303527
0.88139	0.0292012
0.874987	0.0216282
0.832861	0.0227732
0.848742	0.0228517
0.718389	0.0296967
0.759314	0.0329323
0.765716	0.0272761
0.844168	0.0247123
0.874217	0.0325205
0.611489	0.0234493
0.95479	0.0443134
0.752834	0.0313637
0.704036	0.0312002
0.552095	0.0302876
0.6538	0.042448
0.97913	0.0197564
0.97644	0.0244249
0.770494	0.0342013
0.992963	0.0267584
0.867495	0.0259804
0.76969	0.0291751
0.960726	0.0248008
0.903803	0.0441783
0.905916	0.0317794
0.650787	0.0315386
0.608882	0.0496509
0.958791	0.0323123
0.775612	0.0327644
0.957737	0.0234183
0.564704	0.0310517
0.845948	0.0259934
0.785121	0.0411786
0.989051	0.0341526
0.745092	0.0370201
0.81117	0.0404688
0.978915	0.025303
0.623432	0.0362988
0.770804	0.0234091
0.657587	0.0334598
0.675144	0.0241384
0.527674	0.049422
0.60567	0.0287901
0.208805	0.0552516
0.48186	0.0416877
0.70234	0.0411383
0.924015	0.0316396
0.644799	0.0193718
0.96318	0.0195768
0.681669	0.033968
0.965708	0.0254148
0.981224	0.03043
0.927316	0.0288315
0.938164	0.0582347
0.674287	0.0380491
0.530107	0.0299235
0.976885	0.0328495
0.858295	0.045367
0.991572	0.0292203
0.798714	0.0406894
0.942526	0.023429
0.659042	0.0310901
0.989296	0.0185213
0.872329	0.0242163
0.885763	0.0227724
0.973376	0.0291169
0.949313	0.0284093
0.824781	0.0390943
0.934817	0.0262066
0.732206	0.0405523
0.643041	0.0397134
0.719092	0.0291719
0.567681	0.0383751
0.956972	0.0642007
0.86815	0.0343732
0.936327	0.0385027
0.895518	0.0271417
0.732065	0.0266507
0.774941	0.0251526
0.555163	0.0329427
0.58674	0.0409155
0.818216	0.0245059
0.908304	0.0174822
0.857946	0.0266099
0.761991	0.0270819
0.89856	0.0364353
0.961015	0.0275501
0.97615	0.0215892
0.988899	0.0255536
0.888392	0.0431703
0.901416	0.0443113
0.656545	0.0188295
0.484128	0.0500853
0.889531	0.0341266
0.78581	0.0248791
0.97179	0.0203892
0.726097	0.0282928
0.853872	0.0666762
0.926264	0.0226927
0.993928	0.0188681
0.942289	0.0191116
0.972596	0.0174197
0.930402	0.0196979
0.92703	0.0204869
0.948025	0.0259674
0.978954	0.0323025
0.837776	0.0338781
0.241385	0.0273112
0.825858	0.0415018
0.925549	0.0261906
0.894205	0.0234953
0.926451	0.0540641
0.966344	0.0461872
0.884048	0.0344128
0.86475	0.0493526
0.828659	0.0346905
0.952876	0.0202075
0.767033	0.0408969
0.838187	0.0217987
0.677948	0.0302221
0.7951	0.0400876
0.896882	0.0478015
0.887375	0.0303624
0.723247	0.0674468
0.942607	0.0338037
0.834516	0.0522638
0.52151	0.0431314
0.635269	0.0574879
0.930315	0.0376125
0.862992	0.041722
0.863949	0.0346297
0.712009	0.027964
0.959601	0.0201237
0.861997	0.0339568
0.961838	0.028818
0.896476	0.042739
0.629001	0.0412894
0.91156	0.039875
0.891943	0.0286581
0.959992	0.0156094
0.56744	0.0396631
0.571426	0.0272372
0.661786	0.042088
0.929936	0.0259374
0.702581	0.02963
0.684427	0.030903
0.437553	0.0228386
0.92441	0.0410872
0.777785	0.0464034
0.704618	0.0303496
0.822134	0.0288666
0.799912	0.040572
0.976506	0.0228477
0.982178	0.0194154
0.982397	0.0287253
0.797921	0.0419421
0.872575	0.0435072
0.793706	0.0554667
0.998197	0.0206291
0.500121	0.0422072
0.79956	0.0203429
0.762725	0.0320728
0.642549	0.0578754
0.678528	0.0394967
0.953475	0.0306061
0.535382	0.0318369
0.789139	0.0217567
0.933808	0.0563204
0.810821	0.0270957
0.976729	0.0276398
0.634623	0.0327454
0.739229	0.0216483
0.611965	0.0228135
0.728722	0.0275598
0.871902	0.0313639
0.95616	0.0263047
0.57951	0.0300846
0.81031	0.027004
0.923391	0.03129
0.977909	0.0186715
0.997884	0.0242677
0.872538	0.0253417
0.979018	0.0386022
0.395369	0.0384993
0.962468	0.0197739
0.986973	0.0342991
0.917641	0.0195202
0.757822	0.0496217
0.851705	0.0351976
0.838295	0.0198469
0.823494	0.0201316
0.939296	0.0265503
0.822657	0.0453626
0.618668	0.0284033
0.540434	0.046652
0.834406	0.0125994
0.983424	0.0285781
0.997729	0.0251926
0.282111	0.0520983
0.84437	0.0200521
0.939	0.0160046
0.952108	0.0326082
0.692522	0.0491605
0.763696	0.0403457
0.836412	0.0434542
0.733663	0.0351002
0.522216	0.0451237
0.991372	0.0232322
0.582161	0.0382704
0.981545	0.0179442
0.4775	0.0491474
0.868563	0.0197612
0.981888	0.0130545
0.610414	0.0243334
0.857899	0.0215661
0.79341	0.018611
0.846067	0.0221347
0.81557	0.0440158
0.83538	0.0436755
0.464652	0.043731
0.708806	0.0550189
0.800615	0.0355771
0.530118	0.0329169
0.964456	0.0324799
0.975366	0.0369958
0.606214	0.034243
0.634233	0.0242224
0.91797	0.0233293
0.781949	0.0524255
0.888045	0.0573869
0.645956	0.0419589
0.825043	0.0436353
0.927962	0.0224065
0.788312	0.0361093
0.62593	0.0403309
0.70935	0.0303523
0.851471	0.0345154
0.719371	0.0286496
0.945209	0.0262953
0.903336	0.0406848
0.843063	0.049739
0.977328	0.020959
0.847423	0.0336075
0.761022	0.0319447
0.824663	0.0372486
0.849037	0.0241375
0.740864	0.0250784
0.99129	0.0139295
0.927206	0.0254202
0.960422	0.0254256
0.579135	0.0442854
0.781447	0.0272409
0.989317	0.0309616
0.929462	0.0183707
0.966794	0.0255567
0.815411	0.0328536
0.819405	0.0334241
0.891226	0.0222895
0.567283	0.0217455
0.806955	0.0135632
0.641828	0.0241209
0.754367	0.0272467
0.958062	0.0296559
0.530974	0.0617898
0.721	0.0243805
0.951889	0.0422845
0.867166	0.0405354
0.941149	0.0186188
0.982048	0.0173746
0.874779	0.0354895
0.629058	0.0248799
0.922332	0.0347966
0.940664	0.0415716
0.936211	0.050759
0.795217	0.0319476
0.925014	0.021151
0.871142	0.0239665
0.949335	0.0296716
0.892753	0.047385
0.762288	0.0496396
0.978217	0.0314414
0.838412	0.0372995
0.658496	0.038915
0.970217	0.0313513
0.572247	0.0285021
0.843548	0.047856
0.969583	0.031885
0.716654	0.0312559
0.818023	0.043188
0.971253	0.0153679
0.952869	0.0198057
0.962922	0.026356
0.882667	0.0346003
0.91423	0.0315682
0.957785	0.0230906
0.965234	0.0265
0.944567	0.037252
0.700143	0.037159
0.734057	0.0143942
0.501714	0.0339599
0.843904	0.0333791
0.346946	0.0207271
0.829617	0.0447342
0.766029	0.0376938
0.779868	0.0309852
0.850036	0.0275275
0.961861	0.0220061
0.73369	0.0190534
0.812095	0.0175891
0.921679	0.025174
0.750348	0.0254717
0.968468	0.0263066
0.315918	0.0197079
0.825453	0.0293667
0.778987	0.0326643
0.795719	0.0447771
0.82694	0.0211458
0.937041	0.0250592
0.95925	0.0336043
0.947404	0.0270091
0.625095	0.0323086
0.809309	0.0317221
0.762458	0.0257642
0.463996	0.0287083
0.992376	0.0149945
0.958688	0.0245714
0.62396	0.03034
0.782944	0.0355799
0.845638	0.0196683
0.980218	0.0203482
0.58107	0.0545948
0.899096	0.0491519
0.6671	0.0416734
0.890202	0.0339539
0.983949	0.0294431
0.714168	0.0353207
0.976568	0.0348716
0.411635	0.0382364
0.854158	0.026027
0.670996	0.0285922
0.733292	0.035281
0.68417	0.0263886
0.919896	0.0669124
0.98343	0.0265355
0.932301	0.0139031
0.557697	0.0271808
0.965975	0.0320434
0.708009	0.0305426
0.526984	0.0481625
0.880222	0.0370349
0.545425	0.0333928
0.79272	0.0389534
0.763075	0.0464841
0.930424	0.0347439
0.657654	0.0320492
0.520715	0.0263347
0.648958	0.0212438
0.92726	0.0335233
0.715574	0.0426125
0.972274	0.0331363
0.306965	0.0299899
0.74694	0.0338214
0.909378	0.0189838
0.831683	0.0229386
0.861546	0.0222159
0.852525	0.0538904
0.654411	0.0301219
0.953639	0.0267106
0.956189	0.0349534
0.700126	0.0323599
0.917684	0.0290419
0.834837	0.0383511
0.77954	0.0344655
0.675774	0.0223497
0.956264	0.0152848
0.978997	0.0423446
0.740567	0.0375008
0.633139	0.0381375
0.810026	0.0285198
0.940643	0.0194085
0.918787	0.0254551
0.635573	0.0340613
0.872256	0.0201862
0.979271	0.0296944
0.988929	0.0364256
0.943269	0.0362958
0.931042	0.0605328
0.804934	0.0261281
0.975811	0.0182614
0.927311	0.0210247
0.978193	0.0326704
0.541066	0.0286648
0.995793	0.0255925
0.90431	0.0370321
0.678149	0.0356436
0.616084	0.0387886
0.865345	0.0528438
0.973921	0.0229671
0.946233	0.0349463
0.338101	0.0240765
0.976639	0.0194892
0.974176	0.0172848
0.9964	0.0263407
0.882959	0.0149933
0.749871	0.0427132
0.791574	0.0491465
0.979658	0.028414
0.952809	0.0404137
0.664776	0.0646703
0.558323	0.0234716
0.579867	0.0296114
0.888464	0.0276104
0.792468	0.021893
0.912192	0.015409
0.853183	0.030934
0.881015	0.0300967
0.700885	0.0446703
0.716722	0.0456255
0.917398	0.0304106
0.995829	0.0280069
0.781428	0.046905
0.939469	0.0326923
0.984683	0.0222287
0.900547	0.0266572
0.924574	0.0334958
0.894071	0.0375619
0.691112	0.0324384
0.941958	0.0353266
0.729159	0.0227008
0.875551	0.0211017
0.743298	0.0274132
0.818802	0.0206196
0.77134	0.0293201
0.716114	0.0281058
0.938918	0.0205191
0.976502	0.0241288
0.771984	0.0388802
0.893679	0.0256735
0.873199	0.0194017
0.907364	0.0188349
0.822049	0.0212678
0.954976	0.0264621
0.771896	0.0437048
0.934156	0.0190604
0.996757	0.0163667
0.951835	0.0354905
0.855859	0.0336364
0.950747	0.0288871
0.880158	0.0170943
0.667813	0.0205994
0.992915	0.0144235
0.761433	0.0185237
0.907924	0.0327824
0.929912	0.0254124
0.860791	0.0379516
0.407546	0.040334
0.985136	0.024502
0.532191	0.0487872
0.976759	0.0155366
0.870632	0.0183461
0.843265	0.0365644
0.934787	0.0367834
0.981588	0.0296084
0.732414	0.038114
0.731385	0.0357612
0.963562	0.0207014
0.968886	0.0500267
0.627167	0.0459906
0.92618	0.0253732
0.804325	0.0294998
0.701069	0.0158118
0.990105	0.0293207
0.882324	0.0241097
0.738011	0.0314774
0.309481	0.0257991
0.141974	0.0231167
0.851185	0.0384647
0.816908	0.0298646
0.655737	0.0317231
0.873271	0.0238554
0.955941	0.0179807
0.905799	0.0216712
0.880128	0.0319614
0.752654	0.0347517
0.919874	0.0295683
0.87827	0.0481365
0.944425	0.039561
0.985196	0.0234788
0.759066	0.0454926
0.71988	0.0339438
0.94445	0.0160801
0.978241	0.0253054
0.946849	0.031348
0.88882	0.030281
0.769464	0.0343579
0.991816	0.0269334
0.961341	0.0198912
0.771849	0.0364064
0.96806	0.0190981
0.938021	0.0174844
0.930943	0.0184082
0.831476	0.0248113
0.952233	0.0251953
0.921882	0.033264
0.838356	0.0440185
0.33467	0.04669
0.850739	0.0187188
0.656095	0.0395845
0.819549	0.0273673
0.904666	0.0200105
0.902953	0.013171
0.942345	0.0212916
0.955598	0.0282427
0.839566	0.0447336
0.666062	0.0338967
0.823325	0.0578937
0.597236	0.0194986
0.990159	0.022805
0.941784	0.0331006
0.779707	0.0400126
0.881392	0.0371736
0.79472	0.0378784
0.982334	0.0420484
0.723182	0.026171
0.872856	0.025636
0.802914	0.0281923
0.45779	0.0259239
0.938542	0.0317458
0.963123	0.031806
0.939183	0.0264335
0.729474	0.0279285
0.91431	0.0280187
0.950664	0.0224243
0.813729	0.0164754
0.894401	0.0297732
0.93595	0.0348169
0.874837	0.0349319
0.80413	0.0361904
0.844019	0.0275729
0.897822	0.0234778
0.986317	0.0213348
0.42726	0.0294318
0.991117	0.0263871
0.678924	0.0238173
0.977423	0.0327696
0.958396	0.0311699
0.548593	0.0265567
0.575096	0.0325636
0.60745	0.0230219
0.939831	0.0160046
0.396373	0.0198361
0.555884	0.0339142
0.797891	0.0222355
0.801597	0.0449971
0.798117	0.0441412
0.879411	0.0212745
0.902211	0.0227333
0.910178	0.0292864
0.933423	0.0394457
0.957921	0.0303434
0.989915	0.0351668
0.846467	0.0197027
0.971722	0.0312533
0.833637	0.0215455
0.959421	0.0346694
0.707488	0.0409885
0.971951	0.0178229
0.640303	0.0260247
0.973727	0.0293528
0.751218	0.0272276
0.956565	0.0334061
0.651974	0.0354711
0.970256	0.0271102
0.891869	0.0331533
0.469279	0.0297892
0.684032	0.0449005
0.982619	0.0205284
0.624882	0.0342095
0.604053	0.0239713
0.923951	0.0318509
0.924716	0.0459655
0.711145	0.016309
0.900633	0.0312918
0.595699	0.0248498
0.958907	0.0230198
0.847627	0.0202772
0.830476	0.0362321
0.96864	0.0375147
0.830942	0.0643949
0.999225	0.0265175
0.778089	0.0243635
0.955711	0.0236624
0.924962	0.0307913
0.840311	0.0345043
0.946187	0.0460973
0.698245	0.0270666
0.987631	0.0230036
0.685165	0.0447301
0.944111	0.0138788
0.758025	0.0265799
0.791975	0.0449493
0.879723	0.0288518
0.952094	0.0378988
0.873241	0.0458189
0.741234	0.0272233
0.6844	0.0283377
0.857014	0.0402384
0.99353	0.0284322
0.903608	0.0347978
0.924992	0.0191867
0.615104	0.0381612
0.675216	0.0342381
0.885555	0.0268776
0.705684	0.0330252
0.382776	0.0453986
0.641504	0.0272828
0.874736	0.0283863
0.756434	0.0342284
0.935284	0.0241695
0.812088	0.0287898
0.937111	0.037346
0.882409	0.0465143
0.888784	0.075619
0.721402	0.0491175
0.384644	0.0471012
0.983325	0.0258046
0.498321	0.0295495
0.774812	0.0433343
0.948998	0.040276
0.891465	0.033114
0.9161	0.0213865
0.387196	0.0266527
0.945487	0.022529
0.807932	0.0235846
0.93651	0.0417895
0.776781	0.0519093
0.940247	0.031088
0.925305	0.0279457
0.935328	0.0266577
0.946651	0.0240059
0.77374	0.041794
0.833926	0.0392863
0.995429	0.02655
0.855353	0.0445296
0.898359	0.0381734
0.744329	0.0466959
0.975225	0.0372593
0.812319	0.0302351
0.806688	0.0253424
0.902814	0.0231522
0.954417	0.0445515
0.885515	0.0755332
0.460212	0.0376391
0.934023	0.023585
0.994932	0.0347856
0.591401	0.0291321
0.990482	0.0257643
0.927262	0.039595
0.231472	0.0432998
0.861241	0.0217327
0.87183	0.026072
0.771409	0.0254493
0.862021	0.0426397
0.970508	0.0238332
0.757812	0.0238612
0.809666	0.0270459
0.442777	0.0270457
0.959638	0.0233274
0.794335	0.0215416
0.996886	0.0156331
0.880765	0.0306869
0.953982	0.0184007
0.922409	0.0408546
0.842887	0.0264588
0.846953	0.0387947
0.9183	0.0316691
0.416547	0.0320032
0.846211	0.03027
0.61631	0.022837
0.870201	0.0401156
0.491498	0.0433173
0.889012	0.0388987
0.813185	0.0335658
0.900039	0.023487
0.448035	0.0391702
0.992036	0.029267
0.562438	0.0387904
0.338911	0.0215459
0.826193	0.0326077
0.889881	0.0231115
0.886866	0.0331282
0.917037	0.0628387
0.528764	0.0245878
0.78764	0.0235815
0.704793	0.0326221
0.986655	0.0398714
0.729887	0.0317628
0.99265	0.0333313
0.599727	0.03564
0.88774	0.042209
0.710434	0.0338619
0.738713	0.0285043
0.915418	0.0280638
0.877533	0.0296088
0.917288	0.0342621
0.982934	0.0214074
0.951593	0.0215189
0.757712	0.0245293
0.826672	0.0294582
0.733771	0.0436578
0.951303	0.0255965
0.813664	0.0483335
0.960504	0.0250078
0.925489	0.021621
0.924165	0.0281654
0.771946	0.0315546
0.862018	0.0283107
0.880184	0.0239962
0.905242	0.044564
0.849934	0.0343541
0.973	0.0356972
0.56018	0.042416
0.531236	0.0311203
0.549886	0.0320742
0.796231	0.0247997
0.803968	0.0303685
0.932263	0.0424622
0.958083	0.0280088
0.685962	0.0336814
0.804053	0.0283075
0.852993	0.027824
0.846032	0.0236898
0.810765	0.0360559
0.946205	0.0300943
0.865682	0.0301029
0.98201	0.0324061
0.923007	0.0396721
0.96608	0.0237363
0.736515	0.0380171
0.526251	0.0337195
0.785843	0.0232835
0.641032	0.0289297
0.935888	0.029403
0.647602	0.0514998
0.966067	0.0258248
0.69159	0.042973
0.938728	0.03372
0.944204	0.0281196
0.410846	0.0402376
0.378747	0.0419736
0.496257	0.0292192
0.524987	0.0290801
0.803038	0.0320768
0.887952	0.0464901
0.783587	0.0385279
0.908271	0.0205263
0.797884	0.0317678
0.680802	0.0430242
0.884468	0.0339208
0.725707	0.0245166
0.970312	0.0194003
0.996837	0.025337
0.848509	0.023216
0.91632	0.0402343
0.706691	0.0293283
0.646518	0.032893
0.361305	0.0178063
0.979283	0.0223788
0.764618	0.0322548
0.888686	0.0324181
0.984864	0.0278987
0.932614	0.0305801
0.573688	0.0330478
0.932906	0.0270756
0.80671	0.0217391
0.949053	0.0153825
0.483168	0.0503967
0.511648	0.0300147
0.748838	0.0287102
0.94302	0.023063
0.93213	0.0179212
0.79693	0.0294558
0.713172	0.0245691
0.879961	0.0478286
0.977485	0.0261232
0.855907	0.0458669
0.561637	0.0388416
0.627358	0.0369209
0.371692	0.0270823
0.914842	0.0271002
0.91681	0.0278272
0.962098	0.0205589
0.457	0.0310661
0.70707	0.0293854
0.787331	0.0214029
0.953751	0.0208173
0.924952	0.0174237
0.946093	0.0210509
0.869202	0.0420854
0.960116	0.0230998
0.471403	0.0399908
0.976285	0.0249128
0.974812	0.0216656
0.967937	0.0173436
0.948328	0.0263226
0.93624	0.0329852
0.989539	0.0355069
0.867863	0.0445038
0.944046	0.0435426
0.62199	0.0500069
0.797738	0.0303459
0.436209	0.0318669
0.551623	0.0354394
0.643153	0.0348786
0.939861	0.024379
0.961873	0.0292687
0.663224	0.0289822
0.89698	0.0322058
0.987847	0.0255462
0.756453	0.0314859
0.955608	0.0248829
0.776745	0.023915
0.955485	0.0175843
0.913632	0.0441899
0.907103	0.0196236
0.913134	0.0276804
0.95455	0.0235319
0.917899	0.0227892
0.920655	0.036084
0.983668	0.0219458
0.825835	0.027349
0.721884	0.0337801
0.740615	0.0313141
0.953092	0.0440808
0.981526	0.0532501
0.969137	0.0169218
0.371718	0.00770306
0.735099	0.0504186
0.893552	0.0221115
0.889549	0.0200687
0.909012	0.0528013
0.92615	0.022755
0.5253	0.0357117
0.667386	0.024293
0.853065	0.0316334
0.374183	0.0304276
0.434316	0.0585807
0.475168	0.034115
0.749674	0.0310853
0.461673	0.0356892
0.971878	0.0484024
0.886319	0.0198615
0.673296	0.0388663
0.959332	0.0308182
0.620742	0.023068
0.703137	0.0513659
0.785803	0.0245835
0.972833	0.027191
0.948511	0.0341662
0.930717	0.0330602
0.677824	0.0312832
0.685429	0.0648082
0.958143	0.0207393
0.660875	0.0282084
0.926993	0.0386926
0.926302	0.0270999
0.997301	0.0285412
0.70952	0.0274851
0.640141	0.0279866
0.927441	0.0318372
0.705408	0.0256992
0.947233	0.0268609
0.92093	0.0310602
0.928095	0.0488803
0.715232	0.0246862
0.995437	0.0324046
0.578104	0.0319363
0.710537	0.0391586
0.855233	0.030551
0.799448	0.0308738
0.429207	0.0459479
0.426084	0.044521
0.881192	0.0314125
0.986032	0.0233178
0.824256	0.0409092
0.725751	0.0365261
0.829156	0.020704
0.74867	0.0386455
0.825816	0.0200204
0.921171	0.0913292
0.50559	0.0323531
0.757204	0.020252
0.477298	0.0266451
0.358726	0.0406212
0.843095	0.0343434
0.972491	0.0172107
0.77197	0.0264503
0.709735	0.0468835
0.987441	0.024099
0.992583	0.0233167
0.846326	0.0333837
0.766046	0.0263608
0.940819	0.0348441
0.884467	0.0313269
0.993657	0.0266221
0.619338	0.0370172
0.554134	0.028552
0.694818	0.0474412
0.758218	0.0267729
0.977873	0.0176112
0.970979	0.0279097
0.775315	0.0242846
0.914258	0.0221847
0.951551	0.0318858
0.886251	0.0272804
0.876974	0.0219978
0.961809	0.025614
0.828816	0.0329445
0.927036	0.0222397
0.955423	0.0203863
0.926643	0.0339348
0.852641	0.0218938
0.989901	0.0281459
0.819529	0.0333077
0.968141	0.0234784
0.993664	0.0252116
0.798203	0.0166525
0.851665	0.0267098
0.895362	0.0301897
0.884885	0.0156254
0.9711	0.0255446
0.95956	0.0123584
0.918953	0.0241883
0.574257	0.0505081
0.959096	0.0220662
0.888465	0.0449377
0.897832	0.0308981
0.859893	0.0288709
0.558477	0.0241756
0.59208	0.0266002
0.846145	0.0144804
0.810719	0.0332267
0.952522	0.0270287
0.974328	0.0248991
0.867606	0.0176488
0.85881	0.029938
0.71298	0.0240377
0.582285	0.0253465
0.872101	0.0331163
0.472008	0.0310257
0.967779	0.0235299
0.709241	0.0288547
0.406158	0.0475978
0.70041	0.0287819
0.864265	0.0242858
0.670945	0.0345847
0.729714	0.0378655
0.989346	0.0366995
0.993029	0.0305592
0.731341	0.016628
0.975908	0.0330305
0.860684	0.0342573
0.855066	0.0148358
0.984789	0.0300298
0.95087	0.0466172
0.809164	0.0399995
0.615626	0.0290056
0.694367	0.0357691
0.965036	0.0334686
0.911546	0.0284547
0.996547	0.0325723
0.9863	0.0327079
0.888862	0.0143764
0.820963	0.0256329
0.602966	0.0330161
0.895496	0.0459181
0.815328	0.0237691
0.855762	0.0280539
0.982852	0.0348104
0.639191	0.0224833
0.307684	0.0237893
0.71841	0.0180975
0.926286	0.015669
0.927014	0.0381021
0.906635	0.0213733
0.885961	0.016288
0.993918	0.0162152
0.910391	0.026416
0.950784	0.0226398
0.970915	0.0310444
0.361259	0.0320845
0.78099	0.0262232
0.984702	0.0269557
0.94285	0.0184907
0.824137	0.0243174
0.962193	0.0188371
0.97965	0.0272922
0.846327	0.0371128
0.984628	0.0246497
0.597458	0.0279314
0.68448	0.0288033
0.882658	0.0432365
0.850569	0.029363
0.956938	0.030557
0.665907	0.0229997
0.0601721	0.0185242
0.94242	0.0396349
0.973124	0.0295068
0.967157	0.0248499
0.951	0.020671
0.986462	0.0192963
0.641931	0.02399
0.897565	0.0222035
0.731754	0.0227883
0.67446	0.0325374
0.812742	0.028653
0.877697	0.0236043
0.889818	0.0487995
0.735983	0.0244319
0.910766	0.0211984
0.917112	0.0167758
0.887264	0.0486468
0.882893	0.0372154
0.998499	0.0269235
0.93033	0.0203997
0.691668	0.0252442
0.973468	0.0250056
0.766437	0.0289109
0.699854	0.0326443
0.909481	0.0277705
0.942241	0.0477022
0.747524	0.0240246
0.811746	0.0491683
0.992389	0.0304599
0.786518	0.0248438
0.906565	0.032906
0.840236	0.0412862
0.741095	0.0256218
0.544665	0.0231449
0.451115	0.0313461
0.838472	0.0419582
0.825365	0.0183819
0.816573	0.0254869
0.963233	0.0228967
0.895684	0.0235709
0.983985	0.0317165
0.655306	0.0359472
0.546062	0.0285496
0.820865	0.0336949
0.990882	0.0271483
0.962784	0.0255573
0.870898	0.0173235
0.982328	0.017091
0.742959	0.018673
0.824687	0.0605392
0.64756	0.0295358
0.692055	0.0213552
0.857476	0.0161437
0.990621	0.0224143
0.838742	0.0591955
0.902774	0.035964
0.863948	0.0200618
0.984211	0.0233274
0.437763	0.0365199
0.960711	0.0263206
0.913954	0.0287456
0.708631	0.0383404
0.867504	0.0213027
0.788033	0.0197493
0.974569	0.0245289
0.925699	0.0237975
0.303211	0.0432089
0.44637	0.0284927
0.742715	0.0504411
0.797533	0.035744
0.659927	0.0182212
0.981816	0.0423397
0.74549	0.0220246
0.92873	0.0218552
0.681996	0.0198391
0.84199	0.0308526
0.968754	0.0201306
0.909744	0.0302208
0.989464	0.0336043
0.927554	0.0289126
0.925285	0.0365546
0.583171	0.0278129
0.56587	0.0229707
0.961625	0.0214744
0.983327	0.0301536
0.874767	0.0447675
0.759222	0.0228846
0.94016	0.0397166
0.824896	0.0289854
0.967781	0.0377864
0.930392	0.0387884
0.821699	0.0191644
0.746583	0.03582
0.880806	0.0292404
0.761156	0.0278339
0.985293	0.0253803
0.86929	0.0317175
0.98149	0.0355075
0.722731	0.02958
0.627019	0.0370688
0.686821	0.0390933
0.915045	0.018406
0.716555	0.0344269
0.815642	0.0371395
0.642042	0.0325736
0.737761	0.0264692
0.986567	0.0174939
0.953587	0.027957
0.838037	0.0349433
0.694078	0.0233609
0.740963	0.0249629
0.357824	0.0582716
0.94309	0.0285689
0.937356	0.0277143
0.783763	0.0243288
0.990304	0.0333509
0.935534	0.0188754
0.907523	0.0272988
0.970526	0.0285436
0.616383	0.0350402
0.40304	0.0269464
0.934249	0.0163
0.634616	0.0240934
0.593926	0.0205377
0.763124	0.0410472
0.807341	0.0401384
0.76412	0.0271498
0.996376	0.0357805
0.364694	0.0448155
0.967641	0.0242614
0.813521	0.0257497
0.858356	0.0283417
0.864744	0.0257103
0.989064	0.0246488
0.960369	0.0223459
0.928999	0.0244821
0.892436	0.0248087
0.953466	0.020846
0.908088	0.025746
0.406285	0.018926
0.954666	0.0242082
0.997369	0.0237727
0.928821	0.0265318
0.710207	0.0252115
0.918158	0.0240285
0.941652	0.0466124
0.396766	0.0217023
0.711275	0.029777
0.913466	0.0227332
0.760266	0.0270203
0.78253	0.0315381
0.969796	0.0370145
0.680853	0.045906
0.980507	0.0292391
0.968982	0.024217
0.294013	0.0425887
0.958841	0.0324048
0.657998	0.0359376
0.740734	0.0329294
0.722404	0.0484583
0.705186	0.0322699
0.983093	0.031136
0.509738	0.0345313
0.522076	0.0275401
0.781467	0.0266919
0.975257	0.0242263
0.530503	0.0312419
0.944438	0.0531653
0.275734	0.019091
0.797622	0.0161963
0.76063	0.0271432
0.813485	0.0283213
0.984577	0.0234297
0.839024	0.0257142
0.979441	0.0287709
0.925571	0.06047
0.882115	0.0395046
0.938407	0.0223752
0.690117	0.0357123
0.926803	0.0284201
0.686642	0.0214494
0.984248	0.0188761
0.725836	0.027226
0.603193	0.0255338
0.964764	0.0240466
0.961886	0.0176735
0.943545	0.0188722
0.651808	0.0323596
0.734554	0.027855
0.917131	0.0354454
0.917352	0.0398437
0.647076	0.0328472
0.358366	0.0190288
0.852766	0.0200454
0.94422	0.0227723
0.884356	0.0483988
0.862023	0.0315139
0.981644	0.023213
0.54965	0.0415771
0.451318	0.0398413
0.922391	0.0449477
0.922384	0.0549524
0.88242	0.0307113
0.971169	0.0140262
0.973629	0.0275538
0.681547	0.0239289
0.558125	0.020223
0.756231	0.0440833
0.959769	0.0265456
0.780556	0.0296374
0.916256	0.0163768
0.895564	0.0153715
0.792347	0.0156325
0.893009	0.0205881
0.706149	0.0296851
0.903902	0.0233184
0.980502	0.0298412
0.934231	0.0246202
0.906512	0.0168481
0.795191	0.02836
0.837599	0.033357
0.740304	0.0317848
0.72444	0.0269801
0.964221	0.0348911
0.438891	0.0312947
0.387107	0.0280526
0.740152	0.0562298
0.928469	0.0486821
0.947347	0.0209454
0.876251	0.118174
0.956831	0.0340971
0.827699	0.0750163
0.701303	0.0311098
0.909555	0.0313939
0.870576	0.0315139
0.696358	0.0425916
0.847409	0.03079
0.647294	0.0734531
0.684154	0.0353065
0.774407	0.0433765
0.903066	0.0201145
0.913073	0.0279535
0.869848	0.0411642
0.64332	0.0315362
0.787762	0.0279237
0.505746	0.039249
0.536088	0.031013
0.85659	0.0322567
0.613691	0.0271962
0.86	0.0233223
0.834749	0.0237971
0.745736	0.0321986
0.926876	0.0548779
0.970463	0.022524
0.839651	0.0398571
0.957941	0.0148624
0.936198	0.025101
0.797911	0.0249018
0.93384	0.0287467
0.745166	0.0382244
0.360258	0.0346863
0.980328	0.0195118
0.926256	0.0219991
0.350881	0.0273993
0.603885	0.0337637
0.943361	0.0253352
0.711307	0.0248608
0.779286	0.0319962
0.913785	0.0416694
0.48399	0.0317862
0.951623	0.0330771
0.913096	0.0203721
0.833359	0.0200194
0.777269	0.0222365
0.658118	0.021972
0.838605	0.0228616
0.952043	0.0907581
0.701111	0.040347
0.688447	0.0367449
0.981057	0.0202358
0.42327	0.040087
0.892449	0.0263164
0.705035	0.0259485
0.99095	0.0315537
0.69066	0.0176615
0.966422	0.024069
0.967913	0.0379274
0.953355	0.0274352
0.46063	0.0246243
0.71722	0.0368662
0.952062	0.0272215
0.867923	0.0539115
0.994341	0.0202497
0.858591	0.0214717
0.951946	0.0246723
0.913005	0.0288855
0.609257	0.0294746
0.915245	0.0211672
0.893043	0.0314248
0.484087	0.0421152
0.452168	0.0260823
0.971371	0.0203961
0.989062	0.0260743
0.981104	0.0300419
0.676933	0.021959
0.853218	0.0277536
0.932904	0.0285567
0.811875	0.0243623
0.905153	0.02214
0.703252	0.0317874
0.630097	0.0196848
0.866751	0.0224356
0.959386	0.0277288
0.636249	0.0192796
0.880591	0.0175544
0.748352	0.0202169
0.951778	0.0187047
0.848074	0.0212835
0.832451	0.030321
0.923902	0.0497628
0.736052	0.0474019
0.843864	0.0272127
0.695715	0.0314145
0.933398	0.0388509
0.966324	0.0167008
0.877741	0.0190292
0.783565	0.0217524
0.937955	0.0262863
0.708087	0.0419876
0.980297	0.0231607
0.921265	0.0249507
0.852533	0.0442383
0.686446	0.0347479
0.818227	0.0219174
0.959669	0.017102
0.928332	0.036586
0.80569	0.0315699
0.94951	0.0230882
0.811651	0.0393557
0.75441	0.0387168
0.889228	0.0228122
0.693068	0.0477655
0.608761	0.0230371
0.704512	0.0293507
0.948364	0.0220976
0.73074	0.0365769
0.830166	0.0164707
0.99027	0.0214551
0.971722	0.0245673
0.393833	0.0305417
0.63984	0.0252221
0.906629	0.0361722
0.933251	0.0229952
0.75156	0.0248154
0.950679	0.0273566
0.983883	0.0236294
0.977067	0.0237739
0.886133	0.0191315
0.945321	0.0261291
0.839825	0.0325122
0.765997	0.0437382
0.841824	0.0237182
0.905923	0.0182622
0.624287	0.0485429
0.757208	0.0368003
0.74349	0.0267624
0.674981	0.0436211
0.711748	0.0229286
0.968719	0.0135628
0.866403	0.0194827
0.865152	0.0297521
0.797391	0.0250029
0.991746	0.020387
0.565204	0.03845
[truncated: 8,001 more rows]

## Sheet: PLC_band2
cos_i	reflectance
0.710895	0.0461073
0.964879	0.0327573
0.926729	0.0725602
0.802043	0.0642235
0.774951	0.0490936
0.892441	0.0428827
0.883045	0.0462148
0.795105	0.0421181
0.836582	0.0449956
0.971507	0.0526631
0.662254	0.0264877
0.54045	0.0282561
0.911643	0.0200867
0.893011	0.0748343
0.855421	0.0678785
0.783089	0.0617
0.820861	0.0427227
0.812435	0.0452055
0.625823	0.0380787
0.80089	0.0303734
0.523693	0.023025
0.945654	0.0411415
0.884841	0.0609858
0.773491	0.055765
0.87004	0.0424436
0.52199	0.037684
0.842902	0.0457217
0.942961	0.0354537
0.669034	0.0362231
0.648712	0.0473421
0.950014	0.0517376
0.77145	0.0799181
0.352293	0.04063
0.905966	0.0442668
0.866863	0.0667433
0.983153	0.0497548
0.942897	0.0458561
0.716791	0.0338844
0.575953	0.0274223
0.836131	0.0280047
0.995684	0.0291688
0.970322	0.0413583
0.964115	0.0363094
0.900314	0.0390201
0.928042	0.0518434
0.794637	0.0582415
0.673668	0.0538593
0.829452	0.0512577
0.876916	0.0684832
0.724942	0.0427398
0.823601	0.03868
0.984864	0.0431701
0.937399	0.0459577
0.798257	0.0384116
0.817829	0.0532819
0.959102	0.0329355
0.472652	0.0239183
0.894799	0.0324791
0.977354	0.0382595
0.797905	0.0564463
0.94852	0.0448483
0.566445	0.0367279
0.862397	0.0433367
0.994883	0.0456517
0.692056	0.0342439
0.945671	0.0406811
0.761238	0.0258506
0.617102	0.0425674
0.876378	0.0494958
0.779327	0.0398995
0.185975	0.0309975
0.960221	0.0642754
0.956363	0.0286636
0.981555	0.0535268
0.310732	0.0321591
0.586381	0.0414114
0.484417	0.0308189
0.797662	0.04823
0.769428	0.0423274
0.967349	0.0274751
0.832475	0.0489075
0.753745	0.0484262
0.735594	0.0513899
0.963106	0.0620792
0.265248	0.0279264
0.453804	0.0396211
0.659066	0.0435342
0.915303	0.0374151
0.944149	0.0266051
0.889329	0.0532113
0.953458	0.0425737
0.940232	0.0502237
0.952386	0.0525597
0.735863	0.0404228
0.699794	0.0453303
0.754756	0.0497068
0.45883	0.026469
0.976697	0.0458127
0.985474	0.0542036
0.842076	0.0558988
0.756844	0.0547555
0.686945	0.0491803
0.754131	0.0285773
0.950224	0.0416524
0.9772	0.0601555
0.73338	0.0590345
0.832284	0.0549721
0.961088	0.0493999
0.945047	0.02773
0.98213	0.0329033
0.876403	0.0486971
0.658482	0.052739
0.949747	0.0731449
0.913751	0.0303258
0.742142	0.0567349
0.649829	0.0518217
0.601036	0.0338716
0.925189	0.0531914
0.988848	0.0568955
0.81332	0.0396761
0.89905	0.0557345
0.465327	0.0430829
0.921344	0.0462227
0.481181	0.0384986
0.437296	0.0433089
0.595027	0.0235281
0.857976	0.0240218
0.66027	0.0345696
0.92291	0.0509099
0.466506	0.0454262
0.947442	0.0653924
0.9073	0.0406642
0.274476	0.0296827
0.608362	0.0413468
0.979355	0.0464608
0.96523	0.0606195
0.607015	0.034752
0.705697	0.0269082
0.779925	0.0546566
0.968481	0.0396067
0.900543	0.0441626
0.509322	0.0330472
0.995422	0.0382469
0.482138	0.0328778
0.843135	0.0597798
0.965977	0.0510908
0.642808	0.0370247
0.838214	0.022995
0.756691	0.030207
0.749257	0.0312872
0.984616	0.041842
0.834452	0.0389496
0.893796	0.0470756
0.907657	0.0650515
0.901986	0.0502187
0.976499	0.0769406
0.748752	0.0492559
0.681242	0.0701237
0.7546	0.0482236
0.937539	0.0597142
0.827957	0.0497622
0.885436	0.0591042
0.851868	0.0662678
0.642504	0.0599061
0.804656	0.0489246
0.923747	0.0431883
0.568139	0.036045
0.490249	0.0354618
0.883274	0.0515317
0.930682	0.039598
0.659274	0.0452225
0.983841	0.034643
0.990496	0.036712
0.811329	0.0515847
0.456288	0.0343416
0.638772	0.0369174
0.770631	0.0314327
0.884318	0.050219
0.975279	0.0389596
0.923057	0.0589998
0.904883	0.0400312
0.748746	0.0626786
0.752424	0.0421538
0.984166	0.0553763
0.903525	0.0616903
0.761847	0.0237025
0.607678	0.0287725
0.575088	0.0420669
0.940581	0.0277103
0.803024	0.0659152
0.9158	0.0571337
0.917705	0.0625941
0.825356	0.046947
0.89366	0.0498948
0.296801	0.0321873
0.413195	0.0480614
0.894198	0.0318665
0.995027	0.0605635
0.799646	0.050361
0.982552	0.0506424
0.649043	0.0444168
0.821754	0.0595025
0.849637	0.0578122
0.602944	0.0437958
0.52352	0.0297959
0.788171	0.0408642
0.878497	0.0337167
0.732229	0.0473142
0.891545	0.0410775
0.705397	0.0362468
0.980293	0.0438695
0.712652	0.0596474
0.869716	0.0444388
0.76828	0.046154
0.727414	0.0496854
0.826911	0.0505259
0.727056	0.0236736
0.58511	0.035712
0.520015	0.0247349
0.862794	0.0432512
0.85104	0.0780586
0.806448	0.0642783
0.949398	0.0595765
0.853083	0.0862413
0.874203	0.0423089
0.241448	0.0427342
0.482533	0.0322309
0.598011	0.0444592
0.834392	0.0701218
0.501731	0.0323369
0.946792	0.0279675
0.933517	0.0359244
0.852403	0.0629934
0.858092	0.078643
0.593956	0.0543372
0.993597	0.0565585
0.0930264	0.0329419
0.938384	0.0232075
0.629611	0.0326467
0.669522	0.0326636
0.903516	0.0364756
0.778817	0.0459735
0.6525	0.0149053
0.420441	0.0331582
0.530554	0.0451811
0.8396	0.05591
0.632352	0.037103
0.889792	0.032395
0.594231	0.0370179
0.968325	0.0460587
0.719871	0.0505239
0.967521	0.0588455
0.61251	0.0418414
0.684842	0.0428032
0.97778	0.029861
0.960605	0.0251924
0.861145	0.0520216
0.563687	0.0520101
0.948201	0.0480113
0.33639	0.028873
0.985435	0.0609244
0.891832	0.0338289
0.611865	0.0384673
0.813633	0.0514578
0.946424	0.0497442
0.623729	0.0409135
0.870904	0.0567664
0.876933	0.0268176
0.955152	0.0475353
0.866006	0.0631101
0.448431	0.039451
0.285196	0.0252682
0.936039	0.0399432
0.892439	0.0354984
0.71455	0.0308302
0.761192	0.0287893
0.613428	0.022784
0.701168	0.0214098
0.958899	0.036243
0.704189	0.0511576
0.877493	0.0477777
0.924597	0.045688
0.651128	0.0547606
0.891972	0.0491712
0.546484	0.042001
0.977424	0.061648
0.964037	0.042274
0.826294	0.041333
0.707471	0.0310794
0.947664	0.0332945
0.631054	0.0418226
0.693579	0.0397882
0.864962	0.0427297
0.964971	0.0530192
0.781489	0.0597922
0.77422	0.0542628
0.832142	0.0499041
0.651185	0.0504842
0.947362	0.0315227
0.783479	0.0683962
0.528573	0.0370274
0.67728	0.0528923
0.977828	0.0352825
0.983939	0.0249333
0.973521	0.0596365
0.859075	0.0843174
0.750207	0.0612028
0.942206	0.046506
0.973928	0.0570365
0.640342	0.0345601
0.949426	0.0507873
0.689012	0.0291005
0.927141	0.0244911
0.989309	0.0305349
0.666731	0.0317208
0.544854	0.0438435
0.899102	0.0398679
0.5804	0.0347728
0.886269	0.0495098
0.672112	0.0515366
0.966866	0.0308344
0.872896	0.0251104
0.799106	0.0270956
0.621341	0.0658298
0.517682	0.04565
0.588812	0.0606386
0.691977	0.0432034
0.951579	0.0436194
0.889701	0.0417645
0.930439	0.0236517
0.744048	0.0190833
0.542591	0.0266815
0.824042	0.0340403
0.910956	0.0469867
0.883871	0.0312029
0.893558	0.0316308
0.97042	0.0466427
0.819262	0.0673392
0.89364	0.0657731
0.985603	0.046018
0.731973	0.0572003
0.787311	0.052282
0.827518	0.0491029
0.927579	0.0224059
0.702365	0.0374803
0.946443	0.0506422
0.93565	0.0554435
0.928135	0.0698079
0.93086	0.0523947
0.887689	0.0511297
0.50748	0.0486652
0.692528	0.0553335
0.427567	0.034584
0.659109	0.0447901
0.947476	0.0380742
0.77534	0.0308146
0.4635	0.0246179
0.698793	0.0287738
0.869582	0.0241565
0.670756	0.0316721
0.974313	0.0289554
0.53203	0.0405499
0.910807	0.0460648
0.705362	0.0678148
0.8455	0.0769969
0.419814	0.0247817
0.910904	0.03004
0.86987	0.034309
0.609082	0.0531872
0.941267	0.0479797
0.690368	0.0429482
0.851619	0.0285823
0.810173	0.0607951
0.718477	0.0604725
0.83934	0.0576756
0.998523	0.0465013
0.577205	0.0436845
0.89679	0.0729324
0.934779	0.0285808
0.93171	0.07206
0.647224	0.058695
0.753416	0.0604616
0.481954	0.0440403
0.925987	0.0289504
0.922333	0.0593779
0.967304	0.0576569
0.931234	0.0371341
0.851	0.049701
0.846435	0.0458077
0.765915	0.027382
0.503186	0.033764
0.814769	0.0699452
0.629682	0.0549153
0.968815	0.0434626
0.794052	0.0586369
0.753685	0.0395625
0.98039	0.0585483
0.928058	0.0398194
0.880696	0.0553331
0.964573	0.0712143
0.930184	0.0697818
0.731635	0.0306046
0.980542	0.0267868
0.822186	0.0312033
0.924347	0.0699098
0.943174	0.0508631
0.995026	0.0516481
0.981379	0.0520183
0.687708	0.0458855
0.851299	0.0433055
0.696221	0.0500149
0.920146	0.0358949
0.893467	0.0371268
0.967099	0.0467184
0.860881	0.0457879
0.955659	0.0448442
0.889949	0.046815
0.894511	0.0512669
0.946047	0.0793986
0.993867	0.0489499
0.686282	0.0447567
0.920346	0.0220343
0.944454	0.0602697
0.819305	0.0400611
0.890222	0.0466646
0.944149	0.0493569
0.921893	0.0280666
0.949469	0.0337211
0.742434	0.0376661
0.817782	0.027308
0.968526	0.0534115
0.78443	0.0457386
0.873777	0.0802738
0.76016	0.0504222
0.979843	0.0290435
0.376068	0.0320191
0.888635	0.0405127
0.941793	0.0487326
0.597567	0.0275887
0.741258	0.0337307
0.911337	0.0550487
0.996013	0.0465954
0.562773	0.0521336
0.902382	0.0589502
0.906533	0.0622049
0.977919	0.0625258
0.959419	0.0529247
0.440246	0.022074
0.987062	0.0414316
0.888555	0.0354702
0.90135	0.0670932
0.750284	0.0642444
0.803441	0.0680172
0.910219	0.0450685
0.968216	0.041947
0.985005	0.0653874
0.720321	0.0535525
0.479359	0.045331
0.756904	0.0387109
0.988616	0.0419457
0.978449	0.0848968
0.953848	0.0565952
0.953883	0.0591285
0.94172	0.0217005
0.940382	0.0332193
0.858364	0.0489401
0.885707	0.0626339
0.948808	0.0470404
0.579557	0.0508707
0.552122	0.0494018
0.750772	0.0543117
0.991921	0.0475137
0.965312	0.0631466
0.764375	0.0485158
0.728806	0.0401062
0.893259	0.0369856
0.932404	0.030034
0.709919	0.0613831
0.893913	0.0614909
0.875533	0.0506415
0.906778	0.0291528
0.785498	0.0443478
0.97733	0.0614127
0.966505	0.0325876
0.761139	0.0685729
0.800432	0.0536196
0.667661	0.0396628
0.946538	0.0281426
0.838928	0.0271829
0.867896	0.0328858
0.932937	0.0528036
0.810854	0.0595857
0.974299	0.0530614
0.927046	0.0394661
0.88455	0.0465805
0.869532	0.0552408
0.914685	0.0650547
0.911346	0.0315915
0.864553	0.0272249
0.978609	0.0369945
0.602222	0.0363992
0.664568	0.0377109
0.854305	0.0520188
0.868016	0.0687413
0.977071	0.0456264
0.876509	0.0428833
0.912906	0.0375586
0.957304	0.034182
0.928928	0.034566
0.807569	0.0558628
0.858252	0.0548152
0.490905	0.0392571
0.525301	0.0306649
0.848659	0.0434286
0.829294	0.0431268
0.79006	0.0193447
0.828942	0.0389493
0.928854	0.059662
0.889792	0.0497044
0.620084	0.0387214
0.868072	0.052885
0.634013	0.0443272
0.740423	0.0348017
0.89703	0.0333309
0.896499	0.0376218
0.941099	0.0527149
0.923711	0.0527946
0.677441	0.0590106
0.906254	0.0320838
0.346167	0.0402061
0.792929	0.0380079
0.483248	0.0266677
0.920826	0.0360135
0.946302	0.0634781
0.792787	0.0691903
0.958263	0.0386512
0.998674	0.0476845
0.914459	0.0638318
0.745937	0.0487461
0.932352	0.0476574
0.934605	0.0299467
0.96915	0.0217127
0.703913	0.0348249
0.891278	0.0534303
0.963421	0.0514802
0.896808	0.0344454
0.984926	0.0523177
0.878333	0.0531917
0.747602	0.031818
0.624821	0.0379261
0.771447	0.0343407
0.758176	0.0264695
0.895361	0.0315737
0.946945	0.0318742
0.648729	0.0273564
0.754873	0.0589625
0.945595	0.0655855
0.955818	0.0298763
0.984808	0.0595686
0.952159	0.04735
0.853931	0.0372658
0.71073	0.0584752
0.741355	0.0451573
0.888115	0.021556
0.809161	0.0263717
0.559791	0.0342506
0.930254	0.0464768
0.940175	0.0272151
0.394366	0.0347127
0.571368	0.0312286
0.958253	0.0504063
0.687228	0.0567245
0.959613	0.0609632
0.67122	0.0481477
0.749242	0.0412225
0.825818	0.0446286
0.839318	0.0330505
0.97188	0.040252
0.985504	0.0224511
0.951947	0.056129
0.694981	0.0439456
0.888968	0.0536432
0.953523	0.066625
0.827482	0.0470993
0.886357	0.0595082
0.99536	0.0484778
0.763733	0.0375049
0.71224	0.0463346
0.796671	0.0477582
0.52152	0.0308905
0.883182	0.0268408
0.826917	0.0317021
0.30346	0.0287787
0.994665	0.0265527
0.966017	0.0624969
0.92597	0.0363168
0.977344	0.04199
0.947733	0.0443706
0.91668	0.037762
0.901043	0.0471782
0.811615	0.0693323
0.644481	0.0339355
0.889773	0.0603148
0.810098	0.0511174
0.942013	0.0299495
0.445893	0.0404448
0.974685	0.0542098
0.883382	0.068648
0.956785	0.0449298
0.938617	0.0513834
0.832862	0.0507365
0.918474	0.0892642
0.73691	0.0697713
0.742238	0.0379523
0.835618	0.0264513
0.944494	0.0550945
0.956199	0.0496819
0.545519	0.039196
0.875358	0.0431333
0.993748	0.0378605
0.685439	0.056441
0.88139	0.0563634
0.874987	0.0232517
0.832861	0.0260572
0.848742	0.0260181
0.718389	0.042538
0.759314	0.0405707
0.765716	0.0446668
0.844168	0.0321809
0.874217	0.0426889
0.611489	0.0290742
0.95479	0.0679478
0.752834	0.0609808
0.704036	0.0507054
0.552095	0.0381913
0.6538	0.0396879
0.97913	0.0303609
0.97644	0.0437005
0.770494	0.056214
0.992963	0.0418004
0.867495	0.0334312
0.76969	0.0427665
0.960726	0.0449925
0.903803	0.0711123
0.905916	0.0436927
0.650787	0.0480909
0.608882	0.0605377
0.958791	0.0532774
0.775612	0.0534138
0.957737	0.0216885
0.564704	0.0329188
0.845948	0.0387899
0.785121	0.0515636
0.989051	0.052657
0.745092	0.0448402
0.81117	0.0616076
0.978915	0.0230971
0.623432	0.0429583
0.770804	0.030873
0.657587	0.0337532
0.675144	0.0392478
0.527674	0.0466364
0.60567	0.0443313
0.208805	0.0460733
0.48186	0.0529877
0.70234	0.0607233
0.924015	0.0437115
0.644799	0.023445
0.96318	0.0336319
0.681669	0.0348267
0.965708	0.0365666
0.981224	0.0305653
0.927316	0.0486682
0.938164	0.0722765
0.674287	0.0402811
0.530107	0.0370589
0.976885	0.0547661
0.858295	0.0558441
0.991572	0.0417167
0.798714	0.0407625
0.942526	0.0464075
0.659042	0.0351092
0.989296	0.0301941
0.872329	0.0338297
0.885763	0.0359092
0.973376	0.042881
0.949313	0.0376601
0.824781	0.0632976
0.934817	0.0436227
0.732206	0.0473178
0.643041	0.0460483
0.719092	0.0380687
0.567681	0.0305595
0.956972	0.0805613
0.86815	0.0386652
0.936327	0.0604051
0.895518	0.0532893
0.732065	0.0520596
0.774941	0.028868
0.555163	0.0374587
0.58674	0.0490877
0.818216	0.0355055
0.908304	0.0308291
0.857946	0.0319806
0.761991	0.0284828
0.89856	0.0569232
0.961015	0.0544633
0.97615	0.0345513
0.988899	0.0411911
0.888392	0.0395478
0.901416	0.0480734
0.656545	0.0347856
0.484128	0.0475382
0.889531	0.0608609
0.78581	0.0356338
0.97179	0.0358084
0.726097	0.0292974
0.853872	0.0862802
0.926264	0.0488688
0.993928	0.0292433
0.942289	0.0343925
0.972596	0.0276051
0.930402	0.0278724
0.92703	0.034247
0.948025	0.039916
0.978954	0.0483411
0.837776	0.054599
0.241385	0.0362523
0.825858	0.0474256
0.925549	0.0465123
0.894205	0.022565
0.926451	0.0789026
0.966344	0.0644631
0.884048	0.054533
0.86475	0.056001
0.828659	0.0405837
0.952876	0.0342582
0.767033	0.0468319
0.838187	0.02886
0.677948	0.0277566
0.7951	0.0444859
0.896882	0.0485708
0.887375	0.0495901
0.723247	0.0763473
0.942607	0.0598686
0.834516	0.0781128
0.52151	0.038411
0.635269	0.0709962
0.930315	0.049335
0.862992	0.0657265
0.863949	0.0421296
0.712009	0.0398773
0.959601	0.0310746
0.861997	0.0408636
0.961838	0.0433867
0.896476	0.0688171
0.629001	0.0513414
0.91156	0.0438074
0.891943	0.0449647
0.959992	0.0277399
0.56744	0.0431763
0.571426	0.0286521
0.661786	0.0582561
0.929936	0.0349125
0.702581	0.0477241
0.684427	0.0642018
0.437553	0.0297027
0.92441	0.0521507
0.777785	0.0661815
0.704618	0.042047
0.822134	0.047992
0.799912	0.0592384
0.976506	0.0439499
0.982178	0.0388176
0.982397	0.0443943
0.797921	0.0691771
0.872575	0.0498505
0.793706	0.0766884
0.998197	0.0387862
0.500121	0.0537522
0.79956	0.0401403
0.762725	0.0364751
0.642549	0.0796885
0.678528	0.04297
0.953475	0.0469401
0.535382	0.0409836
0.789139	0.0244158
0.933808	0.0606385
0.810821	0.0537354
0.976729	0.0593936
0.634623	0.0399842
0.739229	0.0235213
0.611965	0.0277814
0.728722	0.0365007
0.871902	0.0388317
0.95616	0.0373335
0.57951	0.0380015
0.81031	0.0442755
0.923391	0.0487856
0.977909	0.040946
0.997884	0.0528549
0.872538	0.0388687
0.979018	0.0561715
0.395369	0.0407167
0.962468	0.0284159
0.986973	0.0584835
0.917641	0.0266671
0.757822	0.0660287
0.851705	0.0380123
0.838295	0.0304744
0.823494	0.0292616
0.939296	0.0377599
0.822657	0.0544558
0.618668	0.0474287
0.540434	0.0543718
0.834406	0.0272279
0.983424	0.0447612
0.997729	0.0357145
0.282111	0.035629
0.84437	0.0317177
0.939	0.0365961
0.952108	0.0403431
0.692522	0.0470115
0.763696	0.0553577
0.836412	0.0535005
0.733663	0.0496153
0.522216	0.0517337
0.991372	0.0323946
0.582161	0.037705
0.981545	0.0392422
0.4775	0.0642604
0.868563	0.0275612
0.981888	0.0243932
0.610414	0.0303777
0.857899	0.0233265
0.79341	0.0213891
0.846067	0.0332579
0.81557	0.050042
0.83538	0.0547891
0.464652	0.0508661
0.708806	0.0526262
0.800615	0.0564314
0.530118	0.0315109
0.964456	0.0623433
0.975366	0.0371427
0.606214	0.0279512
0.634233	0.0275178
0.91797	0.0250009
0.781949	0.0518216
0.888045	0.0614788
0.645956	0.0479696
0.825043	0.0580526
0.927962	0.0409968
0.788312	0.072226
0.62593	0.049799
0.70935	0.038277
0.851471	0.038823
0.719371	0.0310659
0.945209	0.0398003
0.903336	0.0536755
0.843063	0.0688518
0.977328	0.0326231
0.847423	0.0569915
0.761022	0.0596294
0.824663	0.0616432
0.849037	0.0408897
0.740864	0.0373496
0.99129	0.0335904
0.927206	0.0371103
0.960422	0.053144
0.579135	0.046525
0.781447	0.0350046
0.989317	0.0491506
0.929462	0.0328758
0.966794	0.0378576
0.815411	0.0508032
0.819405	0.0480385
0.891226	0.0467114
0.567283	0.0245727
0.806955	0.0263546
0.641828	0.0270535
0.754367	0.0302697
0.958062	0.0375967
0.530974	0.0497288
0.721	0.0405617
0.951889	0.0542688
0.867166	0.0663289
0.941149	0.0315242
0.982048	0.030509
0.874779	0.051569
0.629058	0.0310928
0.922332	0.0435329
0.940664	0.0505871
0.936211	0.0648641
0.795217	0.0567563
0.925014	0.0465148
0.871142	0.0266111
0.949335	0.0372067
0.892753	0.071029
0.762288	0.0684668
0.978217	0.0438998
0.838412	0.0756272
0.658496	0.04843
0.970217	0.0519223
0.572247	0.0278188
0.843548	0.0718992
0.969583	0.046665
0.716654	0.0340842
0.818023	0.0707794
0.971253	0.0317722
0.952869	0.0356242
0.962922	0.0274611
0.882667	0.0444019
0.91423	0.0384252
0.957785	0.0343869
0.965234	0.0477433
0.944567	0.0568792
0.700143	0.06258
0.734057	0.0366131
0.501714	0.0418954
0.843904	0.0462862
0.346946	0.0250458
0.829617	0.0774106
0.766029	0.0702776
0.779868	0.0356217
0.850036	0.0289566
0.961861	0.0341197
0.73369	0.0292038
0.812095	0.0404778
0.921679	0.038975
0.750348	0.0325053
0.968468	0.0491512
0.315918	0.0223815
0.825453	0.0303214
0.778987	0.0471254
0.795719	0.0629825
0.82694	0.0238041
0.937041	0.0478324
0.95925	0.0344069
0.947404	0.0330037
0.625095	0.03549
0.809309	0.0442096
0.762458	0.0259187
0.463996	0.0347128
0.992376	0.0250699
0.958688	0.0340552
0.62396	0.0436335
0.782944	0.0410529
0.845638	0.0194556
0.980218	0.0270283
0.58107	0.0565485
0.899096	0.0647937
0.6671	0.0428594
0.890202	0.0376682
0.983949	0.0369553
0.714168	0.0461116
0.976568	0.0510422
0.411635	0.0395993
0.854158	0.0321719
0.670996	0.0344906
0.733292	0.0419679
0.68417	0.0333085
0.919896	0.0812298
0.98343	0.0484176
0.932301	0.0294935
0.557697	0.0347
0.965975	0.0486211
0.708009	0.033645
0.526984	0.0429022
0.880222	0.0576914
0.545425	0.0397781
0.79272	0.0463768
0.763075	0.0640501
0.930424	0.0400765
0.657654	0.0462888
0.520715	0.0333702
0.648958	0.0225474
0.92726	0.0431612
0.715574	0.0533613
0.972274	0.0490269
0.306965	0.0365555
0.74694	0.0292589
0.909378	0.0283058
0.831683	0.0348629
0.861546	0.0347192
0.852525	0.0703932
0.654411	0.0339407
0.953639	0.057302
0.956189	0.034676
0.700126	0.0381414
0.917684	0.0359124
0.834837	0.0493479
0.77954	0.0464041
0.675774	0.0306051
0.956264	0.0257555
0.978997	0.060342
0.740567	0.0397322
0.633139	0.0597534
0.810026	0.0432053
0.940643	0.0336319
0.918787	0.0412973
0.635573	0.0461054
0.872256	0.0302669
0.979271	0.0496337
0.988929	0.0583557
0.943269	0.0547976
0.931042	0.0655168
0.804934	0.031066
0.975811	0.0278357
0.927311	0.0330068
0.978193	0.0562452
0.541066	0.0264863
0.995793	0.0460572
0.90431	0.042335
0.678149	0.0391162
0.616084	0.0462099
0.865345	0.0599818
0.973921	0.0451122
0.946233	0.0602051
0.338101	0.0317128
0.976639	0.0289901
0.974176	0.0348727
0.9964	0.0383114
0.882959	0.027464
0.749871	0.0703753
0.791574	0.0637354
0.979658	0.0482205
0.952809	0.0608379
0.664776	0.0665645
0.558323	0.0349554
0.579867	0.0407831
0.888464	0.034598
0.792468	0.0224766
0.912192	0.0301559
0.853183	0.0342172
0.881015	0.0390362
0.700885	0.056565
0.716722	0.0570789
0.917398	0.0382431
0.995829	0.0491184
0.781428	0.0586434
0.939469	0.0601036
0.984683	0.0347697
0.900547	0.0354315
0.924574	0.0465431
0.894071	0.0741368
0.691112	0.0455493
0.941958	0.0453499
0.729159	0.0445699
0.875551	0.0459138
0.743298	0.0414658
0.818802	0.0309459
0.77134	0.0337686
0.716114	0.0327056
0.938918	0.0421574
0.976502	0.0356525
0.771984	0.0443101
0.893679	0.042278
0.873199	0.0273106
0.907364	0.0332742
0.822049	0.0367436
0.954976	0.0446268
0.771896	0.0602677
0.934156	0.0363353
0.996757	0.0233399
0.951835	0.048953
0.855859	0.057335
0.950747	0.0534118
0.880158	0.0298111
0.667813	0.022038
0.992915	0.0295237
0.761433	0.0323855
0.907924	0.0567845
0.929912	0.0401746
0.860791	0.0424903
0.407546	0.0434985
0.985136	0.036026
0.532191	0.0413454
0.976759	0.0294326
0.870632	0.0247969
0.843265	0.049171
0.934787	0.0518301
0.981588	0.0493489
0.732414	0.0456116
0.731385	0.0593956
0.963562	0.0287747
0.968886	0.0639384
0.627167	0.0504986
0.92618	0.0259959
0.804325	0.0434371
0.701069	0.0400106
0.990105	0.0527823
0.882324	0.0244544
0.738011	0.0533366
0.309481	0.0342676
0.141974	0.025408
0.851185	0.0619418
0.816908	0.0439964
0.655737	0.0376187
0.873271	0.0328823
0.955941	0.0328084
0.905799	0.0454057
0.880128	0.0458657
0.752654	0.0428443
0.919874	0.0429395
0.87827	0.0615999
0.944425	0.0597252
0.985196	0.0379803
0.759066	0.0525041
0.71988	0.0539842
0.94445	0.0303482
0.978241	0.0507054
0.946849	0.0551599
0.88882	0.0398159
0.769464	0.0499386
0.991816	0.0492346
0.961341	0.0332543
0.771849	0.0577016
0.96806	0.0367368
0.938021	0.0353462
0.930943	0.0265393
0.831476	0.045928
0.952233	0.0466403
0.921882	0.05156
0.838356	0.0584026
0.33467	0.0425694
0.850739	0.041637
0.656095	0.0540669
0.819549	0.0535727
0.904666	0.042281
0.902953	0.0285081
0.942345	0.0281571
0.955598	0.0451468
0.839566	0.0564616
0.666062	0.0416537
0.823325	0.0658444
0.597236	0.0316985
0.990159	0.0441048
0.941784	0.0514819
0.779707	0.0544413
0.881392	0.0470763
0.79472	0.0618842
0.982334	0.0598271
0.723182	0.035515
0.872856	0.0359906
0.802914	0.0473659
0.45779	0.0327585
0.938542	0.0431549
0.963123	0.0476263
0.939183	0.0392293
0.729474	0.0536092
0.91431	0.0519903
0.950664	0.0469701
0.813729	0.0231089
0.894401	0.0535144
0.93595	0.0514395
0.874837	0.0480639
0.80413	0.0497911
0.844019	0.031581
0.897822	0.0420932
0.986317	0.0455662
0.42726	0.0296648
0.991117	0.0477592
0.678924	0.0282247
0.977423	0.0562139
0.958396	0.0525686
0.548593	0.0312803
0.575096	0.0403864
0.60745	0.0366951
0.939831	0.0251415
0.396373	0.0259612
0.555884	0.0350994
0.797891	0.032421
0.801597	0.0598086
0.798117	0.05666
0.879411	0.0277537
0.902211	0.0400691
0.910178	0.0313772
0.933423	0.0618193
0.957921	0.0470854
0.989915	0.0340322
0.846467	0.0303115
0.971722	0.0553964
0.833637	0.032601
0.959421	0.0430953
0.707488	0.0449612
0.971951	0.0312908
0.640303	0.0304537
0.973727	0.0568841
0.751218	0.048508
0.956565	0.0627211
0.651974	0.0479182
0.970256	0.0517627
0.891869	0.0514043
0.469279	0.0336388
0.684032	0.0539879
0.982619	0.0365787
0.624882	0.0422621
0.604053	0.0463789
0.923951	0.0576241
0.924716	0.0668604
0.711145	0.03201
0.900633	0.0536232
0.595699	0.0403133
0.958907	0.0242082
0.847627	0.0325819
0.830476	0.0471032
0.96864	0.0560478
0.830942	0.0701824
0.999225	0.0540672
0.778089	0.0311196
0.955711	0.0229385
0.924962	0.0306443
0.840311	0.0542692
0.946187	0.0766648
0.698245	0.0364864
0.987631	0.0430459
0.685165	0.0530641
0.944111	0.0299409
0.758025	0.0277852
0.791975	0.0486108
0.879723	0.0459862
0.952094	0.0579975
0.873241	0.0567871
0.741234	0.0328629
0.6844	0.0457489
0.857014	0.0570217
0.99353	0.0540536
0.903608	0.0447725
0.924992	0.0337
0.615104	0.0464376
0.675216	0.0500198
0.885555	0.0388428
0.705684	0.0398001
0.382776	0.0299901
0.641504	0.0306778
0.874736	0.0484878
0.756434	0.0399563
0.935284	0.0404911
0.812088	0.0430549
0.937111	0.0595736
0.882409	0.0616636
0.888784	0.079897
0.721402	0.053375
0.384644	0.0312202
0.983325	0.0478941
0.498321	0.0302243
0.774812	0.0565041
0.948998	0.0700715
0.891465	0.0578109
0.9161	0.0448952
0.387196	0.0277051
0.945487	0.0383046
0.807932	0.0452685
0.93651	0.0574288
0.776781	0.0594743
0.940247	0.0462588
0.925305	0.0399196
0.935328	0.0403417
0.946651	0.0401593
0.77374	0.0541607
0.833926	0.0605926
0.995429	0.0414485
0.855353	0.0713308
0.898359	0.0587615
0.744329	0.0523079
0.975225	0.0384383
0.812319	0.0406822
0.806688	0.0492587
0.902814	0.0397733
0.954417	0.0627684
0.885515	0.0845226
0.460212	0.0428723
0.934023	0.0392563
0.994932	0.0524519
0.591401	0.0433359
0.990482	0.0484394
0.927262	0.050806
0.231472	0.0293473
0.861241	0.0480904
0.87183	0.0509185
0.771409	0.0439539
0.862021	0.0626309
0.970508	0.0345789
0.757812	0.0317158
0.809666	0.0336739
0.442777	0.0354859
0.959638	0.0366321
0.794335	0.0206305
0.996886	0.0287194
0.880765	0.0575146
0.953982	0.0376691
0.922409	0.0496964
0.842887	0.0449535
0.846953	0.0442793
0.9183	0.0510972
0.416547	0.0427911
0.846211	0.0365482
0.61631	0.0279192
0.870201	0.0650765
0.491498	0.04202
0.889012	0.0605666
0.813185	0.0597682
0.900039	0.04118
0.448035	0.0440334
0.992036	0.040854
0.562438	0.0422047
0.338911	0.0225608
0.826193	0.0370539
0.889881	0.0380928
0.886866	0.0395842
0.917037	0.0865069
0.528764	0.0284062
0.78764	0.0441996
0.704793	0.0391093
0.986655	0.0553378
0.729887	0.0411349
0.99265	0.0488576
0.599727	0.0325679
0.88774	0.0635559
0.710434	0.0400872
0.738713	0.0333747
0.915418	0.0333135
0.877533	0.0578044
0.917288	0.0499805
0.982934	0.0432188
0.951593	0.0416402
0.757712	0.0361025
0.826672	0.0412142
0.733771	0.0611848
0.951303	0.040894
0.813664	0.0725484
0.960504	0.0502274
0.925489	0.0368349
0.924165	0.0368095
0.771946	0.044835
0.862018	0.0532517
0.880184	0.0420558
0.905242	0.0685028
0.849934	0.0643034
0.973	0.0600869
0.56018	0.0545394
0.531236	0.0396865
0.549886	0.0379993
0.796231	0.0383034
0.803968	0.0372872
0.932263	0.0633895
0.958083	0.0381516
0.685962	0.0490352
0.804053	0.0360226
0.852993	0.0473023
0.846032	0.0443424
0.810765	0.0539943
0.946205	0.0528283
0.865682	0.0423227
0.98201	0.0447592
0.923007	0.061748
0.96608	0.0362065
0.736515	0.0410449
0.526251	0.0423826
0.785843	0.0353936
0.641032	0.0301558
0.935888	0.0423234
0.647602	0.0665984
0.966067	0.0489753
0.69159	0.0491799
0.938728	0.0319183
0.944204	0.0486236
0.410846	0.0382083
0.378747	0.0361988
0.496257	0.0266366
0.524987	0.0305791
0.803038	0.0392037
0.887952	0.0717978
0.783587	0.0443792
0.908271	0.0275618
0.797884	0.061519
0.680802	0.0517243
0.884468	0.0377086
0.725707	0.0316941
0.970312	0.0287343
0.996837	0.0416902
0.848509	0.0401162
0.91632	0.0560469
0.706691	0.0420311
0.646518	0.0421075
0.361305	0.0233913
0.979283	0.0421805
0.764618	0.0468801
0.888686	0.0457466
0.984864	0.0420517
0.932614	0.0568152
0.573688	0.0400179
0.932906	0.0445273
0.80671	0.0387767
0.949053	0.0227738
0.483168	0.0410136
0.511648	0.0385787
0.748838	0.0426809
0.94302	0.0363886
0.93213	0.0391259
0.79693	0.0591238
0.713172	0.042955
0.879961	0.0802576
0.977485	0.0477945
0.855907	0.0530403
0.561637	0.0418387
0.627358	0.0371838
0.371692	0.0345964
0.914842	0.0469006
0.91681	0.05158
0.962098	0.0333341
0.457	0.0336641
0.70707	0.0322564
0.787331	0.0274358
0.953751	0.0306505
0.924952	0.0282349
0.946093	0.0350533
0.869202	0.0538435
0.960116	0.03898
0.471403	0.0403079
0.976285	0.0462897
0.974812	0.0330058
0.967937	0.0299419
0.948328	0.0415482
0.93624	0.0342352
0.989539	0.0588659
0.867863	0.0541579
0.944046	0.069212
0.62199	0.0468092
0.797738	0.0383038
0.436209	0.0395888
0.551623	0.0384869
0.643153	0.0444323
0.939861	0.0350429
0.961873	0.0433282
0.663224	0.0420985
0.89698	0.0541917
0.987847	0.0585913
0.756453	0.0470275
0.955608	0.0394694
0.776745	0.0277134
0.955485	0.0247712
0.913632	0.0685415
0.907103	0.0378689
0.913134	0.0332384
0.95455	0.0431281
0.917899	0.0245933
0.920655	0.0693672
0.983668	0.037609
0.825835	0.0450111
0.721884	0.0378782
0.740615	0.0428399
0.953092	0.0745159
0.981526	0.054147
0.969137	0.02352
0.371718	0.033716
0.735099	0.0609429
0.893552	0.0341272
0.889549	0.0405509
0.909012	0.083076
0.92615	0.0394139
0.5253	0.0375334
0.667386	0.0284817
0.853065	0.067636
0.374183	0.0398477
0.434316	0.0691854
0.475168	0.0311809
0.749674	0.0343822
0.461673	0.0286957
0.971878	0.0912392
0.886319	0.0274596
0.673296	0.0375429
0.959332	0.0472592
0.620742	0.0255393
0.703137	0.0612501
0.785803	0.0279511
0.972833	0.040936
0.948511	0.0487847
0.930717	0.0426932
0.677824	0.0395878
0.685429	0.0716482
0.958143	0.0332937
0.660875	0.0313863
0.926993	0.0674397
0.926302	0.0414277
0.997301	0.0485421
0.70952	0.0306811
0.640141	0.0302648
0.927441	0.0423413
0.705408	0.0307137
0.947233	0.0287877
0.92093	0.0303139
0.928095	0.0532771
0.715232	0.0314261
0.995437	0.0430216
0.578104	0.0288691
0.710537	0.0461785
0.855233	0.046094
0.799448	0.048144
0.429207	0.0395681
0.426084	0.0312972
0.881192	0.0341059
0.986032	0.0401671
0.824256	0.0449936
0.725751	0.0437233
0.829156	0.0457018
0.74867	0.0551466
0.825816	0.0245219
0.921171	0.100021
0.50559	0.0420316
0.757204	0.0254792
0.477298	0.0338521
0.358726	0.0269869
0.843095	0.0679795
0.972491	0.0273329
0.77197	0.0428612
0.709735	0.0688429
0.987441	0.0295303
0.992583	0.0327857
0.846326	0.0481553
0.766046	0.0295663
0.940819	0.0620505
0.884467	0.0457549
0.993657	0.0500696
0.619338	0.042912
0.554134	0.0329719
0.694818	0.0725974
0.758218	0.0367256
0.977873	0.0279151
0.970979	0.0484349
0.775315	0.0281528
0.914258	0.0298944
0.951551	0.0457885
0.886251	0.0349772
0.876974	0.0345591
0.961809	0.0320127
0.828816	0.0355627
0.927036	0.0371817
0.955423	0.0441346
0.926643	0.0536982
0.852641	0.0347361
0.989901	0.0350665
0.819529	0.0384701
0.968141	0.044969
0.993664	0.0467041
0.798203	0.0220699
0.851665	0.0337581
0.895362	0.0277771
0.884885	0.0259911
0.9711	0.0424212
0.95956	0.0216553
0.918953	0.0410602
0.574257	0.0340471
0.959096	0.0314438
0.888465	0.0590466
0.897832	0.0452456
0.859893	0.0476263
0.558477	0.0234834
0.59208	0.0291952
0.846145	0.0248266
0.810719	0.035264
0.952522	0.0451405
0.974328	0.0520159
0.867606	0.0188056
0.85881	0.0497363
0.71298	0.0417945
0.582285	0.0446744
0.872101	0.0503855
0.472008	0.0334858
0.967779	0.0427188
0.709241	0.0308599
0.406158	0.0318156
0.70041	0.0335225
0.864265	0.0459471
0.670945	0.0370462
0.729714	0.0407227
0.989346	0.0540089
0.993029	0.0571774
0.731341	0.0243271
0.975908	0.0532872
0.860684	0.0502924
0.855066	0.0267974
0.984789	0.0623745
0.95087	0.0708216
0.809164	0.0450743
0.615626	0.0429712
0.694367	0.0434093
0.965036	0.0564686
0.911546	0.0353948
0.996547	0.059704
0.9863	0.0670236
0.888862	0.0239451
0.820963	0.0316773
0.602966	0.0531062
0.895496	0.0624215
0.815328	0.0405111
0.855762	0.0393531
0.982852	0.0538821
0.639191	0.0250273
0.307684	0.0272272
0.71841	0.0252639
0.926286	0.0245723
0.927014	0.0622476
0.906635	0.034842
0.885961	0.0266492
0.993918	0.0254298
0.910391	0.0427941
0.950784	0.041878
0.970915	0.0576675
0.361259	0.0370698
0.78099	0.0302416
0.984702	0.0495675
0.94285	0.0343491
0.824137	0.0260142
0.962193	0.0269317
0.97965	0.0375827
0.846327	0.0381863
0.984628	0.04973
0.597458	0.0311179
0.68448	0.0485768
0.882658	0.050451
0.850569	0.0404869
0.956938	0.0373629
0.665907	0.0265546
0.0601721	0.0272644
0.94242	0.0704102
0.973124	0.054033
0.967157	0.0435304
0.951	0.0494326
0.986462	0.0429107
0.641931	0.0277824
0.897565	0.0457289
0.731754	0.0350207
0.67446	0.0397191
0.812742	0.033213
0.877697	0.0370996
0.889818	0.0704124
0.735983	0.0285734
0.910766	0.0334489
0.917112	0.0269054
0.887264	0.0641143
0.882893	0.0487767
0.998499	0.0540927
0.93033	0.0329192
0.691668	0.0306132
0.973468	0.0405674
0.766437	0.0312026
0.699854	0.0385366
0.909481	0.0451235
0.942241	0.0823654
0.747524	0.0398721
0.811746	0.0710125
0.992389	0.0585921
0.786518	0.034897
0.906565	0.0482739
0.840236	0.0553042
0.741095	0.0430403
0.544665	0.0284095
0.451115	0.0310526
0.838472	0.0572868
0.825365	0.0423709
0.816573	0.0419462
0.963233	0.043548
0.895684	0.045899
0.983985	0.0523179
0.655306	0.0559987
0.546062	0.0407588
0.820865	0.0579981
0.990882	0.0516804
0.962784	0.0376288
0.870898	0.0289067
0.982328	0.0299054
0.742959	0.0302886
0.824687	0.0678831
0.64756	0.0292532
0.692055	0.0334494
0.857476	0.0262642
0.990621	0.0364268
0.838742	0.0669893
0.902774	0.0396348
0.863948	0.0398477
0.984211	0.0390315
0.437763	0.0329701
0.960711	0.0417586
0.913954	0.0500316
0.708631	0.056427
0.867504	0.0362719
0.788033	0.0399174
0.974569	0.0340359
0.925699	0.0313288
0.303211	0.0429495
0.44637	0.0354835
0.742715	0.0671231
0.797533	0.049252
0.659927	0.0315901
0.981816	0.0712583
0.74549	0.0258166
0.92873	0.0216862
0.681996	0.0285274
0.84199	0.041129
0.968754	0.0354058
0.909744	0.0553148
0.989464	0.0522565
0.927554	0.0463927
0.925285	0.0587718
0.583171	0.0440041
0.56587	0.0326825
0.961625	0.0409366
0.983327	0.0423916
0.874767	0.066754
0.759222	0.0228457
0.94016	0.0417382
0.824896	0.049747
0.967781	0.061926
0.930392	0.0682815
0.821699	0.0276467
0.746583	0.0531605
0.880806	0.0474169
0.761156	0.0474555
0.985293	0.0433739
0.86929	0.042935
0.98149	0.0547945
0.722731	0.0381483
0.627019	0.0419111
0.686821	0.0398731
0.915045	0.0303407
0.716555	0.0565296
0.815642	0.0463438
0.642042	0.0426472
0.737761	0.0405305
0.986567	0.0342376
0.953587	0.0355141
0.838037	0.0569687
0.694078	0.0286292
0.740963	0.0280022
0.357824	0.0266023
0.94309	0.0532631
0.937356	0.0515434
0.783763	0.0389624
0.990304	0.0549775
0.935534	0.0398477
0.907523	0.035662
0.970526	0.0439075
0.616383	0.0554258
0.40304	0.0338298
0.934249	0.0239867
0.634616	0.0283016
0.593926	0.0252259
0.763124	0.05198
0.807341	0.0502459
0.76412	0.0404507
0.996376	0.0640395
0.364694	0.0559647
0.967641	0.040156
0.813521	0.0299057
0.858356	0.0374475
0.864744	0.0433783
0.989064	0.0216991
0.960369	0.0402262
0.928999	0.0450442
0.892436	0.0505269
0.953466	0.0403106
0.908088	0.043208
0.406285	0.0249826
0.954666	0.0344766
0.997369	0.0451974
0.928821	0.0423294
0.710207	0.0408757
0.918158	0.0410566
0.941652	0.0625428
0.396766	0.0247853
0.711275	0.0376698
0.913466	0.0346551
0.760266	0.0455635
0.78253	0.0449897
0.969796	0.0533972
0.680853	0.0485588
0.980507	0.0515353
0.968982	0.0438245
0.294013	0.0433437
0.958841	0.0471471
0.657998	0.0494174
0.740734	0.035348
0.722404	0.0528246
0.705186	0.0549622
0.983093	0.0461706
0.509738	0.0381048
0.522076	0.0360273
0.781467	0.030468
0.975257	0.0329117
0.530503	0.0435843
0.944438	0.0701485
0.275734	0.0195155
0.797622	0.0242005
0.76063	0.0410075
0.813485	0.0414687
0.984577	0.03446
0.839024	0.047619
0.979441	0.0583314
0.925571	0.0702349
0.882115	0.0496736
0.938407	0.0398857
0.690117	0.0490294
0.926803	0.0534976
0.686642	0.0193899
0.984248	0.029348
0.725836	0.0478594
0.603193	0.0510204
0.964764	0.0434524
0.961886	0.0345618
0.943545	0.0387264
0.651808	0.0431348
0.734554	0.036349
0.917131	0.0486896
0.917352	0.0602381
0.647076	0.0452587
0.358366	0.0255722
0.852766	0.0295107
0.94422	0.027587
0.884356	0.057821
0.862023	0.0451863
0.981644	0.0356986
0.54965	0.0498544
0.451318	0.0395527
0.922391	0.0594913
0.922384	0.0765157
0.88242	0.0340112
0.971169	0.0229167
0.973629	0.0488441
0.681547	0.0319071
0.558125	0.0267519
0.756231	0.0506174
0.959769	0.0360445
0.780556	0.0493736
0.916256	0.0327841
0.895564	0.0256431
0.792347	0.0217074
0.893009	0.035442
0.706149	0.0412617
0.903902	0.0347982
0.980502	0.0364574
0.934231	0.0425895
0.906512	0.0306989
0.795191	0.0381258
0.837599	0.0470387
0.740304	0.0489809
0.72444	0.0350581
0.964221	0.0556107
0.438891	0.0402029
0.387107	0.0306107
0.740152	0.0668073
0.928469	0.0589322
0.947347	0.0292772
0.876251	0.0827573
0.956831	0.0458381
0.827699	0.0821254
0.701303	0.0367638
0.909555	0.0540991
0.870576	0.0461787
0.696358	0.0508905
0.847409	0.0585634
0.647294	0.0739677
0.684154	0.0555115
0.774407	0.0589829
0.903066	0.0192741
0.913073	0.0383462
0.869848	0.0456189
0.64332	0.0426229
0.787762	0.0478293
0.505746	0.0459881
0.536088	0.0403588
0.85659	0.0618597
0.613691	0.0384344
0.86	0.0415491
0.834749	0.0367432
0.745736	0.0460474
0.926876	0.0825084
0.970463	0.0420476
0.839651	0.0452568
0.957941	0.0228879
0.936198	0.0269262
0.797911	0.0309377
0.93384	0.0415506
0.745166	0.0477397
0.360258	0.0403585
0.980328	0.0298382
0.926256	0.0334089
0.350881	0.0358025
0.603885	0.0473063
0.943361	0.0336673
0.711307	0.0350854
0.779286	0.0399713
0.913785	0.0578172
0.48399	0.028513
0.951623	0.0349913
0.913096	0.0221265
0.833359	0.0317727
0.777269	0.0286116
0.658118	0.0241617
0.838605	0.029813
0.952043	0.076103
0.701111	0.0424681
0.688447	0.0414998
0.981057	0.035078
0.42327	0.0463409
0.892449	0.0370918
0.705035	0.0360978
0.99095	0.0520147
0.69066	0.0304163
0.966422	0.04966
0.967913	0.053979
0.953355	0.043133
0.46063	0.0399093
0.71722	0.0479097
0.952062	0.0438955
0.867923	0.0657577
0.994341	0.0375827
0.858591	0.0242245
0.951946	0.0464873
0.913005	0.0411364
0.609257	0.0274355
0.915245	0.0281711
0.893043	0.0378235
0.484087	0.0399107
0.452168	0.0287966
0.971371	0.031327
0.989062	0.0339869
0.981104	0.0409199
0.676933	0.0388909
0.853218	0.0401156
0.932904	0.0507829
0.811875	0.0280594
0.905153	0.0505285
0.703252	0.0506764
0.630097	0.0360017
0.866751	0.0381139
0.959386	0.0385665
0.636249	0.0209846
0.880591	0.0277915
0.748352	0.0271002
0.951778	0.0299428
0.848074	0.0338461
0.832451	0.0451075
0.923902	0.054623
0.736052	0.0566814
0.843864	0.0450153
0.695715	0.0504475
0.933398	0.0657815
0.966324	0.0295857
0.877741	0.0317071
0.783565	0.0215983
0.937955	0.0399927
0.708087	0.0505397
0.980297	0.039214
0.921265	0.0325804
0.852533	0.0479864
0.686446	0.0422099
0.818227	0.0324415
0.959669	0.0322757
0.928332	0.0722668
0.80569	0.0448363
0.94951	0.0368595
0.811651	0.0446466
0.75441	0.0563908
0.889228	0.0479805
0.693068	0.0572635
0.608761	0.0363264
0.704512	0.045096
0.948364	0.0257577
0.73074	0.0471239
0.830166	0.0270194
0.99027	0.0450768
0.971722	0.0476453
0.393833	0.0333345
0.63984	0.0291242
0.906629	0.0540933
0.933251	0.0440833
0.75156	0.0374321
0.950679	0.03763
0.983883	0.0398405
0.977067	0.052765
0.886133	0.0350138
0.945321	0.044825
0.839825	0.0417431
0.765997	0.0442797
0.841824	0.046913
0.905923	0.0305848
0.624287	0.0610574
0.757208	0.0567637
0.74349	0.0370532
0.674981	0.0532874
0.711748	0.0300892
0.968719	0.0276137
0.866403	0.0347706
0.865152	0.0454781
0.797391	0.0289309
0.991746	0.0286092
0.565204	0.03421
[truncated: 8,001 more rows]

## Sheet: UNCORR_band4
cos_i	reflectance
0.710895	0.0573967
0.964879	0.041932
0.926729	0.100396
0.802043	0.0829975
0.774951	0.0581528
0.892441	0.0618053
0.883045	0.0743375
0.795105	0.0575239
0.836582	0.0643173
0.971507	0.0803454
0.662254	0.0294372
0.54045	0.0314436
0.911643	0.0253929
0.893011	0.0986576
0.855421	0.0885906
0.783089	0.0903733
0.820861	0.0525033
0.812435	0.0552719
0.625823	0.0458813
0.80089	0.0438141
0.523693	0.02668
0.945654	0.0547276
0.884841	0.0926847
0.773491	0.0694791
0.87004	0.0679747
0.52199	0.044163
0.842902	0.0479716
0.942961	0.0599968
0.669034	0.0501034
0.648712	0.0564482
0.950014	0.0579624
0.77145	0.104211
0.352293	0.0417399
0.905966	0.071164
0.866863	0.0969212
0.983153	0.0760251
0.942897	0.0685089
0.716791	0.0372864
0.575953	0.0339246
0.836131	0.036748
0.995684	0.0397772
0.970322	0.0498681
0.964115	0.040439
0.900314	0.0411853
0.928042	0.0604762
0.794637	0.0755675
0.673668	0.0609988
0.829452	0.0740991
0.876916	0.108282
0.724942	0.0532358
0.823601	0.0520605
0.984864	0.0610558
0.937399	0.0645811
0.798257	0.0476737
0.817829	0.0658759
0.971256	0.0448524
0.472652	0.0283955
0.895153	0.0402577
0.977354	0.0675355
0.797905	0.0736495
0.94852	0.0618993
0.566445	0.0415962
0.862397	0.0721794
0.99602	0.0712226
0.692056	0.046494
0.945671	0.0559865
0.761238	0.0318305
0.617102	0.0409685
0.889244	0.0751341
0.779327	0.0521347
0.185975	0.031387
0.960221	0.114685
0.956363	0.0446886
0.981555	0.0811469
0.310732	0.0346533
0.586381	0.0503671
0.484417	0.0350148
0.668744	0.0647305
0.769428	0.0526745
0.967349	0.0388919
0.832475	0.0557141
0.753745	0.0643273
0.735594	0.0705962
0.963106	0.097126
0.265248	0.0274273
0.453804	0.0463863
0.659066	0.0545193
0.915303	0.0494892
0.944149	0.0370578
0.889329	0.094212
0.953458	0.0633994
0.940232	0.0614349
0.952386	0.0793243
0.735863	0.0578819
0.699794	0.0623194
0.754756	0.0668236
0.507143	0.0330708
0.976697	0.0697797
0.985474	0.0676649
0.835342	0.0734905
0.762857	0.0601663
0.686945	0.0549846
0.840974	0.0406207
0.950224	0.0550384
0.977607	0.0993728
0.73338	0.0759729
0.680031	0.0665606
0.868889	0.0775412
0.945047	0.0354349
0.967006	0.0412149
0.876403	0.0677258
0.700009	0.0635404
0.949747	0.10395
0.913751	0.0410575
0.742142	0.0833786
0.649829	0.067196
0.601036	0.0395689
0.781623	0.0526969
0.988848	0.0949761
0.841051	0.0598094
0.89905	0.0751319
0.465327	0.0503563
0.921344	0.07382
0.743499	0.0422065
0.437296	0.0480483
0.595027	0.0283432
0.857976	0.032349
0.66027	0.0404315
0.924894	0.0808704
0.466506	0.0445303
0.938346	0.102225
0.913795	0.0563279
0.20476	0.0334813
0.608362	0.0494226
0.972804	0.0641761
0.96523	0.087223
0.607015	0.0394362
0.730378	0.0376662
0.821868	0.0806969
0.968481	0.0429782
0.900543	0.0625917
0.509322	0.0385169
0.995422	0.0534666
0.482138	0.0370335
0.843135	0.0890029
0.962595	0.0744754
0.782876	0.051342
0.838214	0.031074
0.756691	0.036877
0.814864	0.042143
0.984616	0.0547401
0.834452	0.0434063
0.893796	0.0591271
0.928903	0.0923589
0.901986	0.0643686
0.976499	0.134941
0.757118	0.0817598
0.681242	0.0905925
0.7546	0.069947
0.937539	0.085226
0.827957	0.068244
0.874724	0.0903058
0.851868	0.0867054
0.768799	0.0943235
0.804656	0.0590045
0.904438	0.0636745
0.568139	0.0445103
0.447756	0.0393798
0.883274	0.0897052
0.930682	0.0631595
0.682635	0.0621836
0.983841	0.0449046
0.990496	0.042174
0.734093	0.0475107
0.433857	0.0425636
0.638772	0.0459926
0.853396	0.0652472
0.884318	0.0715454
0.975279	0.0509283
0.947186	0.0915104
0.92132	0.0637786
0.748746	0.0779947
0.788092	0.0528663
0.984166	0.0793881
0.941628	0.079894
0.761847	0.0306991
0.524336	0.0283292
0.575088	0.0442267
0.934093	0.0350413
0.803024	0.0938531
0.9158	0.0801564
0.870302	0.0885247
0.817396	0.0555813
0.89366	0.0730595
0.334432	0.036678
0.413195	0.0472585
0.953543	0.0590272
0.995027	0.124627
0.600051	0.0617639
0.951117	0.0784165
0.649043	0.05682
0.821754	0.0774378
0.849637	0.0856306
0.602944	0.0545717
0.664055	0.0332919
0.822394	0.059115
0.936843	0.0440936
0.732229	0.0578101
0.891545	0.0608147
0.749819	0.042295
0.9344	0.0614059
0.774476	0.0759815
0.869716	0.0687757
0.766557	0.0685529
0.727414	0.0586357
0.826911	0.0752873
0.727056	0.0287713
0.58511	0.0360962
0.520015	0.0287026
0.862794	0.048713
0.85104	0.107403
0.806448	0.0917531
0.952057	0.0774896
0.946722	0.123193
0.874203	0.0657054
0.241448	0.0471962
0.482533	0.0369828
0.521263	0.0369809
0.672827	0.0754027
0.530758	0.0301906
0.946792	0.0418216
0.890573	0.0359673
0.883222	0.11957
0.858539	0.117125
0.582163	0.0692216
0.992065	0.111067
0.107826	0.0194016
0.973204	0.0374203
0.678189	0.0424045
0.679974	0.039587
0.900662	0.0493694
0.696251	0.0564452
0.6525	0.0152117
0.415511	0.0352234
0.511419	0.04883
0.822931	0.0690078
0.822781	0.0481875
0.912291	0.055171
0.68357	0.0685961
0.55766	0.0452411
0.952673	0.0836647
0.940267	0.0633136
0.967521	0.0939419
0.71284	0.0529374
0.795874	0.0719426
0.97778	0.0405412
0.956817	0.0429563
0.820656	0.0790573
0.535795	0.0651633
0.948201	0.0682161
0.439252	0.030726
0.969483	0.0977673
0.891832	0.052126
0.82123	0.0493524
0.793133	0.069595
0.926615	0.064486
0.623729	0.0554566
0.880741	0.0733243
0.876933	0.0328652
0.96465	0.0741669
0.866006	0.0769809
0.461785	0.0509627
0.43657	0.0268356
0.936039	0.0792249
0.9036	0.0483569
0.761192	0.0341421
0.809947	0.0322853
0.638809	0.025721
0.851779	0.0314362
0.985332	0.0454042
0.68513	0.0555825
0.877493	0.0655062
0.909838	0.0847607
0.800333	0.0936582
0.891972	0.0759487
0.555362	0.0495526
0.977424	0.0929777
0.964037	0.0774841
0.831477	0.0530484
0.707471	0.0445507
0.937854	0.0491896
0.658011	0.0478856
0.693579	0.0412588
0.864962	0.0472165
0.96269	0.0772876
0.683684	0.0687247
0.835326	0.104177
0.755189	0.0635677
0.667641	0.0652992
0.982342	0.0436117
0.607375	0.0792638
0.658628	0.0458778
0.557976	0.0535101
0.977828	0.0479432
0.994184	0.0367273
0.973521	0.0974642
0.859075	0.133808
0.717384	0.0849078
0.981101	0.0933156
0.985377	0.090709
0.620047	0.046695
0.947668	0.0953966
0.636676	0.0317055
0.949842	0.0419687
0.952452	0.0412414
0.79313	0.0441816
0.574758	0.0467775
0.897892	0.0582193
0.611852	0.0440563
0.900583	0.0836937
0.684709	0.0643531
0.981622	0.0492632
0.892293	0.0373755
0.814626	0.0320497
0.621341	0.0720825
0.485697	0.0587326
0.43963	0.0643023
0.79615	0.043053
0.969378	0.0708647
0.734399	0.0672295
0.846088	0.0410889
0.536611	0.0208648
0.630121	0.0318646
0.818055	0.0462839
0.846583	0.0460235
0.873323	0.0387122
0.893558	0.0402189
0.977546	0.0647592
0.819262	0.0928357
0.962855	0.0899874
0.914538	0.0867711
0.578573	0.0767589
0.650844	0.0541779
0.68815	0.0633552
0.927579	0.0330519
0.685808	0.0396972
0.93798	0.0674842
0.945457	0.0902572
0.907945	0.0980314
0.885501	0.091885
0.994625	0.089352
0.499221	0.052717
0.692528	0.0751578
0.427567	0.0388174
0.659109	0.0491125
0.945878	0.0585806
0.781432	0.0347214
0.501106	0.0237478
0.696434	0.0384987
0.696862	0.0294074
0.807525	0.0343387
0.976492	0.0457964
0.596072	0.0449474
0.920942	0.0705204
0.660327	0.0718714
0.809914	0.104853
0.419814	0.0274098
0.885079	0.0474048
0.869646	0.0442705
0.680384	0.0809339
0.969943	0.0700758
0.674309	0.0516147
0.975435	0.0429187
0.864658	0.0762988
0.540508	0.0517287
0.86917	0.0750314
0.998889	0.0718423
0.635647	0.0612003
0.883194	0.10516
0.946659	0.0411149
0.939335	0.0731644
0.768613	0.0902391
0.731683	0.0864275
0.474763	0.0465783
0.982628	0.0397055
0.952732	0.110046
0.952246	0.103663
0.897971	0.051432
0.859126	0.0695698
0.871898	0.0622623
0.837464	0.034109
0.508899	0.0311735
0.854565	0.0911057
0.629682	0.0800464
0.977218	0.073559
0.755098	0.0925117
0.723084	0.0465064
0.970498	0.086141
0.940764	0.0570945
0.889206	0.0719158
0.952925	0.128956
0.924076	0.10259
0.758163	0.0542127
0.988229	0.0355868
0.843709	0.0344297
0.935469	0.0852413
0.94577	0.0823533
0.984897	0.110071
0.987833	0.103761
0.546154	0.0579372
0.889084	0.0650658
0.72354	0.0636265
0.951429	0.0501275
0.831823	0.0490395
0.965113	0.0706125
0.918352	0.0674094
0.948413	0.0858672
0.882321	0.0773826
0.71608	0.0764947
0.960493	0.111969
0.973391	0.0645293
0.626166	0.0486005
0.959885	0.0292696
0.942914	0.0835356
0.784872	0.0567502
0.822018	0.0485501
0.936093	0.077405
0.926765	0.0385108
0.927235	0.0426569
0.714127	0.0349778
0.84876	0.0339298
0.963052	0.0823557
0.723594	0.0570318
0.732599	0.0706742
0.790378	0.0753285
0.973517	0.041825
0.550114	0.0414076
0.983742	0.0497853
0.945147	0.0629396
0.680157	0.0347401
0.761828	0.0341809
0.888821	0.097475
0.998594	0.0810969
0.58994	0.0667746
0.571976	0.0670996
0.787478	0.0814207
0.972561	0.0944638
0.958052	0.0805771
0.61095	0.0233054
0.964233	0.0551717
0.709102	0.0329423
0.934714	0.0896382
0.761717	0.0908115
0.707104	0.079804
0.924288	0.05811
0.953753	0.100503
0.96466	0.122306
0.607569	0.0436888
0.532511	0.0399331
0.780169	0.0558025
0.99251	0.0649618
0.985563	0.0650842
0.957329	0.0990209
0.908843	0.104671
0.945806	0.0300536
0.947621	0.0414816
0.880036	0.0617559
0.852922	0.0872902
0.934208	0.0650451
0.62141	0.0734765
0.643644	0.0650904
0.904746	0.0656162
0.982596	0.0768077
0.953363	0.0958028
0.847817	0.0664433
0.524521	0.038309
0.806651	0.0371975
0.981789	0.0429727
0.616542	0.0664759
0.89565	0.0875304
0.876873	0.0647236
0.926875	0.0381387
0.787479	0.0656499
0.988196	0.0810351
0.971248	0.0585515
0.649212	0.0686124
0.588344	0.0623859
0.57206	0.0455778
0.95283	0.0439523
0.747515	0.0358067
0.884582	0.0360879
0.945103	0.0790725
0.825772	0.0758115
0.953835	0.0740007
0.991403	0.0572487
0.814534	0.0632627
0.938869	0.0702863
0.893934	0.132228
0.846267	0.0394237
0.963894	0.0503673
0.892081	0.0604515
0.664568	0.0398435
0.632765	0.0395003
0.84522	0.0787521
0.913496	0.076882
0.97054	0.0873148
0.912906	0.0633497
0.955808	0.0593017
0.784282	0.0526456
0.923998	0.054742
0.809351	0.0805795
0.853055	0.0756959
0.539489	0.0445263
0.915227	0.0461171
0.79993	0.0658055
0.792483	0.0481205
0.80166	0.0272845
0.866762	0.0526598
0.897016	0.101378
0.895641	0.0745422
0.759137	0.044421
0.887253	0.0692045
0.446453	0.0419286
0.648578	0.0428651
0.893005	0.0488474
0.908497	0.0368277
0.931523	0.0876313
0.911894	0.0753784
0.649543	0.0722318
0.945365	0.0456336
0.301322	0.0268573
0.866801	0.0602742
0.421924	0.0296375
0.815531	0.0370606
0.929324	0.078602
0.835391	0.0768224
0.903737	0.0522798
0.965815	0.106763
0.794495	0.0991907
0.855167	0.0661086
0.894241	0.0644769
0.971339	0.0340576
0.720245	0.0275118
0.766301	0.0288374
0.928467	0.0855595
0.964419	0.0877995
0.936667	0.0675103
0.805117	0.0629234
0.887406	0.0862153
0.875355	0.0519362
0.692961	0.0424003
0.742389	0.0443203
0.869437	0.031789
0.875491	0.0436637
0.944666	0.0441109
0.637411	0.0342781
0.793049	0.0911849
0.937212	0.091438
0.898999	0.0389352
0.989653	0.10976
0.941819	0.0757969
0.839741	0.0546933
0.667251	0.0466915
0.745976	0.0391838
0.949207	0.0371174
0.67533	0.0331176
0.568185	0.0405467
0.92622	0.0621003
0.964365	0.0411304
0.332821	0.0352734
0.441726	0.0410708
0.907079	0.0812513
0.449036	0.0719501
0.949803	0.111834
0.829957	0.060459
0.869143	0.0553204
0.872026	0.0637737
0.846817	0.0518398
0.941168	0.0512936
0.920566	0.0308316
0.950013	0.0947757
0.554233	0.058669
0.86952	0.0748476
0.925423	0.094116
0.861289	0.0517966
0.760744	0.08405
0.996066	0.0997293
0.679159	0.0540484
0.882857	0.0562088
0.937122	0.0632064
0.536503	0.0331252
0.813437	0.0382886
0.884106	0.0404056
0.39304	0.0273914
0.991487	0.0401143
0.705718	0.0857399
0.926618	0.057161
0.974612	0.058896
0.950094	0.0793801
0.90223	0.0539024
0.897361	0.0709925
0.827402	0.110304
0.646181	0.0453711
0.875933	0.0965385
0.848158	0.0677148
0.866397	0.02882
0.51098	0.0649046
0.965463	0.0821518
0.843668	0.0562344
0.989206	0.0951009
0.91464	0.0708882
0.818449	0.0887808
0.962156	0.0985683
0.647986	0.103549
0.524478	0.042073
0.8205	0.0317337
0.958625	0.09222
0.98159	0.0805225
0.692409	0.0514379
0.857675	0.0632134
0.991866	0.0535663
0.74116	0.0428876
0.909345	0.0920003
0.866282	0.0473929
0.798994	0.0329306
0.767712	0.0311614
0.54759	0.0702494
0.768299	0.0598268
0.733755	0.0712825
0.75988	0.0637898
0.791557	0.0366469
0.739812	0.0733004
0.828018	0.0431618
0.909663	0.117676
0.952874	0.0903693
0.753345	0.0632147
0.573308	0.0688539
0.358448	0.0259841
0.975584	0.0384014
0.968509	0.0556187
0.718509	0.0700512
0.741042	0.0600028
0.677132	0.0870422
0.544319	0.0707334
0.974263	0.0752501
0.888334	0.129359
0.869834	0.0609036
0.723231	0.0582753
0.568286	0.0594608
0.980825	0.0695495
0.764245	0.0618157
0.96089	0.0381237
0.845948	0.0472902
0.976624	0.0462082
0.794614	0.0768901
0.943722	0.104454
0.666627	0.060802
0.640274	0.062031
0.988874	0.0366675
0.805327	0.0560191
0.821761	0.0385285
0.689415	0.0374347
0.659167	0.0529948
0.442946	0.0467804
0.208805	0.0486438
0.10015	0.0270284
0.598969	0.0444637
0.712048	0.0971883
0.938748	0.0911192
0.646137	0.0282477
0.973921	0.0467018
0.76078	0.0327031
0.972213	0.0395088
0.964343	0.0400319
0.854831	0.076961
0.937449	0.113233
0.693456	0.0453571
0.44448	0.0325703
0.974142	0.131599
0.809044	0.0666132
0.903666	0.092519
0.729827	0.0546678
0.933718	0.076039
0.783079	0.0629143
0.985678	0.0428528
0.900804	0.0378606
0.866331	0.0488761
0.958933	0.0436207
0.914681	0.0708468
0.841678	0.0997193
0.9909	0.0944324
0.733028	0.0489961
0.592978	0.0489687
0.725174	0.0466311
0.493464	0.0359355
0.962198	0.117216
0.834769	0.0509954
0.910562	0.119345
0.845247	0.0583594
0.521238	0.0500525
0.86194	0.049588
0.939946	0.0445207
0.503072	0.051174
0.878533	0.068931
0.865317	0.0320758
0.921561	0.0405949
0.842457	0.0343321
0.812402	0.0902043
0.969471	0.0940789
0.99179	0.0519794
0.996035	0.0734314
0.901625	0.074501
0.917895	0.0697775
0.644582	0.0343224
0.576383	0.0523152
0.702478	0.0856663
0.992558	0.0510776
0.984759	0.0480525
0.691998	0.0402491
0.838721	0.131032
0.876383	0.0715181
0.968816	0.0621401
0.948836	0.0493113
0.984125	0.0445371
0.872469	0.0341475
0.789635	0.034214
0.947225	0.112371
0.960123	0.0928911
0.961736	0.0690293
0.230154	0.0378517
0.904853	0.0586442
0.944406	0.0710205
0.775519	0.0276616
0.978558	0.0754508
0.963579	0.0688867
0.880195	0.0759689
0.562259	0.0683536
0.672279	0.0451546
0.979294	0.0594527
0.849419	0.0507826
0.519055	0.0312103
0.800678	0.0326339
0.794661	0.0552596
0.661884	0.0658837
0.962783	0.0519584
0.657591	0.0845891
0.800656	0.0712495
0.889963	0.0853552
0.789294	0.0687733
0.669907	0.0701894
0.93809	0.0552179
0.839963	0.0618959
0.893471	0.0685247
0.770077	0.084433
0.927226	0.0494427
0.945133	0.05811
0.960269	0.0786594
0.743281	0.0866886
0.287494	0.0344742
0.937486	0.044972
0.966916	0.08063
0.932167	0.0497136
0.517853	0.0520175
0.530465	0.0337591
0.827592	0.0495232
0.844081	0.0859607
0.427706	0.0317476
0.662775	0.0400252
0.509813	0.0287415
0.919681	0.0629543
0.893031	0.062827
0.834028	0.0566922
0.835566	0.071731
0.752263	0.0733139
0.96225	0.0747118
0.919626	0.0449575
0.979602	0.0762743
0.87104	0.0906576
0.850564	0.0494117
0.848013	0.0922046
0.995181	0.0552708
0.777834	0.0627197
0.785727	0.0516455
0.968319	0.0676313
0.819172	0.0569012
0.812952	0.0465484
0.922686	0.083869
0.246446	0.0254357
0.87895	0.0405174
0.974471	0.0826483
0.757088	0.0843076
0.999208	0.0947499
0.600678	0.0484709
0.8862	0.0322603
0.55113	0.0301723
0.775817	0.0337498
0.897196	0.0542357
0.664659	0.0798115
0.660995	0.0536691
0.840556	0.0942445
0.948786	0.115756
0.993269	0.0875749
0.992755	0.147195
0.865299	0.0441145
0.991138	0.0787915
0.526411	0.0572584
0.944205	0.0615681
0.98915	0.0938177
0.960478	0.0501002
0.764978	0.0787976
0.846541	0.0454598
0.841968	0.0342938
0.89113	0.0302651
0.995342	0.087981
0.907929	0.0909286
0.523191	0.0526588
0.806255	0.0798234
0.987851	0.0449157
0.926645	0.0647111
0.99218	0.0450323
0.30341	0.0359222
0.791054	0.048208
0.993963	0.0403971
0.952642	0.078141
0.887045	0.0659718
0.806058	0.0796648
0.827044	0.0673609
0.42613	0.0485008
0.82235	0.0921924
0.986386	0.0450728
0.511977	0.0400998
0.731376	0.0609424
0.393039	0.0374437
0.419267	0.0217718
0.711446	0.037976
0.818243	0.0349533
0.877319	0.0429942
0.815248	0.0248898
0.998484	0.09059
0.83538	0.0909001
0.816759	0.0815044
0.423389	0.0413589
0.883619	0.0975814
0.561575	0.0407881
0.49434	0.0324008
0.965581	0.0878083
0.99248	0.0487312
0.875111	0.0363952
0.641487	0.0308671
0.888872	0.0670161
0.823944	0.0585205
0.828341	0.0951397
0.781523	0.0825131
0.849152	0.0805057
0.967291	0.0964089
0.850407	0.0559674
0.608707	0.0385442
0.568329	0.0349092
0.864203	0.0322138
0.829207	0.0324386
0.971068	0.0383473
0.899282	0.0757261
0.833145	0.0768416
0.942819	0.0465686
0.804938	0.116545
0.590578	0.0626368
0.779305	0.0655382
0.462969	0.0327553
0.614996	0.0443738
0.986886	0.0483795
0.935385	0.0408184
0.977954	0.0967987
0.826921	0.0979082
0.591811	0.0484746
0.976882	0.0699302
0.984108	0.0445597
0.950819	0.0669281
0.844163	0.0756044
0.802531	0.0606107
0.983222	0.0564377
0.92191	0.0436358
0.96811	0.0504258
0.61356	0.0319192
0.815472	0.0402854
0.914204	0.056341
0.534658	0.0420289
0.675904	0.0419988
0.946201	0.104539
0.803078	0.0954695
0.814283	0.0476728
0.973765	0.0470372
0.817974	0.065931
0.673361	0.0480972
0.843332	0.0877326
0.897619	0.0980244
0.876191	0.0780561
0.932575	0.064711
0.968685	0.0599079
0.857224	0.0345372
0.939237	0.0422879
0.919987	0.10132
0.793916	0.0934105
0.864052	0.0765277
0.938804	0.112627
0.682465	0.0421579
0.99192	0.0656421
0.860488	0.0365602
0.942772	0.0833225
0.955001	0.0655695
0.858262	0.0529477
0.788261	0.0993401
0.995726	0.0630985
0.982685	0.0475438
0.96066	0.0361468
0.813916	0.0412731
0.959993	0.0609708
0.913584	0.0764842
0.937185	0.0708893
0.84059	0.0843659
0.746074	0.0985643
0.89331	0.0652468
0.652674	0.0350399
0.684571	0.073575
0.316006	0.0331609
0.872425	0.109896
0.513332	0.0824555
0.748118	0.0312206
0.709925	0.0367034
0.991444	0.0433846
0.766697	0.0358411
0.871195	0.0608849
0.905927	0.0510897
0.715835	0.0451655
0.973115	0.0719421
0.319964	0.0294237
0.816642	0.0616526
0.75219	0.0855068
0.761017	0.08023
0.745288	0.0285136
0.958389	0.060364
0.931713	0.0375238
0.892891	0.063601
0.870642	0.0831015
0.78442	0.106263
0.612414	0.0409013
0.624206	0.0252419
0.996363	0.0408253
0.981832	0.0383611
0.799873	0.0362641
0.6619	0.0430013
0.922981	0.0227004
0.986586	0.040543
0.90045	0.0696831
0.826173	0.091086
0.728748	0.0605764
0.957314	0.0431324
0.883652	0.0602517
0.528837	0.0410764
0.988113	0.0880447
0.45739	0.0534207
0.639327	0.0736881
0.690006	0.046731
0.733044	0.0531102
0.737789	0.0406456
0.918593	0.0517972
0.813313	0.0624391
0.750009	0.0341915
0.394775	0.0308721
0.898903	0.0547503
0.779867	0.0793631
0.844333	0.0813902
0.8584	0.083055
0.510085	0.0493986
0.60205	0.0696261
0.724968	0.0962149
0.945546	0.0530084
0.574032	0.0490916
0.578632	0.0447791
0.713355	0.0267256
0.703778	0.0657912
0.828862	0.0751385
0.906489	0.0784947
0.937628	0.0709475
0.932009	0.0441286
0.437759	0.0365938
0.911518	0.0511965
0.89237	0.047724
0.659685	0.0543537
0.667765	0.0409976
0.563927	0.0559867
0.862852	0.0362366
0.546639	0.0407706
0.748693	0.0699079
0.65969	0.0555238
0.686201	0.0496446
0.787127	0.0347156
0.966824	0.0442413
0.620175	0.0559986
0.719465	0.0616591
0.739254	0.0913171
0.901247	0.0430942
0.923783	0.0474204
0.935501	0.0692159
0.615924	0.0444907
0.988281	0.0469958
0.975903	0.100492
0.969592	0.0995446
0.930107	0.077761
0.894966	0.100428
0.513135	0.0463969
0.949381	0.0389573
0.963911	0.0558963
0.918499	0.0742206
0.669917	0.0358889
0.996606	0.0715625
0.946141	0.0486891
0.858599	0.0730675
0.660547	0.0391184
0.862673	0.0668293
0.904639	0.0751067
0.79921	0.0861862
0.41599	0.0431092
0.713783	0.0338955
0.861865	0.0384513
0.960207	0.0497071
0.883213	0.036779
0.735728	0.0717728
0.79862	0.0767686
0.984427	0.0827066
0.969685	0.108697
0.515944	0.087444
0.807297	0.0703799
0.386523	0.0477804
0.85037	0.0468337
0.912192	0.0436854
0.853183	0.0454536
0.92029	0.0534436
0.929467	0.0472755
0.612134	0.0652364
0.930249	0.0970787
0.754337	0.0755307
0.990431	0.0484928
0.950182	0.110515
0.927017	0.0906246
0.7928	0.0659035
0.990034	0.0452496
0.903119	0.0491659
0.934935	0.134231
0.731988	0.0561065
0.650946	0.0568201
0.959941	0.0571092
0.972571	0.0570506
0.740917	0.0615061
0.983437	0.0465795
0.775319	0.0462451
0.973076	0.0485435
0.874775	0.0531243
0.976857	0.0461175
0.571273	0.0567633
0.902637	0.075634
0.913206	0.0437132
0.87405	0.042122
0.792704	0.0488101
0.975327	0.0548573
0.841577	0.0656982
0.769335	0.0589624
0.995304	0.0379673
0.91949	0.0706472
0.796609	0.0701947
0.928794	0.0919813
0.965795	0.0470784
0.681527	0.030375
0.922635	0.0452239
0.773763	0.0365119
0.904195	0.112595
0.918478	0.0548289
0.92019	0.0665606
0.523444	0.0470758
0.989985	0.037622
0.458828	0.0338585
0.978144	0.0405447
0.883228	0.0422555
0.787561	0.0714194
0.745021	0.0696234
0.961256	0.0669079
0.54054	0.0695977
0.751458	0.0649356
0.957387	0.0484844
0.713778	0.0803909
0.960854	0.0761431
0.977783	0.0466183
0.54388	0.0463841
0.731419	0.0672689
0.975371	0.117085
0.818066	0.0476327
0.751165	0.0672403
0.109969	0.0216368
0.187283	0.0342412
0.955724	0.0914145
0.655737	0.0421867
0.578494	0.0468562
0.904692	0.0373144
0.904191	0.0554255
0.902562	0.0642223
0.869882	0.0796711
0.880491	0.0806365
0.951418	0.0715905
0.930622	0.134148
0.989442	0.0760184
0.979601	0.0830104
0.72225	0.0443217
0.818039	0.110221
0.748658	0.0300686
0.837592	0.0891086
0.962477	0.0745085
0.887595	0.064029
0.497802	0.0594617
0.983976	0.0739371
0.887981	0.0409644
0.942672	0.076042
0.557617	0.0489906
0.817589	0.0529399
0.976923	0.0505017
0.928101	0.063384
0.967834	0.0792508
0.901013	0.120441
0.960097	0.0773992
0.71271	0.0523238
0.945585	0.0481187
0.785777	0.107856
0.870929	0.081404
0.444745	0.0319484
0.924356	0.0502479
0.987238	0.0420868
0.984279	0.0598049
0.913524	0.109261
0.564231	0.0468065
0.722869	0.0592104
0.569038	0.0339476
0.978619	0.0466007
0.997521	0.102404
0.771026	0.0648992
0.822855	0.0692755
0.770853	0.08087
0.984208	0.108266
0.545394	0.0395554
0.841698	0.0485023
0.495698	0.0367181
0.792276	0.0395936
0.85712	0.105625
0.906084	0.0897741
0.918804	0.0520084
0.893435	0.0635864
0.915634	0.075044
0.985426	0.0663977
0.678973	0.0336712
0.96781	0.0901969
0.923038	0.0644837
0.794246	0.0799602
0.791056	0.0864882
0.924388	0.100126
0.961514	0.124588
0.76326	0.0396693
0.865854	0.0533278
0.983912	0.0691193
0.548756	0.0436893
0.991602	0.112596
0.936225	0.0746681
0.881426	0.0637361
0.851567	0.035346
0.629472	0.0459179
0.471157	0.0273343
0.539809	0.0348875
0.731934	0.0412709
0.979494	0.0457783
0.791475	0.109414
0.90198	0.0706994
0.615675	0.046559
0.971939	0.0382033
0.877529	0.0482637
0.955317	0.0767657
0.962215	0.0638518
0.921042	0.0423197
0.895812	0.0417511
0.94162	0.107518
0.918454	0.0626376
0.953518	0.0708563
0.780309	0.0687557
0.991253	0.0610025
0.944474	0.0396555
0.946755	0.100385
0.838894	0.100612
0.995228	0.125261
0.726051	0.0660793
0.72769	0.0401618
0.827996	0.0418867
0.677651	0.041389
0.530121	0.0358689
0.492508	0.0458679
0.943712	0.0472495
0.874784	0.0491733
0.973317	0.0925944
0.94819	0.0537019
0.850888	0.0451712
0.797489	0.0520666
0.776452	0.0742414
0.944666	0.0368751
0.983375	0.0427866
0.936673	0.0502873
0.915182	0.0962904
0.664085	0.0765772
0.99889	0.134567
0.765299	0.0411444
0.921838	0.0442849
0.92008	0.047223
0.875671	0.0578732
0.929888	0.128694
0.873042	0.0399932
0.964646	0.0661085
0.722303	0.0670493
0.977487	0.0446481
0.941226	0.036412
0.54773	0.0470054
0.69736	0.0968566
0.787891	0.0957862
0.895581	0.0560156
0.663246	0.0390882
0.793712	0.0590725
0.621018	0.0396824
0.964107	0.0750385
0.767777	0.0709991
0.713563	0.0406457
0.787893	0.0495472
0.927802	0.0485293
0.963454	0.0725632
0.858736	0.0997927
0.496069	0.033342
0.722627	0.0470389
0.836707	0.0496028
0.960901	0.0751165
0.927842	0.0564404
0.857661	0.0500551
0.865116	0.100931
0.910615	0.0644582
0.836172	0.100992
0.592223	0.0598806
0.543916	0.0339392
0.978912	0.0646617
0.734118	0.0411434
0.929442	0.0749664
0.956347	0.0862134
0.981582	0.0791603
0.984714	0.0798178
0.983906	0.0416615
0.824178	0.0579029
0.824817	0.0574691
0.934643	0.0980947
0.942342	0.0583469
0.885802	0.106884
0.948092	0.0965568
0.987251	0.0756666
0.987757	0.0645631
0.706768	0.066145
0.972006	0.0722133
0.979244	0.087025
0.912819	0.110213
0.697351	0.0790921
0.945088	0.087381
0.906162	0.040141
0.628794	0.0484627
0.951392	0.0471677
0.755349	0.0698626
0.933206	0.0807891
0.807275	0.104328
0.554511	0.0603321
0.902021	0.0582567
0.900122	0.0902934
0.542147	0.0582937
0.981187	0.0507707
0.854069	0.0860238
0.560344	0.0304807
0.704551	0.077293
0.863093	0.0464826
0.963678	0.0445386
0.808804	0.0809651
0.93765	0.0605541
0.630182	0.040453
0.749633	0.0350255
0.820066	0.040971
0.960612	0.0899935
0.950895	0.0473764
0.994212	0.0428979
0.912999	0.0873909
0.954868	0.064126
0.847666	0.0863947
0.792179	0.0658419
0.833379	0.0895216
0.844422	0.0515445
0.318905	0.0293511
0.862043	0.050355
0.914502	0.0342151
0.948756	0.0581366
0.96857	0.0557149
0.882346	0.0867334
0.937242	0.0855516
0.794572	0.0519874
0.903755	0.0448388
0.944783	0.058722
0.455787	0.0359288
0.64132	0.0525021
0.69517	0.0428955
0.820567	0.0472013
0.857982	0.0725201
0.861042	0.0984876
0.911953	0.0414971
0.758319	0.0460473
0.61745	0.0668992
0.831743	0.0877844
0.974611	0.0558437
0.987218	0.104137
0.847591	0.0441543
0.809962	0.105592
0.888071	0.0510147
0.800648	0.0428262
0.831086	0.0476693
0.80495	0.0853466
0.744175	0.06806
0.964779	0.0564247
0.874207	0.057339
0.853031	0.0526144
0.75701	0.0474115
0.908024	0.0728914
0.802111	0.0438917
0.892412	0.0765579
0.725467	0.0449614
0.942947	0.0417466
0.927126	0.0519104
0.929858	0.0650866
0.861276	0.0839602
0.649549	0.0416674
0.917342	0.0909959
0.801389	0.0571495
0.96645	0.0569805
0.697358	0.0770286
0.406502	0.0433829
0.953629	0.0686899
0.601246	0.0624035
0.636321	0.0564531
0.913901	0.10632
0.872009	0.0433137
0.630076	0.0636035
0.596917	0.0350937
0.699274	0.0452815
0.815195	0.0793723
0.755997	0.0748257
0.87584	0.111345
0.790658	0.0637962
0.823697	0.0393386
0.674511	0.0581927
0.980403	0.0365649
0.934863	0.0550167
0.273714	0.0418203
0.721481	0.0473683
0.788212	0.0358129
0.993409	0.0666934
0.534272	0.0849242
0.95347	0.0854939
0.932125	0.0738744
0.812618	0.051362
0.973959	0.0759194
0.304085	0.0318925
0.305795	0.0290017
0.719118	0.0306552
0.485377	0.0352167
0.716536	0.0605989
0.76433	0.0856595
0.808566	0.0895766
0.917107	0.0573422
0.852719	0.0666697
0.781774	0.051424
0.975492	0.0564629
0.600032	0.0382908
0.899749	0.0395701
0.967797	0.0912202
0.908205	0.0434332
0.724029	0.0605696
0.595096	0.0547562
0.451712	0.0517317
0.717596	0.0335477
0.963185	0.0669936
0.689407	0.0789559
0.840067	0.0572229
0.986989	0.0621665
0.960607	0.0938255
0.956676	0.0520673
0.997641	0.0931236
0.865902	0.0854715
0.91982	0.0321499
0.664966	0.0523937
0.484067	0.067773
0.793822	0.0891617
0.944339	0.0447757
0.943535	0.0236091
0.776003	0.0711219
0.717427	0.06627
0.853181	0.0960433
0.981842	0.0591918
0.806553	0.0566065
0.508329	0.035291
0.257897	0.039942
0.938216	0.0940942
0.699956	0.0713458
0.996522	0.100259
0.777326	0.0794788
0.789859	0.0832748
0.954897	0.032804
0.986644	0.0527773
0.943781	0.0477137
0.995462	0.0455692
0.879853	0.0697041
0.92597	0.0820451
0.924531	0.092765
0.965813	0.0535747
0.955527	0.0536379
0.940361	0.0391988
0.630675	0.0515771
0.809447	0.0389752
0.9579	0.0785836
0.960747	0.0500877
0.899503	0.113976
0.77035	0.0697512
0.933532	0.0378126
0.386711	0.0419755
0.669832	0.0484339
0.580723	0.0337806
0.995657	0.0646016
0.959559	0.0887041
0.502715	0.0353418
0.889743	0.0791342
0.656845	0.0884638
0.962587	0.068952
0.959892	0.0546536
0.92298	0.0330054
0.974352	0.0371698
0.910918	0.108604
0.778736	0.0397314
0.678352	0.0402281
0.956959	0.0534886
0.978684	0.0634317
0.961862	0.0961101
0.863596	0.107071
0.678221	0.0498817
0.837679	0.0598781
0.981088	0.0736978
0.768534	0.0998235
0.959243	0.0366794
0.979136	0.0385508
0.873742	0.04674
0.945976	0.0785558
0.91624	0.0372668
0.817059	0.0314441
0.93679	0.108003
0.95418	0.0664456
0.686672	0.0803579
0.450706	0.0461399
0.966902	0.074197
0.508672	0.0705368
0.510598	0.0433313
0.442771	0.0329559
0.693786	0.0345994
0.576914	0.0384051
0.859998	0.167989
0.880751	0.0301841
0.484782	0.0503975
0.766045	0.0446927
0.650847	0.051945
0.813625	0.0790496
0.972833	0.0490781
0.974561	0.0492502
0.807174	0.0733042
0.807573	0.0692288
0.399848	0.0383514
0.657759	0.053414
0.945299	0.0462561
0.494921	0.0352837
0.945648	0.0750848
0.453385	0.0472248
0.984723	0.0708878
0.610549	0.0317192
0.704217	0.0360687
0.731132	0.042531
0.944105	0.0366129
0.990529	0.050812
0.835277	0.0461497
0.914402	0.120544
0.966734	0.0650911
0.893449	0.0926204
0.575381	0.0372476
0.946097	0.108561
0.886714	0.0678816
0.529871	0.0467951
0.560434	0.0526205
0.890756	0.0415641
0.90058	0.0545269
0.864933	0.0809315
0.852642	0.0391171
0.787849	0.0642193
0.997368	0.0641347
0.921058	0.0461663
0.930364	0.0390041
0.940328	0.113572
0.53536	0.0530642
0.776762	0.0358979
0.742268	0.0473819
0.627161	0.0327079
0.965992	0.0995313
0.95833	0.0397285
0.914333	0.0507151
0.861054	0.0649831
0.982437	0.100011
0.99112	0.12211
0.500635	0.0646934
0.747814	0.048083
0.968711	0.108578
0.772596	0.0438192
0.842281	0.0555754
0.509964	0.0393484
0.798464	0.0484739
0.546465	0.0467523
0.808277	0.0818669
0.942166	0.0400664
0.994596	0.0619723
0.792399	0.0338972
0.924154	0.0443403
0.77355	0.068338
0.678946	0.035502
0.961809	0.0416694
0.88409	0.0495639
0.895392	0.0933043
0.772526	0.0376927
0.810078	0.06788
0.795181	0.0855015
0.803779	0.0767676
0.931957	0.0899145
0.405728	0.0371726
0.965343	0.0630605
0.994075	0.055311
0.898349	0.038152
0.908481	0.0579391
0.853822	0.0453915
0.940417	0.0408991
0.923268	0.0933431
0.845133	0.026365
0.970211	0.0805052
0.959096	0.0429468
0.752705	0.0482654
0.964397	0.113293
0.947226	0.0648713
0.920509	0.0661018
0.0294808	0.0345389
0.567041	0.0386194
0.701286	0.0575167
0.888972	0.0469701
0.914692	0.077398
0.943025	0.0817004
0.774785	0.0420425
0.965296	0.0558164
0.489448	0.0572733
0.474708	0.0392243
0.910146	0.0657864
0.44052	0.0433984
0.943718	0.0585892
0.479433	0.0450653
0.50397	0.0282281
0.954179	0.0378978
0.888196	0.0549013
0.545025	0.0458441
0.738051	0.0627082
0.9735	0.0963626
0.860273	0.0928514
0.815146	0.031606
0.965487	0.0797595
0.977501	0.0624534
0.90498	0.0268302
0.975636	0.0917935
0.838566	0.102339
0.613046	0.0530731
0.734127	0.0681353
0.671089	0.045475
0.932771	0.0578211
0.964697	0.0518139
0.989245	0.081269
0.950503	0.0699314
0.938564	0.0390026
0.753995	0.057629
0.834286	0.0996938
0.45274	0.0563982
0.774471	0.0643803
0.927925	0.0699572
0.982021	0.0749555
0.903349	0.0347619
0.743122	0.0325363
0.795285	0.0424243
0.856846	0.049472
0.875732	0.0891413
0.894087	0.0554613
0.960352	0.0376695
0.720434	0.0631963
0.978018	0.0712616
0.989531	0.0653895
0.846767	0.0863081
0.662127	0.0487404
0.83937	0.0511142
0.988963	0.0742279
0.601974	0.0395149
0.988408	0.0606627
0.947801	0.0378237
0.839279	0.105545
0.753323	0.0719952
0.990893	0.0985338
0.553268	0.0328335
0.426243	0.0436738
0.910313	0.061567
0.918042	0.052151
0.981976	0.0549444
0.31647	0.0288659
0.382356	0.0328248
0.825405	0.09092
0.964366	0.0700534
0.838641	0.0835027
0.992753	0.070036
0.937162	0.0463334
0.999123	0.0583663
0.977599	0.0570236
0.803454	0.0412094
0.458793	0.0332857
0.655251	0.083122
0.982769	0.0521137
0.810096	0.0987567
0.749985	0.0423453
0.767313	0.0566019
0.97181	0.0640194
0.620337	0.0601717
0.555976	0.0503789
0.964109	0.0769316
0.923261	0.0514165
0.749214	0.0699738
0.761383	0.0376888
0.92483	0.0557742
0.830851	0.0337115
0.97239	0.0512184
0.911608	0.0928607
0.747271	0.0454305
0.80918	0.0710802
0.99228	0.136942
0.973181	0.0588018
0.729247	0.0812879
0.7942	0.0743427
0.689265	0.0773144
0.585642	0.0431406
0.312385	0.0295482
0.975548	0.066759
0.889026	0.0578786
0.699806	0.0363296
0.815613	0.0594591
0.450355	0.0357778
0.980314	0.0675998
0.285979	0.0470405
0.83328	0.0589829
0.983468	0.0702275
0.995147	0.0651326
0.53198	0.0355668
0.969376	0.0652902
0.966749	0.0354946
0.906658	0.0790794
0.830969	0.102605
0.914762	0.10456
0.692073	0.0320254
0.96545	0.0663597
0.985962	0.0599071
0.810997	0.0772025
0.689496	0.0248561
0.964659	0.0782547
0.988122	0.0462826
0.430494	0.0300201
0.98003	0.0555409
0.981221	0.091192
0.772599	0.0690273
0.790522	0.0446662
0.847944	0.0484165
0.959115	0.0521931
0.981041	0.0457387
0.62337	0.052967
0.577474	0.0522775
0.717342	0.0759852
0.965089	0.0539896
0.887656	0.0389013
0.974458	0.0718132
0.78725	0.0366088
0.885927	0.0392046
0.693685	0.0334769
0.909928	0.0803792
0.756844	0.0457479
0.604233	0.0767773
0.974442	0.0600995
0.899956	0.0675459
0.724546	0.0665801
0.829021	0.0685305
0.917036	0.06011
0.892788	0.0588812
0.973698	0.0600759
0.926344	0.0828901
0.784134	0.0648476
0.585643	0.0353966
0.602784	0.0972898
0.689323	0.0921394
0.960007	0.0810273
0.894377	0.0335631
0.7778	0.0623401
0.934409	0.0976721
0.699278	0.0746391
0.708641	0.0598022
0.941642	0.0456787
0.963404	0.0760509
0.988819	0.0664925
0.764572	0.0609242
0.919054	0.0508959
0.942692	0.0402033
0.274603	0.0276222
0.586601	0.0569397
0.533462	0.0475143
0.976212	0.0501378
0.914583	0.0669037
0.904319	0.0357813
0.375236	0.0659753
0.913431	0.0698644
0.695541	0.0638178
0.70615	0.0360985
0.894579	0.0840338
0.987901	0.115199
0.911634	0.0668043
0.868737	0.0412894
0.98746	0.0681019
0.910897	0.0363577
0.953145	0.042715
0.684899	0.074046
0.899578	0.0718995
0.91229	0.0406252
0.744424	0.0357591
0.368937	0.0265159
0.83935	0.0702235
0.859884	0.0769462
0.649327	0.0544346
0.948323	0.114553
0.893671	0.116549
0.948699	0.0620931
0.842029	0.0506544
0.919884	0.0427469
0.940557	0.0681834
0.890284	0.0426231
0.913418	0.0532366
0.808912	0.117393
0.887095	0.103033
0.931453	0.056328
0.89725	0.046591
0.803194	0.0380239
0.685591	0.0495356
0.896985	0.0771215
0.946955	0.0486549
0.637566	0.0770145
0.959062	0.0703061
0.934106	0.0848452
0.399928	0.0272038
0.799506	0.0423393
0.773199	0.0798346
0.760715	0.0759225
0.942838	0.0572878
0.959552	0.0967909
0.910254	0.0800229
0.965617	0.0868355
0.96792	0.0633584
0.432772	0.0387104
0.815208	0.0634269
0.590495	0.0319447
0.849565	0.0631756
0.88998	0.0749173
0.979326	0.0849079
0.946155	0.0599114
0.567518	0.0581717
0.985116	0.0399851
0.941106	0.0403684
0.9856	0.0453397
0.960349	0.0709553
0.919114	0.0925562
0.295005	0.0244936
0.86098	0.0416921
0.475252	0.0425874
0.424381	0.0319159
0.718143	0.052901
0.849089	0.0575502
0.987995	0.134945
0.908782	0.0787922
0.921309	0.0900524
0.781198	0.0549019
0.67989	0.0458796
0.932814	0.0721189
0.640701	0.0304776
0.877008	0.0307038
0.534551	0.073398
0.593447	0.0397105
0.954826	0.0553439
0.93362	0.0665232
0.903152	0.0553372
0.297728	0.0417438
0.88569	0.043687
0.823511	0.107759
0.938144	0.0841903
0.400189	0.0366828
0.394839	0.030336
0.657547	0.0353313
0.666598	0.0298297
0.901689	0.0592145
0.693878	0.0618032
0.946437	0.063249
0.560821	0.0510757
0.590205	0.049238
0.898244	0.0968771
0.427709	0.0313904
0.739482	0.0421029
0.963172	0.0358337
0.556228	0.0486656
0.467004	0.0313022
0.920969	0.0362152
0.908459	0.101592
0.717356	0.0449032
0.901081	0.0692631
0.741145	0.0421556
0.856383	0.0353951
0.757918	0.0318832
0.669841	0.0351636
0.849956	0.0802047
0.951211	0.0507771
0.951022	0.116692
0.888052	0.0838856
0.78103	0.0570656
0.850718	0.0456091
0.920932	0.0786285
0.734785	0.0862375
0.687389	0.0611122
0.664781	0.053909
0.479321	0.0278159
0.398009	0.0342944
0.78214	0.0765843
0.928801	0.0424617
0.960386	0.0823224
0.858145	0.113053
0.898001	0.102034
0.995611	0.0685328
0.86395	0.0547726
0.86157	0.0603695
0.743138	0.0599917
0.478767	0.0531129
0.809189	0.0379891
0.91963	0.0836341
0.450683	0.0477886
0.658165	0.0424106
0.945242	0.0312128
0.699063	0.0334641
0.686946	0.0444233
0.862493	0.0808751
0.96912	0.087717
0.746679	0.0608317
0.586404	0.0619565
0.868047	0.0613067
0.463494	0.0459406
0.890694	0.0490862
0.983315	0.0456094
0.861879	0.0456116
0.996581	0.0776896
0.850078	0.0454167
0.830581	0.04411
0.890241	0.0358164
0.960815	0.0627263
0.578597	0.0317829
0.978636	0.104959
0.863729	0.0952153
0.318064	0.032307
0.969822	0.0453664
0.896411	0.0576558
0.58323	0.0512702
0.717024	0.0746148
0.823357	0.0529905
0.987572	0.0387001
0.889188	0.041659
0.945941	0.0830049
0.577506	0.0373269
0.936435	0.0413287
0.910282	0.0270948
0.858281	0.0466644
0.985977	0.0557046
0.720983	0.0305428
0.910422	0.0354288
0.961537	0.0795971
0.622862	0.0600504
0.764753	0.0637505
0.988545	0.0480866
0.748389	0.100734
0.735899	0.0433708
0.993694	0.0586287
0.796361	0.0451556
0.781781	0.0361732
0.766204	0.0727352
0.975319	0.0684009
0.918892	0.0718071
0.761861	0.0450655
0.720123	0.0609018
0.502717	0.0488068
0.929921	0.0758939
0.74258	0.0539241
0.883078	0.0293439
0.830223	0.0916084
0.869707	0.117877
0.573643	0.0440123
0.932506	0.0365295
0.714256	0.0820643
0.623996	0.0518308
0.526532	0.036729
0.953987	0.0543973
0.947358	0.0620178
0.791791	0.0659041
0.949711	0.0562564
0.692547	0.0396463
0.801228	0.115528
0.966509	0.0363386
0.846305	0.0689989
0.465738	0.0617189
0.901861	0.0449888
0.862982	0.0571107
0.911172	0.0630775
0.856564	0.0379529
0.749121	0.0376475
0.830367	0.0433313
0.949144	0.109496
0.800126	0.092618
0.918376	0.0455154
0.95212	0.0608173
0.897038	0.058574
0.915803	0.0857512
0.351765	0.0566586
0.951449	0.075828
0.831512	0.0589666
0.849263	0.0461417
0.818918	0.0311672
0.87169	0.0565253
0.573617	0.0326497
0.978468	0.0841543
0.920292	0.0414283
0.827078	0.0818731
0.777838	0.0673017
0.669148	0.0472623
0.944153	0.0546629
0.888881	0.142063
0.700236	0.0692567
0.922956	0.0461717
0.890147	0.0680192
0.892574	0.0637398
0.931063	0.0547933
0.790251	0.0900037
0.929183	0.0502951
0.670173	0.0445081
0.933633	0.0438356
0.604225	0.0727215
0.80664	0.0566149
0.618629	0.0530851
0.438142	0.0415088
0.954045	0.0529421
0.560229	0.0269614
0.616673	0.0544326
0.935696	0.047545
0.647179	0.0470795
0.371764	0.0380617
0.749578	0.0414698
0.933601	0.0806413
0.721189	0.0327481
0.963483	0.0649311
0.519618	0.0453011
0.701407	0.0727778
0.801719	0.058568
0.946933	0.0478517
0.374954	0.0693214
0.75336	0.0477154
0.710803	0.0466019
0.604716	0.0508717
0.759725	0.0384879
0.967649	0.0748068
0.636227	0.0386439
0.928386	0.0555464
0.800184	0.0434228
0.922789	0.0350049
[truncated: 8,001 more rows]

## Sheet: SCS+C_band4
cos_i	reflectance
0.710895	0.0472621
0.964879	0.0287065
0.926729	0.0565847
0.802043	0.0601394
0.774951	0.0478033
0.892441	0.0399296
0.883045	0.0639025
0.795105	0.0515344
0.836582	0.042055
0.971507	0.0464695
0.662254	0.029503
0.54045	0.0306236
0.911643	0.0151525
0.893011	0.058046
0.855421	0.0728423
0.783089	0.0729377
0.820861	0.0616273
0.812435	0.0608518
0.625823	0.0420742
0.80089	0.019306
0.523693	0.0288966
0.945654	0.0285131
0.884841	0.0683372
0.773491	0.0563932
0.87004	0.0387807
0.52199	0.0461963
0.842902	0.0363678
0.942961	0.0581962
0.669034	0.0435657
0.648712	0.037409
0.950014	0.0339378
0.77145	0.0514401
0.352293	0.0631645
0.905966	0.0439316
0.866863	0.0508727
0.983153	0.0442093
0.942897	0.0369547
0.716791	0.0335887
0.575953	0.0402128
0.836131	0.0261937
0.995684	0.0225812
0.970322	0.0312291
0.964115	0.0261126
0.900314	0.0371508
0.928042	0.0381684
0.794637	0.0380798
0.673668	0.0480954
0.829452	0.0417386
0.876916	0.071763
0.724942	0.0387082
0.823601	0.0379702
0.984864	0.0327381
0.937399	0.037178
0.798257	0.0298667
0.817829	0.0472421
0.971256	0.0238755
0.472652	0.0355301
0.895153	0.0302531
0.977354	0.0423113
0.797905	0.0741873
0.94852	0.0335461
0.566445	0.0274547
0.862397	0.0508316
0.99602	0.0364681
0.692056	0.0319138
0.945671	0.0283211
0.761238	0.0270594
0.617102	0.051275
0.889244	0.0527348
0.779327	0.0500584
0.185975	0.0948677
0.960221	0.0464794
0.956363	0.0259645
0.981555	0.0366022
0.310732	0.0382137
0.586381	0.0561161
0.484417	0.0313862
0.668744	0.0657648
0.769428	0.038483
0.967349	0.0220136
0.832475	0.0475441
0.753745	0.055645
0.735594	0.0485466
0.963106	0.0569105
0.265248	0.0615647
0.453804	0.047554
0.659066	0.0582188
0.915303	0.0317397
0.944149	0.0237601
0.889329	0.051349
0.953458	0.0347913
0.940232	0.039099
0.952386	0.0479265
0.735863	0.0396421
0.699794	0.0333424
0.754756	0.0530837
0.507143	0.0332194
0.976697	0.0550589
0.985474	0.0441327
0.835342	0.0496659
0.762857	0.0694211
0.686945	0.0401169
0.840974	0.0322438
0.950224	0.0235188
0.977607	0.0483773
0.73338	0.0678835
0.680031	0.0786091
0.868889	0.0617093
0.945047	0.0228106
0.967006	0.0265948
0.876403	0.0399501
0.700009	0.0591609
0.949747	0.0523584
0.913751	0.0260173
0.742142	0.0739373
0.649829	0.0809318
0.601036	0.0422686
0.781623	0.0211383
0.988848	0.0523944
0.841051	0.0382727
0.89905	0.0589995
0.465327	0.0527347
0.921344	0.0490538
0.743499	0.0385993
0.437296	0.0538841
0.595027	0.0272149
0.857976	0.0225894
0.66027	0.0507024
0.924894	0.0529452
0.466506	0.0612896
0.938346	0.0633845
0.913795	0.0259846
0.20476	0.0657275
0.608362	0.0323594
0.972804	0.0463784
0.96523	0.0570231
0.607015	0.0371451
0.730378	0.0330644
0.821868	0.0658984
0.968481	0.0327383
0.900543	0.0496025
0.509322	0.0497282
0.995422	0.030784
0.482138	0.0315147
0.843135	0.0914064
0.962595	0.0498609
0.782876	0.0423452
0.838214	0.0318834
0.756691	0.0368926
0.814864	0.0318521
0.984616	0.0299391
0.834452	0.038742
0.893796	0.0378669
0.928903	0.0579946
0.901986	0.0537156
0.976499	0.059423
0.757118	0.0659194
0.681242	0.0911655
0.7546	0.066309
0.937539	0.0596149
0.827957	0.0384741
0.874724	0.0502152
0.851868	0.042383
0.768799	0.0716014
0.804656	0.0472962
0.904438	0.0349248
0.568139	0.0415951
0.447756	0.0509459
0.883274	0.0385285
0.930682	0.0292708
0.682635	0.0584879
0.983841	0.0366262
0.990496	0.0251104
0.734093	0.0348895
0.433857	0.0540648
0.638772	0.03659
0.853396	0.0605704
0.884318	0.0433164
0.975279	0.0296974
0.947186	0.0592203
0.92132	0.038239
0.748746	0.0470291
0.788092	0.0400493
0.984166	0.0445597
0.941628	0.0403429
0.761847	0.0314101
0.524336	0.0423404
0.575088	0.0463276
0.934093	0.0279094
0.803024	0.0644872
0.9158	0.0519234
0.870302	0.0664384
0.817396	0.0468205
0.89366	0.0605723
0.334432	0.0567487
0.413195	0.0804073
0.953543	0.0414514
0.995027	0.0415923
0.600051	0.0592529
0.951117	0.0486571
0.649043	0.0430585
0.821754	0.0597591
0.849637	0.071524
0.602944	0.0552544
0.664055	0.0265896
0.822394	0.0409615
0.936843	0.0260893
0.732229	0.029593
0.891545	0.0350448
0.749819	0.0316722
0.9344	0.0472743
0.774476	0.0735831
0.869716	0.0397066
0.766557	0.03018
0.727414	0.051349
0.826911	0.0470374
0.727056	0.0269521
0.58511	0.0384392
0.520015	0.0370966
0.862794	0.0401191
0.85104	0.0765095
0.806448	0.0589606
0.952057	0.0508484
0.946722	0.0786933
0.874203	0.0386055
0.241448	0.0751676
0.482533	0.0402658
0.521263	0.0394144
0.672827	0.0391881
0.530758	0.0257335
0.946792	0.0357202
0.890573	0.0350081
0.883222	0.086391
0.858539	0.0991146
0.582163	0.0508712
0.992065	0.0535135
0.107826	1.6858833e-13
0.973204	0.0189765
0.678189	0.0466678
0.679974	0.0464008
0.900662	0.0338656
0.696251	0.0539237
0.6525	0.0179508
0.415511	0.0513308
0.511419	0.0494538
0.822931	0.0467825
0.822781	0.0336426
0.912291	0.0302027
0.68357	0.0653244
0.55766	0.0387986
0.952673	0.0439147
0.940267	0.0330919
0.967521	0.0630223
0.71284	0.0454319
0.795874	0.0534085
0.97778	0.024602
0.956817	0.0215618
0.820656	0.0485659
0.535795	0.0535678
0.948201	0.0397766
0.439252	0.0436511
0.969483	0.0732651
0.891832	0.0338742
0.82123	0.0411892
0.793133	0.0553966
0.926615	0.0546612
0.623729	0.0431321
0.880741	0.0410883
0.876933	0.0264491
0.96465	0.0590927
0.866006	0.0390632
0.461785	0.0452301
0.43657	0.0363739
0.936039	0.0663235
0.9036	0.0330205
0.761192	0.0321206
0.809947	0.0229013
0.638809	0.0240433
0.851779	0.0215473
0.985332	0.0268197
0.68513	0.0530123
0.877493	0.0399234
0.909838	0.0458405
0.800333	0.0503487
0.891972	0.0388413
0.555362	0.0539931
0.977424	0.0518202
0.964037	0.0526319
0.831477	0.0310088
0.707471	0.032376
0.937854	0.0284116
0.658011	0.0381409
0.693579	0.0424747
0.864962	0.0265875
0.96269	0.0656653
0.683684	0.0525012
0.835326	0.0618821
0.755189	0.0519579
0.667641	0.0582336
0.982342	0.0303449
0.607375	0.0713394
0.658628	0.0354577
0.557976	0.0534992
0.977828	0.0260835
0.994184	0.0230357
0.973521	0.0691376
0.859075	0.11119
0.717384	0.0436433
0.981101	0.0451343
0.985377	0.0650073
0.620047	0.0356812
0.947668	0.0592971
0.636676	0.0289416
0.949842	0.0210174
0.952452	0.0295695
0.79313	0.0399618
0.574758	0.0427483
0.897892	0.0459622
0.611852	0.0434465
0.900583	0.0687552
0.684709	0.0497737
0.981622	0.0256079
0.892293	0.0250175
0.814626	0.0235089
0.621341	0.0607804
0.485697	0.0690784
0.43963	0.0778907
0.79615	0.0360849
0.969378	0.0367027
0.734399	0.0504211
0.846088	0.0320915
0.536611	0.0276688
0.630121	0.0386303
0.818055	0.0421946
0.846583	0.0400121
0.873323	0.0307044
0.893558	0.0300246
0.977546	0.0351779
0.819262	0.0680118
0.962855	0.0573874
0.914538	0.0537646
0.578573	0.0569203
0.650844	0.0523726
0.68815	0.0417245
0.927579	0.0221984
0.685808	0.0443139
0.93798	0.0631663
0.945457	0.0463226
0.907945	0.0560198
0.885501	0.0477988
0.994625	0.0443569
0.499221	0.0559248
0.692528	0.0693945
0.427567	0.055189
0.659109	0.0417593
0.945878	0.0355856
0.781432	0.0246651
0.501106	0.0346642
0.696434	0.0327631
0.696862	0.0238574
0.807525	0.0314058
0.976492	0.0253009
0.596072	0.0561364
0.920942	0.0369668
0.660327	0.0591372
0.809914	0.0856838
0.419814	0.0398808
0.885079	0.025074
0.869646	0.0368008
0.680384	0.0596853
0.969943	0.0337145
0.674309	0.0519139
0.975435	0.0245398
0.864658	0.0394593
0.540508	0.0435311
0.86917	0.0625989
0.998889	0.0347244
0.635647	0.0578301
0.883194	0.0606519
0.946659	0.0214441
0.939335	0.045013
0.768613	0.053553
0.731683	0.0604363
0.474763	0.0597335
0.982628	0.0205915
0.952732	0.0917311
0.952246	0.0627961
0.897971	0.0286733
0.859126	0.0482321
0.871898	0.0445318
0.837464	0.0281754
0.508899	0.0529528
0.854565	0.0674802
0.629682	0.0505535
0.977218	0.0512536
0.755098	0.0719204
0.723084	0.0392349
0.970498	0.0481874
0.940764	0.0331433
0.889206	0.0607849
0.952925	0.0918525
0.924076	0.0910252
0.758163	0.0437872
0.988229	0.0201752
0.843709	0.0299764
0.935469	0.057187
0.94577	0.0459017
0.984897	0.0498918
0.987833	0.0710424
0.546154	0.0567669
0.889084	0.0396966
0.72354	0.0460242
0.951429	0.0294059
0.831823	0.0439161
0.965113	0.0426234
0.918352	0.0434151
0.948413	0.0425941
0.882321	0.0542559
0.71608	0.0659422
0.960493	0.09297
0.973391	0.0400886
0.626166	0.04429
0.959885	0.0163405
0.942914	0.0455829
0.784872	0.0572528
0.822018	0.049889
0.936093	0.0605743
0.926765	0.0244091
0.927235	0.0299251
0.714127	0.0343412
0.84876	0.033927
0.963052	0.0566736
0.723594	0.0505436
0.732599	0.0634797
0.790378	0.0718489
0.973517	0.0216529
0.550114	0.0495101
0.983742	0.0332004
0.945147	0.0473098
0.680157	0.0368143
0.761828	0.0300571
0.888821	0.0670387
0.998594	0.0316144
0.58994	0.0516757
0.571976	0.0571249
0.787478	0.0546612
0.972561	0.0480021
0.958052	0.0637854
0.61095	0.0261056
0.964233	0.0274786
0.709102	0.0252104
0.934714	0.0673174
0.761717	0.0666341
0.707104	0.0762747
0.924288	0.0316131
0.953753	0.0448986
0.96466	0.108024
0.607569	0.034459
0.532511	0.0391844
0.780169	0.0491519
0.99251	0.0348987
0.985563	0.0357408
0.957329	0.0787538
0.908843	0.0601142
0.945806	0.0197056
0.947621	0.0282575
0.880036	0.0431875
0.852922	0.0520883
0.934208	0.0423768
0.62141	0.0444519
0.643644	0.0464202
0.904746	0.0434999
0.982596	0.0489041
0.953363	0.0566217
0.847817	0.0478185
0.524521	0.066182
0.806651	0.0366742
0.981789	0.0251823
0.616542	0.0789602
0.89565	0.0583722
0.876873	0.0635203
0.926875	0.026882
0.787479	0.0495762
0.988196	0.0369094
0.971248	0.038405
0.649212	0.067422
0.588344	0.0479547
0.57206	0.048125
0.95283	0.026451
0.747515	0.0345989
0.884582	0.0324527
0.945103	0.0436984
0.825772	0.0488348
0.953835	0.0457219
0.991403	0.0316301
0.814534	0.0306385
0.938869	0.0348816
0.893934	0.0968922
0.846267	0.0266881
0.963894	0.0323917
0.892081	0.0386451
0.664568	0.0419897
0.632765	0.0432531
0.84522	0.0473856
0.913496	0.0528821
0.97054	0.0493397
0.912906	0.0314261
0.955808	0.0320766
0.784282	0.0276037
0.923998	0.0284123
0.809351	0.040533
0.853055	0.0489342
0.539489	0.0400547
0.915227	0.0231164
0.79993	0.0344074
0.792483	0.0362102
0.80166	0.0196607
0.866762	0.0312309
0.897016	0.051293
0.895641	0.0410339
0.759137	0.0252521
0.887253	0.0438528
0.446453	0.0338929
0.648578	0.040737
0.893005	0.0214766
0.908497	0.0340829
0.931523	0.0491802
0.911894	0.044471
0.649543	0.0461644
0.945365	0.0266708
0.301322	0.0495415
0.866801	0.0372796
0.421924	0.0311415
0.815531	0.0315753
0.929324	0.0519584
0.835391	0.0560276
0.903737	0.0389579
0.965815	0.0414513
0.794495	0.064226
0.855167	0.0455478
0.894241	0.0457721
0.971339	0.0210416
0.720245	0.0204765
0.766301	0.0214159
0.928467	0.0445267
0.964419	0.0417873
0.936667	0.0347126
0.805117	0.0474397
0.887406	0.0628326
0.875355	0.0400938
0.692961	0.028274
0.742389	0.0288967
0.869437	0.0215838
0.875491	0.0280396
0.944666	0.0240388
0.637411	0.029914
0.793049	0.0544219
0.937212	0.0554267
0.898999	0.0288104
0.989653	0.0498896
0.941819	0.0376015
0.839741	0.0473391
0.667251	0.0386202
0.745976	0.0198263
0.949207	0.0196032
0.67533	0.0367616
0.568185	0.0360096
0.92622	0.0423461
0.964365	0.0240201
0.332821	0.0523004
0.441726	0.0790981
0.907079	0.0583005
0.449036	0.0884167
0.949803	0.0560595
0.829957	0.0301908
0.869143	0.0322725
0.872026	0.0385617
0.846817	0.0210257
0.941168	0.03777
0.920566	0.0229092
0.950013	0.0470446
0.554233	0.0498029
0.86952	0.0693272
0.925423	0.0580288
0.861289	0.0372108
0.760744	0.0686932
0.996066	0.0414907
0.679159	0.0539684
0.882857	0.0329237
0.937122	0.0389674
0.536503	0.0407937
0.813437	0.0315267
0.884106	0.0277327
0.39304	0.0189864
0.991487	0.0195376
0.705718	0.0674562
0.926618	0.027858
0.974612	0.0336189
0.950094	0.0567956
0.90223	0.0303548
0.897361	0.0504235
0.827402	0.0929759
0.646181	0.039011
0.875933	0.0597073
0.848158	0.0395222
0.866397	0.0231135
0.51098	0.0906214
0.965463	0.0403824
0.843668	0.0356775
0.989206	0.0411895
0.91464	0.0267531
0.818449	0.0677963
0.962156	0.0488114
0.647986	0.0801531
0.524478	0.0755925
0.8205	0.0227838
0.958625	0.0619576
0.98159	0.033966
0.692409	0.048484
0.857675	0.0356928
0.991866	0.0384741
0.74116	0.0297615
0.909345	0.0477651
0.866282	0.0294716
0.798994	0.027649
0.767712	0.0255879
0.54759	0.051436
0.768299	0.0520566
0.733755	0.0592154
0.75988	0.0488963
0.791557	0.0327977
0.739812	0.0551998
0.828018	0.0381364
0.909663	0.0633917
0.952874	0.0502214
0.753345	0.0459675
0.573308	0.0461235
0.358448	0.0502139
0.975584	0.0266945
0.968509	0.0355205
0.718509	0.0574905
0.741042	0.0527742
0.677132	0.0798917
0.544319	0.062131
0.974263	0.0313404
0.888334	0.0751717
0.869834	0.0357597
0.723231	0.0365664
0.568286	0.0475643
0.980825	0.045484
0.764245	0.0574113
0.96089	0.022951
0.845948	0.0348446
0.976624	0.0301368
0.794614	0.0598292
0.943722	0.0676433
0.666627	0.0661066
0.640274	0.0446123
0.988874	0.0199791
0.805327	0.0396184
0.821761	0.0283045
0.689415	0.0397076
0.659167	0.0363991
0.442946	0.0637185
0.208805	0.064372
0.10015	0.0425535
0.598969	0.0396539
0.712048	0.0566344
0.938748	0.0821361
0.646137	0.0270689
0.973921	0.0264208
0.76078	0.0368741
0.972213	0.0257351
0.964343	0.0301982
0.854831	0.0497004
0.937449	0.0919828
0.693456	0.0465094
0.44448	0.0473578
0.974142	0.0726602
0.809044	0.0589379
0.903666	0.0813418
0.729827	0.0356162
0.933718	0.050547
0.783079	0.0474241
0.985678	0.0292848
0.900804	0.0284727
0.866331	0.0376858
0.958933	0.0310083
0.914681	0.039615
0.841678	0.0549522
0.9909	0.0648028
0.733028	0.0434239
0.592978	0.0426151
0.725174	0.0427495
0.493464	0.0434096
0.962198	0.0814926
0.834769	0.041414
0.910562	0.0555716
0.845247	0.0392409
0.521238	0.0411566
0.86194	0.0395923
0.939946	0.0291256
0.503072	0.052759
0.878533	0.0446753
0.865317	0.0238953
0.921561	0.0264407
0.842457	0.0330576
0.812402	0.0720252
0.969471	0.0390446
0.99179	0.0350773
0.996035	0.0323081
0.901625	0.0424717
0.917895	0.0460553
0.644582	0.0247014
0.576383	0.0397682
0.702478	0.0531812
0.992558	0.035586
0.984759	0.0283063
0.691998	0.0310003
0.838721	0.0845031
0.876383	0.0541086
0.968816	0.0371962
0.948836	0.0336477
0.984125	0.0243691
0.872469	0.0257635
0.789635	0.0298417
0.947225	0.0715126
0.960123	0.051912
0.961736	0.0303126
0.230154	0.0663515
0.904853	0.037737
0.944406	0.0423403
0.775519	0.0230387
0.978558	0.0569237
0.963579	0.0603317
0.880195	0.048641
0.562259	0.0579152
0.672279	0.0469171
0.979294	0.0259064
0.849419	0.0343958
0.519055	0.0389566
0.800678	0.0276138
0.794661	0.0495119
0.661884	0.0726658
0.962783	0.0339615
0.657591	0.0785051
0.800656	0.0437308
0.889963	0.0452326
0.789294	0.0548275
0.669907	0.0521776
0.93809	0.041237
0.839963	0.0532553
0.893471	0.0518963
0.770077	0.0731218
0.927226	0.0252428
0.945133	0.039039
0.960269	0.0389112
0.743281	0.0749745
0.287494	0.0609014
0.937486	0.0302893
0.966916	0.0392919
0.932167	0.0277559
0.517853	0.0513432
0.530465	0.031346
0.827592	0.038759
0.844081	0.0526909
0.427706	0.037826
0.662775	0.0324723
0.509813	0.033568
0.919681	0.0569715
0.893031	0.049208
0.834028	0.0396366
0.835566	0.0588615
0.752263	0.0460146
0.96225	0.0401111
0.919626	0.0332251
0.979602	0.0401248
0.87104	0.0600718
0.850564	0.0549948
0.848013	0.0602714
0.995181	0.0290899
0.777834	0.0335305
0.785727	0.023144
0.968319	0.0368602
0.819172	0.0361497
0.812952	0.035243
0.922686	0.0475972
0.246446	0.076097
0.87895	0.0312803
0.974471	0.0433529
0.757088	0.0468699
0.999208	0.0414864
0.600678	0.0426685
0.8862	0.0200341
0.55113	0.0262202
0.775817	0.0253683
0.897196	0.0420251
0.664659	0.0941764
0.660995	0.0438791
0.840556	0.0658007
0.948786	0.0716294
0.993269	0.0412318
0.992755	0.060372
0.865299	0.0295189
0.991138	0.0558009
0.526411	0.050871
0.944205	0.0335892
0.98915	0.0530535
0.960478	0.0272175
0.764978	0.0722767
0.846541	0.0225233
0.841968	0.0249135
0.89113	0.0206987
0.995342	0.0418295
0.907929	0.0473648
0.523191	0.0411878
0.806255	0.0563233
0.987851	0.0197958
0.926645	0.0406208
0.99218	0.0268866
0.30341	0.0562168
0.791054	0.0378428
0.993963	0.0248676
0.952642	0.0507431
0.887045	0.0508008
0.806058	0.077483
0.827044	0.050545
0.42613	0.0453059
0.82235	0.059309
0.986386	0.0264689
0.511977	0.0541553
0.731376	0.0491118
0.393039	0.0385099
0.419267	0.0361145
0.711446	0.032929
0.818243	0.0249307
0.877319	0.0327136
0.815248	0.0183496
0.998484	0.0388991
0.83538	0.06387
0.816759	0.0574252
0.423389	0.0406756
0.883619	0.108256
0.561575	0.0399832
0.49434	0.0415835
0.965581	0.0397854
0.99248	0.023671
0.875111	0.0188041
0.641487	0.0275663
0.888872	0.0616875
0.823944	0.0408671
0.828341	0.0616655
0.781523	0.0590975
0.849152	0.0437124
0.967291	0.046024
0.850407	0.0407275
0.608707	0.0373285
0.568329	0.0414729
0.864203	0.0229129
0.829207	0.0235554
0.971068	0.0331084
0.899282	0.062405
0.833145	0.0609568
0.942819	0.0351563
0.804938	0.0577023
0.590578	0.0500261
0.779305	0.0473969
0.462969	0.0309419
0.614996	0.0467934
0.986886	0.0246178
0.935385	0.0335082
0.977954	0.0446645
0.826921	0.0741959
0.591811	0.0548039
0.976882	0.0397247
0.984108	0.0236281
0.950819	0.0500938
0.844163	0.0532649
0.802531	0.0434743
0.983222	0.0268042
0.92191	0.0234384
0.96811	0.0291217
0.61356	0.0321663
0.815472	0.0317222
0.914204	0.0390835
0.534658	0.0506947
0.675904	0.0208984
0.946201	0.0595166
0.803078	0.0523171
0.814283	0.0378458
0.973765	0.029277
0.817974	0.0406448
0.673361	0.0509299
0.843332	0.0584247
0.897619	0.0681309
0.876191	0.05795
0.932575	0.0311509
0.968685	0.0310928
0.857224	0.0226037
0.939237	0.0355715
0.919987	0.0664216
0.793916	0.0626173
0.864052	0.0549714
0.938804	0.0496619
0.682465	0.0370084
0.99192	0.0388618
0.860488	0.024435
0.942772	0.0603996
0.955001	0.0366522
0.858262	0.0319184
0.788261	0.053671
0.995726	0.0374878
0.982685	0.0267513
0.96066	0.0260636
0.813916	0.0373405
0.959993	0.0382205
0.913584	0.0428519
0.937185	0.030897
0.84059	0.0773223
0.746074	0.0575044
0.89331	0.032746
0.652674	0.0463097
0.684571	0.0548554
0.316006	0.0436762
0.872425	0.060038
0.513332	0.0646544
0.748118	0.025344
0.709925	0.0303198
0.991444	0.0308682
0.766697	0.0281018
0.871195	0.0321808
0.905927	0.0381063
0.715835	0.0464142
0.973115	0.0469586
0.319964	0.0307376
0.816642	0.0406535
0.75219	0.0570888
0.761017	0.0604768
0.745288	0.0248735
0.958389	0.0282291
0.931713	0.0151817
0.892891	0.0451107
0.870642	0.0575332
0.78442	0.0673934
0.612414	0.0386247
0.624206	0.0238001
0.996363	0.0241016
0.981832	0.0277252
0.799873	0.0319027
0.6619	0.0411291
0.922981	0.0129872
0.986586	0.0261427
0.90045	0.040802
0.826173	0.0736757
0.728748	0.053665
0.957314	0.0256419
0.883652	0.0387696
0.528837	0.0375243
0.988113	0.0397267
0.45739	0.0485791
0.639327	0.051618
0.690006	0.0511497
0.733044	0.0426315
0.737789	0.0296466
0.918593	0.0432181
0.813313	0.0457361
0.750009	0.0265568
0.394775	0.0463669
0.898903	0.0389273
0.779867	0.0580974
0.844333	0.0496966
0.8584	0.0491587
0.510085	0.0426017
0.60205	0.0503098
0.724968	0.0688601
0.945546	0.0412992
0.574032	0.0416855
0.578632	0.0389989
0.713355	0.0263903
0.703778	0.0594529
0.828862	0.0505317
0.906489	0.0404216
0.937628	0.0448101
0.932009	0.0272957
0.437759	0.0412044
0.911518	0.0262468
0.89237	0.0293437
0.659685	0.0480506
0.667765	0.0380226
0.563927	0.0466102
0.862852	0.0235307
0.546639	0.0280878
0.748693	0.0491556
0.65969	0.0514814
0.686201	0.0402886
0.787127	0.0269471
0.966824	0.0244761
0.620175	0.0467454
0.719465	0.0494407
0.739254	0.0528185
0.901247	0.0267635
0.923783	0.0364573
0.935501	0.0465049
0.615924	0.0355124
0.988281	0.0271181
0.975903	0.0614694
0.969592	0.0646506
0.930107	0.0459301
0.894966	0.0918543
0.513135	0.0476199
0.949381	0.0204925
0.963911	0.0358709
0.918499	0.0542233
0.669917	0.0256013
0.996606	0.0331736
0.946141	0.0442088
0.858599	0.0389037
0.660547	0.0371372
0.862673	0.0535123
0.904639	0.0570416
0.79921	0.0562259
0.41599	0.0475121
0.713783	0.0205927
0.861865	0.0225636
0.960207	0.0337108
0.883213	0.0246658
0.735728	0.0579008
0.79862	0.0774237
0.984427	0.0378498
0.969685	0.0492658
0.515944	0.112476
0.807297	0.0455947
0.386523	0.057283
0.85037	0.0359695
0.912192	0.0277362
0.853183	0.0291678
0.92029	0.0337376
0.929467	0.0315654
0.612134	0.0499342
0.930249	0.0836206
0.754337	0.0447919
0.990431	0.0287701
0.950182	0.0631308
0.927017	0.0445479
0.7928	0.0557079
0.990034	0.0250272
0.903119	0.0321395
0.934935	0.0742025
0.731988	0.0443182
0.650946	0.0563062
0.959941	0.0275134
0.972571	0.0283658
0.740917	0.0395919
0.983437	0.0244939
0.775319	0.0466499
0.973076	0.0337367
0.874775	0.0387462
0.976857	0.0263646
0.571273	0.0467139
0.902637	0.0332936
0.913206	0.0265387
0.87405	0.0285902
0.792704	0.0232254
0.975327	0.033374
0.841577	0.0513191
0.769335	0.0446688
0.995304	0.021969
0.91949	0.067778
0.796609	0.0505646
0.928794	0.0548794
0.965795	0.0264009
0.681527	0.0247168
0.922635	0.0235093
0.773763	0.0278821
0.904195	0.049606
0.918478	0.0395891
0.92019	0.0461753
0.523444	0.031317
0.989985	0.0232337
0.458828	0.0595283
0.978144	0.022135
0.883228	0.0240668
0.787561	0.0424631
0.745021	0.0641513
0.961256	0.0323302
0.54054	0.0721622
0.751458	0.0460512
0.957387	0.0296248
0.713778	0.0609312
0.960854	0.0375877
0.977783	0.0247426
0.54388	0.047732
0.731419	0.0219945
0.975371	0.0629864
0.818066	0.0282454
0.751165	0.0683988
0.109969	0
0.187283	0
0.955724	0.0452624
0.655737	0.0421881
0.578494	0.0572758
0.904692	0.0247006
0.904191	0.0247887
0.902562	0.0346602
0.869882	0.0569818
0.880491	0.0652361
0.951418	0.0427202
0.930622	0.0970832
0.989442	0.0425666
0.979601	0.0460661
0.72225	0.0418033
0.818039	0.0746662
0.748658	0.0224644
0.837592	0.0424548
0.962477	0.0348347
0.887595	0.0406072
0.497802	0.0546461
0.983976	0.0324834
0.887981	0.0310767
0.942672	0.0499522
0.557617	0.0413587
0.817589	0.0330963
0.976923	0.0264486
0.928101	0.0309324
0.967834	0.0504365
0.901013	0.0880164
0.960097	0.0497931
0.71271	0.0400032
0.945585	0.0232322
0.785777	0.0681038
0.870929	0.0540453
0.444745	0.0282156
0.924356	0.0247034
0.987238	0.0251529
0.984279	0.0367122
0.913524	0.0713201
0.564231	0.0436739
0.722869	0.0426063
0.569038	0.0234681
0.978619	0.0276206
0.997521	0.0605058
0.771026	0.0543388
0.822855	0.0632326
0.770853	0.0437219
0.984208	0.0439618
0.545394	0.0411929
0.841698	0.0394976
0.495698	0.0415724
0.792276	0.0295839
0.85712	0.0633755
0.906084	0.079621
0.918804	0.0363555
0.893435	0.0437984
0.915634	0.0558958
0.985426	0.0350908
0.678973	0.0321579
0.96781	0.0386838
0.923038	0.0619224
0.794246	0.0560169
0.791056	0.0609581
0.924388	0.0532884
0.961514	0.0659842
0.76326	0.032462
0.865854	0.0355778
0.983912	0.0372002
0.548756	0.0468198
0.991602	0.0583278
0.936225	0.0536056
0.881426	0.0419703
0.851567	0.0244484
0.629472	0.0342505
0.471157	0.0369984
0.539809	0.0397608
0.731934	0.0394056
0.979494	0.0288348
0.791475	0.0830693
0.90198	0.0365159
0.615675	0.0431072
0.971939	0.0249503
0.877529	0.0350066
0.955317	0.0430239
0.962215	0.033849
0.921042	0.0266704
0.895812	0.0295898
0.94162	0.0499096
0.918454	0.0338982
0.953518	0.0582457
0.780309	0.0453792
0.991253	0.0339219
0.944474	0.0234635
0.946755	0.0642369
0.838894	0.048304
0.995228	0.0692908
0.726051	0.0456738
0.72769	0.0293926
0.827996	0.0283986
0.677651	0.0349909
0.530121	0.0403865
0.492508	0.0519658
0.943712	0.0309437
0.874784	0.0341096
0.973317	0.0570653
0.94819	0.0385675
0.850888	0.0407424
0.797489	0.0467811
0.776452	0.0459001
0.944666	0.0258046
0.983375	0.0224213
0.936673	0.0351676
0.915182	0.0619557
0.664085	0.0652098
0.99889	0.0539583
0.765299	0.0259791
0.921838	0.0339761
0.92008	0.0358499
0.875671	0.0411939
0.929888	0.0675663
0.873042	0.0282319
0.964646	0.0409545
0.722303	0.0467913
0.977487	0.0232112
0.941226	0.0227113
0.54773	0.0537505
0.69736	0.0735386
0.787891	0.0515567
0.895581	0.0419252
0.663246	0.0407225
0.793712	0.0538375
0.621018	0.0397347
0.964107	0.055106
0.767777	0.056865
0.713563	0.0288037
0.787893	0.0306011
0.927802	0.0319613
0.963454	0.0473487
0.858736	0.0896164
0.496069	0.0436912
0.722627	0.046854
0.836707	0.041293
0.960901	0.0458594
0.927842	0.0415764
0.857661	0.0329392
0.865116	0.0542853
0.910615	0.0444469
0.836172	0.0897254
0.592223	0.066412
0.543916	0.042175
0.978912	0.040147
0.734118	0.0386831
0.929442	0.040873
0.956347	0.0490211
0.981582	0.0530357
0.984714	0.0458457
0.983906	0.0221101
0.824178	0.0432516
0.824817	0.036896
0.934643	0.0649611
0.942342	0.045874
0.885802	0.0535138
0.948092	0.0457025
0.987251	0.040648
0.987757	0.0401941
0.706768	0.0523792
0.972006	0.0329492
0.979244	0.0521562
0.912819	0.0751543
0.697351	0.0603742
0.945088	0.0668436
0.906162	0.0283221
0.628794	0.0498861
0.951392	0.0313316
0.755349	0.0392461
0.933206	0.0522815
0.807275	0.0960716
0.554511	0.046065
0.902021	0.0280229
0.900122	0.0503883
0.542147	0.0461944
0.981187	0.0292864
0.854069	0.0768692
0.560344	0.0228081
0.704551	0.0440158
0.863093	0.0300457
0.963678	0.0296105
0.808804	0.0471806
0.93765	0.0404653
0.630182	0.0480707
0.749633	0.0308257
0.820066	0.0258718
0.960612	0.05418
0.950895	0.0238464
0.994212	0.0241465
0.912999	0.0534704
0.954868	0.0301746
0.847666	0.0624009
0.792179	0.0334026
0.833379	0.0677868
0.844422	0.0486878
0.318905	0.0393568
0.862043	0.0408532
0.914502	0.0201253
0.948756	0.0344663
0.96857	0.032816
0.882346	0.070626
0.937242	0.0475882
0.794572	0.0371939
0.903755	0.0279668
0.944783	0.0301726
0.455787	0.0498152
0.64132	0.0470452
0.69517	0.0373693
0.820567	0.0453685
0.857982	0.0560247
0.861042	0.0531938
0.911953	0.0266657
0.758319	0.0326138
0.61745	0.0670642
0.831743	0.0442966
0.974611	0.0359683
0.987218	0.0444157
0.847591	0.0399149
0.809962	0.081781
0.888071	0.0337904
0.800648	0.0397684
0.831086	0.0384176
0.80495	0.052065
0.744175	0.0637227
0.964779	0.0348774
0.874207	0.0432972
0.853031	0.0429528
0.75701	0.0342075
0.908024	0.0408085
0.802111	0.0409475
0.892412	0.0526591
0.725467	0.0384657
0.942947	0.029151
0.927126	0.0306457
0.929858	0.0444117
0.861276	0.0450406
0.649549	0.0418972
0.917342	0.059161
0.801389	0.0426856
0.96645	0.029349
0.697358	0.0640957
0.406502	0.0539677
0.953629	0.0504257
0.601246	0.0514429
0.636321	0.0503614
0.913901	0.0583542
0.872009	0.0296438
0.630076	0.0490021
0.596917	0.038702
0.699274	0.0456963
0.815195	0.0513208
0.755997	0.0729404
0.87584	0.0817731
0.790658	0.0542532
0.823697	0.0333034
0.674511	0.0431192
0.980403	0.0306707
0.934863	0.0336148
0.273714	0.0644324
0.721481	0.0390481
0.788212	0.0290378
0.993409	0.0380146
0.534272	0.0708071
0.95347	0.067004
0.932125	0.0470374
0.812618	0.0427674
0.973959	0.0386208
0.304085	0.0579018
0.305795	0.0650373
0.719118	0.0320648
0.485377	0.0462378
0.716536	0.0518025
0.76433	0.0630809
0.808566	0.0711882
0.917107	0.0366638
0.852719	0.0335754
0.781774	0.0344424
0.975492	0.0337961
0.600032	0.037429
0.899749	0.0289572
0.967797	0.0565571
0.908205	0.0303506
0.724029	0.0696487
0.595096	0.0416829
0.451712	0.0514176
0.717596	0.0357002
0.963185	0.035531
0.689407	0.0793862
0.840067	0.0435176
0.986989	0.0369671
0.960607	0.0651216
0.956676	0.0286889
0.997641	0.0425604
0.865902	0.0428292
0.91982	0.0247639
0.664966	0.0531583
0.484067	0.0870295
0.793822	0.084703
0.944339	0.0305906
0.943535	0.0135733
0.776003	0.0435095
0.717427	0.0244096
0.853181	0.0719299
0.981842	0.0384408
0.806553	0.0429469
0.508329	0.0235336
0.257897	0.0995725
0.938216	0.0515395
0.699956	0.0446049
0.996522	0.045577
0.777326	0.0507075
0.789859	0.0773925
0.954897	0.0215585
0.986644	0.0320445
0.943781	0.0227397
0.995462	0.021481
0.879853	0.0422475
0.92597	0.0428115
0.924531	0.0558609
0.965813	0.0404677
0.955527	0.0367875
0.940361	0.0262317
0.630675	0.0453583
0.809447	0.0333349
0.9579	0.0612221
0.960747	0.0318428
0.899503	0.089747
0.77035	0.0607372
0.933532	0.034891
0.386711	0.0612006
0.669832	0.0445828
0.580723	0.0344661
0.995657	0.030083
0.959559	0.0632352
0.502715	0.0504173
0.889743	0.0713262
0.656845	0.0563217
0.962587	0.0458893
0.959892	0.0265817
0.92298	0.0230002
0.974352	0.0234567
0.910918	0.0658961
0.778736	0.0290733
0.678352	0.0386488
0.956959	0.0268718
0.978684	0.0337241
0.961862	0.046627
0.863596	0.0601935
0.678221	0.0402196
0.837679	0.035216
0.981088	0.0555558
0.768534	0.0970461
0.959243	0.0275162
0.979136	0.0314994
0.873742	0.0479477
0.945976	0.0548676
0.91624	0.0269786
0.817059	0.021872
0.93679	0.0600191
0.95418	0.0293459
0.686672	0.0438237
0.450706	0.058236
0.966902	0.0421053
0.508672	0.0853844
0.510598	0.0449987
0.442771	0.0453137
0.693786	0.0391472
0.576914	0.0439531
0.859998	0.124588
0.880751	0.0220894
0.484782	0.0595049
0.766045	0.0338591
0.650847	0.0463464
0.813625	0.054485
0.972833	0.0361531
0.974561	0.0348137
0.807174	0.039711
0.807573	0.0644091
0.399848	0.0424473
0.657759	0.0352415
0.945299	0.0330048
0.494921	0.0479545
0.945648	0.0355095
0.453385	0.0647865
0.984723	0.0350886
0.610549	0.0350838
0.704217	0.0331416
0.731132	0.0429755
0.944105	0.0223483
0.990529	0.0289963
0.835277	0.0445029
0.914402	0.062371
0.966734	0.0320355
0.893449	0.0723716
0.575381	0.0408439
0.946097	0.067027
0.886714	0.0601776
0.529871	0.0448531
0.560434	0.0563108
0.890756	0.029428
0.90058	0.0358649
0.864933	0.0720522
0.852642	0.030441
0.787849	0.0521964
0.997368	0.0365812
0.921058	0.0305295
0.930364	0.0345506
0.940328	0.0667722
0.53536	0.0521387
0.776762	0.031688
0.742268	0.0430839
0.627161	0.0367977
0.965992	0.0465444
0.95833	0.0270316
0.914333	0.0320678
0.861054	0.0448113
0.982437	0.0415652
0.99112	0.0456309
0.500635	0.0597073
0.747814	0.0317116
0.968711	0.0655674
0.772596	0.036365
0.842281	0.0365398
0.509964	0.0470259
0.798464	0.036263
0.546465	0.0512085
0.808277	0.0496954
0.942166	0.0253565
0.994596	0.0390388
0.792399	0.0282358
0.924154	0.0273738
0.77355	0.0612653
0.678946	0.0251348
0.961809	0.0318395
0.88409	0.0392008
0.895392	0.0709803
0.772526	0.0216091
0.810078	0.0382085
0.795181	0.0481767
0.803779	0.0607035
0.931957	0.046951
0.405728	0.0434914
0.965343	0.0414636
0.994075	0.0349648
0.898349	0.0256764
0.908481	0.0538019
0.853822	0.0316133
0.940417	0.0289767
0.923268	0.0486032
0.845133	0.0190934
0.970211	0.0385401
0.959096	0.0305141
0.752705	0.0320496
0.964397	0.0638881
0.947226	0.0566527
0.920509	0.0275413
0.0294808	0.0171186
0.567041	0.0386749
0.701286	0.0467676
0.888972	0.039383
0.914692	0.0607037
0.943025	0.0464778
0.774785	0.026783
0.965296	0.0315136
0.489448	0.0370121
0.474708	0.0263694
0.910146	0.0274726
0.44052	0.0440434
0.943718	0.0416406
0.479433	0.040069
0.50397	0.0425763
0.954179	0.0233137
0.888196	0.0334588
0.545025	0.0499443
0.738051	0.055046
0.9735	0.0360104
0.860273	0.0511547
0.815146	0.0205569
0.965487	0.0705898
0.977501	0.0298487
0.90498	0.0170286
0.975636	0.0405504
0.838566	0.0651268
0.613046	0.0581586
0.734127	0.0698328
0.671089	0.0407665
0.932771	0.0374094
0.964697	0.0316961
0.989245	0.0497014
0.950503	0.0522764
0.938564	0.0234632
0.753995	0.0447666
0.834286	0.0431239
0.45274	0.0720152
0.774471	0.0403012
0.927925	0.0482382
0.982021	0.044656
0.903349	0.0245402
0.743122	0.0309155
0.795285	0.0342101
0.856846	0.030206
0.875732	0.0534854
0.894087	0.040836
0.960352	0.0284039
0.720434	0.0501424
0.978018	0.0339206
0.989531	0.0357322
0.846767	0.0377635
0.662127	0.0385918
0.83937	0.0373294
0.988963	0.0403851
0.601974	0.0380827
0.988408	0.0345798
0.947801	0.0269855
0.839279	0.0722364
0.753323	0.0798049
0.990893	0.0497137
0.553268	0.0306615
0.426243	0.0427917
0.910313	0.051447
0.918042	0.0338739
0.981976	0.0471278
0.31647	0.0293549
0.382356	0.0542578
0.825405	0.0690467
0.964366	0.0527664
0.838641	0.0591279
0.992753	0.0353402
0.937162	0.0319645
0.999123	0.0332329
0.977599	0.0393976
0.803454	0.0303245
0.458793	0.0346419
0.655251	0.0977714
0.982769	0.0272352
0.810096	0.0804322
0.749985	0.0316556
0.767313	0.0512816
0.97181	0.036501
0.620337	0.0705303
0.555976	0.0469456
0.964109	0.0306297
0.923261	0.0243454
0.749214	0.0498032
0.761383	0.031867
0.92483	0.0406015
0.830851	0.0220636
0.97239	0.0272055
0.911608	0.0657636
0.747271	0.0304156
0.80918	0.0606734
0.99228	0.07027
0.973181	0.0335324
0.729247	0.0549515
0.7942	0.0518217
0.689265	0.0558799
0.585642	0.0357642
0.312385	0.0452296
0.975548	0.0410754
0.889026	0.0254952
0.699806	0.031488
0.815613	0.0401496
0.450355	0.028894
0.980314	0.0445471
0.285979	0.075501
0.83328	0.0438569
0.983468	0.0433162
0.995147	0.0337233
0.53198	0.0308889
0.969376	0.0462968
0.966749	0.0142679
0.906658	0.0503615
0.830969	0.0973355
0.914762	0.0630345
0.692073	0.0280285
0.96545	0.0415081
0.985962	0.0407674
0.810997	0.0692016
0.689496	0.0191095
0.964659	0.0436282
0.988122	0.0296484
0.430494	0.0384912
0.98003	0.0299912
0.981221	0.0564224
0.772599	0.0479499
0.790522	0.0255056
0.847944	0.0335742
0.959115	0.0393136
0.981041	0.0244776
0.62337	0.0396648
0.577474	0.0347131
0.717342	0.0592172
0.965089	0.0339531
0.887656	0.0262591
0.974458	0.0551524
0.78725	0.022922
0.885927	0.0269215
0.693685	0.0377243
0.909928	0.0556914
0.756844	0.0327946
0.604233	0.0580304
0.974442	0.0374449
0.899956	0.0384145
0.724546	0.042079
0.829021	0.0365841
0.917036	0.0353893
0.892788	0.0308907
0.973698	0.0313751
0.926344	0.0477901
0.784134	0.0521497
0.585643	0.0375346
0.602784	0.0596369
0.689323	0.0795097
0.960007	0.0500711
0.894377	0.0215771
0.7778	0.0539624
0.934409	0.0582091
0.699278	0.0595917
0.708641	0.0401463
0.941642	0.0339597
0.963404	0.0493246
0.988819	0.0427002
0.764572	0.0457899
0.919054	0.0306554
0.942692	0.0276373
0.274603	0.0505209
0.586601	0.0480427
0.533462	0.0453175
0.976212	0.0306507
0.914583	0.0366436
0.904319	0.0313364
0.375236	0.0743793
0.913431	0.0394242
0.695541	0.0583131
0.70615	0.0364923
0.894579	0.0393735
0.987901	0.0629231
0.911634	0.0285903
0.868737	0.0338163
0.98746	0.0421419
0.910897	0.0287838
0.953145	0.0294488
0.684899	0.0558391
0.899578	0.0506004
0.91229	0.0279287
0.744424	0.0318268
0.368937	0.049566
0.83935	0.0440225
0.859884	0.0460995
0.649327	0.0337512
0.948323	0.0542828
0.893671	0.0635799
0.948699	0.0288301
0.842029	0.0459034
0.919884	0.0364428
0.940557	0.0386668
0.890284	0.0297391
0.913418	0.0453254
0.808912	0.0616516
0.887095	0.0411708
0.931453	0.0350075
0.89725	0.0345011
0.803194	0.0356276
0.685591	0.0432562
0.896985	0.05989
0.946955	0.0351716
0.637566	0.0458602
0.959062	0.0378292
0.934106	0.0541904
0.399928	0.0476412
0.799506	0.0338421
0.773199	0.054773
0.760715	0.0490535
0.942838	0.0343239
0.959552	0.0557168
0.910254	0.0525954
0.965617	0.0377705
0.96792	0.0316165
0.432772	0.0358399
0.815208	0.0432866
0.590495	0.0370127
0.849565	0.0420287
0.88998	0.0677086
0.979326	0.0519674
0.946155	0.0380523
0.567518	0.0612598
0.985116	0.0269469
0.941106	0.0276306
0.9856	0.0328906
0.960349	0.0448877
0.919114	0.0693312
0.295005	0.00477156
0.86098	0.0318821
0.475252	0.0510072
0.424381	0.0397182
0.718143	0.0425041
0.849089	0.0369859
0.987995	0.0699762
0.908782	0.0561817
0.921309	0.0693006
0.781198	0.0415464
0.67989	0.0389948
0.932814	0.0518496
0.640701	0.0327472
0.877008	0.0237457
0.534551	0.0433963
0.593447	0.0277496
0.954826	0.0277016
0.93362	0.029192
0.903152	0.0211944
0.297728	0.0606366
0.88569	0.0299747
0.823511	0.106395
0.938144	0.0545628
0.400189	0.0543727
0.394839	0.0423817
0.657547	0.037133
0.666598	0.0284593
0.901689	0.0525334
0.693878	0.033351
0.946437	0.0313792
0.560821	0.0361825
0.590205	0.0414216
0.898244	0.069951
0.427709	0.0381527
0.739482	0.0275966
0.963172	0.020975
0.556228	0.0436838
0.467004	0.0401415
0.920969	0.028014
0.908459	0.0455421
0.717356	0.0419063
0.901081	0.0444408
0.741145	0.0257865
0.856383	0.0266502
0.757918	0.0296849
0.669841	0.0320226
0.849956	0.0491691
0.951211	0.0305084
0.951022	0.0981691
0.888052	0.0382543
0.78103	0.0314838
0.850718	0.028486
0.920932	0.0533253
0.734785	0.0427511
0.687389	0.0423939
0.664781	0.0543068
0.479321	0.0250972
0.398009	0.0406135
0.78214	0.0707499
0.928801	0.041818
0.960386	0.0598772
0.858145	0.128013
0.898001	0.0761913
0.995611	0.0392372
0.86395	0.0391054
0.86157	0.0434898
0.743138	0.030378
0.478767	0.0538274
0.809189	0.0214752
0.91963	0.0560068
0.450683	0.0375987
0.658165	0.0320865
0.945242	0.0196824
0.699063	0.0311446
0.686946	0.0472331
0.862493	0.0504562
0.96912	0.0607488
0.746679	0.0425694
0.586404	0.0509771
0.868047	0.0401425
0.463494	0.0367643
0.890694	0.0291194
0.983315	0.0274574
0.861879	0.0350411
0.996581	0.0587357
0.850078	0.0352077
0.830581	0.0374076
0.890241	0.0250808
0.960815	0.0392473
0.578597	0.0323667
0.978636	0.0491581
0.863729	0.056395
0.318064	0.0483887
0.969822	0.0216486
0.896411	0.0332321
0.58323	0.0456019
0.717024	0.0543763
0.823357	0.0398413
0.987572	0.0278805
0.889188	0.0338384
0.945941	0.0546171
0.577506	0.0378961
0.936435	0.0236815
0.910282	0.0172098
0.858281	0.0340872
0.985977	0.030007
0.720983	0.0261861
0.910422	0.0333436
0.961537	0.0527572
0.622862	0.0567168
0.764753	0.0429963
0.988545	0.0233613
0.748389	0.0808629
0.735899	0.0359116
0.993694	0.0373729
0.796361	0.0331662
0.781781	0.0222905
0.766204	0.0516343
0.975319	0.0587649
0.918892	0.0418006
0.761861	0.032324
0.720123	0.0488967
0.502717	0.0435449
0.929921	0.0600968
0.74258	0.042104
0.883078	0.0205162
0.830223	0.0525477
0.869707	0.0587432
0.573643	0.0525962
0.932506	0.0328296
0.714256	0.0493704
0.623996	0.0499206
0.526532	0.034551
0.953987	0.0278387
0.947358	0.0318407
0.791791	0.0525439
0.949711	0.0270718
0.692547	0.0346375
0.801228	0.0912051
0.966509	0.0210451
0.846305	0.0346532
0.465738	0.0582408
0.901861	0.0260645
0.862982	0.0247208
0.911172	0.0379676
0.856564	0.0281137
0.749121	0.0298626
0.830367	0.031102
0.949144	0.0542233
0.800126	0.0718607
0.918376	0.0246549
0.95212	0.0538948
0.897038	0.03629
0.915803	0.0411595
0.351765	0.064135
0.951449	0.0560747
0.831512	0.0351681
0.849263	0.0322682
0.818918	0.01923
0.87169	0.0372241
0.573617	0.0245959
0.978468	0.0471997
0.920292	0.0331216
0.827078	0.0606042
0.777838	0.045404
0.669148	0.0398648
0.944153	0.0384304
0.888881	0.0832359
0.700236	0.0593567
0.922956	0.0322797
0.890147	0.0480743
0.892574	0.0606861
0.931063	0.0367036
0.790251	0.0652895
0.929183	0.0250712
0.670173	0.047953
0.933633	0.0321923
0.604225	0.0613046
0.80664	0.0276618
0.618629	0.0450369
0.438142	0.0435899
0.954045	0.0273693
0.560229	0.0280685
0.616673	0.0603838
0.935696	0.0260221
0.647179	0.0289627
0.371764	0.0565318
0.749578	0.0298098
0.933601	0.0482973
0.721189	0.0264382
0.963483	0.0422466
0.519618	0.0748093
0.701407	0.059345
0.801719	0.0388088
0.946933	0.0256922
0.374954	0.0718581
0.75336	0.0430192
0.710803	0.0419751
0.604716	0.0580356
0.759725	0.0265838
0.967649	0.0465262
0.636227	0.0378175
0.928386	0.0324858
0.800184	0.0263933
0.922789	0.0218579
[truncated: 8,001 more rows]

## Sheet: SCSCTS_band4
cos_i	reflectance
0.710895	0.0472621
0.964879	0.0287065
0.926729	0.0565847
0.802043	0.0601394
0.774951	0.0478033
0.892441	0.0399296
0.883045	0.0639025
0.795105	0.0515344
0.836582	0.042055
0.971507	0.0464695
0.662254	0.0295415
0.54045	0.0341481
0.911643	0.0362582
0.893011	0.058046
0.855421	0.0728423
0.783089	0.0729377
0.820861	0.0616273
0.812435	0.0608518
0.625823	0.0420742
0.80089	0.019306
0.523693	0.0366821
0.945654	0.0285131
0.884841	0.0683372
0.773491	0.0563932
0.87004	0.0387807
0.52199	0.0461963
0.842902	0.0363678
0.942961	0.0581962
0.669034	0.0435657
0.648712	0.037409
0.950014	0.0339378
0.77145	0.0514401
0.352293	0.0631645
0.905966	0.0439316
0.866863	0.0508727
0.983153	0.0442093
0.942897	0.0369547
0.716791	0.0335887
0.575953	0.0402128
0.836131	0.0370794
0.995684	0.0225812
0.970322	0.0312291
0.964115	0.0261126
0.900314	0.0371508
0.928042	0.0381684
0.794637	0.0380798
0.673668	0.0480954
0.829452	0.0417386
0.876916	0.071763
0.724942	0.0387082
0.823601	0.0379702
0.984864	0.0327381
0.937399	0.037178
0.798257	0.0601602
0.817829	0.0472421
0.971256	0.0238755
0.472652	0.0373113
0.895153	0.0302531
0.977354	0.0423113
0.797905	0.0741873
0.94852	0.0335461
0.566445	0.0433951
0.862397	0.0508316
0.99602	0.0364681
0.692056	0.0523708
0.945671	0.0283211
0.761238	0.032828
0.617102	0.051275
0.889244	0.0527348
0.779327	0.0500584
0.185975	0.0948677
0.960221	0.0464794
0.956363	0.0259645
0.981555	0.0366022
0.310732	0.0382137
0.586381	0.0561161
0.484417	0.0403205
0.668744	0.0657648
0.769428	0.0553809
0.967349	0.0220136
0.832475	0.0475441
0.753745	0.055645
0.735594	0.0485466
0.963106	0.0569105
0.265248	0.0276835
0.453804	0.047554
0.659066	0.0551122
0.915303	0.0317397
0.944149	0.0370917
0.889329	0.051349
0.953458	0.0347913
0.940232	0.039099
0.952386	0.0479265
0.735863	0.0396421
0.699794	0.0333424
0.754756	0.0530837
0.507143	0.0332194
0.976697	0.0550589
0.985474	0.0441327
0.835342	0.0496659
0.762857	0.0694211
0.686945	0.0401169
0.840974	0.0322438
0.950224	0.0235188
0.977607	0.0483773
0.73338	0.0678835
0.680031	0.0786091
0.868889	0.0617093
0.945047	0.0228106
0.967006	0.0265948
0.876403	0.0399501
0.700009	0.0591609
0.949747	0.0523584
0.913751	0.0260173
0.742142	0.0739373
0.649829	0.0809318
0.601036	0.0422686
0.781623	0.0211383
0.988848	0.0523944
0.841051	0.0382727
0.89905	0.0589995
0.465327	0.0569619
0.921344	0.0490538
0.743499	0.0385993
0.437296	0.052225
0.595027	0.0327157
0.857976	0.0355024
0.66027	0.0507024
0.924894	0.0529452
0.466506	0.0612896
0.938346	0.0633845
0.913795	0.0259846
0.20476	0.0657275
0.608362	0.0323594
0.972804	0.0463784
0.96523	0.0570231
0.607015	0.0371451
0.730378	0.0330644
0.821868	0.0658984
0.968481	0.0327383
0.900543	0.0496025
0.509322	0.0497282
0.995422	0.030784
0.482138	0.0315147
0.843135	0.0914064
0.962595	0.0498609
0.782876	0.0423452
0.838214	0.0380227
0.756691	0.0368926
0.814864	0.0318521
0.984616	0.0299391
0.834452	0.038742
0.893796	0.0378669
0.928903	0.0579946
0.901986	0.0537156
0.976499	0.059423
0.757118	0.0659194
0.681242	0.0911655
0.7546	0.066309
0.937539	0.0596149
0.827957	0.0384741
0.874724	0.0502152
0.851868	0.042383
0.768799	0.0716014
0.804656	0.0472962
0.904438	0.0349248
0.568139	0.0415951
0.447756	0.0509459
0.883274	0.0385285
0.930682	0.0292708
0.682635	0.0584879
0.983841	0.0366262
0.990496	0.0251104
0.734093	0.0348895
0.433857	0.0540648
0.638772	0.03659
0.853396	0.0605704
0.884318	0.0433164
0.975279	0.0296974
0.947186	0.0592203
0.92132	0.038239
0.748746	0.0470291
0.788092	0.0400493
0.984166	0.0445597
0.941628	0.0403429
0.761847	0.0365132
0.524336	0.033528
0.575088	0.0463276
0.934093	0.0279094
0.803024	0.0644872
0.9158	0.0519234
0.870302	0.0664384
0.817396	0.0468205
0.89366	0.0605723
0.334432	0.0368042
0.413195	0.0804073
0.953543	0.0414514
0.995027	0.0415923
0.600051	0.0592529
0.951117	0.0486571
0.649043	0.0430585
0.821754	0.0597591
0.849637	0.071524
0.602944	0.0552544
0.664055	0.0461191
0.822394	0.0409615
0.936843	0.0260893
0.732229	0.029593
0.891545	0.0350448
0.749819	0.0316722
0.9344	0.0472743
0.774476	0.0735831
0.869716	0.0397066
0.766557	0.03018
0.727414	0.0616973
0.826911	0.0470374
0.727056	0.0344891
0.58511	0.0393397
0.520015	0.0293536
0.862794	0.0401191
0.85104	0.0765095
0.806448	0.0589606
0.952057	0.0508484
0.946722	0.0786933
0.874203	0.0386055
0.241448	0.0751676
0.482533	0.04567
0.521263	0.0394144
0.672827	0.0391881
0.530758	0.0408777
0.946792	0.0357202
0.890573	0.0350081
0.883222	0.086391
0.858539	0.0991146
0.582163	0.0508712
0.992065	0.0535135
0.107826	0.033909
0.973204	0.0397722
0.678189	0.0466678
0.679974	0.0464008
0.900662	0.0338656
0.696251	0.0539237
0.6525	0.0314984
0.415511	0.0363772
0.511419	0.0494538
0.822931	0.0467825
0.822781	0.0336426
0.912291	0.0302027
0.68357	0.0653244
0.55766	0.0387986
0.952673	0.0439147
0.940267	0.0330919
0.967521	0.0630223
0.71284	0.0454319
0.795874	0.0736956
0.97778	0.024602
0.956817	0.0215618
0.820656	0.0485659
0.535795	0.0535678
0.948201	0.0397766
0.439252	0.0436511
0.969483	0.0732651
0.891832	0.0338742
0.82123	0.0522216
0.793133	0.0553966
0.926615	0.0546612
0.623729	0.0431321
0.880741	0.0410883
0.876933	0.0264491
0.96465	0.0590927
0.866006	0.0390632
0.461785	0.0585486
0.43657	0.0415977
0.936039	0.0663235
0.9036	0.0330205
0.761192	0.0321206
0.809947	0.0373531
0.638809	0.0350781
0.851779	0.037112
0.985332	0.0268197
0.68513	0.0530123
0.877493	0.0399234
0.909838	0.0458405
0.800333	0.0503487
0.891972	0.0388413
0.555362	0.0539931
0.977424	0.0518202
0.964037	0.0526319
0.831477	0.0310088
0.707471	0.0470333
0.937854	0.0284116
0.658011	0.0527974
0.693579	0.0424747
0.864962	0.0265875
0.96269	0.0656653
0.683684	0.0525012
0.835326	0.0618821
0.755189	0.0519579
0.667641	0.0582336
0.982342	0.0303449
0.607375	0.0713394
0.658628	0.0354577
0.557976	0.0611263
0.977828	0.0485139
0.994184	0.0368016
0.973521	0.0691376
0.859075	0.11119
0.717384	0.0436433
0.981101	0.0451343
0.985377	0.0650073
0.620047	0.0356812
0.947668	0.0592971
0.636676	0.0421105
0.949842	0.0210174
0.952452	0.0295695
0.79313	0.0399618
0.574758	0.0427483
0.897892	0.0459622
0.611852	0.0434465
0.900583	0.0687552
0.684709	0.0497737
0.981622	0.0256079
0.892293	0.0250175
0.814626	0.0235089
0.621341	0.0607804
0.485697	0.0620049
0.43963	0.0648047
0.79615	0.0360849
0.969378	0.0367027
0.734399	0.0504211
0.846088	0.0465367
0.536611	0.025908
0.630121	0.0322046
0.818055	0.0421946
0.846583	0.0400121
0.873323	0.0307044
0.893558	0.0300246
0.977546	0.0351779
0.819262	0.0680118
0.962855	0.0573874
0.914538	0.0537646
0.578573	0.0569203
0.650844	0.0564013
0.68815	0.0417245
0.927579	0.0221984
0.685808	0.0443139
0.93798	0.0631663
0.945457	0.0463226
0.907945	0.0560198
0.885501	0.0477988
0.994625	0.0443569
0.499221	0.0559248
0.692528	0.0693945
0.427567	0.0401129
0.659109	0.0502864
0.945878	0.0595372
0.781432	0.038617
0.501106	0.0311628
0.696434	0.0327631
0.696862	0.0238574
0.807525	0.0314058
0.976492	0.0253009
0.596072	0.0561364
0.920942	0.0369668
0.660327	0.0591372
0.809914	0.0856838
0.419814	0.0398808
0.885079	0.025074
0.869646	0.0368008
0.680384	0.0596853
0.969943	0.0337145
0.674309	0.0519139
0.975435	0.0245398
0.864658	0.0394593
0.540508	0.0435311
0.86917	0.0625989
0.998889	0.0347244
0.635647	0.0578301
0.883194	0.0606519
0.946659	0.0422763
0.939335	0.045013
0.768613	0.053553
0.731683	0.0604363
0.474763	0.0597335
0.982628	0.0401824
0.952732	0.0917311
0.952246	0.0627961
0.897971	0.0286733
0.859126	0.0482321
0.871898	0.0445318
0.837464	0.0281754
0.508899	0.0529528
0.854565	0.0674802
0.629682	0.0505535
0.977218	0.0512536
0.755098	0.0719204
0.723084	0.0392349
0.970498	0.0481874
0.940764	0.0331433
0.889206	0.0607849
0.952925	0.0918525
0.924076	0.0910252
0.758163	0.0552292
0.988229	0.0201752
0.843709	0.0299764
0.935469	0.057187
0.94577	0.0459017
0.984897	0.0498918
0.987833	0.0710424
0.546154	0.057998
0.889084	0.0396966
0.72354	0.0646683
0.951429	0.0294059
0.831823	0.0439161
0.965113	0.0426234
0.918352	0.0434151
0.948413	0.0425941
0.882321	0.0542559
0.71608	0.0659422
0.960493	0.09297
0.973391	0.0400886
0.626166	0.0529876
0.959885	0.0334622
0.942914	0.0455829
0.784872	0.0572528
0.822018	0.049889
0.936093	0.0605743
0.926765	0.045274
0.927235	0.0299251
0.714127	0.0343412
0.84876	0.033927
0.963052	0.0566736
0.723594	0.0505436
0.732599	0.0634797
0.790378	0.0718489
0.973517	0.0216529
0.550114	0.0415934
0.983742	0.0332004
0.945147	0.0473098
0.680157	0.0368143
0.761828	0.0300571
0.888821	0.0670387
0.998594	0.0316144
0.58994	0.0516757
0.571976	0.0571249
0.787478	0.0546612
0.972561	0.0480021
0.958052	0.0637854
0.61095	0.0260012
0.964233	0.0274786
0.709102	0.0252104
0.934714	0.0673174
0.761717	0.0666341
0.707104	0.0762747
0.924288	0.0316131
0.953753	0.0448986
0.96466	0.108024
0.607569	0.0579909
0.532511	0.0507002
0.780169	0.0558661
0.99251	0.0348987
0.985563	0.0357408
0.957329	0.0787538
0.908843	0.0601142
0.945806	0.033218
0.947621	0.0282575
0.880036	0.0431875
0.852922	0.0520883
0.934208	0.0423768
0.62141	0.0444519
0.643644	0.0464202
0.904746	0.0434999
0.982596	0.0489041
0.953363	0.0566217
0.847817	0.0478185
0.524521	0.066182
0.806651	0.0366742
0.981789	0.0251823
0.616542	0.0789602
0.89565	0.0583722
0.876873	0.0635203
0.926875	0.026882
0.787479	0.0495762
0.988196	0.0369094
0.971248	0.038405
0.649212	0.067422
0.588344	0.0479547
0.57206	0.048125
0.95283	0.0440149
0.747515	0.0345989
0.884582	0.0324527
0.945103	0.0436984
0.825772	0.0488348
0.953835	0.0752542
0.991403	0.0316301
0.814534	0.0306385
0.938869	0.0348816
0.893934	0.0968922
0.846267	0.0440289
0.963894	0.0522667
0.892081	0.0386451
0.664568	0.0419897
0.632765	0.0432531
0.84522	0.0473856
0.913496	0.0528821
0.97054	0.0493397
0.912906	0.0314261
0.955808	0.0320766
0.784282	0.0276037
0.923998	0.0284123
0.809351	0.040533
0.853055	0.0489342
0.539489	0.0400547
0.915227	0.0231164
0.79993	0.0344074
0.792483	0.0362102
0.80166	0.0329405
0.866762	0.0312309
0.897016	0.051293
0.895641	0.0410339
0.759137	0.0453785
0.887253	0.0438528
0.446453	0.0461098
0.648578	0.0520185
0.893005	0.0214766
0.908497	0.0340829
0.931523	0.0491802
0.911894	0.044471
0.649543	0.0461644
0.945365	0.0266708
0.301322	0.0322305
0.866801	0.0372796
0.421924	0.0311415
0.815531	0.0315753
0.929324	0.0519584
0.835391	0.0560276
0.903737	0.0389579
0.965815	0.0414513
0.794495	0.064226
0.855167	0.0455478
0.894241	0.0457721
0.971339	0.03812
0.720245	0.0369958
0.766301	0.0312521
0.928467	0.0445267
0.964419	0.0417873
0.936667	0.0347126
0.805117	0.0474397
0.887406	0.0628326
0.875355	0.0400938
0.692961	0.0431606
0.742389	0.0467313
0.869437	0.0398935
0.875491	0.0439894
0.944666	0.0240388
0.637411	0.0344485
0.793049	0.0544219
0.937212	0.0554267
0.898999	0.0288104
0.989653	0.0498896
0.941819	0.0376015
0.839741	0.0473391
0.667251	0.0519894
0.745976	0.0419571
0.949207	0.0196032
0.67533	0.0336899
0.568185	0.0360096
0.92622	0.0423461
0.964365	0.0240201
0.332821	0.0361172
0.441726	0.0790981
0.907079	0.0817319
0.449036	0.0756482
0.949803	0.0560595
0.829957	0.0669708
0.869143	0.0322725
0.872026	0.0385617
0.846817	0.0210257
0.941168	0.03777
0.920566	0.0229092
0.950013	0.0470446
0.554233	0.0498029
0.86952	0.0693272
0.925423	0.0580288
0.861289	0.0372108
0.760744	0.0686932
0.996066	0.0414907
0.679159	0.0539684
0.882857	0.0573403
0.937122	0.0632683
0.536503	0.0407937
0.813437	0.0315267
0.884106	0.0277327
0.39304	0.0534968
0.991487	0.0432026
0.705718	0.0674562
0.926618	0.027858
0.974612	0.0336189
0.950094	0.0567956
0.90223	0.0303548
0.897361	0.0504235
0.827402	0.0929759
0.646181	0.039011
0.875933	0.0597073
0.848158	0.0395222
0.866397	0.0321616
0.51098	0.0906214
0.965463	0.0403824
0.843668	0.0356775
0.989206	0.0411895
0.91464	0.0267531
0.818449	0.0677963
0.962156	0.0488114
0.647986	0.0801531
0.524478	0.0755925
0.8205	0.0343047
0.958625	0.0619576
0.98159	0.033966
0.692409	0.048484
0.857675	0.0356928
0.991866	0.0384741
0.74116	0.0297615
0.909345	0.0477651
0.866282	0.0477894
0.798994	0.0339365
0.767712	0.0313875
0.54759	0.051436
0.768299	0.0520566
0.733755	0.0592154
0.75988	0.0488963
0.791557	0.0327977
0.739812	0.0551998
0.828018	0.0381364
0.909663	0.0633917
0.952874	0.0502214
0.753345	0.0641881
0.573308	0.0461235
0.358448	0.0303969
0.975584	0.0266945
0.968509	0.0355205
0.718509	0.0574905
0.741042	0.0527742
0.677132	0.0798917
0.544319	0.062131
0.974263	0.0313404
0.888334	0.0751717
0.869834	0.0357597
0.723231	0.0365664
0.568286	0.0616002
0.980825	0.045484
0.764245	0.0574113
0.96089	0.0421834
0.845948	0.0348446
0.976624	0.0301368
0.794614	0.0598292
0.943722	0.0676433
0.666627	0.0661066
0.640274	0.0446123
0.988874	0.0417288
0.805327	0.0396184
0.821761	0.0283045
0.689415	0.0397076
0.659167	0.0363991
0.442946	0.0637185
0.208805	0.064372
0.10015	0.0506198
0.598969	0.0484556
0.712048	0.0566344
0.938748	0.0821361
0.646137	0.0300099
0.973921	0.0264208
0.76078	0.0368741
0.972213	0.0257351
0.964343	0.0301982
0.854831	0.0497004
0.937449	0.0919828
0.693456	0.0465094
0.44448	0.0332554
0.974142	0.0726602
0.809044	0.0589379
0.903666	0.0813418
0.729827	0.0356162
0.933718	0.050547
0.783079	0.0639319
0.985678	0.0292848
0.900804	0.0284727
0.866331	0.0376858
0.958933	0.0310083
0.914681	0.039615
0.841678	0.0549522
0.9909	0.0648028
0.733028	0.0434239
0.592978	0.0426151
0.725174	0.0427495
0.493464	0.0434096
0.962198	0.0814926
0.834769	0.041414
0.910562	0.0555716
0.845247	0.0392409
0.521238	0.0501014
0.86194	0.0395923
0.939946	0.0454575
0.503072	0.0611455
0.878533	0.0446753
0.865317	0.0330793
0.921561	0.0264407
0.842457	0.0330576
0.812402	0.0720252
0.969471	0.0390446
0.99179	0.0350773
0.996035	0.0323081
0.901625	0.0424717
0.917895	0.0460553
0.644582	0.0247014
0.576383	0.0397682
0.702478	0.0531812
0.992558	0.035586
0.984759	0.0283063
0.691998	0.0310003
0.838721	0.0845031
0.876383	0.0541086
0.968816	0.0371962
0.948836	0.0336477
0.984125	0.0243691
0.872469	0.0257635
0.789635	0.0298417
0.947225	0.0715126
0.960123	0.051912
0.961736	0.0303126
0.230154	0.0429982
0.904853	0.037737
0.944406	0.0423403
0.775519	0.0323032
0.978558	0.0569237
0.963579	0.0603317
0.880195	0.048641
0.562259	0.0579152
0.672279	0.0469171
0.979294	0.0259064
0.849419	0.0514305
0.519055	0.0389566
0.800678	0.0276138
0.794661	0.0495119
0.661884	0.0726658
0.962783	0.0339615
0.657591	0.0785051
0.800656	0.0437308
0.889963	0.0452326
0.789294	0.0548275
0.669907	0.0521776
0.93809	0.041237
0.839963	0.0532553
0.893471	0.0518963
0.770077	0.0731218
0.927226	0.0252428
0.945133	0.039039
0.960269	0.0389112
0.743281	0.0749745
0.287494	0.0481463
0.937486	0.0449735
0.966916	0.0392919
0.932167	0.0277559
0.517853	0.0513432
0.530465	0.031346
0.827592	0.0510552
0.844081	0.0526909
0.427706	0.0379955
0.662775	0.0443348
0.509813	0.033568
0.919681	0.0569715
0.893031	0.049208
0.834028	0.0396366
0.835566	0.0588615
0.752263	0.0460146
0.96225	0.0401111
0.919626	0.0332251
0.979602	0.0401248
0.87104	0.0600718
0.850564	0.0549948
0.848013	0.0964856
0.995181	0.0290899
0.777834	0.0335305
0.785727	0.023144
0.968319	0.0368602
0.819172	0.0361497
0.812952	0.035243
0.922686	0.0475972
0.246446	0.0395219
0.87895	0.0312803
0.974471	0.0826623
0.757088	0.0468699
0.999208	0.0414864
0.600678	0.0485395
0.8862	0.034314
0.55113	0.0322338
0.775817	0.0347017
0.897196	0.0420251
0.664659	0.0941764
0.660995	0.053671
0.840556	0.0658007
0.948786	0.0716294
0.993269	0.0412318
0.992755	0.060372
0.865299	0.0441703
0.991138	0.0558009
0.526411	0.050871
0.944205	0.0335892
0.98915	0.0530535
0.960478	0.0272175
0.764978	0.0722767
0.846541	0.0481175
0.841968	0.0249135
0.89113	0.0304268
0.995342	0.0418295
0.907929	0.0473648
0.523191	0.0534775
0.806255	0.0563233
0.987851	0.0197958
0.926645	0.0406208
0.99218	0.0268866
0.30341	0.0562168
0.791054	0.0485701
0.993963	0.0248676
0.952642	0.0507431
0.887045	0.0508008
0.806058	0.077483
0.827044	0.050545
0.42613	0.0453059
0.82235	0.059309
0.986386	0.0264689
0.511977	0.0541553
0.731376	0.0491118
0.393039	0.047462
0.419267	0.0299311
0.711446	0.0381185
0.818243	0.03652
0.877319	0.0327136
0.815248	0.0333743
0.998484	0.0388991
0.83538	0.06387
0.816759	0.0574252
0.423389	0.0406756
0.883619	0.108256
0.561575	0.0399832
0.49434	0.0415835
0.965581	0.0397854
0.99248	0.023671
0.875111	0.0188041
0.641487	0.0315195
0.888872	0.0616875
0.823944	0.0408671
0.828341	0.0616655
0.781523	0.0590975
0.849152	0.0437124
0.967291	0.046024
0.850407	0.0407275
0.608707	0.0422012
0.568329	0.0414729
0.864203	0.0323611
0.829207	0.0354984
0.971068	0.0331084
0.899282	0.062405
0.833145	0.0609568
0.942819	0.0351563
0.804938	0.0577023
0.590578	0.0635899
0.779305	0.0473969
0.462969	0.0393157
0.614996	0.0467934
0.986886	0.0246178
0.935385	0.0335082
0.977954	0.0446645
0.826921	0.0741959
0.591811	0.0548039
0.976882	0.0397247
0.984108	0.0236281
0.950819	0.0500938
0.844163	0.0532649
0.802531	0.0434743
0.983222	0.0268042
0.92191	0.0234384
0.96811	0.0291217
0.61356	0.0374033
0.815472	0.0317222
0.914204	0.0390835
0.534658	0.0506947
0.675904	0.0208984
0.946201	0.0595166
0.803078	0.0523171
0.814283	0.0378458
0.973765	0.029277
0.817974	0.0406448
0.673361	0.0509299
0.843332	0.0584247
0.897619	0.0681309
0.876191	0.05795
0.932575	0.0311509
0.968685	0.0310928
0.857224	0.0377406
0.939237	0.0355715
0.919987	0.0664216
0.793916	0.0626173
0.864052	0.0549714
0.938804	0.0496619
0.682465	0.0370084
0.99192	0.0388618
0.860488	0.024435
0.942772	0.0603996
0.955001	0.0366522
0.858262	0.0319184
0.788261	0.053671
0.995726	0.0374878
0.982685	0.0267513
0.96066	0.0260636
0.813916	0.0373405
0.959993	0.0382205
0.913584	0.0428519
0.937185	0.030897
0.84059	0.0773223
0.746074	0.0575044
0.89331	0.032746
0.652674	0.0463097
0.684571	0.0548554
0.316006	0.0389201
0.872425	0.060038
0.513332	0.0646544
0.748118	0.0337888
0.709925	0.04388
0.991444	0.0308682
0.766697	0.0281018
0.871195	0.0321808
0.905927	0.0381063
0.715835	0.0464142
0.973115	0.0469586
0.319964	0.0390471
0.816642	0.0406535
0.75219	0.0570888
0.761017	0.0604768
0.745288	0.0248735
0.958389	0.0282291
0.931713	0.0151817
0.892891	0.0451107
0.870642	0.0575332
0.78442	0.0673934
0.612414	0.044113
0.624206	0.0320125
0.996363	0.0241016
0.981832	0.0277252
0.799873	0.0319027
0.6619	0.043466
0.922981	0.0314586
0.986586	0.0261427
0.90045	0.040802
0.826173	0.0736757
0.728748	0.053665
0.957314	0.0256419
0.883652	0.0387696
0.528837	0.0375243
0.988113	0.0397267
0.45739	0.0485791
0.639327	0.051618
0.690006	0.0511497
0.733044	0.0426315
0.737789	0.0296466
0.918593	0.0432181
0.813313	0.0457361
0.750009	0.0386376
0.394775	0.0371144
0.898903	0.0389273
0.779867	0.0580974
0.844333	0.0496966
0.8584	0.0491587
0.510085	0.0426017
0.60205	0.0503098
0.724968	0.0688601
0.945546	0.0412992
0.574032	0.0499261
0.578632	0.0448045
0.713355	0.0365016
0.703778	0.0594529
0.828862	0.0505317
0.906489	0.0404216
0.937628	0.0448101
0.932009	0.0272957
0.437759	0.0366059
0.911518	0.0262468
0.89237	0.0293437
0.659685	0.0480506
0.667765	0.0380226
0.563927	0.058551
0.862852	0.0414059
0.546639	0.0460493
0.748693	0.0491556
0.65969	0.0514814
0.686201	0.0402886
0.787127	0.0269471
0.966824	0.0244761
0.620175	0.0467454
0.719465	0.0494407
0.739254	0.0528185
0.901247	0.0267635
0.923783	0.0364573
0.935501	0.0465049
0.615924	0.0355124
0.988281	0.0271181
0.975903	0.0614694
0.969592	0.0646506
0.930107	0.0459301
0.894966	0.0918543
0.513135	0.0476199
0.949381	0.0204925
0.963911	0.0358709
0.918499	0.0542233
0.669917	0.0503643
0.996606	0.0331736
0.946141	0.0442088
0.858599	0.0389037
0.660547	0.0371372
0.862673	0.0535123
0.904639	0.0570416
0.79921	0.0562259
0.41599	0.0458
0.713783	0.0339166
0.861865	0.0225636
0.960207	0.0337108
0.883213	0.0246658
0.735728	0.0579008
0.79862	0.0774237
0.984427	0.0378498
0.969685	0.0492658
0.515944	0.0903697
0.807297	0.0455947
0.386523	0.057283
0.85037	0.0359695
0.912192	0.0277362
0.853183	0.0454876
0.92029	0.0337376
0.929467	0.0315654
0.612134	0.0663792
0.930249	0.0836206
0.754337	0.0447919
0.990431	0.0287701
0.950182	0.0631308
0.927017	0.0445479
0.7928	0.0557079
0.990034	0.0250272
0.903119	0.0321395
0.934935	0.0742025
0.731988	0.0443182
0.650946	0.0563062
0.959941	0.0275134
0.972571	0.0283658
0.740917	0.0395919
0.983437	0.0244939
0.775319	0.0466499
0.973076	0.0337367
0.874775	0.0387462
0.976857	0.0263646
0.571273	0.0467139
0.902637	0.0332936
0.913206	0.0265387
0.87405	0.0285902
0.792704	0.0232254
0.975327	0.033374
0.841577	0.0513191
0.769335	0.0446688
0.995304	0.021969
0.91949	0.067778
0.796609	0.0505646
0.928794	0.0548794
0.965795	0.0264009
0.681527	0.0346161
0.922635	0.0235093
0.773763	0.0278821
0.904195	0.049606
0.918478	0.0395891
0.92019	0.0461753
0.523444	0.031317
0.989985	0.0232337
0.458828	0.0340429
0.978144	0.022135
0.883228	0.0240668
0.787561	0.0424631
0.745021	0.0641513
0.961256	0.0323302
0.54054	0.0721622
0.751458	0.0460512
0.957387	0.0296248
0.713778	0.0609312
0.960854	0.0375877
0.977783	0.0247426
0.54388	0.0469379
0.731419	0.0219945
0.975371	0.0629864
0.818066	0.0282454
0.751165	0.0683988
0.109969	0.0357547
0.187283	0.0350492
0.955724	0.0452624
0.655737	0.0421881
0.578494	0.0572758
0.904692	0.0247006
0.904191	0.0247887
0.902562	0.0346602
0.869882	0.0569818
0.880491	0.0652361
0.951418	0.0427202
0.930622	0.0970832
0.989442	0.0425666
0.979601	0.0460661
0.72225	0.0418033
0.818039	0.0746662
0.748658	0.0353941
0.837592	0.0424548
0.962477	0.0348347
0.887595	0.0406072
0.497802	0.0546461
0.983976	0.0324834
0.887981	0.0310767
0.942672	0.0499522
0.557617	0.0493189
0.817589	0.0330963
0.976923	0.0264486
0.928101	0.0309324
0.967834	0.0504365
0.901013	0.0880164
0.960097	0.0497931
0.71271	0.0525144
0.945585	0.0232322
0.785777	0.0681038
0.870929	0.0540453
0.444745	0.0362632
0.924356	0.0247034
0.987238	0.0251529
0.984279	0.0367122
0.913524	0.0713201
0.564231	0.046846
0.722869	0.0426063
0.569038	0.0234681
0.978619	0.0276206
0.997521	0.0605058
0.771026	0.0656526
0.822855	0.0632326
0.770853	0.0437219
0.984208	0.0439618
0.545394	0.0411929
0.841698	0.0394976
0.495698	0.0383769
0.792276	0.0295839
0.85712	0.0633755
0.906084	0.079621
0.918804	0.0363555
0.893435	0.0636344
0.915634	0.0558958
0.985426	0.0350908
0.678973	0.0321579
0.96781	0.0386838
0.923038	0.0619224
0.794246	0.0560169
0.791056	0.0609581
0.924388	0.0532884
0.961514	0.0659842
0.76326	0.032462
0.865854	0.0355778
0.983912	0.0372002
0.548756	0.0468198
0.991602	0.0583278
0.936225	0.0536056
0.881426	0.0419703
0.851567	0.0398818
0.629472	0.0497843
0.471157	0.0369984
0.539809	0.0397608
0.731934	0.0394056
0.979494	0.0288348
0.791475	0.0830693
0.90198	0.0365159
0.615675	0.0431072
0.971939	0.0249503
0.877529	0.0350066
0.955317	0.0430239
0.962215	0.033849
0.921042	0.0424764
0.895812	0.0295898
0.94162	0.0499096
0.918454	0.0338982
0.953518	0.0582457
0.780309	0.0453792
0.991253	0.0339219
0.944474	0.0234635
0.946755	0.0642369
0.838894	0.048304
0.995228	0.0692908
0.726051	0.0456738
0.72769	0.0293926
0.827996	0.0283986
0.677651	0.0349909
0.530121	0.0388095
0.492508	0.0478812
0.943712	0.0309437
0.874784	0.0505107
0.973317	0.0570653
0.94819	0.0385675
0.850888	0.0407424
0.797489	0.0467811
0.776452	0.0459001
0.944666	0.0380143
0.983375	0.0224213
0.936673	0.0351676
0.915182	0.0619557
0.664085	0.0765887
0.99889	0.0539583
0.765299	0.0259791
0.921838	0.0448315
0.92008	0.0358499
0.875671	0.0411939
0.929888	0.0675663
0.873042	0.0282319
0.964646	0.0409545
0.722303	0.0467913
0.977487	0.0448543
0.941226	0.0366598
0.54773	0.0537505
0.69736	0.0735386
0.787891	0.0515567
0.895581	0.0419252
0.663246	0.0407225
0.793712	0.0592385
0.621018	0.0397347
0.964107	0.055106
0.767777	0.056865
0.713563	0.0466865
0.787893	0.0306011
0.927802	0.0319613
0.963454	0.0473487
0.858736	0.0896164
0.496069	0.0436912
0.722627	0.046854
0.836707	0.041293
0.960901	0.0458594
0.927842	0.0415764
0.857661	0.0329392
0.865116	0.0542853
0.910615	0.0444469
0.836172	0.0897254
0.592223	0.066412
0.543916	0.042175
0.978912	0.040147
0.734118	0.0386831
0.929442	0.040873
0.956347	0.0490211
0.981582	0.0530357
0.984714	0.0458457
0.983906	0.0221101
0.824178	0.0432516
0.824817	0.036896
0.934643	0.0649611
0.942342	0.045874
0.885802	0.0535138
0.948092	0.0457025
0.987251	0.040648
0.987757	0.0401941
0.706768	0.0523792
0.972006	0.0329492
0.979244	0.0521562
0.912819	0.0751543
0.697351	0.0603742
0.945088	0.0668436
0.906162	0.0411897
0.628794	0.0506009
0.951392	0.0313316
0.755349	0.0392461
0.933206	0.0522815
0.807275	0.0960716
0.554511	0.046065
0.902021	0.0280229
0.900122	0.0503883
0.542147	0.0461944
0.981187	0.0292864
0.854069	0.0768692
0.560344	0.0228081
0.704551	0.078701
0.863093	0.0300457
0.963678	0.0296105
0.808804	0.0471806
0.93765	0.0404653
0.630182	0.0480707
0.749633	0.0308257
0.820066	0.0258718
0.960612	0.05418
0.950895	0.0238464
0.994212	0.0438491
0.912999	0.0534704
0.954868	0.0301746
0.847666	0.0624009
0.792179	0.0334026
0.833379	0.0677868
0.844422	0.0486878
0.318905	0.0400571
0.862043	0.0408532
0.914502	0.0201253
0.948756	0.0344663
0.96857	0.032816
0.882346	0.070626
0.937242	0.0475882
0.794572	0.0371939
0.903755	0.0473172
0.944783	0.0301726
0.455787	0.0498152
0.64132	0.0470452
0.69517	0.0445844
0.820567	0.0453685
0.857982	0.0560247
0.861042	0.0531938
0.911953	0.0415623
0.758319	0.0326138
0.61745	0.0670642
0.831743	0.0442966
0.974611	0.0359683
0.987218	0.0444157
0.847591	0.0399149
0.809962	0.081781
0.888071	0.0337904
0.800648	0.0397684
0.831086	0.0384176
0.80495	0.052065
0.744175	0.0637227
0.964779	0.0348774
0.874207	0.0432972
0.853031	0.0429528
0.75701	0.0342075
0.908024	0.0408085
0.802111	0.0409475
0.892412	0.0526591
0.725467	0.0384657
0.942947	0.029151
0.927126	0.0306457
0.929858	0.0444117
0.861276	0.0844625
0.649549	0.0418972
0.917342	0.059161
0.801389	0.0426856
0.96645	0.029349
0.697358	0.0640957
0.406502	0.0539677
0.953629	0.069056
0.601246	0.0514429
0.636321	0.0503614
0.913901	0.0583542
0.872009	0.0296438
0.630076	0.0490021
0.596917	0.0357354
0.699274	0.0456963
0.815195	0.0513208
0.755997	0.0729404
0.87584	0.0817731
0.790658	0.0542532
0.823697	0.0333034
0.674511	0.0431192
0.980403	0.0306707
0.934863	0.0336148
0.273714	0.0432087
0.721481	0.0390481
0.788212	0.0290378
0.993409	0.0380146
0.534272	0.0708071
0.95347	0.067004
0.932125	0.0470374
0.812618	0.0427674
0.973959	0.0386208
0.304085	0.0579018
0.305795	0.0650373
0.719118	0.0320648
0.485377	0.0462378
0.716536	0.0518025
0.76433	0.0630809
0.808566	0.0711882
0.917107	0.0366638
0.852719	0.0335754
0.781774	0.0344424
0.975492	0.0567936
0.600032	0.037429
0.899749	0.0289572
0.967797	0.0565571
0.908205	0.0303506
0.724029	0.0696487
0.595096	0.0416829
0.451712	0.0514176
0.717596	0.0357002
0.963185	0.035531
0.689407	0.0793862
0.840067	0.0435176
0.986989	0.0369671
0.960607	0.0651216
0.956676	0.0286889
0.997641	0.0425604
0.865902	0.0428292
0.91982	0.0247639
0.664966	0.0531583
0.484067	0.0870295
0.793822	0.084703
0.944339	0.0305906
0.943535	0.0311978
0.776003	0.0435095
0.717427	0.0244096
0.853181	0.0719299
0.981842	0.0384408
0.806553	0.0429469
0.508329	0.0235336
0.257897	0.0995725
0.938216	0.0515395
0.699956	0.0446049
0.996522	0.045577
0.777326	0.0507075
0.789859	0.0773925
0.954897	0.0215585
0.986644	0.0320445
0.943781	0.0227397
0.995462	0.021481
0.879853	0.0422475
0.92597	0.0428115
0.924531	0.0558609
0.965813	0.0404677
0.955527	0.0367875
0.940361	0.0262317
0.630675	0.0516198
0.809447	0.0333349
0.9579	0.0612221
0.960747	0.0318428
0.899503	0.089747
0.77035	0.0607372
0.933532	0.034891
0.386711	0.0612006
0.669832	0.0445828
0.580723	0.0344661
0.995657	0.030083
0.959559	0.0632352
0.502715	0.0504173
0.889743	0.0713262
0.656845	0.0563217
0.962587	0.0458893
0.959892	0.0265817
0.92298	0.0230002
0.974352	0.0234567
0.910918	0.0658961
0.778736	0.0290733
0.678352	0.0386488
0.956959	0.0268718
0.978684	0.0337241
0.961862	0.046627
0.863596	0.0601935
0.678221	0.0402196
0.837679	0.035216
0.981088	0.0555558
0.768534	0.0970461
0.959243	0.0275162
0.979136	0.0314994
0.873742	0.0479477
0.945976	0.0548676
0.91624	0.0269786
0.817059	0.021872
0.93679	0.0600191
0.95418	0.0293459
0.686672	0.0438237
0.450706	0.058236
0.966902	0.0421053
0.508672	0.0705488
0.510598	0.0433536
0.442771	0.0379642
0.693786	0.0391472
0.576914	0.0439531
0.859998	0.124588
0.880751	0.0312416
0.484782	0.0595049
0.766045	0.0338591
0.650847	0.0463464
0.813625	0.083036
0.972833	0.0361531
0.974561	0.0348137
0.807174	0.039711
0.807573	0.0644091
0.399848	0.0424473
0.657759	0.0352415
0.945299	0.0330048
0.494921	0.0479545
0.945648	0.0355095
0.453385	0.0647865
0.984723	0.0350886
0.610549	0.0350838
0.704217	0.0331416
0.731132	0.0429755
0.944105	0.0368768
0.990529	0.0289963
0.835277	0.0549266
0.914402	0.120923
0.966734	0.0320355
0.893449	0.0723716
0.575381	0.0408439
0.946097	0.067027
0.886714	0.0601776
0.529871	0.0448531
0.560434	0.0563108
0.890756	0.029428
0.90058	0.0358649
0.864933	0.0720522
0.852642	0.030441
0.787849	0.0521964
0.997368	0.0365812
0.921058	0.0305295
0.930364	0.0345506
0.940328	0.0667722
0.53536	0.0521387
0.776762	0.031688
0.742268	0.0430839
0.627161	0.0367977
0.965992	0.0465444
0.95833	0.0270316
0.914333	0.0320678
0.861054	0.0448113
0.982437	0.0415652
0.99112	0.0456309
0.500635	0.0597073
0.747814	0.0317116
0.968711	0.0655674
0.772596	0.036365
0.842281	0.0365398
0.509964	0.0470259
0.798464	0.036263
0.546465	0.0512085
0.808277	0.0496954
0.942166	0.0253565
0.994596	0.0390388
0.792399	0.0282358
0.924154	0.0273738
0.77355	0.0612653
0.678946	0.0251348
0.961809	0.0318395
0.88409	0.0392008
0.895392	0.0709803
0.772526	0.0216091
0.810078	0.0382085
0.795181	0.0481767
0.803779	0.0607035
0.931957	0.046951
0.405728	0.0434914
0.965343	0.0414636
0.994075	0.0349648
0.898349	0.0256764
0.908481	0.0538019
0.853822	0.0474756
0.940417	0.0289767
0.923268	0.0486032
0.845133	0.0308224
0.970211	0.0385401
0.959096	0.0305141
0.752705	0.0320496
0.964397	0.0638881
0.947226	0.0566527
0.920509	0.0275413
0.0294808	0.0171186
0.567041	0.0386749
0.701286	0.0587259
0.888972	0.039383
0.914692	0.0607037
0.943025	0.0464778
0.774785	0.0421603
0.965296	0.0315136
0.489448	0.0370121
0.474708	0.0263694
0.910146	0.0274726
0.44052	0.0440434
0.943718	0.0416406
0.479433	0.0452003
0.50397	0.0425763
0.954179	0.0233137
0.888196	0.0334588
0.545025	0.0499443
0.738051	0.055046
0.9735	0.0360104
0.860273	0.0511547
0.815146	0.0317081
0.965487	0.0705898
0.977501	0.0298487
0.90498	0.0277527
0.975636	0.0405504
0.838566	0.0651268
0.613046	0.0581586
0.734127	0.0698328
0.671089	0.0407665
0.932771	0.0374094
0.964697	0.0316961
0.989245	0.0497014
0.950503	0.0522764
0.938564	0.0234632
0.753995	0.0447666
0.834286	0.0431239
0.45274	0.0720152
0.774471	0.0403012
0.927925	0.0482382
0.982021	0.044656
0.903349	0.0245402
0.743122	0.0309155
0.795285	0.0425556
0.856846	0.030206
0.875732	0.0899083
0.894087	0.040836
0.960352	0.0284039
0.720434	0.0501424
0.978018	0.0339206
0.989531	0.0357322
0.846767	0.0377635
0.662127	0.0385918
0.83937	0.0373294
0.988963	0.0403851
0.601974	0.0380827
0.988408	0.0345798
0.947801	0.0269855
0.839279	0.0722364
0.753323	0.0798049
0.990893	0.0497137
0.553268	0.0330605
0.426243	0.0427917
0.910313	0.051447
0.918042	0.0338739
0.981976	0.0471278
0.31647	0.0289145
0.382356	0.0328834
0.825405	0.0690467
0.964366	0.0527664
0.838641	0.0591279
0.992753	0.0353402
0.937162	0.0319645
0.999123	0.0332329
0.977599	0.0393976
0.803454	0.0303245
0.458793	0.0359028
0.655251	0.0977714
0.982769	0.0272352
0.810096	0.0804322
0.749985	0.0444423
0.767313	0.0512816
0.97181	0.036501
0.620337	0.0705303
0.555976	0.0469456
0.964109	0.0306297
0.923261	0.0243454
0.749214	0.0708125
0.761383	0.031867
0.92483	0.0406015
0.830851	0.0220636
0.97239	0.0272055
0.911608	0.0657636
0.747271	0.0304156
0.80918	0.0606734
0.99228	0.07027
0.973181	0.0335324
0.729247	0.0549515
0.7942	0.0518217
0.689265	0.0558799
0.585642	0.0357642
0.312385	0.0452296
0.975548	0.0410754
0.889026	0.0254952
0.699806	0.031488
0.815613	0.0401496
0.450355	0.028894
0.980314	0.0445471
0.285979	0.0471188
0.83328	0.0438569
0.983468	0.0433162
0.995147	0.0337233
0.53198	0.0308889
0.969376	0.0462968
0.966749	0.036875
0.906658	0.0503615
0.830969	0.0973355
0.914762	0.0630345
0.692073	0.0333186
0.96545	0.0415081
0.985962	0.0407674
0.810997	0.0692016
0.689496	0.0339995
0.964659	0.0436282
0.988122	0.0296484
0.430494	0.0384912
0.98003	0.0299912
0.981221	0.0564224
0.772599	0.0479499
0.790522	0.0255056
0.847944	0.0335742
0.959115	0.0393136
0.981041	0.0244776
0.62337	0.0396648
0.577474	0.0347131
0.717342	0.0592172
0.965089	0.0339531
0.887656	0.0262591
0.974458	0.0551524
0.78725	0.0385163
0.885927	0.0403752
0.693685	0.0355339
0.909928	0.0556914
0.756844	0.0327946
0.604233	0.0780189
0.974442	0.0374449
0.899956	0.0384145
0.724546	0.042079
0.829021	0.0365841
0.917036	0.0353893
0.892788	0.0308907
0.973698	0.0313751
0.926344	0.0477901
0.784134	0.0737334
0.585643	0.0367149
0.602784	0.0596369
0.689323	0.0795097
0.960007	0.0500711
0.894377	0.0336166
0.7778	0.0539624
0.934409	0.0582091
0.699278	0.0595917
0.708641	0.0401463
0.941642	0.0339597
0.963404	0.0493246
0.988819	0.0427002
0.764572	0.0457899
0.919054	0.0306554
0.942692	0.0276373
0.274603	0.0505209
0.586601	0.0480427
0.533462	0.0453175
0.976212	0.0306507
0.914583	0.0366436
0.904319	0.0313364
0.375236	0.0743793
0.913431	0.0394242
0.695541	0.0583131
0.70615	0.0364923
0.894579	0.0393735
0.987901	0.0629231
0.911634	0.0285903
0.868737	0.0338163
0.98746	0.0421419
0.910897	0.0287838
0.953145	0.0294488
0.684899	0.0558391
0.899578	0.0506004
0.91229	0.0279287
0.744424	0.0359082
0.368937	0.0265405
0.83935	0.0440225
0.859884	0.0460995
0.649327	0.0337512
0.948323	0.0542828
0.893671	0.0635799
0.948699	0.0288301
0.842029	0.0459034
0.919884	0.0364428
0.940557	0.0386668
0.890284	0.0428323
0.913418	0.0453254
0.808912	0.0616516
0.887095	0.0411708
0.931453	0.0350075
0.89725	0.0345011
0.803194	0.0356276
0.685591	0.0432562
0.896985	0.05989
0.946955	0.0351716
0.637566	0.0458602
0.959062	0.0378292
0.934106	0.0541904
0.399928	0.0273073
0.799506	0.0338421
0.773199	0.054773
0.760715	0.0490535
0.942838	0.0343239
0.959552	0.0557168
0.910254	0.0525954
0.965617	0.0377705
0.96792	0.0316165
0.432772	0.0392178
0.815208	0.0432866
0.590495	0.0332725
0.849565	0.0420287
0.88998	0.0677086
0.979326	0.0519674
0.946155	0.0380523
0.567518	0.0612598
0.985116	0.0400756
0.941106	0.0276306
0.9856	0.0328906
0.960349	0.0448877
0.919114	0.0693312
0.295005	0.0319902
0.86098	0.0318821
0.475252	0.0510072
0.424381	0.0397182
0.718143	0.0425041
0.849089	0.0369859
0.987995	0.0699762
0.908782	0.0561817
0.921309	0.0693006
0.781198	0.0415464
0.67989	0.0389948
0.932814	0.0518496
0.640701	0.0327472
0.877008	0.0237457
0.534551	0.0433963
0.593447	0.0397833
0.954826	0.0277016
0.93362	0.029192
0.903152	0.0211944
0.297728	0.0606366
0.88569	0.0299747
0.823511	0.106395
0.938144	0.0545628
0.400189	0.041031
0.394839	0.0374817
0.657547	0.037133
0.666598	0.0284593
0.901689	0.0525334
0.693878	0.033351
0.946437	0.0313792
0.560821	0.0513139
0.590205	0.0414216
0.898244	0.069951
0.427709	0.0396153
0.739482	0.0493431
0.963172	0.020975
0.556228	0.0436838
0.467004	0.0401415
0.920969	0.028014
0.908459	0.0455421
0.717356	0.0419063
0.901081	0.0444408
0.741145	0.0514212
0.856383	0.0266502
0.757918	0.0296849
0.669841	0.0320226
0.849956	0.0491691
0.951211	0.0305084
0.951022	0.0981691
0.888052	0.0382543
0.78103	0.0573239
0.850718	0.028486
0.920932	0.0533253
0.734785	0.0427511
0.687389	0.0423939
0.664781	0.0543068
0.479321	0.0415107
0.398009	0.0406135
0.78214	0.0707499
0.928801	0.041818
0.960386	0.0598772
0.858145	0.128013
0.898001	0.0761913
0.995611	0.0392372
0.86395	0.056491
0.86157	0.0434898
0.743138	0.030378
0.478767	0.0538274
0.809189	0.0456874
0.91963	0.0560068
0.450683	0.0375987
0.658165	0.0482892
0.945242	0.0329553
0.699063	0.0311446
0.686946	0.0472331
0.862493	0.0504562
0.96912	0.0607488
0.746679	0.0425694
0.586404	0.0509771
0.868047	0.0401425
0.463494	0.0367643
0.890694	0.0291194
0.983315	0.0274574
0.861879	0.0350411
0.996581	0.0587357
0.850078	0.0352077
0.830581	0.0374076
0.890241	0.0250808
0.960815	0.0392473
0.578597	0.0323667
0.978636	0.0491581
0.863729	0.056395
0.318064	0.0483887
0.969822	0.0216486
0.896411	0.0332321
0.58323	0.0456019
0.717024	0.0543763
0.823357	0.0398413
0.987572	0.0278805
0.889188	0.0338384
0.945941	0.0546171
0.577506	0.0378961
0.936435	0.0236815
0.910282	0.0331353
0.858281	0.0340872
0.985977	0.030007
0.720983	0.0309872
0.910422	0.0333436
0.961537	0.0527572
0.622862	0.0567168
0.764753	0.0429963
0.988545	0.0233613
0.748389	0.0808629
0.735899	0.0359116
0.993694	0.0373729
0.796361	0.0331662
0.781781	0.0222905
0.766204	0.0516343
0.975319	0.0587649
0.918892	0.0418006
0.761861	0.0455806
0.720123	0.0488967
0.502717	0.0435449
0.929921	0.0600968
0.74258	0.042104
0.883078	0.0339598
0.830223	0.0525477
0.869707	0.0587432
0.573643	0.0525962
0.932506	0.0328296
0.714256	0.0493704
0.623996	0.0499206
0.526532	0.034551
0.953987	0.0278387
0.947358	0.0318407
0.791791	0.0525439
0.949711	0.0270718
0.692547	0.0346375
0.801228	0.0912051
0.966509	0.0210451
0.846305	0.0346532
0.465738	0.0620617
0.901861	0.0260645
0.862982	0.0247208
0.911172	0.0379676
0.856564	0.0281137
0.749121	0.0298626
0.830367	0.031102
0.949144	0.0542233
0.800126	0.0718607
0.918376	0.0246549
0.95212	0.0538948
0.897038	0.03629
0.915803	0.0411595
0.351765	0.0572911
0.951449	0.0560747
0.831512	0.0351681
0.849263	0.0322682
0.818918	0.037749
0.87169	0.0372241
0.573617	0.0370011
0.978468	0.0471997
0.920292	0.0331216
0.827078	0.0606042
0.777838	0.045404
0.669148	0.0398648
0.944153	0.0384304
0.888881	0.0832359
0.700236	0.0593567
0.922956	0.0322797
0.890147	0.0480743
0.892574	0.0606861
0.931063	0.0367036
0.790251	0.0652895
0.929183	0.0250712
0.670173	0.047953
0.933633	0.0321923
0.604225	0.0613046
0.80664	0.0276618
0.618629	0.0450369
0.438142	0.0487228
0.954045	0.0273693
0.560229	0.0274597
0.616673	0.0603838
0.935696	0.0479811
0.647179	0.0289627
0.371764	0.0385154
0.749578	0.0298098
0.933601	0.0482973
0.721189	0.0371227
0.963483	0.0422466
0.519618	0.0748093
0.701407	0.059345
0.801719	0.0388088
0.946933	0.0256922
0.374954	0.0718581
0.75336	0.0430192
0.710803	0.0419751
0.604716	0.0580356
0.759725	0.0265838
0.967649	0.0465262
0.636227	0.0448927
0.928386	0.0324858
0.800184	0.0263933
0.922789	0.0218579
[truncated: 8,001 more rows]

## Sheet: PLC_band4
cos_i	reflectance
0.710895	0.0683141
0.964879	0.0422731
0.926729	0.1101
0.802043	0.096116
0.774951	0.0683564
0.892441	0.0579389
0.883045	0.0832352
0.795105	0.0672915
0.836582	0.0721946
0.971507	0.0820414
0.662254	0.0361495
0.54045	0.0404324
0.911643	0.0251654
0.893011	0.110312
0.855421	0.100563
0.783089	0.105789
0.820861	0.0604184
0.812435	0.0640924
0.625823	0.056844
0.80089	0.0414292
0.523693	0.0345168
0.945654	0.0498803
0.884841	0.10197
0.773491	0.0822149
0.87004	0.0726814
0.52199	0.0565593
0.842902	0.0541126
0.942961	0.0640971
0.669034	0.0609121
0.648712	0.0670326
0.950014	0.0620916
0.77145	0.122362
0.352293	0.0575927
0.905966	0.0740698
0.866863	0.108832
0.983153	0.077579
0.942897	0.0705539
0.716791	0.0439653
0.575953	0.0417863
0.836131	0.0421533
0.995684	0.0387662
0.970322	0.0484324
0.964115	0.0423438
0.900314	0.0430495
0.928042	0.0657612
0.794637	0.0875623
0.673668	0.0749144
0.829452	0.0825808
0.876916	0.1209
0.724942	0.0627342
0.823601	0.058546
0.984864	0.0627046
0.937399	0.0639871
0.798257	0.0537199
0.817829	0.0757956
0.971256	0.0455263
0.472652	0.036873
0.895153	0.0443981
0.977354	0.0665355
0.797905	0.086222
0.94852	0.0567383
0.566445	0.0529156
0.862397	0.0719274
0.99602	0.069436
0.692056	0.053011
0.945671	0.0588039
0.761238	0.0368629
0.617102	0.0505141
0.889244	0.0806989
0.779327	0.0611497
0.185975	0.0466731
0.960221	0.120573
0.956363	0.0432901
0.981555	0.0744518
0.310732	0.0481274
0.586381	0.0613547
0.484417	0.0458358
0.668744	0.0790328
0.769428	0.0607708
0.967349	0.0392217
0.832475	0.0628044
0.753745	0.0760708
0.735594	0.0845803
0.963106	0.10306
0.265248	0.0392767
0.453804	0.0615553
0.659066	0.0648651
0.915303	0.0528568
0.944149	0.0393293
0.889329	0.103244
0.953458	0.0656152
0.940232	0.0631474
0.952386	0.0793163
0.735863	0.0671171
0.699794	0.0738619
0.754756	0.0781276
0.507143	0.0427156
0.976697	0.0722953
0.985474	0.0694982
0.835342	0.0821425
0.762857	0.0715103
0.686945	0.0665912
0.840974	0.0437715
0.950224	0.0492828
0.977607	0.103533
0.73338	0.091283
0.680031	0.0811832
0.868889	0.085745
0.945047	0.0383029
0.967006	0.0403427
0.876403	0.075724
0.700009	0.0758373
0.949747	0.111824
0.913751	0.0440079
0.742142	0.0998209
0.649829	0.082697
0.601036	0.0495704
0.781623	0.061842
0.988848	0.0960057
0.841051	0.0655962
0.89905	0.0814099
0.465327	0.0664781
0.921344	0.0797288
0.743499	0.0491935
0.437296	0.0639658
0.595027	0.0357245
0.857976	0.036632
0.66027	0.0488399
0.924894	0.0863334
0.466506	0.0583477
0.938346	0.108761
0.913795	0.0577479
0.20476	0.0493826
0.608362	0.0586773
0.972804	0.067442
0.96523	0.0923109
0.607015	0.048459
0.730378	0.0391248
0.821868	0.0929012
0.968481	0.0445163
0.900543	0.0692971
0.509322	0.0499645
0.995422	0.0534704
0.482138	0.0482888
0.843135	0.101386
0.962595	0.0789615
0.782876	0.0601447
0.838214	0.0353698
0.756691	0.041147
0.814864	0.0435436
0.984616	0.0536234
0.834452	0.0499133
0.893796	0.0658295
0.928903	0.0993024
0.901986	0.071507
0.976499	0.141027
0.757118	0.095113
0.681242	0.109295
0.7546	0.0823933
0.937539	0.0926861
0.827957	0.0716105
0.874724	0.101515
0.851868	0.0959874
0.768799	0.111162
0.804656	0.0688657
0.904438	0.065051
0.568139	0.0562015
0.447756	0.0520621
0.883274	0.0997306
0.930682	0.0576571
0.682635	0.0741767
0.983841	0.0432582
0.990496	0.0400332
0.734093	0.0567117
0.433857	0.0568706
0.638772	0.0561461
0.853396	0.0721485
0.884318	0.0752511
0.975279	0.0462447
0.947186	0.097379
0.92132	0.0693672
0.748746	0.0929129
0.788092	0.0613944
0.984166	0.0795157
0.941628	0.0802511
0.761847	0.0364809
0.524336	0.0365034
0.575088	0.0561998
0.934093	0.0373817
0.803024	0.108948
0.9158	0.0880747
0.870302	0.0999949
0.817396	0.0643177
0.89366	0.0814163
0.334432	0.0509892
0.413195	0.063627
0.953543	0.0587046
0.995027	0.119312
0.600051	0.0772834
0.951117	0.0822607
0.649043	0.0701875
0.821754	0.08957
0.849637	0.0974372
0.602944	0.068651
0.664055	0.0397189
0.822394	0.0630512
0.936843	0.0433803
0.732229	0.0571765
0.891545	0.0617453
0.749819	0.049511
0.9344	0.064188
0.774476	0.0898441
0.869716	0.0738692
0.766557	0.058849
0.727414	0.0704717
0.826911	0.0832684
0.727056	0.0346277
0.58511	0.0457825
0.520015	0.0370957
0.862794	0.054083
0.85104	0.121596
0.806448	0.105285
0.952057	0.0827772
0.946722	0.130511
0.874203	0.0698082
0.241448	0.0683646
0.482533	0.0482619
0.521263	0.047845
0.672827	0.0896037
0.530758	0.0389709
0.946792	0.0417255
0.890573	0.039558
0.883222	0.134487
0.858539	0.133561
0.582163	0.086609
0.992065	0.111898
0.107826	0.0302295
0.973204	0.0373198
0.678189	0.0515091
0.679974	0.0457651
0.900662	0.0489017
0.696251	0.0685004
0.6525	0.0187191
0.415511	0.0473156
0.511419	0.0628114
0.822931	0.0798124
0.822781	0.0519706
0.912291	0.0538915
0.68357	0.0839561
0.55766	0.0558541
0.952673	0.079898
0.940267	0.0645224
0.967521	0.0972161
0.71284	0.0623173
0.795874	0.0838061
0.97778	0.0412262
0.956817	0.0375093
0.820656	0.0913037
0.535795	0.0835194
0.948201	0.0721114
0.439252	0.0409934
0.969483	0.0992727
0.891832	0.0523123
0.82123	0.0559653
0.793133	0.0813147
0.926615	0.0685315
0.623729	0.0679804
0.880741	0.0821996
0.876933	0.0357856
0.96465	0.0783968
0.866006	0.0871249
0.461785	0.0672808
0.43657	0.0357867
0.936039	0.0758938
0.9036	0.0520738
0.761192	0.0400159
0.809947	0.0368997
0.638809	0.0317541
0.851779	0.0351253
0.985332	0.0463083
0.68513	0.0679794
0.877493	0.0709463
0.909838	0.0754897
0.800333	0.104443
0.891972	0.0827184
0.555362	0.0633364
0.977424	0.097209
0.964037	0.0703673
0.831477	0.0567833
0.707471	0.0539007
0.937854	0.0485407
0.658011	0.0588912
0.693579	0.0496743
0.864962	0.0522547
0.96269	0.0820811
0.683684	0.0841107
0.835326	0.119861
0.755189	0.0749741
0.667641	0.080247
0.982342	0.0443017
0.607375	0.0991385
0.658628	0.0544657
0.557976	0.0678935
0.977828	0.0488994
0.994184	0.0369425
0.973521	0.102263
0.859075	0.152611
0.717384	0.0977981
0.981101	0.0954049
0.985377	0.0931641
0.620047	0.0565586
0.947668	0.10112
0.636676	0.0389217
0.949842	0.03571
0.952452	0.041832
0.79313	0.0467398
0.574758	0.059468
0.897892	0.0638751
0.611852	0.0532887
0.900583	0.0915486
0.684709	0.0786727
0.981622	0.0478839
0.892293	0.0405539
0.814626	0.0359672
0.621341	0.0901187
0.485697	0.0767295
0.43963	0.0856624
0.79615	0.0499332
0.969378	0.0685193
0.734399	0.0772373
0.846088	0.0464358
0.536611	0.0267582
0.630121	0.0378432
0.818055	0.049503
0.846583	0.0526546
0.873323	0.0420906
0.893558	0.0429167
0.977546	0.0641014
0.819262	0.10765
0.962855	0.0914342
0.914538	0.0954492
0.578573	0.0972136
0.650844	0.0668264
0.68815	0.0758258
0.927579	0.0346925
0.685808	0.0484844
0.93798	0.0733592
0.945457	0.0973683
0.907945	0.105665
0.885501	0.0964656
0.994625	0.0859524
0.499221	0.0686669
0.692528	0.0910444
0.427567	0.0519059
0.659109	0.0600921
0.945878	0.0622667
0.781432	0.0399125
0.501106	0.0304359
0.696434	0.0431543
0.696862	0.0351196
0.807525	0.0397641
0.976492	0.041598
0.596072	0.0555194
0.920942	0.0754055
0.660327	0.0886647
0.809914	0.121739
0.419814	0.0364134
0.885079	0.0464414
0.869646	0.0446475
0.680384	0.0987678
0.969943	0.0703669
0.674309	0.0630784
0.975435	0.0444531
0.864658	0.0849423
0.540508	0.0648898
0.86917	0.0850069
0.998889	0.0704995
0.635647	0.0761579
0.883194	0.117901
0.946659	0.0437096
0.939335	0.0791272
0.768613	0.105963
0.731683	0.102432
0.474763	0.0606357
0.982628	0.0394391
0.952732	0.116617
0.952246	0.107288
0.897971	0.0569053
0.859126	0.074405
0.871898	0.0683047
0.837464	0.0381158
0.508899	0.0387096
0.854565	0.104133
0.629682	0.0994438
0.977218	0.0760031
0.755098	0.109459
0.723084	0.0547888
0.970498	0.0823625
0.940764	0.0565097
0.889206	0.0795162
0.952925	0.136475
0.924076	0.111464
0.758163	0.060965
0.988229	0.0362594
0.843709	0.0389005
0.935469	0.0926945
0.94577	0.0877839
0.984897	0.109129
0.987833	0.103819
0.546154	0.0737494
0.889084	0.0720054
0.72354	0.0765966
0.951429	0.0517518
0.831823	0.0513904
0.965113	0.0734171
0.918352	0.0731439
0.948413	0.0900405
0.882321	0.0840641
0.71608	0.0914918
0.960493	0.118834
0.973391	0.0676049
0.626166	0.0605295
0.959885	0.030984
0.942914	0.0878132
0.784872	0.066322
0.822018	0.0562085
0.936093	0.0832463
0.926765	0.0416572
0.927235	0.0422713
0.714127	0.0405627
0.84876	0.0379942
0.963052	0.0861103
0.723594	0.0686464
0.732599	0.0848252
0.790378	0.0883448
0.973517	0.0432449
0.550114	0.0511193
0.983742	0.0496047
0.945147	0.0673154
0.680157	0.0410495
0.761828	0.0382106
0.888821	0.107037
0.998594	0.0781299
0.58994	0.0844358
0.571976	0.0843064
0.787478	0.0945901
0.972561	0.0985566
0.958052	0.0852477
0.61095	0.0292283
0.964233	0.0520938
0.709102	0.0390011
0.934714	0.0947495
0.761717	0.107094
0.707104	0.0966694
0.924288	0.0635285
0.953753	0.0960446
0.96466	0.129665
0.607569	0.0548167
0.532511	0.0514583
0.780169	0.0644285
0.99251	0.0619756
0.985563	0.0662345
0.957329	0.103236
0.908843	0.113181
0.945806	0.0321167
0.947621	0.0425514
0.880036	0.0695575
0.852922	0.0997884
0.934208	0.0709631
0.62141	0.0879181
0.643644	0.0807537
0.904746	0.0706085
0.982596	0.0780819
0.953363	0.1028
0.847817	0.0751643
0.524521	0.0478123
0.806651	0.0418804
0.981789	0.0398606
0.616542	0.0832368
0.89565	0.0973521
0.876873	0.0724757
0.926875	0.040851
0.787479	0.0771561
0.988196	0.0806223
0.971248	0.0613509
0.649212	0.0848397
0.588344	0.0788952
0.57206	0.056762
0.95283	0.0450412
0.747515	0.0422709
0.884582	0.0397264
0.945103	0.0837707
0.825772	0.0820558
0.953835	0.0793282
0.991403	0.0545569
0.814534	0.0585204
0.938869	0.0749402
0.893934	0.146497
0.846267	0.0435467
0.963894	0.0529136
0.892081	0.0636691
0.664568	0.0490165
0.632765	0.04905
0.84522	0.0874681
0.913496	0.081616
0.97054	0.0920563
0.912906	0.0633379
0.955808	0.0581635
0.784282	0.0565867
0.923998	0.0561499
0.809351	0.0933029
0.853055	0.0860695
0.539489	0.0573275
0.915227	0.0446762
0.79993	0.0732955
0.792483	0.0556232
0.80166	0.0313039
0.866762	0.058768
0.897016	0.107033
0.895641	0.080039
0.759137	0.0510074
0.887253	0.0755491
0.446453	0.0553259
0.648578	0.0523608
0.893005	0.0485499
0.908497	0.0384257
0.931523	0.092347
0.911894	0.081338
0.649543	0.087084
0.945365	0.0444608
0.301322	0.0378604
0.866801	0.0641579
0.421924	0.0396303
0.815531	0.0421621
0.929324	0.0856556
0.835391	0.0884448
0.903737	0.0543781
0.965815	0.112332
0.794495	0.115307
0.855167	0.0728926
0.894241	0.0703034
0.971339	0.0355233
0.720245	0.0323745
0.766301	0.033869
0.928467	0.0879848
0.964419	0.0855809
0.936667	0.0641424
0.805117	0.0722984
0.887406	0.0919433
0.875355	0.0563509
0.692961	0.0511207
0.742389	0.0518563
0.869437	0.0348842
0.875491	0.0473316
0.944666	0.0447968
0.637411	0.0419037
0.793049	0.106916
0.937212	0.0985733
0.898999	0.0422244
0.989653	0.106908
0.941819	0.0776226
0.839741	0.0593433
0.667251	0.0559554
0.745976	0.0428803
0.949207	0.0362843
0.67533	0.0399978
0.568185	0.0515641
0.92622	0.0642813
0.964365	0.043134
0.332821	0.0484491
0.441726	0.0539613
0.907079	0.090049
0.449036	0.0945668
0.949803	0.119605
0.829957	0.0676082
0.869143	0.0570625
0.872026	0.0678697
0.846817	0.0470252
0.941168	0.0538039
0.920566	0.0327786
0.950013	0.100129
0.554233	0.0746037
0.86952	0.0843655
0.925423	0.103106
0.861289	0.0584228
0.760744	0.0995249
0.996066	0.096285
0.679159	0.0661627
0.882857	0.0614224
0.937122	0.066046
0.536503	0.0426045
0.813437	0.042878
0.884106	0.0443314
0.39304	0.036139
0.991487	0.03989
0.705718	0.103207
0.926618	0.0502827
0.974612	0.0613829
0.950094	0.083195
0.90223	0.0533519
0.897361	0.0777694
0.827402	0.127469
0.646181	0.0555098
0.875933	0.103636
0.848158	0.0709805
0.866397	0.0320469
0.51098	0.0842161
0.965463	0.0853728
0.843668	0.0631175
0.989206	0.0935974
0.91464	0.0576619
0.818449	0.102944
0.962156	0.10394
0.647986	0.128201
0.524478	0.0531806
0.8205	0.0366685
0.958625	0.0975917
0.98159	0.0777465
0.692409	0.0621543
0.857675	0.071905
0.991866	0.0511364
0.74116	0.0499682
0.909345	0.0994976
0.866282	0.0532568
0.798994	0.0384263
0.767712	0.0369079
0.54759	0.0900661
0.768299	0.0701965
0.733755	0.0846441
0.75988	0.0751399
0.791557	0.0423329
0.739812	0.0874584
0.828018	0.0474282
0.909663	0.130494
0.952874	0.085897
0.753345	0.0725575
0.573308	0.0870462
0.358448	0.0357764
0.975584	0.0397039
0.968509	0.0550447
0.718509	0.0844983
0.741042	0.0712858
0.677132	0.105325
0.544319	0.0902834
0.974263	0.0698007
0.888334	0.145256
0.869834	0.0575817
0.723231	0.0650288
0.568286	0.0737622
0.980825	0.0720664
0.764245	0.0729862
0.96089	0.0391238
0.845948	0.0520086
0.976624	0.0459775
0.794614	0.0901089
0.943722	0.110372
0.666627	0.074427
0.640274	0.0749823
0.988874	0.0370917
0.805327	0.0596376
0.821761	0.0389377
0.689415	0.0452027
0.659167	0.0653641
0.442946	0.0623109
0.208805	0.0712316
0.10015	0.0422056
0.598969	0.0554217
0.712048	0.115565
0.938748	0.0970431
0.646137	0.0345567
0.973921	0.0426709
0.76078	0.0384285
0.972213	0.0412195
0.964343	0.0417095
0.854831	0.0836873
0.937449	0.12073
0.693456	0.0550628
0.44448	0.0430813
0.974142	0.138124
0.809044	0.0772406
0.903666	0.102297
0.729827	0.0565053
0.933718	0.0797826
0.783079	0.0707934
0.985678	0.0441506
0.900804	0.0415426
0.866331	0.0512854
0.958933	0.0454547
0.914681	0.0764014
0.841678	0.108229
0.9909	0.0928174
0.733028	0.0588853
0.592978	0.0618457
0.725174	0.0560635
0.493464	0.0468145
0.962198	0.123945
0.834769	0.0564169
0.910562	0.130913
0.845247	0.0645922
0.521238	0.0638205
0.86194	0.0552033
0.939946	0.0464529
0.503072	0.0667109
0.878533	0.0761818
0.865317	0.0357983
0.921561	0.0376461
0.842457	0.0380092
0.812402	0.104979
0.969471	0.0913705
0.99179	0.0514348
0.996035	0.0697356
0.901625	0.0714427
0.917895	0.0741093
0.644582	0.0405082
0.576383	0.0660456
0.702478	0.102069
0.992558	0.0518645
0.984759	0.0457078
0.691998	0.0463146
0.838721	0.150759
0.876383	0.0783513
0.968816	0.0648742
0.948836	0.051247
0.984125	0.0425939
0.872469	0.0381227
0.789635	0.0396125
0.947225	0.120959
0.960123	0.097688
0.961736	0.0725816
0.230154	0.0550583
0.904853	0.0627598
0.944406	0.0761335
0.775519	0.0326682
0.978558	0.0784207
0.963579	0.0728352
0.880195	0.0833779
0.562259	0.0872108
0.672279	0.0550539
0.979294	0.0533921
0.849419	0.0571216
0.519055	0.0399674
0.800678	0.0370651
0.794661	0.0647997
0.661884	0.0808256
0.962783	0.0518399
0.657591	0.103821
0.800656	0.0778577
0.889963	0.0930678
0.789294	0.0801634
0.669907	0.0862871
0.93809	0.0591043
0.839963	0.0711525
0.893471	0.0731127
0.770077	0.0990888
0.927226	0.0427986
0.945133	0.0590546
0.960269	0.076596
0.743281	0.103407
0.287494	0.0489011
0.937486	0.0479929
0.966916	0.0811335
0.932167	0.049383
0.517853	0.0674232
0.530465	0.0427773
0.827592	0.0555727
0.844081	0.0967594
0.427706	0.0425037
0.662775	0.0473294
0.509813	0.0369824
0.919681	0.0689148
0.893031	0.0702991
0.834028	0.064572
0.835566	0.0816192
0.752263	0.0850786
0.96225	0.0739575
0.919626	0.0487513
0.979602	0.0769311
0.87104	0.102726
0.850564	0.0565625
0.848013	0.105342
0.995181	0.055401
0.777834	0.0728817
0.785727	0.0471462
0.968319	0.0709768
0.819172	0.064903
0.812952	0.054108
0.922686	0.0921591
0.246446	0.0367565
0.87895	0.0428485
0.974471	0.0845768
0.757088	0.0948996
0.999208	0.0926227
0.600678	0.0595838
0.8862	0.0342669
0.55113	0.0381933
0.775817	0.0395614
0.897196	0.0581205
0.664659	0.0983283
0.660995	0.0659475
0.840556	0.108085
0.948786	0.119858
0.993269	0.083594
0.992755	0.149041
0.865299	0.0494313
0.991138	0.0803574
0.526411	0.0740519
0.944205	0.0629837
0.98915	0.0936273
0.960478	0.0475702
0.764978	0.093491
0.846541	0.047316
0.841968	0.0386964
0.89113	0.0334767
0.995342	0.0852125
0.907929	0.0995275
0.523191	0.0676194
0.806255	0.0927183
0.987851	0.041785
0.926645	0.068761
0.99218	0.0435518
0.30341	0.0504026
0.791054	0.0561912
0.993963	0.0396646
0.952642	0.0836763
0.887045	0.0720838
0.806058	0.0930287
0.827044	0.0778931
0.42613	0.0644515
0.82235	0.106057
0.986386	0.0450047
0.511977	0.052016
0.731376	0.0728631
0.393039	0.050849
0.419267	0.0292763
0.711446	0.0458713
0.818243	0.0402016
0.877319	0.0477337
0.815248	0.0287036
0.998484	0.087037
0.83538	0.104708
0.816759	0.0947264
0.423389	0.0555112
0.883619	0.106651
0.561575	0.0514078
0.49434	0.0417731
0.965581	0.0853769
0.99248	0.0467217
0.875111	0.0365738
0.641487	0.0380978
0.888872	0.0747469
0.823944	0.0677369
0.828341	0.109056
0.781523	0.0972742
0.849152	0.0918188
0.967291	0.0999521
0.850407	0.0636749
0.608707	0.0482822
0.568329	0.0431461
0.864203	0.0360001
0.829207	0.0365265
0.971068	0.0393642
0.899282	0.0828816
0.833145	0.0885931
0.942819	0.0499151
0.804938	0.130323
0.590578	0.0788176
0.779305	0.0769162
0.462969	0.042536
0.614996	0.0539221
0.986886	0.0475386
0.935385	0.042993
0.977954	0.0932877
0.826921	0.112512
0.591811	0.058512
0.976882	0.0654736
0.984108	0.0433394
0.950819	0.0701673
0.844163	0.082101
0.802531	0.0682284
0.983222	0.0526071
0.92191	0.042058
0.96811	0.0488568
0.61356	0.0399807
0.815472	0.0462891
0.914204	0.0616015
0.534658	0.0527954
0.675904	0.0435072
0.946201	0.111089
0.803078	0.111245
0.814283	0.0552128
0.973765	0.045568
0.817974	0.0691429
0.673361	0.0588133
0.843332	0.100553
0.897619	0.109169
0.876191	0.0881117
0.932575	0.0634426
0.968685	0.062284
0.857224	0.0388782
0.939237	0.0452041
0.919987	0.109506
0.793916	0.109563
0.864052	0.0854959
0.938804	0.117254
0.682465	0.0509254
0.99192	0.0648127
0.860488	0.041186
0.942772	0.0896795
0.955001	0.064133
0.858262	0.0579675
0.788261	0.116568
0.995726	0.0614857
0.982685	0.0470322
0.96066	0.038375
0.813916	0.0475594
0.959993	0.0648635
0.913584	0.0778468
0.937185	0.0709153
0.84059	0.0965139
0.746074	0.117734
0.89331	0.0605738
0.652674	0.0426802
0.684571	0.0895789
0.316006	0.0457849
0.872425	0.124327
0.513332	0.106364
0.748118	0.036972
0.709925	0.0443451
0.991444	0.0441621
0.766697	0.0424821
0.871195	0.062088
0.905927	0.0548731
0.715835	0.0543143
0.973115	0.0754797
0.319964	0.0408785
0.816642	0.068481
0.75219	0.102013
0.761017	0.0951326
0.745288	0.0340561
0.958389	0.0534165
0.931713	0.0368442
0.892891	0.0705187
0.870642	0.0917387
0.78442	0.124794
0.612414	0.0510164
0.624206	0.0314432
0.996363	0.040927
0.981832	0.0390722
0.799873	0.041889
0.6619	0.0526069
0.922981	0.0245791
0.986586	0.0398487
0.90045	0.0771288
0.826173	0.105376
0.728748	0.0730048
0.957314	0.0460119
0.883652	0.067566
0.528837	0.0507604
0.988113	0.0884073
0.45739	0.0708254
0.639327	0.0898801
0.690006	0.057052
0.733044	0.0637201
0.737789	0.0487486
0.918593	0.0558657
0.813313	0.0708506
0.750009	0.0399216
0.394775	0.0418346
0.898903	0.0605498
0.779867	0.0930352
0.844333	0.0913395
0.8584	0.0923854
0.510085	0.063861
0.60205	0.0871637
0.724968	0.115853
0.945546	0.0531305
0.574032	0.0615471
0.578632	0.0554663
0.713355	0.0317294
0.703778	0.0797055
0.828862	0.0866968
0.906489	0.0848747
0.937628	0.0760243
0.932009	0.0419601
0.437759	0.0486246
0.911518	0.0535368
0.89237	0.0518228
0.659685	0.0668488
0.667765	0.0484621
0.563927	0.0705941
0.862852	0.0387785
0.546639	0.0508155
0.748693	0.0829051
0.65969	0.0680325
0.686201	0.0604726
0.787127	0.0408043
0.966824	0.04399
0.620175	0.0699238
0.719465	0.0737426
0.739254	0.109075
0.901247	0.0422995
0.923783	0.0499367
0.935501	0.0711012
0.615924	0.0556146
0.988281	0.0457592
0.975903	0.104601
0.969592	0.104517
0.930107	0.0848533
0.894966	0.112371
0.513135	0.0600897
0.949381	0.0392699
0.963911	0.0569014
0.918499	0.0812812
0.669917	0.0440031
0.996606	0.0695823
0.946141	0.0521406
0.858599	0.0829829
0.660547	0.0469439
0.862673	0.0757416
0.904639	0.0824615
0.79921	0.100868
0.41599	0.0573291
0.713783	0.0375181
0.861865	0.0406284
0.960207	0.0517853
0.883213	0.0389411
0.735728	0.0860896
0.79862	0.0896649
0.984427	0.0767879
0.969685	0.114502
0.515944	0.11321
0.807297	0.0814817
0.386523	0.0640248
0.85037	0.0531891
0.912192	0.046607
0.853183	0.0503591
0.92029	0.0569928
0.929467	0.0500721
0.612134	0.0810753
0.930249	0.103111
0.754337	0.0896494
0.990431	0.0449051
0.950182	0.114102
0.927017	0.0864594
0.7928	0.0760849
0.990034	0.0447665
0.903119	0.0515542
0.934935	0.146147
0.731988	0.0634532
0.650946	0.0702433
0.959941	0.0525766
0.972571	0.051004
0.740917	0.0725447
0.983437	0.0446495
0.775319	0.0543933
0.973076	0.0484828
0.874775	0.0590406
0.976857	0.0448622
0.571273	0.0720355
0.902637	0.0796703
0.913206	0.0446464
0.87405	0.0453659
0.792704	0.0481005
0.975327	0.0513433
0.841577	0.0754636
0.769335	0.0685275
0.995304	0.0381324
0.91949	0.0734979
0.796609	0.0820476
0.928794	0.0928507
0.965795	0.0466204
0.681527	0.0367396
0.922635	0.0447757
0.773763	0.0408288
0.904195	0.120332
0.918478	0.0569005
0.92019	0.0705001
0.523444	0.0608439
0.989985	0.0382915
0.458828	0.043433
0.978144	0.0402914
0.883228	0.0443596
0.787561	0.0823794
0.745021	0.0827602
0.961256	0.0690718
0.54054	0.0895579
0.751458	0.0767716
0.957387	0.0481163
0.713778	0.0963761
0.960854	0.0690884
0.977783	0.044822
0.54388	0.0593365
0.731419	0.0524156
0.975371	0.121958
0.818066	0.0552902
0.751165	0.0798663
0.109969	0.0333705
0.187283	0.0505309
0.955724	0.0961064
0.655737	0.05043
0.578494	0.0590875
0.904692	0.0408002
0.904191	0.0518103
0.902562	0.0614846
0.869882	0.0878566
0.880491	0.0907503
0.951418	0.0745138
0.930622	0.144174
0.989442	0.0733972
0.979601	0.0833669
0.72225	0.053299
0.818039	0.125917
0.748658	0.035505
0.837592	0.0925527
0.962477	0.0724651
0.887595	0.0686748
0.497802	0.0775541
0.983976	0.0678852
0.887981	0.0424871
0.942672	0.0819584
0.557617	0.0610365
0.817589	0.0585851
0.976923	0.0452545
0.928101	0.0581854
0.967834	0.0806902
0.901013	0.132499
0.960097	0.0813518
0.71271	0.063333
0.945585	0.0420534
0.785777	0.125805
0.870929	0.0900592
0.444745	0.0411688
0.924356	0.0473694
0.987238	0.0419991
0.984279	0.061204
0.913524	0.120827
0.564231	0.0593082
0.722869	0.0711084
0.569038	0.0432983
0.978619	0.0429036
0.997521	0.101075
0.771026	0.076162
0.822855	0.0798563
0.770853	0.0954057
0.984208	0.104744
0.545394	0.0506157
0.841698	0.0527583
0.495698	0.047995
0.792276	0.0463554
0.85712	0.118955
0.906084	0.099593
0.918804	0.0557612
0.893435	0.0694101
0.915634	0.0821891
0.985426	0.0669124
0.678973	0.0397791
0.96781	0.0897525
0.923038	0.070156
0.794246	0.0937637
0.791056	0.101487
0.924388	0.109645
0.961514	0.131379
0.76326	0.0461533
0.865854	0.0559686
0.983912	0.0645273
0.548756	0.0558401
0.991602	0.112024
0.936225	0.0808163
0.881426	0.0703573
0.851567	0.0391642
0.629472	0.0562739
0.471157	0.0359231
0.539809	0.0425646
0.731934	0.0462963
0.979494	0.0424765
0.791475	0.128064
0.90198	0.075876
0.615675	0.0571152
0.971939	0.0385626
0.877529	0.0532051
0.955317	0.0822155
0.962215	0.0622657
0.921042	0.0436004
0.895812	0.0430435
0.94162	0.107569
0.918454	0.0591364
0.953518	0.0745616
0.780309	0.0795029
0.991253	0.0604506
0.944474	0.0419917
0.946755	0.106887
0.838894	0.115303
0.995228	0.121353
0.726051	0.0772827
0.72769	0.0459773
0.827996	0.0461238
0.677651	0.0480623
0.530121	0.0462435
0.492508	0.0599184
0.943712	0.050242
0.874784	0.0534908
0.973317	0.0972602
0.94819	0.057462
0.850888	0.049132
0.797489	0.0605148
0.776452	0.0861862
0.944666	0.0392608
0.983375	0.0399062
0.936673	0.0541617
0.915182	0.106371
0.664085	0.094092
0.99889	0.132616
0.765299	0.0446186
0.921838	0.0479377
0.92008	0.05071
0.875671	0.0631892
0.929888	0.140646
0.873042	0.0447092
0.964646	0.0697706
0.722303	0.0789315
0.977487	0.0457983
0.941226	0.0382169
0.54773	0.0598542
0.69736	0.117841
0.787891	0.111261
0.895581	0.0612134
0.663246	0.0481785
0.793712	0.0693015
0.621018	0.0473985
0.964107	0.079732
0.767777	0.0826046
0.713563	0.0491595
0.787893	0.0546304
0.927802	0.0487115
0.963454	0.0758891
0.858736	0.113566
0.496069	0.0435605
0.722627	0.0562801
0.836707	0.0557714
0.960901	0.0776851
0.927842	0.060282
0.857661	0.0530235
0.865116	0.113027
0.910615	0.0699297
0.836172	0.116052
0.592223	0.0757179
0.543916	0.0435092
0.978912	0.0600683
0.734118	0.0492051
0.929442	0.08212
0.956347	0.0900898
0.981582	0.08188
0.984714	0.0767667
0.983906	0.0392947
0.824178	0.0665162
0.824817	0.0608701
0.934643	0.105762
0.942342	0.0623412
0.885802	0.113927
0.948092	0.0973031
0.987251	0.0727684
0.987757	0.060552
0.706768	0.0746339
0.972006	0.0731844
0.979244	0.0831059
0.912819	0.121438
0.697351	0.094856
0.945088	0.0943144
0.906162	0.0437228
0.628794	0.0600113
0.951392	0.0457606
0.755349	0.0739696
0.933206	0.0866437
0.807275	0.121467
0.554511	0.0766355
0.902021	0.0483923
0.900122	0.100675
0.542147	0.0711888
0.981187	0.0473842
0.854069	0.0967109
0.560344	0.0389007
0.704551	0.093406
0.863093	0.0476648
0.963678	0.0423819
0.808804	0.0930055
0.93765	0.0620435
0.630182	0.0501161
0.749633	0.0411804
0.820066	0.0448634
0.960612	0.0933115
0.950895	0.0399379
0.994212	0.0426836
0.912999	0.095262
0.954868	0.0579771
0.847666	0.0977387
0.792179	0.0675754
0.833379	0.100308
0.844422	0.058308
0.318905	0.0410911
0.862043	0.0538964
0.914502	0.0367787
0.948756	0.0613042
0.96857	0.0563114
0.882346	0.0971056
0.937242	0.0877661
0.794572	0.0602472
0.903755	0.0483987
0.944783	0.0575377
0.455787	0.0473638
0.64132	0.065082
0.69517	0.0518547
0.820567	0.0537007
0.857982	0.0815076
0.861042	0.108129
0.911953	0.0447141
0.758319	0.0535224
0.61745	0.0835513
0.831743	0.0955962
0.974611	0.0535889
0.987218	0.0993077
0.847591	0.0478496
0.809962	0.123034
0.888071	0.0525475
0.800648	0.048691
0.831086	0.0547075
0.80495	0.0951692
0.744175	0.0812329
0.964779	0.0595049
0.874207	0.0643324
0.853031	0.0594494
0.75701	0.0532914
0.908024	0.07532
0.802111	0.049946
0.892412	0.084869
0.725467	0.0515787
0.942947	0.0444455
0.927126	0.0490186
0.929858	0.0703759
0.861276	0.0952302
0.649549	0.0515767
0.917342	0.0998601
0.801389	0.0667324
0.96645	0.0582011
0.697358	0.0918004
0.406502	0.0581129
0.953629	0.0726844
0.601246	0.077463
0.636321	0.0683793
0.913901	0.115289
0.872009	0.0468216
0.630076	0.0767174
0.596917	0.0435552
0.699274	0.0532747
0.815195	0.0919156
0.755997	0.0888296
0.87584	0.124728
0.790658	0.0743824
0.823697	0.0435593
0.674511	0.0701191
0.980403	0.0375493
0.934863	0.058137
0.273714	0.0594175
0.721481	0.0498279
0.788212	0.0421255
0.993409	0.0664513
0.534272	0.109206
0.95347	0.0907993
0.932125	0.076899
0.812618	0.0587075
0.973959	0.0766586
0.304085	0.0447974
0.305795	0.0408315
0.719118	0.0365652
0.485377	0.0460714
0.716536	0.0732542
0.76433	0.100902
0.808566	0.10144
0.917107	0.0619007
0.852719	0.0709709
0.781774	0.0580956
0.975492	0.0582551
0.600032	0.0456162
0.899749	0.0405832
0.967797	0.0941591
0.908205	0.0421156
0.724029	0.0728844
0.595096	0.068555
0.451712	0.0677417
0.717596	0.0404198
0.963185	0.0622942
0.689407	0.0948953
0.840067	0.0650954
0.986989	0.0586911
0.960607	0.0958787
0.956676	0.048323
0.997641	0.0922301
0.865902	0.0877456
0.91982	0.0348905
0.664966	0.0623718
0.484067	0.0886742
0.793822	0.103312
0.944339	0.0472216
0.943535	0.0250654
0.776003	0.0820299
0.717427	0.0577974
0.853181	0.109139
0.981842	0.0602022
0.806553	0.0657723
0.508329	0.0452378
0.257897	0.0573474
0.938216	0.0982052
0.699956	0.0833383
0.996522	0.0954292
0.777326	0.0937447
0.789859	0.0973319
0.954897	0.0346906
0.986644	0.0539535
0.943781	0.0419776
0.995462	0.0436569
0.879853	0.0769878
0.92597	0.0744315
0.924531	0.100513
0.965813	0.0567568
0.955527	0.0573637
0.940361	0.0424399
0.630675	0.0640423
0.809447	0.0441129
0.9579	0.0836365
0.960747	0.0532538
0.899503	0.126223
0.77035	0.0808377
0.933532	0.041183
0.386711	0.0571653
0.669832	0.0552319
0.580723	0.0419246
0.995657	0.060962
0.959559	0.0920589
0.502715	0.0443074
0.889743	0.0887807
0.656845	0.108293
0.962587	0.0731948
0.959892	0.0481903
0.92298	0.0349966
0.974352	0.0387295
0.910918	0.118824
0.778736	0.0440616
0.678352	0.0492102
0.956959	0.0462714
0.978684	0.0625118
0.961862	0.101121
0.863596	0.121251
0.678221	0.0586151
0.837679	0.0620293
0.981088	0.07498
0.768534	0.116696
0.959243	0.0389395
0.979136	0.0398967
0.873742	0.0512407
0.945976	0.0833851
0.91624	0.0406015
0.817059	0.0362727
0.93679	0.117207
0.95418	0.0589871
0.686672	0.096076
0.450706	0.0583766
0.966902	0.0763551
0.508672	0.092027
0.510598	0.0561134
0.442771	0.0438643
0.693786	0.0421788
0.576914	0.0463545
0.859998	0.19084
0.880751	0.0338496
0.484782	0.0658252
0.766045	0.0525401
0.650847	0.0633644
0.813625	0.0918043
0.972833	0.0487916
0.974561	0.0495358
0.807174	0.0771641
0.807573	0.0796988
0.399848	0.0512709
0.657759	0.0654374
0.945299	0.0499642
0.494921	0.0417197
0.945648	0.0774039
0.453385	0.0627418
0.984723	0.0681016
0.610549	0.0397852
0.704217	0.0437528
0.731132	0.0506162
0.944105	0.0388001
0.990529	0.0512195
0.835277	0.0531823
0.914402	0.133049
0.966734	0.0621123
0.893449	0.1033
0.575381	0.0412245
0.946097	0.116421
0.886714	0.0762357
0.529871	0.0604288
0.560434	0.0670288
0.890756	0.0416971
0.90058	0.0559539
0.864933	0.0918794
0.852642	0.0435427
0.787849	0.0730286
0.997368	0.0615659
0.921058	0.0471553
0.930364	0.0418389
0.940328	0.123213
0.53536	0.0681059
0.776762	0.0400791
0.742268	0.0513215
0.627161	0.0406838
0.965992	0.10299
0.95833	0.0422007
0.914333	0.0507552
0.861054	0.0722161
0.982437	0.0959822
0.99112	0.118411
0.500635	0.0825699
0.747814	0.0476767
0.968711	0.113181
0.772596	0.0518127
0.842281	0.0619673
0.509964	0.0511572
0.798464	0.0559832
0.546465	0.0595248
0.808277	0.0954355
0.942166	0.040262
0.994596	0.0625724
0.792399	0.0397632
0.924154	0.0425029
0.77355	0.0785591
0.678946	0.0419622
0.961809	0.0432265
0.88409	0.0546347
0.895392	0.103577
0.772526	0.0423127
0.810078	0.0731796
0.795181	0.0939784
0.803779	0.0769942
0.931957	0.0981622
0.405728	0.0501211
0.965343	0.0664078
0.994075	0.055431
0.898349	0.0398806
0.908481	0.0635391
0.853822	0.0508319
0.940417	0.043885
0.923268	0.102159
0.845133	0.0293944
0.970211	0.0844049
0.959096	0.0434421
0.752705	0.0558945
0.964397	0.119427
0.947226	0.0699983
0.920509	0.052115
0.0294808	0.058372
0.567041	0.0479737
0.701286	0.0668634
0.888972	0.0511541
0.914692	0.0844092
0.943025	0.0814445
0.774785	0.0438878
0.965296	0.0585088
0.489448	0.064898
0.474708	0.0463239
0.910146	0.0507214
0.44052	0.0569785
0.943718	0.0630945
0.479433	0.0586677
0.50397	0.0364188
0.954179	0.039205
0.888196	0.0590085
0.545025	0.0576783
0.738051	0.0742797
0.9735	0.0859538
0.860273	0.0950383
0.815146	0.0347749
0.965487	0.0832597
0.977501	0.0612389
0.90498	0.0290999
0.975636	0.0893847
0.838566	0.117996
0.613046	0.0665096
0.734127	0.0816648
0.671089	0.0556834
0.932771	0.0602535
0.964697	0.0530718
0.989245	0.077479
0.950503	0.0748038
0.938564	0.0401197
0.753995	0.0671092
0.834286	0.104719
0.45274	0.074768
0.774471	0.076121
0.927925	0.0728121
0.982021	0.0776419
0.903349	0.0370327
0.743122	0.0366768
0.795285	0.0497509
0.856846	0.0543113
0.875732	0.100463
0.894087	0.0613153
0.960352	0.0372552
0.720434	0.0758637
0.978018	0.0640399
0.989531	0.0616529
0.846767	0.0906257
0.662127	0.0602233
0.83937	0.0579505
0.988963	0.0707771
0.601974	0.0496385
0.988408	0.0605488
0.947801	0.0379065
0.839279	0.12138
0.753323	0.0856691
0.990893	0.0920332
0.553268	0.0417872
0.426243	0.0580504
0.910313	0.0674266
0.918042	0.0548172
0.981976	0.055961
0.31647	0.0395174
0.382356	0.044421
0.825405	0.105051
0.964366	0.0721256
0.838641	0.0933427
0.992753	0.0689317
0.937162	0.048551
0.999123	0.0562832
0.977599	0.0579402
0.803454	0.0423768
0.458793	0.0439353
0.655251	0.102527
0.982769	0.0507808
0.810096	0.114962
0.749985	0.0505024
0.767313	0.0637864
0.97181	0.0666641
0.620337	0.0753644
0.555976	0.0644355
0.964109	0.066567
0.923261	0.0421652
0.749214	0.0833207
0.761383	0.0428089
0.92483	0.059828
0.830851	0.0371649
0.97239	0.0461157
0.911608	0.102376
0.747271	0.0472692
0.80918	0.0827512
0.99228	0.138853
0.973181	0.0606112
0.729247	0.0969421
0.7942	0.0869538
0.689265	0.0934968
0.585642	0.0536318
0.312385	0.0413527
0.975548	0.0681255
0.889026	0.0559677
0.699806	0.0437674
0.815613	0.0664882
0.450355	0.0454098
0.980314	0.0701486
0.285979	0.0670478
0.83328	0.0677066
0.983468	0.0679221
0.995147	0.0624039
0.53198	0.0450738
0.969376	0.0673984
0.966749	0.0326474
0.906658	0.0855022
0.830969	0.118318
0.914762	0.115166
0.692073	0.0386101
0.96545	0.0618709
0.985962	0.060742
0.810997	0.0899588
0.689496	0.0302034
0.964659	0.0744665
0.988122	0.0448412
0.430494	0.0402204
0.98003	0.0499085
0.981221	0.0854816
0.772599	0.0814756
0.790522	0.0467234
0.847944	0.0542446
0.959115	0.0550974
0.981041	0.0455558
0.62337	0.0637297
0.577474	0.0660376
0.717342	0.0906372
0.965089	0.0567471
0.887656	0.0423657
0.974458	0.0735608
0.78725	0.0426221
0.885927	0.0437912
0.693685	0.0395806
0.909928	0.0884287
0.756844	0.051736
0.604233	0.0965396
0.974442	0.0630167
0.899956	0.0691402
0.724546	0.0767137
0.829021	0.0713859
0.917036	0.061573
0.892788	0.0560702
0.973698	0.0619968
0.926344	0.0905955
0.784134	0.0757762
0.585643	0.0448139
0.602784	0.121705
0.689323	0.110316
0.960007	0.0858145
0.894377	0.0362843
0.7778	0.0723182
0.934409	0.106121
0.699278	0.0888786
0.708641	0.065741
0.941642	0.0472281
0.963404	0.0775886
0.988819	0.0656217
0.764572	0.0715338
0.919054	0.05248
0.942692	0.0427231
0.274603	0.0392662
0.586601	0.0710827
0.533462	0.060861
0.976212	0.0492831
0.914583	0.0697184
0.904319	0.0378177
0.375236	0.0893838
0.913431	0.0746052
0.695541	0.0771759
0.70615	0.042431
0.894579	0.0886115
0.987901	0.117409
0.911634	0.0539629
0.868737	0.0447209
0.98746	0.0639692
0.910897	0.0378889
0.953145	0.043244
0.684899	0.0886742
0.899578	0.0748633
0.91229	0.0446256
0.744424	0.0391715
0.368937	0.0362787
0.83935	0.0756871
0.859884	0.0830614
0.649327	0.0626764
0.948323	0.121212
0.893671	0.129325
0.948699	0.052933
0.842029	0.0564663
0.919884	0.0407984
0.940557	0.0684414
0.890284	0.0474344
0.913418	0.0581358
0.808912	0.135756
0.887095	0.111757
0.931453	0.0602345
0.89725	0.0495453
0.803194	0.0438789
0.685591	0.0592841
0.896985	0.085015
0.946955	0.0496093
0.637566	0.0870727
0.959062	0.0656884
0.934106	0.0924893
0.399928	0.0364422
0.799506	0.0490983
0.773199	0.0940432
0.760715	0.0873738
0.942838	0.0566124
0.959552	0.100708
0.910254	0.0861267
0.965617	0.0884262
0.96792	0.059384
0.432772	0.0511722
0.815208	0.0714641
0.590495	0.0389414
0.849565	0.0675929
0.88998	0.082438
0.979326	0.0877041
0.946155	0.0615336
0.567518	0.0727649
0.985116	0.0400715
0.941106	0.043105
0.9856	0.0434614
0.960349	0.072461
0.919114	0.101804
0.295005	0.0338073
0.86098	0.0431155
0.475252	0.0560933
0.424381	0.0415423
0.718143	0.0625211
0.849089	0.062472
0.987995	0.138404
0.908782	0.0831014
0.921309	0.0979731
0.781198	0.0616151
0.67989	0.0537437
0.932814	0.0782458
0.640701	0.0378409
0.877008	0.0337941
0.534551	0.0884781
0.593447	0.0489028
0.954826	0.0468806
0.93362	0.054948
0.903152	0.041863
0.297728	0.0584328
0.88569	0.0442331
0.823511	0.123793
0.938144	0.0906738
0.400189	0.0496674
0.394839	0.0411414
0.657547	0.0434438
0.666598	0.0360284
0.901689	0.0646373
0.693878	0.0687854
0.946437	0.0622729
0.560821	0.0631945
0.590205	0.0621443
0.898244	0.107992
0.427709	0.0420645
0.739482	0.0491162
0.963172	0.0363681
0.556228	0.0605914
0.467004	0.0413507
0.920969	0.0396575
0.908459	0.107958
0.717356	0.0539765
0.901081	0.0760306
0.741145	0.0488318
0.856383	0.0401542
0.757918	0.0373243
0.669841	0.0423609
0.849956	0.0886694
0.951211	0.0473841
0.951022	0.124696
0.888052	0.087005
0.78103	0.0658452
0.850718	0.0508437
0.920932	0.0843684
0.734785	0.103048
0.687389	0.0732207
0.664781	0.0653316
0.479321	0.0351336
0.398009	0.0455306
0.78214	0.0903996
0.928801	0.0457662
0.960386	0.0819291
0.858145	0.128676
0.898001	0.113334
0.995611	0.0689257
0.86395	0.0608767
0.86157	0.0680829
0.743138	0.0511711
0.478767	0.0697897
0.809189	0.0415715
0.91963	0.0888453
0.450683	0.0595094
0.658165	0.0504542
0.945242	0.0334167
0.699063	0.0397907
0.686946	0.0542772
0.862493	0.089457
0.96912	0.089786
0.746679	0.0723922
0.586404	0.0778727
0.868047	0.0674361
0.463494	0.056427
0.890694	0.0503295
0.983315	0.0453356
0.861879	0.0509621
0.996581	0.076556
0.850078	0.0516087
0.830581	0.0505169
0.890241	0.0397301
0.960815	0.0656649
0.578597	0.0403536
0.978636	0.108889
0.863729	0.107156
0.318064	0.0449086
0.969822	0.0397363
0.896411	0.0567891
0.58323	0.0646128
0.717024	0.0883629
0.823357	0.0590702
0.987572	0.0395356
0.889188	0.0414407
0.945941	0.0896358
0.577506	0.0473442
0.936435	0.0446141
0.910282	0.0298617
0.858281	0.0520427
0.985977	0.055635
0.720983	0.0363636
0.910422	0.0392428
0.961537	0.0823323
0.622862	0.0689489
0.764753	0.0700914
0.988545	0.04422
0.748389	0.118194
0.735899	0.049958
0.993694	0.0586023
0.796361	0.0476125
0.781781	0.0412868
0.766204	0.0846729
0.975319	0.0710874
0.918892	0.0735703
0.761861	0.0518372
0.720123	0.0731644
0.502717	0.06194
0.929921	0.0830556
0.74258	0.0642235
0.883078	0.0329877
0.830223	0.101352
0.869707	0.133155
0.573643	0.0540024
0.932506	0.0393284
0.714256	0.0947935
0.623996	0.0621615
0.526532	0.046818
0.953987	0.0505318
0.947358	0.0580284
0.791791	0.0749453
0.949711	0.0560119
0.692547	0.0462785
0.801228	0.134786
0.966509	0.0372735
0.846305	0.0668025
0.465738	0.0799547
0.901861	0.04661
0.862982	0.0459889
0.911172	0.0688594
0.856564	0.0407756
0.749121	0.0443127
0.830367	0.0496703
0.949144	0.11742
0.800126	0.107889
0.918376	0.0404172
0.95212	0.0632817
0.897038	0.0594452
0.915803	0.0891153
0.351765	0.0769003
0.951449	0.0814974
0.831512	0.063532
0.849263	0.0523935
0.818918	0.0341141
0.87169	0.0640459
0.573617	0.0413461
0.978468	0.0850889
0.920292	0.0449962
0.827078	0.0942718
0.777838	0.0785761
0.669148	0.0567544
0.944153	0.0590945
0.888881	0.158593
0.700236	0.0836159
0.922956	0.0492819
0.890147	0.0715233
0.892574	0.0699286
0.931063	0.0597895
0.790251	0.103636
0.929183	0.0462169
0.670173	0.0537009
0.933633	0.0449272
0.604225	0.0902068
0.80664	0.0595905
0.618629	0.0662247
0.438142	0.0552981
0.954045	0.0490724
0.560229	0.0342686
0.616673	0.0663883
0.935696	0.0446506
0.647179	0.0549661
0.371764	0.0519359
0.749578	0.0466789
0.933601	0.0840513
0.721189	0.0394163
0.963483	0.0652626
0.519618	0.0583004
0.701407	0.0883273
0.801719	0.0608762
0.946933	0.0453642
0.374954	0.0945711
0.75336	0.0550722
0.710803	0.0547459
0.604716	0.0638502
0.759725	0.0444207
0.967649	0.0760879
0.636227	0.0479096
0.928386	0.0604912
0.800184	0.0465938
0.922789	0.0374539
[truncated: 8,001 more rows]

## Sheet: UNCORR_band5
cos_i	reflectance
0.710895	0.203869
0.964879	0.303278
0.926729	0.225599
0.802043	0.209789
0.774951	0.260738
0.892441	0.268404
0.883045	0.211306
0.795105	0.22893
0.836582	0.226729
0.971507	0.268396
0.662254	0.181889
0.54045	0.158025
0.911643	0.142112
0.893011	0.211387
0.855421	0.248347
0.783089	0.20154
0.820861	0.314404
0.812435	0.303047
0.625823	0.221481
0.80089	0.205437
0.523693	0.13522
0.945654	0.310627
0.884841	0.240075
0.773491	0.258974
0.87004	0.269322
0.487148	0.210309
0.842902	0.184491
0.942961	0.257412
0.669034	0.219257
0.648712	0.193073
0.950014	0.297106
0.727327	0.214958
0.352293	0.190543
0.905966	0.233112
0.866863	0.224967
0.983153	0.250996
0.942897	0.201665
0.716791	0.24968
0.575953	0.248725
0.781152	0.159899
0.995684	0.254915
0.970322	0.296601
0.964115	0.27453
0.900314	0.319715
0.928042	0.279043
0.794637	0.229085
0.784659	0.24179
0.673668	0.225386
0.829452	0.266493
0.876916	0.270885
0.724942	0.212348
0.823601	0.235569
0.984864	0.252553
0.937399	0.262966
0.798257	0.136549
0.817829	0.255087
0.959102	0.186276
0.472652	0.139662
0.894799	0.169153
0.977354	0.244327
0.797905	0.213646
0.94852	0.25845
0.809794	0.207433
0.862397	0.266745
0.994883	0.217164
0.692056	0.152994
0.945671	0.173315
0.761238	0.170137
0.617102	0.272748
0.876378	0.252556
0.779327	0.259377
0.185975	0.175799
0.960221	0.24642
0.946722	0.225412
0.981555	0.256123
0.417468	0.202265
0.586381	0.170796
0.484417	0.147677
0.797662	0.17309
0.663175	0.155774
0.967349	0.180289
0.832475	0.286091
0.753745	0.225765
0.771417	0.260016
0.735594	0.255541
0.963106	0.271588
0.225858	0.163724
0.453804	0.177826
0.659066	0.170015
0.915303	0.196797
0.944149	0.180147
0.889329	0.194502
0.953458	0.271074
0.940232	0.269415
0.952386	0.265747
0.735863	0.218953
0.699794	0.198615
0.754756	0.187682
0.45883	0.175929
0.976697	0.273036
0.985474	0.301393
0.842076	0.234745
0.756844	0.281478
0.686945	0.260551
0.754131	0.219332
0.950224	0.310477
0.9772	0.205642
0.682972	0.237175
0.832284	0.280193
0.961088	0.25832
0.940587	0.214233
0.98213	0.243315
0.876403	0.253078
0.658482	0.265148
0.949747	0.221065
0.779156	0.236797
0.774341	0.210059
0.649829	0.26911
0.601036	0.237168
0.628665	0.206465
0.957422	0.229398
0.873086	0.243161
0.826494	0.229
0.498929	0.133333
0.878556	0.235073
0.82466	0.228279
0.663188	0.130248
0.621144	0.155057
0.919257	0.166445
0.689667	0.242869
0.926114	0.214012
0.548659	0.261677
0.930753	0.259763
0.902083	0.213218
0.146334	0.167753
0.59282	0.201779
0.961381	0.246491
0.873747	0.221947
0.943916	0.328685
0.694319	0.274745
0.918811	0.305033
0.929515	0.311713
0.730348	0.241211
0.52659	0.222074
0.999079	0.230671
0.453359	0.213096
0.812776	0.249498
0.954045	0.259915
0.849267	0.192812
0.924014	0.150176
0.727991	0.301708
0.840369	0.277683
0.981746	0.277712
0.60114	0.279086
0.95547	0.231474
0.945946	0.263499
0.970986	0.259475
0.957381	0.325496
0.681242	0.234982
0.622614	0.22931
0.744634	0.248563
0.939525	0.30078
0.811211	0.190412
0.883488	0.262858
0.837484	0.253002
0.86722	0.202384
0.820016	0.2188
0.799784	0.278686
0.678186	0.2259
0.420568	0.193845
0.857451	0.266237
0.993452	0.240829
0.717708	0.211924
0.987048	0.200736
0.98457	0.312592
0.791006	0.230519
0.433255	0.209395
0.433686	0.227236
0.869581	0.226507
0.850163	0.237256
0.986443	0.298709
0.94466	0.268583
0.814817	0.252205
0.926194	0.302128
0.833389	0.233967
0.885586	0.188005
0.928942	0.246261
0.869671	0.148794
0.35863	0.206986
0.563029	0.22905
0.94633	0.298463
0.870125	0.208994
0.923454	0.25995
0.940345	0.27111
0.917275	0.246868
0.727836	0.220302
0.521367	0.168502
0.687527	0.263695
0.980878	0.274321
0.789455	0.221933
0.506361	0.159786
0.736119	0.219114
0.542141	0.165088
0.938119	0.292618
0.922791	0.262845
0.530059	0.196329
0.732121	0.174858
0.921338	0.224321
0.921842	0.241346
0.872856	0.251928
0.868211	0.183231
0.851163	0.18504
0.725895	0.263274
0.808089	0.230089
0.89345	0.261643
0.819273	0.251502
0.652607	0.222247
0.616223	0.162456
0.796413	0.142665
0.702721	0.146449
0.440029	0.183843
0.916205	0.294669
0.902651	0.22048
0.823746	0.221336
0.933266	0.231329
0.958425	0.268932
0.803177	0.269992
0.171357	0.0927825
0.717325	0.144806
0.574055	0.203874
0.58282	0.175314
0.642671	0.142787
0.93763	0.181601
0.884768	0.310801
0.900467	0.250225
0.786729	0.204025
0.55799	0.214257
0.977399	0.224549
0.291601	0.159627
0.972263	0.23733
0.666354	0.21949
0.71909	0.254269
0.954177	0.197598
0.767924	0.214358
0.684314	0.167629
0.571036	0.183361
0.541681	0.206708
0.860247	0.255074
0.956278	0.205284
0.942962	0.261342
0.644919	0.226324
0.559108	0.216495
0.945069	0.269716
0.922724	0.205756
0.916989	0.309382
0.675038	0.180327
0.802295	0.135058
0.964186	0.190223
0.948936	0.287437
0.885381	0.243327
0.541051	0.211067
0.973495	0.253593
0.445928	0.182942
0.700071	0.224239
0.875882	0.255442
0.879298	0.182568
0.697982	0.24266
0.918874	0.233255
0.608105	0.308315
0.921297	0.224114
0.841989	0.27592
0.972894	0.277795
0.829167	0.243995
0.597264	0.157826
0.922661	0.170111
0.988611	0.25232
0.886708	0.21447
0.809947	0.181652
0.84417	0.14939
0.701168	0.130407
0.956504	0.1919
0.99661	0.296574
0.641442	0.250425
0.820114	0.31545
0.90544	0.219716
0.921317	0.216872
0.8931	0.253171
0.675423	0.232174
0.94693	0.280148
0.965535	0.251915
0.891425	0.279468
0.937854	0.223429
0.84849	0.262371
0.647063	0.145496
0.817342	0.260117
0.771891	0.266851
0.939936	0.260589
0.627029	0.244174
0.87808	0.228831
0.64042	0.282526
0.474039	0.250314
0.981187	0.271819
0.41419	0.190165
0.708946	0.246149
0.810637	0.148505
0.982611	0.201616
0.917178	0.169164
0.939853	0.249919
0.839255	0.213855
0.651267	0.230109
0.963004	0.276521
0.974281	0.295235
0.525023	0.238157
0.775435	0.236851
0.691356	0.1626
0.961164	0.274788
0.888749	0.246318
0.780942	0.287588
0.73809	0.240248
0.885093	0.283936
0.46808	0.187053
0.856045	0.203455
0.627969	0.226599
0.917779	0.196233
0.976688	0.304182
0.895491	0.222287
0.590564	0.219213
0.606259	0.163158
0.337988	0.174539
0.697127	0.231706
0.957539	0.271352
0.781877	0.179092
0.956703	0.191564
0.769354	0.148215
0.758812	0.228575
0.547186	0.179027
0.700603	0.277678
0.893558	0.321558
0.829747	0.29334
0.965344	0.279834
0.88055	0.210115
0.930726	0.217455
0.840282	0.243533
0.427559	0.146387
0.887971	0.172408
0.604492	0.180096
0.974096	0.26893
0.645227	0.238955
0.951834	0.326694
0.883492	0.28004
0.857511	0.216472
0.749559	0.246525
0.990127	0.248591
0.61579	0.216205
0.777692	0.264209
0.856186	0.276621
0.871413	0.182357
0.793294	0.163911
0.860294	0.156738
0.698793	0.199894
0.840514	0.205032
0.564064	0.100135
0.879205	0.271003
0.727833	0.289444
0.885619	0.257166
0.878283	0.249636
0.787569	0.286551
0.853859	0.218876
0.806005	0.237775
0.846854	0.212105
0.764785	0.280459
0.651674	0.222633
0.986867	0.298386
0.581947	0.227451
0.983661	0.212944
0.685226	0.221213
0.708944	0.231828
0.90804	0.233455
0.931901	0.217301
0.765493	0.267338
0.844813	0.267943
0.955463	0.167267
0.843834	0.224513
0.868153	0.228534
0.671589	0.232108
0.646486	0.224314
0.987565	0.178712
0.970178	0.230562
0.962228	0.253408
0.767935	0.183454
0.885139	0.235229
0.93626	0.183035
0.923652	0.256858
0.805496	0.255585
0.820146	0.228585
0.860144	0.216994
0.912304	0.302026
0.725083	0.21925
0.761095	0.220467
0.967165	0.26237
0.965728	0.276777
0.715335	0.194825
0.924076	0.238145
0.953777	0.281974
0.839045	0.223694
0.987073	0.186978
0.912974	0.271446
0.943174	0.278528
0.967575	0.238389
0.932693	0.273016
0.953143	0.287393
0.43702	0.167468
0.815911	0.284945
0.638705	0.14993
0.826426	0.196924
0.688462	0.269372
0.942619	0.244052
0.894522	0.237462
0.811471	0.244842
0.71608	0.202464
0.712212	0.238836
0.967978	0.264112
0.831414	0.251895
0.875443	0.192038
0.970356	0.159091
0.917456	0.273845
0.758273	0.308783
0.861493	0.233027
0.922882	0.217063
0.861885	0.141968
0.767437	0.229113
0.8202	0.233084
0.925432	0.229886
0.670649	0.223448
0.751883	0.228737
0.852687	0.26668
0.827875	0.282695
0.984685	0.209529
0.669827	0.236968
0.935072	0.258149
0.957238	0.21363
0.605206	0.238763
0.810891	0.212136
0.876152	0.244811
0.987404	0.279819
0.645347	0.205943
0.912401	0.281371
0.69321	0.245117
0.948288	0.246909
0.974911	0.246901
0.795469	0.11392
0.888555	0.278625
0.72129	0.136306
0.879561	0.24327
0.768088	0.227914
0.615842	0.222633
0.948101	0.284507
0.989166	0.259213
0.940471	0.223114
0.915843	0.15328
0.656762	0.162262
0.763772	0.165571
0.979771	0.195475
0.979001	0.250067
0.97816	0.242252
0.733512	0.253331
0.865601	0.152835
0.860241	0.239629
0.947083	0.269726
0.723771	0.211853
0.883498	0.265116
0.84844	0.227901
0.722118	0.207886
0.909909	0.27654
0.974253	0.214952
0.974297	0.208647
0.84945	0.219051
0.57495	0.177546
0.893094	0.281151
0.971618	0.30043
0.895742	0.268392
0.882948	0.245923
0.81756	0.287413
0.675467	0.238436
0.972255	0.229838
0.943613	0.246497
0.965647	0.262393
0.603222	0.19367
0.324573	0.164798
0.725945	0.166894
0.918514	0.193101
0.665951	0.151806
0.902223	0.263537
0.959227	0.194454
0.85648	0.274884
0.913787	0.161649
0.990843	0.24563
0.760451	0.272065
0.997317	0.215585
0.918413	0.240108
0.864553	0.141809
0.978609	0.183121
0.979455	0.17573
0.632765	0.224511
0.507176	0.204903
0.774046	0.244391
0.966793	0.223659
0.97945	0.276606
0.955808	0.202346
0.986767	0.234994
0.815282	0.176742
0.669341	0.156379
0.814643	0.223367
0.716934	0.235033
0.473403	0.184615
0.917002	0.252522
0.771484	0.2574
0.715033	0.255997
0.793634	0.151445
0.964294	0.234225
0.862508	0.236852
0.916574	0.254231
0.961413	0.228637
0.663082	0.190786
0.45234	0.144171
0.638278	0.143799
0.897755	0.190881
0.910888	0.307838
0.920469	0.308155
0.901155	0.241005
0.683515	0.226196
0.894602	0.22119
0.436154	0.179418
0.878634	0.256665
0.374612	0.213446
0.708582	0.260838
0.871399	0.259074
0.873104	0.245543
0.778103	0.22572
0.975552	0.237202
0.659728	0.213489
0.878256	0.266633
0.865746	0.248273
0.873976	0.148174
0.747907	0.123822
0.85846	0.176892
0.92435	0.252215
0.961274	0.229047
0.947912	0.257622
0.676406	0.198212
0.913073	0.223966
0.950543	0.273156
0.807604	0.179499
0.730223	0.153031
0.998886	0.154939
0.82091	0.190402
0.969255	0.236797
0.612484	0.198596
0.845626	0.195942
0.907971	0.278372
0.930618	0.25784
0.980468	0.243515
0.892963	0.229937
0.787851	0.257542
0.732625	0.180243
0.843276	0.170918
0.910601	0.194845
0.719948	0.180053
0.556886	0.167338
0.889174	0.305858
0.799561	0.28496
0.399094	0.160325
0.344329	0.172376
0.840823	0.170747
0.465464	0.161068
0.871513	0.276632
0.947512	0.152459
0.864875	0.183386
0.874879	0.199229
0.834112	0.231144
0.774726	0.302267
0.840233	0.206847
0.954406	0.221258
0.546771	0.19801
0.888509	0.202817
0.867218	0.253562
0.887317	0.24727
0.349169	0.179427
0.981027	0.238526
0.579797	0.237489
0.923699	0.210646
0.933628	0.184793
0.566838	0.193018
0.852332	0.197333
0.925692	0.203474
0.465596	0.0843774
0.983595	0.197851
0.661809	0.199439
0.879658	0.248589
0.981528	0.252106
0.914591	0.188965
0.834471	0.223362
0.774704	0.20748
0.966734	0.230431
0.654986	0.233614
0.874136	0.223538
0.887246	0.237115
0.859123	0.156316
0.471318	0.173935
0.953009	0.263571
0.892196	0.220882
0.996357	0.252894
0.89797	0.247303
0.716827	0.200086
0.976295	0.226161
0.650844	0.189769
0.418286	0.222313
0.746688	0.147527
0.937319	0.308452
0.972675	0.254383
0.734362	0.275269
0.777266	0.242233
0.997117	0.242218
0.891196	0.280505
0.914356	0.218952
0.803328	0.181062
0.767712	0.175201
0.793301	0.166196
0.527245	0.183997
0.733755	0.266665
0.733337	0.264903
0.768105	0.238184
0.774974	0.23675
0.671174	0.194679
0.888106	0.271
0.892461	0.209498
0.989389	0.21544
0.937978	0.18939
0.552616	0.175798
0.32087	0.1825
0.962584	0.176262
0.959653	0.265552
0.645693	0.205455
0.541598	0.21842
0.78679	0.235643
0.499741	0.193334
0.972502	0.233774
0.889213	0.215227
0.869955	0.288225
0.754804	0.206222
0.777068	0.167926
0.921132	0.21682
0.758569	0.219598
0.953784	0.152214
0.931872	0.254109
0.987355	0.268461
0.78468	0.216645
0.912574	0.286223
0.545474	0.212694
0.689223	0.206536
0.988874	0.149277
0.791573	0.218137
0.85291	0.237887
0.79539	0.260961
0.663759	0.191123
0.48982	0.213028
0.0880996	0.147844
0.215817	0.0776597
0.879309	0.176384
0.829004	0.19224
0.938748	0.255892
0.646137	0.160193
0.970003	0.294836
0.896241	0.284891
0.967472	0.208227
0.964343	0.279073
0.846761	0.209673
0.920139	0.310383
0.802471	0.281764
0.635758	0.21042
0.975926	0.242706
0.778481	0.214676
0.850163	0.22923
0.729827	0.199944
0.782964	0.206895
0.801478	0.206886
0.983674	0.210453
0.950019	0.208495
0.792348	0.284336
0.940802	0.258375
0.877672	0.217095
0.93714	0.199956
0.9909	0.243581
0.707812	0.260904
0.494058	0.207152
0.736955	0.236542
0.493464	0.227644
0.976334	0.263191
0.830645	0.256894
0.887289	0.221264
0.845247	0.176538
0.521238	0.177501
0.828429	0.192732
0.975331	0.178356
0.621657	0.154895
0.889253	0.200341
0.868082	0.196165
0.930542	0.315027
0.842457	0.279014
0.836531	0.250976
0.977826	0.292481
0.99179	0.214882
0.995778	0.248951
0.901625	0.20501
0.89087	0.177811
0.583241	0.172799
0.836344	0.206889
0.603039	0.197267
0.989662	0.235247
0.978117	0.268266
0.861417	0.23149
0.839938	0.213623
0.868713	0.210962
0.968816	0.254216
0.850237	0.193082
0.994201	0.262801
0.880742	0.170184
0.789635	0.205816
0.945837	0.244572
0.960123	0.222775
0.961736	0.236281
0.278293	0.148621
0.870915	0.175239
0.944406	0.182814
0.775519	0.147132
0.978558	0.310594
0.963579	0.309716
0.911395	0.25396
0.467725	0.216415
0.798027	0.222956
0.984166	0.272111
0.849419	0.165789
0.497466	0.208583
0.863965	0.249085
0.746798	0.243767
0.661884	0.219513
0.885074	0.231957
0.765432	0.210033
0.754494	0.218739
0.919026	0.213795
0.829688	0.225862
0.72688	0.19595
0.93809	0.323281
0.839963	0.271471
0.907875	0.253962
0.770077	0.211897
0.892863	0.25611
0.952043	0.272272
0.971017	0.22258
0.753298	0.216493
0.302918	0.122031
0.937486	0.182185
0.971498	0.245675
0.932167	0.214415
0.507956	0.208099
0.555095	0.231018
0.929936	0.186383
0.844081	0.219749
0.427706	0.14141
0.662775	0.151563
0.509813	0.177203
0.919681	0.287029
0.908435	0.252647
0.824129	0.295116
0.806267	0.208583
0.695551	0.209362
0.96225	0.186272
0.930894	0.16713
0.989017	0.237577
0.87104	0.229313
0.821275	0.30617
0.848013	0.159205
0.995181	0.344678
0.777834	0.189123
0.785727	0.269207
0.979131	0.303108
0.886814	0.263372
0.812952	0.204097
0.922686	0.230649
0.246446	0.109107
0.887438	0.255883
0.980988	0.183908
0.757088	0.201983
0.999208	0.257944
0.600678	0.202858
0.8862	0.158767
0.55113	0.160009
0.775817	0.166087
0.897196	0.320429
0.67387	0.21064
0.701871	0.206412
0.832771	0.217031
0.951148	0.251059
0.997884	0.237483
0.992755	0.25599
0.865299	0.192445
0.991138	0.243783
0.526411	0.224557
0.944205	0.246339
0.98915	0.219398
0.960478	0.29782
0.764978	0.21453
0.879344	0.165216
0.841968	0.194319
0.89113	0.178568
0.995342	0.246077
0.907929	0.214702
0.523191	0.170196
0.806255	0.235924
0.987851	0.263301
0.926645	0.227049
0.99218	0.308779
0.30341	0.19426
0.791054	0.198601
0.993963	0.17983
0.952642	0.217243
0.887045	0.256851
0.806058	0.257493
0.895416	0.251947
0.42613	0.215196
0.82235	0.21444
0.986386	0.314842
0.511977	0.230042
0.731376	0.219943
0.393039	0.133521
0.419267	0.128515
0.711446	0.191737
0.857899	0.159176
0.877319	0.215414
0.815248	0.129765
0.998484	0.244768
0.83538	0.244574
0.816759	0.222379
0.423389	0.177105
0.883619	0.186046
0.561575	0.185335
0.49434	0.239415
0.965581	0.234239
0.98052	0.172617
0.875111	0.20285
0.641487	0.18051
0.888872	0.237349
0.823944	0.288818
0.828341	0.203985
0.781523	0.203899
0.849152	0.224828
0.967291	0.239932
0.850407	0.225782
0.608707	0.154631
0.568329	0.195126
0.864203	0.172636
0.829207	0.161495
0.971068	0.332989
0.899282	0.260328
0.833145	0.204317
0.942819	0.290647
0.804938	0.216964
0.590578	0.173541
0.779305	0.252475
0.462969	0.142976
0.614996	0.170861
0.986886	0.184932
0.935385	0.270946
0.952389	0.259996
0.826921	0.221249
0.591811	0.208463
0.976882	0.224331
0.984108	0.348912
0.950819	0.21702
0.844163	0.217285
0.82394	0.23236
0.983222	0.188985
0.92191	0.197842
0.96811	0.201557
0.61356	0.146617
0.815472	0.181059
0.914204	0.278586
0.534658	0.206691
0.675904	0.214649
0.946201	0.258439
0.803078	0.201429
0.814283	0.213958
0.973765	0.275612
0.817974	0.284876
0.673361	0.19353
0.843332	0.222164
0.897619	0.210042
0.876191	0.228545
0.932575	0.184904
0.968685	0.196507
0.857224	0.15605
0.939237	0.243233
0.91302	0.229739
0.793916	0.205328
0.864052	0.277921
0.938804	0.236478
0.682465	0.193111
0.99192	0.228157
0.860488	0.272522
0.942772	0.237507
0.955001	0.265139
0.858262	0.193844
0.886591	0.219545
0.995726	0.216843
0.982685	0.219273
0.96066	0.175457
0.911354	0.291745
0.959993	0.274553
0.913584	0.271607
0.937185	0.262304
0.852803	0.230472
0.746074	0.214649
0.841494	0.246901
0.652674	0.249741
0.684571	0.225638
0.316006	0.146992
0.872425	0.250303
0.513332	0.199751
0.677637	0.169591
0.709925	0.143938
0.990292	0.267434
0.766697	0.273351
0.871195	0.23078
0.905927	0.245334
0.715835	0.171177
0.973115	0.246658
0.319964	0.130714
0.816642	0.183998
0.75219	0.227883
0.761017	0.219801
0.745288	0.201032
0.974148	0.246844
0.931713	0.192636
0.934283	0.252936
0.870642	0.219761
0.78442	0.212757
0.914101	0.197373
0.624206	0.1418
0.996363	0.189708
0.981832	0.256086
0.605263	0.253176
0.663327	0.167883
0.886935	0.127577
0.986586	0.330689
0.648133	0.213146
0.868865	0.22495
0.728748	0.192488
0.957314	0.19055
0.883652	0.233759
0.528837	0.229209
0.988113	0.255756
0.442229	0.201177
0.620858	0.233331
0.784476	0.172062
0.733044	0.21306
0.690766	0.235599
0.918593	0.264259
0.813313	0.263341
0.750009	0.153141
0.394775	0.145391
0.91157	0.273104
0.76854	0.251711
0.844333	0.209016
0.879359	0.222389
0.510085	0.199971
0.60205	0.230899
0.724968	0.21513
0.930801	0.267906
0.574032	0.169892
0.523586	0.175666
0.713355	0.128062
0.703778	0.269245
0.818828	0.265445
0.906489	0.251796
0.826067	0.180803
0.850792	0.310516
0.668374	0.187873
0.911518	0.25162
0.89237	0.270516
0.698195	0.205894
0.667765	0.189851
0.765945	0.236643
0.862852	0.149326
0.546639	0.151133
0.825031	0.251483
0.702733	0.281039
0.751579	0.259358
0.787127	0.208317
0.970546	0.225663
0.620175	0.198266
0.719465	0.199961
0.748732	0.190666
0.783808	0.237748
0.944976	0.291927
0.935501	0.285504
0.615924	0.211451
0.988281	0.358123
0.988929	0.250536
0.969592	0.219954
0.931187	0.267817
0.892502	0.216413
0.513135	0.214794
0.960765	0.219213
0.963911	0.234224
0.955122	0.25578
0.669917	0.133057
0.996863	0.2659
0.921523	0.374312
0.92414	0.196355
0.671479	0.272747
0.864925	0.228855
0.984678	0.239481
0.873705	0.21685
0.354522	0.164351
0.713783	0.173584
0.853372	0.198638
0.966588	0.271442
0.883213	0.269237
0.743891	0.248232
0.72379	0.210509
0.977855	0.247834
0.961233	0.203042
0.515944	0.159856
0.721282	0.200512
0.510331	0.181223
0.887398	0.193942
0.691422	0.16784
0.905971	0.17182
0.875224	0.174195
0.886687	0.294024
0.615267	0.172255
0.903876	0.238886
0.763674	0.208635
0.996284	0.298645
0.939469	0.222025
0.950182	0.219315
0.840426	0.209114
0.961732	0.322685
0.898057	0.259611
0.934935	0.230132
0.726189	0.180761
0.778104	0.293933
0.959941	0.2528
0.826619	0.23529
0.95414	0.341104
0.764956	0.179398
0.948775	0.203421
0.874775	0.24573
0.975404	0.284407
0.571273	0.218137
0.803277	0.194637
0.907364	0.270051
0.913923	0.2504
0.848359	0.275885
0.960715	0.302545
0.799707	0.26606
0.91257	0.276852
0.996564	0.215865
0.91949	0.23174
0.812996	0.19014
0.93155	0.264392
0.96739	0.219496
0.681527	0.150014
0.927393	0.19482
0.773763	0.233004
0.920479	0.210081
0.947048	0.25234
0.860849	0.299128
0.436762	0.184126
0.994916	0.211279
0.452775	0.167071
0.985159	0.212515
0.906128	0.268097
0.835745	0.194969
0.821914	0.283242
0.96814	0.242156
0.641578	0.240883
0.757122	0.182614
0.958642	0.248059
0.751825	0.242382
0.917442	0.182955
0.94709	0.206343
0.619059	0.190352
0.731419	0.271364
0.980169	0.241833
0.845014	0.175776
0.708327	0.179388
0.141974	0.110163
0.110833	0.168478
0.901246	0.214563
0.670174	0.211918
0.644959	0.206303
0.833392	0.16966
0.947226	0.291044
0.915052	0.273003
0.855479	0.235836
0.862167	0.223074
0.94539	0.258645
0.90604	0.247571
0.981631	0.246228
0.977291	0.23343
0.724909	0.226838
0.699494	0.219339
0.877378	0.163542
0.788959	0.25208
0.953028	0.241905
0.904286	0.267209
0.517122	0.193226
0.988121	0.227926
0.89322	0.243791
0.825039	0.204535
0.883196	0.221137
0.904899	0.20517
0.95935	0.312281
0.889877	0.283404
0.97133	0.234835
0.889428	0.216024
0.753983	0.279572
0.714702	0.214329
0.845778	0.259793
0.648955	0.210833
0.83065	0.202218
0.516444	0.176969
0.913327	0.210864
0.968828	0.269141
0.97629	0.267993
0.876846	0.198991
0.478894	0.15969
0.783776	0.201085
0.47105	0.186308
0.985441	0.318492
0.993884	0.229134
0.715136	0.187516
0.81659	0.307836
0.805763	0.210946
0.989805	0.214644
0.583681	0.193062
0.85835	0.211562
0.55692	0.167968
0.495698	0.160191
0.89703	0.228891
0.95029	0.300581
0.931479	0.233805
0.884186	0.18736
0.907956	0.295763
0.986953	0.227287
0.668503	0.187517
0.909756	0.211719
0.935336	0.259324
0.80413	0.28162
0.787613	0.237499
0.897822	0.179501
0.950708	0.246532
0.794574	0.254302
0.457321	0.22246
0.98807	0.230764
0.741607	0.216702
0.979796	0.208552
0.973761	0.21542
0.796062	0.170915
0.416984	0.167194
0.697637	0.183772
0.910628	0.265442
0.48348	0.217925
0.587144	0.263327
0.978149	0.300552
0.827972	0.236595
0.848596	0.260016
0.749046	0.251995
0.957889	0.191042
0.887643	0.202681
0.936488	0.252397
0.970998	0.219514
0.895111	0.16045
0.867399	0.26392
0.965873	0.225237
0.891621	0.277804
0.951444	0.284949
0.662507	0.199824
0.99092	0.212508
0.876534	0.157674
0.958208	0.235042
0.803377	0.165603
0.99444	0.216769
0.632777	0.192499
0.919299	0.287951
0.751864	0.276124
0.45411	0.151291
0.471519	0.182055
0.632351	0.18295
0.980109	0.227775
0.616529	0.151949
0.938349	0.209336
0.892187	0.244081
0.802825	0.254242
0.861133	0.236908
0.658964	0.176377
0.960784	0.190307
0.956771	0.182355
0.943091	0.258939
0.927283	0.2292
0.773962	0.157921
0.999022	0.224562
0.785235	0.244277
0.924962	0.158742
0.912309	0.197384
0.858844	0.209359
0.913395	0.25976
0.757437	0.194824
0.980424	0.198673
0.764647	0.178571
0.986136	0.17264
0.791349	0.151639
0.639228	0.187227
0.799413	0.192363
0.76389	0.208321
0.871394	0.279908
0.714551	0.214123
0.752293	0.179989
0.680326	0.202349
0.988415	0.241754
0.891488	0.250422
0.769267	0.190148
0.793876	0.191703
0.858587	0.285335
0.913212	0.178269
0.81509	0.204855
0.445502	0.222784
0.617189	0.206908
0.879733	0.220209
0.805486	0.182772
0.909893	0.206936
0.979795	0.288497
0.892823	0.227313
0.821818	0.239057
0.890376	0.213801
0.665947	0.219322
0.409892	0.194701
0.957841	0.245811
0.737502	0.215821
0.758165	0.181137
0.956555	0.213985
0.960984	0.186239
0.919719	0.236771
0.841783	0.16766
0.955054	0.208586
0.757681	0.282199
0.934528	0.256313
0.842943	0.220535
0.908453	0.260511
0.964569	0.211546
0.961799	0.271615
0.959535	0.237414
0.753399	0.214662
0.869241	0.278738
0.986632	0.21846
0.926241	0.22929
0.912819	0.234994
0.857575	0.157769
0.991867	0.189758
0.657001	0.209516
0.911714	0.289135
0.839102	0.2972
0.950899	0.234633
0.877482	0.196453
0.474666	0.203381
0.917574	0.26351
0.973064	0.231719
0.579397	0.226238
0.983299	0.233567
0.912792	0.23783
0.186153	0.184786
0.770647	0.210481
0.771409	0.253435
0.863093	0.296281
0.875175	0.243422
0.963755	0.247585
0.708198	0.252179
0.775509	0.203521
0.539102	0.164131
0.979548	0.238564
0.961263	0.19376
0.996493	0.170746
0.859949	0.215325
0.949679	0.283232
0.895301	0.246478
0.793901	0.260261
0.89859	0.254945
0.857322	0.287072
0.368372	0.170428
0.914033	0.327571
0.594062	0.178642
0.84351	0.235627
0.737047	0.191255
0.902212	0.220388
0.837078	0.182986
0.936721	0.22951
0.476836	0.139116
0.987114	0.313787
0.556931	0.24373
0.515504	0.198504
0.764527	0.166591
0.878561	0.214075
0.842491	0.232551
0.787668	0.219126
0.499288	0.156877
0.800779	0.215642
0.826288	0.239333
0.959313	0.232228
0.887438	0.283763
0.997786	0.278471
0.708416	0.241288
0.821096	0.19502
0.764941	0.246743
0.752283	0.184589
0.938033	0.247782
0.83572	0.287924
0.925588	0.202115
0.948025	0.208228
0.963271	0.22147
0.819474	0.181822
0.752493	0.251104
0.774945	0.249252
0.774084	0.242009
0.835513	0.240638
0.899685	0.282245
0.935078	0.231288
0.912965	0.218132
0.740648	0.188205
0.843603	0.169078
0.915897	0.196849
0.901366	0.240944
0.786318	0.220558
0.991359	0.246943
0.571502	0.198443
0.580483	0.18488
0.900586	0.15203
0.682173	0.232453
0.689959	0.25713
0.934374	0.21666
0.968047	0.30043
0.704138	0.214203
0.708158	0.179751
0.793628	0.254659
0.815195	0.250986
0.755997	0.203437
0.87584	0.264834
0.790658	0.183153
0.823697	0.295756
0.674511	0.168491
0.980403	0.304601
0.934863	0.316981
0.273714	0.167381
0.721481	0.27241
0.788212	0.187511
0.993409	0.204874
0.534272	0.17312
0.95347	0.243152
0.932125	0.187357
0.867745	0.215199
0.996726	0.253944
0.304085	0.20537
0.305795	0.198821
0.719118	0.219999
0.485377	0.205988
0.716536	0.241618
0.76433	0.197715
0.808566	0.202422
0.895237	0.216729
0.852719	0.203803
0.781774	0.186318
0.97349	0.17313
0.600032	0.238094
0.899749	0.227335
0.967797	0.235062
0.888082	0.315032
0.724029	0.183995
0.595096	0.22269
0.451712	0.218549
0.717596	0.229048
0.963185	0.205778
0.689407	0.22282
0.840067	0.235162
0.986989	0.262454
0.88251	0.218016
0.956479	0.21034
0.997641	0.251181
0.865902	0.262698
0.91982	0.21055
0.664966	0.231945
0.484067	0.182114
0.793822	0.235036
0.944339	0.246561
0.974934	0.138153
0.776003	0.235615
0.717427	0.264769
0.853181	0.210452
0.981842	0.231191
0.848664	0.227175
0.508329	0.242559
0.406579	0.213896
0.257897	0.204743
0.933966	0.210087
0.684065	0.206265
0.991804	0.243646
0.777326	0.176162
0.789859	0.231401
0.984486	0.20804
0.986644	0.234605
0.943781	0.273471
0.979055	0.23116
0.882722	0.210423
0.92597	0.262238
0.924531	0.220522
0.965813	0.191582
0.955527	0.192748
0.940361	0.191057
0.71689	0.177535
0.760178	0.19003
0.9579	0.219977
0.99454	0.252198
0.847486	0.218346
0.794033	0.218425
0.911482	0.295959
0.386711	0.201737
0.669832	0.270583
0.590794	0.260483
0.995657	0.222426
0.927574	0.239946
0.530052	0.190059
0.882065	0.213203
0.656845	0.222927
0.969699	0.240358
0.980551	0.281675
0.92298	0.198517
0.974352	0.214236
0.910918	0.207702
0.778736	0.240679
0.741668	0.267561
0.960314	0.359565
0.978684	0.215755
0.961862	0.243177
0.804717	0.225941
0.678221	0.239092
0.837679	0.23924
0.989608	0.25369
0.749794	0.216567
0.857598	0.165198
0.979136	0.297723
0.873742	0.286634
0.945976	0.212329
0.908819	0.199784
0.714177	0.142185
0.893026	0.186614
0.905874	0.258749
0.686672	0.179303
0.450706	0.238815
0.981544	0.194413
0.508672	0.192698
0.520494	0.187208
0.442771	0.150497
0.706914	0.23203
0.576914	0.227921
0.859998	0.235784
0.880751	0.161018
0.484782	0.210819
0.766045	0.294206
0.650847	0.216948
0.813625	0.158251
0.98103	0.262311
0.974561	0.261227
0.807174	0.219481
0.807573	0.244088
0.399848	0.200707
0.657759	0.187376
0.945299	0.195631
0.558997	0.297484
0.945648	0.237537
0.453385	0.213628
0.997372	0.242899
0.610549	0.258126
0.704217	0.268118
0.853929	0.244487
0.944105	0.177518
0.990529	0.241607
0.767199	0.149118
0.914402	0.180891
0.966734	0.265358
0.893449	0.175651
0.575381	0.307508
0.946097	0.211621
0.886714	0.250316
0.529871	0.185917
0.560434	0.173541
0.890756	0.284769
0.90058	0.196838
0.864933	0.296453
0.852642	0.194159
0.778006	0.215201
0.986183	0.208294
0.921058	0.274127
0.930364	0.285913
0.940328	0.188079
0.53536	0.178096
0.776762	0.267024
0.742268	0.276487
0.522088	0.226899
0.965992	0.236138
0.95833	0.191485
0.914333	0.246698
0.753741	0.234306
0.982437	0.255211
0.99112	0.22797
0.500635	0.201069
0.739584	0.314458
0.968711	0.273022
0.772596	0.277352
0.842281	0.240148
0.509964	0.217221
0.798464	0.213896
0.51977	0.185423
0.808277	0.210282
0.942166	0.221625
0.994596	0.245617
0.792399	0.270632
0.924154	0.285321
0.77355	0.223071
0.678946	0.222123
0.961809	0.292544
0.81486	0.269494
0.903276	0.149123
0.772526	0.199273
0.810078	0.214803
0.795181	0.218299
0.803779	0.262608
0.931957	0.229541
0.405728	0.243131
0.965343	0.223397
0.994075	0.261597
0.898349	0.288133
0.908481	0.224685
0.853822	0.160996
0.940417	0.197987
0.923268	0.24476
0.845133	0.145153
0.970211	0.260715
0.91774	0.308018
0.752705	0.247526
0.964397	0.221127
0.947226	0.283802
0.920509	0.297737
0.0294808	0.190227
0.567041	0.271905
0.737026	0.197468
0.888972	0.244572
0.914692	0.245361
0.943025	0.200168
0.774785	0.204697
0.965296	0.231366
0.489448	0.239365
0.474708	0.233959
0.910146	0.284793
0.44052	0.184328
0.943718	0.236187
0.479433	0.189442
0.50397	0.204778
0.954179	0.201078
0.888196	0.213286
0.545025	0.232737
0.738051	0.223547
0.983867	0.239331
0.860273	0.226457
0.815146	0.184242
0.965487	0.219925
0.977501	0.195772
0.90498	0.161619
0.975636	0.244858
0.838566	0.214749
0.613046	0.181259
0.734127	0.180729
0.671089	0.200929
0.926595	0.278295
0.964697	0.243786
0.989245	0.263502
0.950503	0.269655
0.938564	0.203515
0.753995	0.259676
0.83408	0.209345
0.45274	0.210028
0.774471	0.243258
0.927925	0.242256
0.982021	0.248645
0.903349	0.24021
0.709248	0.190841
0.795285	0.167973
0.856846	0.194722
0.875732	0.174127
0.894087	0.242433
0.960352	0.343256
0.720434	0.265535
0.978018	0.265791
0.989531	0.282724
0.846767	0.236669
0.662127	0.196839
0.861822	0.213574
0.988963	0.268141
0.601974	0.184445
0.988408	0.206522
0.947801	0.332406
0.850523	0.208578
0.789531	0.181545
0.990893	0.236816
0.553268	0.181448
0.489268	0.229855
0.910313	0.242423
0.918042	0.228795
0.981976	0.203114
0.31647	0.188693
0.456416	0.214876
0.825405	0.213926
0.964366	0.234678
0.838641	0.219519
0.992753	0.178648
0.927482	0.203488
0.999123	0.200295
0.977599	0.240101
0.803454	0.304179
0.458793	0.156837
0.655251	0.197002
0.95883	0.222813
0.851046	0.21285
0.747894	0.165024
0.765795	0.171037
0.975978	0.313599
0.620337	0.214038
0.555976	0.185002
0.964109	0.25679
0.923261	0.319007
0.749214	0.177261
0.732275	0.234263
0.925479	0.241124
0.737702	0.192391
0.984588	0.258067
0.911608	0.227324
0.747271	0.288305
0.80918	0.220461
0.99228	0.217103
0.979054	0.241384
0.729247	0.197814
0.783199	0.214252
0.689265	0.183615
0.585642	0.20333
0.359714	0.185825
0.975548	0.223517
0.889026	0.213389
0.699806	0.18428
0.815613	0.223369
0.450355	0.178161
0.980314	0.26124
0.311543	0.19061
0.698071	0.216052
0.983468	0.21562
0.995147	0.256989
0.53198	0.246802
0.969376	0.246294
0.966749	0.162928
0.873014	0.230279
0.846349	0.192023
0.914762	0.203474
0.680967	0.168662
0.96545	0.257325
0.985962	0.238438
0.810997	0.19922
0.689496	0.128854
0.964659	0.240911
0.988122	0.306257
0.384576	0.20459
0.98003	0.376715
0.986678	0.247344
0.772599	0.187652
0.833392	0.248227
0.847944	0.197854
0.959115	0.227797
0.962077	0.271443
0.528631	0.225337
0.577474	0.196425
0.717342	0.199287
0.969613	0.2287
0.844398	0.23692
0.974458	0.221669
0.765733	0.168782
0.935883	0.17679
0.710843	0.174505
0.909928	0.201912
0.756844	0.234428
0.736059	0.245872
0.974442	0.298596
0.922205	0.188729
0.724546	0.247699
0.829021	0.225972
0.734591	0.243349
0.892788	0.249349
0.980729	0.269452
0.912184	0.201474
0.811711	0.151331
0.622857	0.154852
0.602784	0.200587
0.827064	0.244125
0.956405	0.227869
0.92321	0.186051
0.7778	0.211459
0.937747	0.254974
0.699278	0.207638
0.851973	0.260957
0.926516	0.262932
0.963404	0.265963
0.963051	0.230965
0.703358	0.238308
0.890233	0.2611
0.937022	0.206123
0.354327	0.184609
0.691988	0.234531
0.533462	0.204166
0.976212	0.199061
0.950742	0.242885
0.931501	0.292425
0.375236	0.190349
0.860693	0.233823
0.882412	0.238799
0.70615	0.276549
0.894579	0.224015
0.946824	0.236223
0.942823	0.259249
0.911634	0.260471
0.986549	0.26439
0.97613	0.251084
0.902092	0.312829
0.946631	0.326932
0.757864	0.182424
0.899578	0.235213
0.911774	0.209382
0.742829	0.151084
0.368937	0.180478
0.826783	0.273408
0.83935	0.262085
0.693639	0.269966
0.962097	0.197736
0.895435	0.23505
0.939037	0.269194
0.83238	0.264299
0.90606	0.357178
0.927714	0.233233
0.968695	0.198779
0.92377	0.192722
0.929617	0.23191
0.879547	0.191449
0.902939	0.224174
0.942269	0.244746
0.580815	0.222153
0.974119	0.269328
0.958608	0.266645
0.946955	0.276405
0.63292	0.240012
0.951198	0.227792
0.938242	0.214135
0.381604	0.160614
0.789433	0.180608
0.904775	0.211821
0.741479	0.232634
0.919881	0.225604
0.959552	0.233192
0.755133	0.220216
0.984024	0.235968
0.96819	0.343088
0.427246	0.161068
0.823263	0.201555
0.510734	0.179563
0.849565	0.245306
0.79259	0.246148
0.857652	0.211897
0.939118	0.314958
0.569539	0.188653
0.917476	0.173151
0.897398	0.169792
0.987287	0.266039
0.83459	0.220122
0.953926	0.227663
0.289791	0.131357
0.852833	0.193517
0.531906	0.198774
0.41805	0.198236
0.835943	0.250208
0.861131	0.244125
0.994645	0.2592
0.882115	0.190264
0.946976	0.202137
0.827774	0.263917
0.74291	0.235357
0.935859	0.224765
0.627662	0.235703
0.984173	0.194634
0.633541	0.206629
0.574589	0.178982
0.961719	0.346483
0.947828	0.312347
0.912598	0.291945
0.41633	0.172893
0.810832	0.220837
0.822278	0.187098
0.935765	0.196809
0.49789	0.163031
0.375862	0.147069
0.731409	0.208619
0.862881	0.199773
0.892692	0.260713
0.697741	0.228028
0.975821	0.295759
0.423116	0.160817
0.611147	0.197155
0.872479	0.174956
0.690374	0.225472
0.651846	0.167315
0.962337	0.226246
0.691374	0.22945
0.531321	0.21042
0.811609	0.235441
0.843847	0.195532
0.95942	0.210741
0.928528	0.22086
0.686161	0.168581
0.892818	0.194203
0.682126	0.198247
0.722495	0.190006
0.862168	0.273869
0.952958	0.218821
0.982763	0.233909
0.810789	0.223529
0.837655	0.190316
0.799497	0.194508
0.898095	0.25327
0.791718	0.272181
0.762568	0.266441
0.928323	0.220625
0.475702	0.135472
0.324974	0.201757
0.746994	0.193156
0.936458	0.256968
0.993558	0.230728
0.844808	0.217283
0.922507	0.21951
0.900497	0.194196
0.764881	0.144263
0.85203	0.226194
0.759929	0.279288
0.460808	0.192234
0.772083	0.1996
0.769688	0.204827
0.525224	0.192732
0.498512	0.172755
0.923219	0.153011
0.887056	0.254864
0.7324	0.279463
0.667572	0.200805
0.862493	0.210284
0.634283	0.212649
0.52609	0.179548
0.859042	0.209692
0.419786	0.194437
0.833591	0.265441
0.963633	0.227273
0.857368	0.246716
0.979212	0.203117
0.955769	0.236113
0.933014	0.191682
0.794741	0.235197
0.994339	0.229424
0.516825	0.183494
0.964793	0.209027
0.861664	0.196069
0.35549	0.156119
0.971947	0.358326
0.849745	0.227037
0.51251	0.17142
0.658612	0.174744
0.954025	0.216455
0.962242	0.246116
0.876511	0.248626
0.932018	0.231522
0.590873	0.206314
0.940477	0.167801
0.878452	0.152158
0.840976	0.191417
0.846767	0.232032
0.667905	0.184692
0.953774	0.229026
0.967238	0.22821
0.605542	0.245621
0.717764	0.227627
0.984963	0.316985
0.738739	0.223114
0.732137	0.247086
0.970717	0.235476
0.749417	0.234382
0.732689	0.206834
0.896019	0.253689
0.979566	0.252237
0.920602	0.293192
0.706518	0.237156
0.701098	0.192301
0.486949	0.218275
0.932008	0.198861
0.877634	0.200153
0.935802	0.166329
0.96618	0.22808
0.950897	0.276585
0.490402	0.191473
0.884544	0.27826
0.806202	0.210449
0.5376	0.239807
0.40114	0.219866
0.972808	0.214126
0.953987	0.287013
0.841831	0.247247
0.948855	0.174554
0.726153	0.206001
0.910933	0.246905
0.978061	0.182893
0.907858	0.248575
0.633654	0.204521
0.83501	0.216059
0.792578	0.232266
0.980551	0.237242
0.753152	0.212338
0.80264	0.192083
0.819037	0.182211
0.979226	0.240942
0.897289	0.239995
0.727802	0.18439
0.955245	0.265271
0.798753	0.26243
0.891932	0.241726
0.469241	0.190303
0.923581	0.192026
0.985827	0.221305
0.919258	0.181554
0.782541	0.138221
0.813352	0.232083
0.705935	0.179808
0.982196	0.239687
0.920338	0.253126
0.872454	0.219838
0.737764	0.230968
0.744238	0.256304
0.962907	0.18983
0.905206	0.239131
0.70534	0.217089
0.979218	0.258431
0.830838	0.269765
0.794886	0.21488
0.965695	0.310145
0.760371	0.185792
0.902563	0.281735
0.711953	0.190691
0.934943	0.237745
0.679597	0.191562
0.798683	0.201377
0.839566	0.267413
0.744545	0.162096
0.612296	0.156966
0.720805	0.280579
0.919185	0.284422
0.687589	0.272691
0.604426	0.204094
0.895368	0.254292
0.98106	0.205073
0.787931	0.150944
0.920262	0.198063
0.878565	0.267495
0.743617	0.267425
0.855838	0.268456
0.917094	0.379223
0.523251	0.19897
0.74349	0.224772
0.75336	0.226685
0.691294	0.224979
0.728975	0.233068
0.969263	0.217271
0.769941	0.148781
0.908622	0.200483
[truncated: 8,001 more rows]
[truncated: 7 more columns]

## Sheet: SCS+C_band5
cos_i	reflectance
0.710895	0.22344
0.964879	0.2207
0.926729	0.251482
0.802043	0.263768
0.774951	0.288804
0.892441	0.219326
0.883045	0.228062
0.795105	0.217269
0.836582	0.212946
0.971507	0.243426
0.662254	0.229816
0.54045	0.207466
0.911643	0.0701928
0.893011	0.266814
0.855421	0.260104
0.783089	0.216511
0.820861	0.300468
0.812435	0.28757
0.625823	0.186568
0.80089	0.150033
0.523693	0.242333
0.945654	0.191008
0.884841	0.23727
0.773491	0.28938
0.87004	0.260941
0.487148	0.335593
0.842902	0.192058
0.942961	0.227021
0.669034	0.245961
0.648712	0.209076
0.950014	0.232286
0.727327	0.237147
0.352293	0.307165
0.905966	0.218476
0.866863	0.225118
0.983153	0.209023
0.942897	0.173944
0.716791	0.237257
0.575953	0.284981
0.781152	0.174319
0.995684	0.181732
0.970322	0.207697
0.964115	0.203292
0.900314	0.251595
0.928042	0.267498
0.794637	0.315426
0.784659	0.284229
0.673668	0.269587
0.829452	0.266699
0.876916	0.249822
0.724942	0.238491
0.823601	0.236022
0.984864	0.206813
0.937399	0.221783
0.798257	0.133132
0.817829	0.250486
0.959102	0.159007
0.472652	0.312009
0.894799	0.158723
0.977354	0.21003
0.797905	0.235329
0.94852	0.20597
0.809794	0.120885
0.862397	0.205897
0.994883	0.175601
0.692056	0.161753
0.945671	0.158025
0.761238	0.184894
0.617102	0.323868
0.876378	0.265438
0.779327	0.296437
0.185975	0.80384
0.960221	0.229032
0.946722	0.189019
0.981555	0.208941
0.417468	0.278513
0.586381	0.205819
0.484417	0.210548
0.797662	0.201759
0.663175	0.18748
0.967349	0.162019
0.832475	0.285735
0.753745	0.25931
0.771417	0.282195
0.735594	0.304791
0.963106	0.210853
0.225858	0.591059
0.453804	0.245649
0.659066	0.231342
0.915303	0.183966
0.944149	0.17797
0.889329	0.189239
0.953458	0.263435
0.940232	0.215325
0.952386	0.217695
0.735863	0.248204
0.699794	0.202751
0.754756	0.275498
0.45883	0.222093
0.976697	0.203264
0.985474	0.241389
0.842076	0.22954
0.756844	0.24934
0.686945	0.225912
0.754131	0.218656
0.950224	0.197853
0.9772	0.225251
0.682972	0.315889
0.832284	0.301737
0.961088	0.271002
0.940587	0.19696
0.98213	0.209167
0.876403	0.26563
0.658482	0.31801
0.949747	0.227311
0.779156	0.25397
0.774341	0.225476
0.649829	0.255652
0.601036	0.303438
0.628665	0.111598
0.957422	0.205077
0.873086	0.226988
0.826494	0.248353
0.498929	0.169038
0.878556	0.249763
0.82466	0.218775
0.663188	0.142273
0.621144	0.195791
0.919257	0.177924
0.689667	0.306427
0.926114	0.218184
0.548659	0.348059
0.930753	0.260177
0.902083	0.199097
0.146334	0.0451878
0.59282	0.207619
0.961381	0.223844
0.873747	0.224894
0.943916	0.201196
0.694319	0.256122
0.918811	0.239959
0.929515	0.223921
0.730348	0.275214
0.52659	0.346648
0.999079	0.200448
0.453359	0.21144
0.812776	0.234868
0.954045	0.247305
0.849267	0.188005
0.924014	0.14001
0.727991	0.259792
0.840369	0.213868
0.981746	0.230786
0.60114	0.340431
0.95547	0.259191
0.945946	0.249567
0.970986	0.238145
0.957381	0.228132
0.681242	0.286551
0.622614	0.283439
0.744634	0.267571
0.939525	0.296894
0.811211	0.169044
0.883488	0.270358
0.837484	0.25121
0.86722	0.284653
0.820016	0.230999
0.799784	0.304789
0.678186	0.248659
0.420568	0.388176
0.857451	0.242882
0.993452	0.218076
0.717708	0.243056
0.987048	0.173713
0.98457	0.227324
0.791006	0.271866
0.433255	0.376533
0.433686	0.297559
0.869581	0.22493
0.850163	0.242107
0.986443	0.211649
0.94466	0.258126
0.814817	0.273937
0.926194	0.256747
0.833389	0.256512
0.885586	0.18488
0.928942	0.225475
0.869671	0.148368
0.35863	0.366419
0.563029	0.284781
0.94633	0.182921
0.870125	0.231701
0.923454	0.250073
0.940345	0.265347
0.917275	0.236127
0.727836	0.243423
0.521367	0.215499
0.687527	0.219212
0.980878	0.18443
0.789455	0.250704
0.506361	0.210702
0.736119	0.241711
0.542141	0.179918
0.938119	0.253754
0.922791	0.228544
0.530059	0.290707
0.732121	0.174085
0.921338	0.232751
0.921842	0.227495
0.872856	0.161957
0.868211	0.157146
0.851163	0.198295
0.725895	0.272776
0.808089	0.245924
0.89345	0.262028
0.819273	0.153717
0.652607	0.255347
0.616223	0.188291
0.796413	0.167842
0.702721	0.166595
0.440029	0.223238
0.916205	0.267709
0.902651	0.229222
0.823746	0.270957
0.933266	0.279603
0.958425	0.239953
0.803177	0.271864
0.171357	0.0480495
0.717325	0.216783
0.574055	0.20743
0.58282	0.19182
0.642671	0.259884
0.93763	0.157342
0.884768	0.244449
0.900467	0.251409
0.786729	0.229367
0.55799	0.295254
0.977399	0.229371
0.291601	0.26309
0.972263	0.195334
0.666354	0.340573
0.71909	0.27742
0.954177	0.15786
0.767924	0.27406
0.684314	0.191042
0.571036	0.252889
0.541681	0.264974
0.860247	0.262231
0.956278	0.193046
0.942962	0.198027
0.644919	0.250073
0.559108	0.242694
0.945069	0.228777
0.922724	0.159066
0.916989	0.264958
0.675038	0.208449
0.802295	0.156163
0.964186	0.172516
0.948936	0.159905
0.885381	0.252409
0.541051	0.30839
0.973495	0.212118
0.445928	0.327821
0.700071	0.375626
0.875882	0.266789
0.879298	0.206085
0.697982	0.295871
0.918874	0.243918
0.608105	0.268562
0.921297	0.207173
0.841989	0.231111
0.972894	0.254182
0.829167	0.272672
0.597264	0.20768
0.922661	0.135083
0.988611	0.222778
0.886708	0.199824
0.809947	0.119798
0.84417	0.0593849
0.701168	0.155409
0.956504	0.155399
0.99661	0.215071
0.641442	0.319607
0.820114	0.303334
0.90544	0.248437
0.921317	0.292557
0.8931	0.293688
0.675423	0.312692
0.94693	0.238729
0.965535	0.216459
0.891425	0.244461
0.937854	0.191477
0.84849	0.279065
0.647063	0.199687
0.817342	0.308978
0.771891	0.245047
0.939936	0.235048
0.627029	0.311001
0.87808	0.258391
0.64042	0.370968
0.474039	0.330216
0.981187	0.217579
0.41419	0.371825
0.708946	0.260921
0.810637	0.162267
0.982611	0.167095
0.917178	0.190578
0.939853	0.245696
0.839255	0.216135
0.651267	0.24324
0.963004	0.216315
0.974281	0.261339
0.525023	0.211707
0.775435	0.217026
0.691356	0.1894
0.961164	0.182595
0.888749	0.226976
0.780942	0.258666
0.73809	0.273246
0.885093	0.26281
0.46808	0.254812
0.856045	0.205154
0.627969	0.278428
0.917779	0.168851
0.976688	0.160038
0.895491	0.182899
0.590564	0.328808
0.606259	0.235365
0.337988	0.540655
0.697127	0.279003
0.957539	0.256337
0.781877	0.169855
0.956703	0.162288
0.769354	0.160278
0.758812	0.205373
0.547186	0.199019
0.700603	0.316359
0.893558	0.172556
0.829747	0.235617
0.965344	0.253585
0.88055	0.198235
0.930726	0.201214
0.840282	0.224059
0.427559	0.220297
0.887971	0.161065
0.604492	0.204739
0.974096	0.132162
0.645227	0.278556
0.951834	0.259862
0.883492	0.316679
0.857511	0.265786
0.749559	0.266338
0.990127	0.207915
0.61579	0.275411
0.777692	0.275021
0.856186	0.243536
0.871413	0.164886
0.793294	0.185967
0.860294	0.16895
0.698793	0.228105
0.840514	0.139801
0.564064	0.113375
0.879205	0.236199
0.727833	0.29654
0.885619	0.297539
0.878283	0.235837
0.787569	0.320882
0.853859	0.217002
0.806005	0.226162
0.846854	0.169339
0.764785	0.297205
0.651674	0.27222
0.986867	0.247339
0.581947	0.280803
0.983661	0.172789
0.685226	0.267129
0.708944	0.225468
0.90804	0.225937
0.931901	0.194602
0.765493	0.288528
0.844813	0.292534
0.955463	0.163189
0.843834	0.26877
0.868153	0.236509
0.671589	0.284203
0.646486	0.264824
0.987565	0.158244
0.970178	0.208237
0.962228	0.228842
0.767935	0.238323
0.885139	0.236415
0.93626	0.169736
0.923652	0.185937
0.805496	0.216285
0.820146	0.256092
0.860144	0.2237
0.912304	0.283313
0.725083	0.278018
0.761095	0.234195
0.967165	0.201919
0.965728	0.236244
0.715335	0.219771
0.924076	0.205281
0.953777	0.230021
0.839045	0.266918
0.987073	0.163918
0.912974	0.231737
0.943174	0.267114
0.967575	0.224182
0.932693	0.218818
0.953143	0.247094
0.43702	0.211218
0.815911	0.301507
0.638705	0.180051
0.826426	0.181632
0.688462	0.291672
0.942619	0.228832
0.894522	0.220972
0.811471	0.295685
0.71608	0.226408
0.712212	0.244936
0.967978	0.227969
0.831414	0.266773
0.875443	0.193455
0.970356	0.1437
0.917456	0.265403
0.758273	0.300912
0.861493	0.261271
0.922882	0.214284
0.861885	0.148614
0.767437	0.257527
0.8202	0.219789
0.925432	0.212727
0.670649	0.2941
0.751883	0.293494
0.852687	0.240618
0.827875	0.294463
0.984685	0.185309
0.669827	0.296945
0.935072	0.161097
0.957238	0.213921
0.605206	0.285546
0.810891	0.207538
0.876152	0.237832
0.987404	0.253616
0.645347	0.26761
0.912401	0.26272
0.69321	0.220347
0.948288	0.225123
0.974911	0.208283
0.795469	0.115665
0.888555	0.181387
0.72129	0.0836932
0.879561	0.245813
0.768088	0.278123
0.615842	0.263294
0.948101	0.257486
0.989166	0.208299
0.940471	0.216055
0.915843	0.124344
0.656762	0.2327
0.763772	0.178946
0.979771	0.162866
0.979001	0.219805
0.97816	0.188306
0.733512	0.212287
0.865601	0.162965
0.860241	0.238693
0.947083	0.239994
0.723771	0.238093
0.883498	0.296816
0.84844	0.231275
0.722118	0.233478
0.909909	0.192604
0.974253	0.188165
0.974297	0.190835
0.84945	0.229058
0.57495	0.212897
0.893094	0.240855
0.971618	0.223488
0.895742	0.272264
0.882948	0.263462
0.81756	0.289204
0.675467	0.30657
0.972255	0.189832
0.943613	0.232645
0.965647	0.226501
0.603222	0.227374
0.324573	0.249444
0.725945	0.169166
0.918514	0.209643
0.665951	0.219922
0.902223	0.203148
0.959227	0.214731
0.85648	0.264623
0.913787	0.166555
0.990843	0.196479
0.760451	0.279634
0.997317	0.183953
0.918413	0.216965
0.864553	0.154073
0.978609	0.161717
0.979455	0.154999
0.632765	0.260164
0.507176	0.210542
0.774046	0.32298
0.966793	0.209257
0.97945	0.197329
0.955808	0.171509
0.986767	0.203925
0.815282	0.160345
0.669341	0.195672
0.814643	0.251718
0.716934	0.275708
0.473403	0.337796
0.917002	0.177998
0.771484	0.228657
0.715033	0.26873
0.793634	0.160235
0.964294	0.186981
0.862508	0.281109
0.916574	0.255733
0.961413	0.168223
0.663082	0.223817
0.45234	0.190904
0.638278	0.233138
0.897755	0.161503
0.910888	0.22228
0.920469	0.285751
0.901155	0.236483
0.683515	0.241742
0.894602	0.212147
0.436154	0.27037
0.878634	0.242013
0.374612	0.225271
0.708582	0.293793
0.871399	0.264261
0.873104	0.256351
0.778103	0.237829
0.975552	0.219633
0.659728	0.257877
0.878256	0.263294
0.865746	0.247776
0.873976	0.162817
0.747907	0.155241
0.85846	0.178255
0.92435	0.294776
0.961274	0.232143
0.947912	0.203866
0.676406	0.227702
0.913073	0.22354
0.950543	0.223037
0.807604	0.181813
0.730223	0.155091
0.998886	0.140417
0.82091	0.183253
0.969255	0.152328
0.612484	0.231488
0.845626	0.240037
0.907971	0.270274
0.930618	0.244959
0.980468	0.19394
0.892963	0.205971
0.787851	0.345467
0.732625	0.182016
0.843276	0.15206
0.910601	0.164326
0.719948	0.205402
0.556886	0.20887
0.889174	0.293814
0.799561	0.331261
0.399094	0.207988
0.344329	0.294805
0.840823	0.219475
0.465464	0.337408
0.871513	0.306142
0.947512	0.113941
0.864875	0.164606
0.874879	0.188036
0.834112	0.14133
0.774726	0.394261
0.840233	0.252722
0.954406	0.206838
0.546771	0.297357
0.888509	0.191142
0.867218	0.257602
0.887317	0.209315
0.349169	0.323581
0.981027	0.219713
0.579797	0.246633
0.923699	0.203611
0.933628	0.170096
0.566838	0.268361
0.852332	0.185552
0.925692	0.183496
0.465596	0.0724081
0.983595	0.17794
0.661809	0.247338
0.879658	0.164518
0.981528	0.229187
0.914591	0.178213
0.834471	0.28046
0.774704	0.211601
0.966734	0.2081
0.654986	0.242395
0.874136	0.222947
0.887246	0.220142
0.859123	0.183233
0.471318	0.302352
0.953009	0.280102
0.892196	0.18158
0.996357	0.212603
0.89797	0.14037
0.716827	0.226684
0.976295	0.19554
0.650844	0.25925
0.418286	0.329517
0.746688	0.162413
0.937319	0.270988
0.972675	0.211343
0.734362	0.334783
0.777266	0.263624
0.997117	0.187362
0.891196	0.238384
0.914356	0.194086
0.803328	0.18648
0.767712	0.197976
0.793301	0.185628
0.527245	0.255319
0.733755	0.322611
0.733337	0.316236
0.768105	0.256357
0.774974	0.239457
0.671174	0.222965
0.888106	0.251236
0.892461	0.211388
0.989389	0.173633
0.937978	0.160423
0.552616	0.220256
0.32087	0.365832
0.962584	0.147352
0.959653	0.239343
0.645693	0.26685
0.541598	0.362733
0.78679	0.237013
0.499741	0.265104
0.972502	0.209653
0.889213	0.215716
0.869955	0.258514
0.754804	0.205591
0.777068	0.177883
0.921132	0.216424
0.758569	0.228465
0.953784	0.151894
0.931872	0.221688
0.987355	0.2085
0.78468	0.249928
0.912574	0.273914
0.545474	0.349497
0.689223	0.229864
0.988874	0.140243
0.791573	0.21923
0.85291	0.221998
0.79539	0.217703
0.663759	0.22759
0.48982	0.370778
0.0880996	0.356391
0.215817	0.135912
0.879309	0.17095
0.829004	0.179152
0.938748	0.227072
0.646137	0.184923
0.970003	0.218703
0.896241	0.189944
0.967472	0.172426
0.964343	0.230332
0.846761	0.217781
0.920139	0.299
0.802471	0.299211
0.635758	0.232495
0.975926	0.218995
0.778481	0.194962
0.850163	0.224189
0.729827	0.192871
0.782964	0.242698
0.801478	0.234788
0.983674	0.188436
0.950019	0.190224
0.792348	0.286592
0.940802	0.229573
0.877672	0.215936
0.93714	0.182212
0.9909	0.195931
0.707812	0.334582
0.494058	0.29591
0.736955	0.26387
0.493464	0.309564
0.976334	0.217932
0.830645	0.245561
0.887289	0.222526
0.845247	0.165937
0.521238	0.266672
0.828429	0.206185
0.975331	0.180839
0.621657	0.21425
0.889253	0.200094
0.868082	0.194162
0.930542	0.199391
0.842457	0.221507
0.836531	0.236118
0.977826	0.243055
0.99179	0.184143
0.995778	0.234967
0.901625	0.170733
0.89087	0.169368
0.583241	0.198813
0.836344	0.199339
0.603039	0.232075
0.989662	0.207021
0.978117	0.225754
0.861417	0.155632
0.839938	0.227737
0.868713	0.191896
0.968816	0.230905
0.850237	0.210254
0.994201	0.204583
0.880742	0.171326
0.789635	0.217501
0.945837	0.231767
0.960123	0.238711
0.961736	0.196283
0.278293	0.246656
0.870915	0.195902
0.944406	0.192566
0.775519	0.160497
0.978558	0.28043
0.963579	0.22965
0.911395	0.23651
0.467725	0.360585
0.798027	0.233075
0.984166	0.215242
0.849419	0.173329
0.497466	0.291396
0.863965	0.174228
0.746798	0.288368
0.661884	0.218923
0.885074	0.218699
0.765432	0.242128
0.754494	0.218813
0.919026	0.204355
0.829688	0.239866
0.72688	0.219743
0.93809	0.304339
0.839963	0.287153
0.907875	0.236662
0.770077	0.222391
0.892863	0.181528
0.952043	0.221035
0.971017	0.179972
0.753298	0.239077
0.302918	0.474857
0.937486	0.180266
0.971498	0.21771
0.932167	0.181545
0.507956	0.357945
0.555095	0.268849
0.929936	0.158876
0.844081	0.222554
0.427706	0.258955
0.662775	0.165913
0.509813	0.241507
0.919681	0.261845
0.908435	0.239299
0.824129	0.318791
0.806267	0.24457
0.695551	0.249645
0.96225	0.159355
0.930894	0.164961
0.989017	0.200462
0.87104	0.233386
0.821275	0.273872
0.848013	0.165425
0.995181	0.217394
0.777834	0.196087
0.785727	0.171725
0.979131	0.239982
0.886814	0.251803
0.812952	0.190101
0.922686	0.224173
0.246446	0.566993
0.887438	0.201767
0.980988	0.156255
0.757088	0.250659
0.999208	0.212972
0.600678	0.315702
0.8862	0.156127
0.55113	0.213041
0.775817	0.176381
0.897196	0.299452
0.67387	0.245603
0.701871	0.272919
0.832771	0.238187
0.951148	0.222528
0.997884	0.202852
0.992755	0.226358
0.865299	0.192471
0.991138	0.171982
0.526411	0.324959
0.944205	0.20219
0.98915	0.189325
0.960478	0.224611
0.764978	0.238903
0.879344	0.153492
0.841968	0.197946
0.89113	0.177983
0.995342	0.238727
0.907929	0.215143
0.523191	0.227592
0.806255	0.245294
0.987851	0.185275
0.926645	0.210885
0.99218	0.210724
0.30341	0.390505
0.791054	0.238857
0.993963	0.178936
0.952642	0.23122
0.887045	0.232313
0.806058	0.269584
0.895416	0.255004
0.42613	0.39141
0.82235	0.225377
0.986386	0.229917
0.511977	0.272891
0.731376	0.246661
0.393039	0.19604
0.419267	0.212869
0.711446	0.298673
0.857899	0.167523
0.877319	0.212494
0.815248	0.158014
0.998484	0.212739
0.83538	0.275232
0.816759	0.277287
0.423389	0.269704
0.883619	0.192321
0.561575	0.226538
0.49434	0.322586
0.965581	0.213801
0.98052	0.155321
0.875111	0.15582
0.641487	0.21336
0.888872	0.235607
0.823944	0.311709
0.828341	0.240584
0.781523	0.253378
0.849152	0.223324
0.967291	0.218218
0.850407	0.232392
0.608707	0.22141
0.568329	0.258445
0.864203	0.174916
0.829207	0.155551
0.971068	0.210686
0.899282	0.247816
0.833145	0.234592
0.942819	0.260751
0.804938	0.227007
0.590578	0.226926
0.779305	0.277747
0.462969	0.1986
0.614996	0.229467
0.986886	0.158533
0.935385	0.213825
0.952389	0.217737
0.826921	0.243099
0.591811	0.308841
0.976882	0.181789
0.984108	0.205446
0.950819	0.190576
0.844163	0.2501
0.82394	0.291576
0.983222	0.154069
0.92191	0.164211
0.96811	0.170232
0.61356	0.21521
0.815472	0.197827
0.914204	0.25731
0.534658	0.313307
0.675904	0.182331
0.946201	0.217573
0.803078	0.219432
0.814283	0.2404
0.973765	0.242067
0.817974	0.310432
0.673361	0.258285
0.843332	0.26541
0.897619	0.206738
0.876191	0.237369
0.932575	0.131653
0.968685	0.179943
0.857224	0.162854
0.939237	0.20882
0.91302	0.234386
0.793916	0.223578
0.864052	0.199179
0.938804	0.183246
0.682465	0.216361
0.99192	0.194396
0.860488	0.182005
0.942772	0.222727
0.955001	0.234547
0.858262	0.186556
0.886591	0.210978
0.995726	0.182206
0.982685	0.207745
0.96066	0.172277
0.911354	0.22567
0.959993	0.234433
0.913584	0.278399
0.937185	0.228199
0.852803	0.2929
0.746074	0.234839
0.841494	0.169269
0.652674	0.293367
0.684571	0.283081
0.316006	0.185907
0.872425	0.243775
0.513332	0.314441
0.677637	0.251758
0.709925	0.195986
0.990292	0.185665
0.766697	0.242781
0.871195	0.20449
0.905927	0.231717
0.715835	0.234832
0.973115	0.225294
0.319964	0.127193
0.816642	0.181937
0.75219	0.251266
0.761017	0.250963
0.745288	0.220545
0.974148	0.197651
0.931713	0.120711
0.934283	0.231777
0.870642	0.215283
0.78442	0.236333
0.914101	0.20144
0.624206	0.19253
0.996363	0.168616
0.981832	0.183751
0.605263	0.21549
0.663327	0.199801
0.886935	0.114005
0.986586	0.219002
0.648133	0.217165
0.868865	0.227558
0.728748	0.221884
0.957314	0.177851
0.883652	0.233219
0.528837	0.249089
0.988113	0.225516
0.442229	0.308016
0.620858	0.264594
0.784476	0.217412
0.733044	0.257256
0.690766	0.305648
0.918593	0.230647
0.813313	0.26897
0.750009	0.187935
0.394775	0.272929
0.91157	0.249664
0.76854	0.26156
0.844333	0.224578
0.879359	0.275634
0.510085	0.27837
0.60205	0.314655
0.724968	0.240061
0.930801	0.222184
0.574032	0.19127
0.523586	0.259449
0.713355	0.194696
0.703778	0.313996
0.818828	0.305301
0.906489	0.230715
0.826067	0.15378
0.850792	0.27417
0.668374	0.241479
0.911518	0.194933
0.89237	0.222864
0.698195	0.200573
0.667765	0.227068
0.765945	0.253959
0.862852	0.163373
0.546639	0.180294
0.825031	0.259105
0.702733	0.342465
0.751579	0.290722
0.787127	0.21467
0.970546	0.192569
0.620175	0.2534
0.719465	0.244898
0.748732	0.226472
0.783808	0.171292
0.944976	0.229494
0.935501	0.220553
0.615924	0.252891
0.988281	0.222463
0.988929	0.216721
0.969592	0.215948
0.931187	0.245195
0.892502	0.171669
0.513135	0.298569
0.960765	0.191043
0.963911	0.204606
0.955122	0.238229
0.669917	0.154427
0.996863	0.219964
0.921523	0.319024
0.92414	0.189308
0.671479	0.303796
0.864925	0.214
0.984678	0.208858
0.873705	0.228166
0.354522	0.315609
0.713783	0.1721
0.853372	0.189279
0.966588	0.199778
0.883213	0.190601
0.743891	0.244537
0.72379	0.290815
0.977855	0.213465
0.961233	0.266066
0.515944	0.207622
0.721282	0.179707
0.510331	0.260719
0.887398	0.224826
0.691422	0.179836
0.905971	0.213934
0.875224	0.188854
0.886687	0.233354
0.615267	0.23758
0.903876	0.240036
0.763674	0.267403
0.996284	0.206025
0.939469	0.19625
0.950182	0.179347
0.840426	0.212547
0.961732	0.196867
0.898057	0.23292
0.934935	0.222956
0.726189	0.18401
0.778104	0.354034
0.959941	0.164487
0.826619	0.228799
0.95414	0.236864
0.764956	0.2538
0.948775	0.189765
0.874775	0.239316
0.975404	0.235595
0.571273	0.281494
0.803277	0.218069
0.907364	0.183538
0.913923	0.195669
0.848359	0.225798
0.960715	0.23086
0.799707	0.283829
0.91257	0.261099
0.996564	0.191598
0.91949	0.1985
0.812996	0.210683
0.93155	0.229718
0.96739	0.175542
0.681527	0.207641
0.927393	0.169027
0.773763	0.226407
0.920479	0.219328
0.947048	0.222137
0.860849	0.295775
0.436762	0.25299
0.994916	0.20098
0.452775	0.302149
0.985159	0.169531
0.906128	0.179936
0.835745	0.22695
0.821914	0.310547
0.96814	0.217075
0.641578	0.32182
0.757122	0.212693
0.958642	0.208015
0.751825	0.24676
0.917442	0.14926
0.94709	0.196449
0.619059	0.228277
0.731419	0.1699
0.980169	0.202351
0.845014	0.195078
0.708327	0.2257
0.141974	0
0.110833	0
0.901246	0.213493
0.670174	0.232615
0.644959	0.235468
0.833392	0.195318
0.947226	0.211587
0.915052	0.213816
0.855479	0.231123
0.862167	0.231517
0.94539	0.242074
0.90604	0.227904
0.981631	0.201179
0.977291	0.223825
0.724909	0.242323
0.699494	0.237483
0.877378	0.183532
0.788959	0.228029
0.953028	0.232371
0.904286	0.301379
0.517122	0.308297
0.988121	0.184366
0.89322	0.22892
0.825039	0.211249
0.883196	0.208392
0.904899	0.190429
0.95935	0.212305
0.889877	0.231183
0.97133	0.206715
0.889428	0.205216
0.753983	0.308555
0.714702	0.24272
0.845778	0.174503
0.648955	0.216482
0.83065	0.208444
0.516444	0.216997
0.913327	0.172286
0.968828	0.228601
0.97629	0.226634
0.876846	0.255879
0.478894	0.239308
0.783776	0.216856
0.47105	0.229841
0.985441	0.205319
0.993884	0.202481
0.715136	0.225543
0.81659	0.326075
0.805763	0.26236
0.989805	0.214269
0.583681	0.221499
0.85835	0.225167
0.55692	0.210945
0.495698	0.211213
0.89703	0.207649
0.95029	0.25357
0.931479	0.229833
0.884186	0.209993
0.907956	0.309575
0.986953	0.196005
0.668503	0.2463
0.909756	0.176836
0.935336	0.245115
0.80413	0.296237
0.787613	0.276316
0.897822	0.179062
0.950708	0.222273
0.794574	0.224466
0.457321	0.248724
0.98807	0.189486
0.741607	0.223866
0.979796	0.207771
0.973761	0.216993
0.796062	0.177881
0.416984	0.232272
0.697637	0.193906
0.910628	0.254613
0.48348	0.276817
0.587144	0.295041
0.978149	0.173937
0.827972	0.263345
0.848596	0.253973
0.749046	0.28243
0.957889	0.174267
0.887643	0.199812
0.936488	0.242094
0.970998	0.178348
0.895111	0.163154
0.867399	0.228465
0.965873	0.200752
0.891621	0.244402
0.951444	0.259615
0.662507	0.264718
0.99092	0.183154
0.876534	0.164063
0.958208	0.24713
0.803377	0.200725
0.99444	0.179234
0.632777	0.238862
0.919299	0.240623
0.751864	0.254604
0.45411	0.296676
0.471519	0.298923
0.632351	0.215264
0.980109	0.196138
0.616529	0.173467
0.938349	0.208274
0.892187	0.233096
0.802825	0.170334
0.861133	0.269146
0.658964	0.177635
0.960784	0.205479
0.956771	0.156764
0.943091	0.191039
0.927283	0.248536
0.773962	0.166205
0.999022	0.188926
0.785235	0.206424
0.924962	0.177943
0.912309	0.197673
0.858844	0.213044
0.913395	0.25331
0.757437	0.210031
0.980424	0.198798
0.764647	0.192116
0.986136	0.166754
0.791349	0.177357
0.639228	0.22523
0.799413	0.210706
0.76389	0.263626
0.871394	0.244671
0.714551	0.241658
0.752293	0.195132
0.680326	0.234777
0.988415	0.214639
0.891488	0.273077
0.769267	0.203719
0.793876	0.187488
0.858587	0.21096
0.913212	0.170421
0.81509	0.212618
0.445502	0.316185
0.617189	0.270734
0.879733	0.206796
0.805486	0.191241
0.909893	0.19559
0.979795	0.19052
0.892823	0.222749
0.821818	0.262316
0.890376	0.213914
0.665947	0.270083
0.409892	0.324131
0.957841	0.209669
0.737502	0.238283
0.758165	0.212757
0.956555	0.198705
0.960984	0.170704
0.919719	0.173768
0.841783	0.166197
0.955054	0.188827
0.757681	0.205147
0.934528	0.281202
0.842943	0.229035
0.908453	0.302931
0.964569	0.220627
0.961799	0.244454
0.959535	0.189429
0.753399	0.243477
0.869241	0.253511
0.986632	0.186988
0.926241	0.217007
0.912819	0.229473
0.857575	0.184975
0.991867	0.168002
0.657001	0.233558
0.911714	0.18962
0.839102	0.187074
0.950899	0.218869
0.877482	0.189005
0.474666	0.368806
0.917574	0.19856
0.973064	0.233572
0.579397	0.243326
0.983299	0.188393
0.912792	0.207991
0.186153	0.299689
0.770647	0.220685
0.771409	0.1997
0.863093	0.189074
0.875175	0.199586
0.963755	0.217383
0.708198	0.306567
0.775509	0.22246
0.539102	0.189108
0.979548	0.19899
0.961263	0.142377
0.996493	0.146439
0.859949	0.224207
0.949679	0.206425
0.895301	0.238601
0.793901	0.220494
0.89859	0.237216
0.857322	0.321683
0.368372	0.19993
0.914033	0.228107
0.594062	0.217511
0.84351	0.245926
0.737047	0.195038
0.902212	0.225111
0.837078	0.176189
0.936721	0.219305
0.476836	0.20788
0.987114	0.207282
0.556931	0.426823
0.515504	0.239681
0.764527	0.181423
0.878561	0.218524
0.842491	0.245808
0.787668	0.2276
0.499288	0.23186
0.800779	0.215567
0.826288	0.243913
0.959313	0.224119
0.887438	0.182072
0.997786	0.221953
0.708416	0.238562
0.821096	0.208208
0.764941	0.255595
0.752283	0.204778
0.938033	0.230036
0.83572	0.2827
0.925588	0.231206
0.948025	0.190062
0.963271	0.213399
0.819474	0.226434
0.752493	0.219204
0.774945	0.210863
0.774084	0.25129
0.835513	0.2257
0.899685	0.233134
0.935078	0.214958
0.912965	0.186854
0.740648	0.22693
0.843603	0.205778
0.915897	0.210606
0.901366	0.242681
0.786318	0.240889
0.991359	0.21387
0.571502	0.356383
0.580483	0.246892
0.900586	0.151215
0.682173	0.268459
0.689959	0.281455
0.934374	0.218787
0.968047	0.199249
0.704138	0.224859
0.708158	0.235927
0.793628	0.262552
0.815195	0.240042
0.755997	0.24854
0.87584	0.263565
0.790658	0.196158
0.823697	0.196597
0.674511	0.196256
0.980403	0.209404
0.934863	0.259142
0.273714	0.408164
0.721481	0.269478
0.788212	0.202577
0.993409	0.200248
0.534272	0.281097
0.95347	0.238939
0.932125	0.16986
0.867745	0.209553
0.996726	0.208444
0.304085	0.474595
0.305795	0.572765
0.719118	0.217629
0.485377	0.268966
0.716536	0.253003
0.76433	0.235226
0.808566	0.212701
0.895237	0.19096
0.852719	0.188206
0.781774	0.188531
0.97349	0.169448
0.600032	0.261228
0.899749	0.200587
0.967797	0.202692
0.888082	0.185548
0.724029	0.197501
0.595096	0.268343
0.451712	0.334508
0.717596	0.226358
0.963185	0.209477
0.689407	0.249356
0.840067	0.240815
0.986989	0.195555
0.88251	0.1924
0.956479	0.181248
0.997641	0.221916
0.865902	0.222782
0.91982	0.180928
0.664966	0.329336
0.484067	0.345842
0.793822	0.247792
0.944339	0.227635
0.974934	0.124867
0.776003	0.246541
0.717427	0.170179
0.853181	0.241441
0.981842	0.203466
0.848664	0.242411
0.508329	0.173042
0.406579	0.15566
0.257897	0.839355
0.933966	0.19653
0.684065	0.22296
0.991804	0.209651
0.777326	0.219508
0.789859	0.246092
0.984486	0.180568
0.986644	0.207733
0.943781	0.18502
0.979055	0.148113
0.882722	0.200122
0.92597	0.20733
0.924531	0.22927
0.965813	0.190639
0.955527	0.194705
0.940361	0.206032
0.71689	0.203686
0.760178	0.209446
0.9579	0.204652
0.99454	0.215959
0.847486	0.20959
0.794033	0.220477
0.911482	0.257925
0.386711	0.442215
0.669832	0.337555
0.590794	0.221026
0.995657	0.237288
0.927574	0.200187
0.530052	0.294798
0.882065	0.22167
0.656845	0.248496
0.969699	0.207208
0.980551	0.226273
0.92298	0.183932
0.974352	0.194137
0.910918	0.214143
0.778736	0.201969
0.741668	0.275587
0.960314	0.213488
0.978684	0.183661
0.961862	0.215945
0.804717	0.23983
0.678221	0.261286
0.837679	0.216025
0.989608	0.218567
0.749794	0.203175
0.857598	0.167519
0.979136	0.250258
0.873742	0.328681
0.945976	0.198439
0.908819	0.228823
0.714177	0.168539
0.893026	0.231838
0.905874	0.272922
0.686672	0.235162
0.450706	0.568631
0.981544	0.163208
0.508672	0.290822
0.520494	0.278073
0.442771	0.204865
0.706914	0.236252
0.576914	0.28688
0.859998	0.240872
0.880751	0.162594
0.484782	0.429557
0.766045	0.267122
0.650847	0.241145
0.813625	0.207967
0.98103	0.207819
0.974561	0.222314
0.807174	0.172072
0.807573	0.254421
0.399848	0.289169
0.657759	0.182797
0.945299	0.207129
0.558997	0.327116
0.945648	0.198534
0.453385	0.464676
0.997372	0.205476
0.610549	0.272585
0.704217	0.246013
0.853929	0.242345
0.944105	0.164228
0.990529	0.19362
0.767199	0.180538
0.914402	0.196412
0.966734	0.202405
0.893449	0.203508
0.575381	0.387382
0.946097	0.198868
0.886714	0.24145
0.529871	0.264697
0.560434	0.267756
0.890756	0.211782
0.90058	0.179392
0.864933	0.272885
0.852642	0.219848
0.778006	0.222042
0.986183	0.177484
0.921058	0.207799
0.930364	0.21973
0.940328	0.228914
0.53536	0.277499
0.776762	0.257877
0.742268	0.247887
0.522088	0.292946
0.965992	0.21268
0.95833	0.220855
0.914333	0.213854
0.753741	0.223776
0.982437	0.203553
0.99112	0.190734
0.500635	0.25542
0.739584	0.258967
0.968711	0.24113
0.772596	0.274401
0.842281	0.254672
0.509964	0.280025
0.798464	0.21171
0.51977	0.267467
0.808277	0.256259
0.942166	0.208785
0.994596	0.214319
0.792399	0.26509
0.924154	0.207746
0.77355	0.299147
0.678946	0.238654
0.961809	0.213459
0.81486	0.277963
0.903276	0.150554
0.772526	0.200505
0.810078	0.203805
0.795181	0.203395
0.803779	0.230991
0.931957	0.215998
0.405728	0.37826
0.965343	0.205044
0.994075	0.227108
0.898349	0.229803
0.908481	0.218646
0.853822	0.166049
0.940417	0.233837
0.923268	0.219379
0.845133	0.145096
0.970211	0.212534
0.91774	0.255147
0.752705	0.235768
0.964397	0.203182
0.947226	0.246149
0.920509	0.17254
0.0294808	0.0940604
0.567041	0.275797
0.737026	0.234254
0.888972	0.235026
0.914692	0.265543
0.943025	0.172652
0.774785	0.185974
0.965296	0.174912
0.489448	0.200452
0.474708	0.208625
0.910146	0.164796
0.44052	0.26302
0.943718	0.212835
0.479433	0.180607
0.50397	0.310753
0.954179	0.196962
0.888196	0.198685
0.545025	0.275379
0.738051	0.241705
0.983867	0.207039
0.860273	0.203388
0.815146	0.189691
0.965487	0.199626
0.977501	0.165606
0.90498	0.167774
0.975636	0.22616
0.838566	0.244244
0.613046	0.220275
0.734127	0.218015
0.671089	0.232674
0.926595	0.256991
0.964697	0.21942
0.989245	0.217052
0.950503	0.232838
0.938564	0.197909
0.753995	0.268947
0.83408	0.193394
0.45274	0.290909
0.774471	0.255369
0.927925	0.220394
0.982021	0.224414
0.903349	0.223672
0.709248	0.195055
0.795285	0.208444
0.856846	0.189675
0.875732	0.200992
0.894087	0.232013
0.960352	0.228766
0.720434	0.29431
0.978018	0.205731
0.989531	0.230236
0.846767	0.21584
0.662127	0.228724
0.861822	0.229771
0.988963	0.216654
0.601974	0.247008
0.988408	0.178302
0.947801	0.231468
0.850523	0.237731
0.789531	0.194118
0.990893	0.193378
0.553268	0.211251
0.489268	0.290769
0.910313	0.234467
0.918042	0.209849
0.981976	0.170188
0.31647	0.219768
0.456416	0.251497
0.825405	0.224901
0.964366	0.202644
0.838641	0.208714
0.992753	0.151737
0.927482	0.205139
0.999123	0.176058
0.977599	0.211163
0.803454	0.184988
0.458793	0.217045
0.655251	0.257257
0.95883	0.189605
0.851046	0.226154
0.747894	0.235502
0.765795	0.207476
0.975978	0.216718
0.620337	0.295891
0.555976	0.232955
0.964109	0.19141
0.923261	0.220847
0.749214	0.241786
0.732275	0.289714
0.925479	0.218569
0.737702	0.199616
0.984588	0.204636
0.911608	0.252389
0.747271	0.195411
0.80918	0.253261
0.99228	0.245121
0.979054	0.205634
0.729247	0.268122
0.783199	0.255683
0.689265	0.207628
0.585642	0.241382
0.359714	0.329581
0.975548	0.223293
0.889026	0.178474
0.699806	0.23084
0.815613	0.22153
0.450355	0.193544
0.980314	0.235033
0.311543	0.623711
0.698071	0.247751
0.983468	0.178626
0.995147	0.212058
0.53198	0.287956
0.969376	0.287074
0.966749	0.130047
0.873014	0.206039
0.846349	0.194752
0.914762	0.206808
0.680967	0.236467
0.96545	0.273236
0.985962	0.209134
0.810997	0.211797
0.689496	0.175537
0.964659	0.180154
0.988122	0.211077
0.384576	0.283658
0.98003	0.197056
0.986678	0.20026
0.772599	0.229928
0.833392	0.172943
0.847944	0.197997
0.959115	0.2096
0.962077	0.214697
0.528631	0.261901
0.577474	0.246505
0.717342	0.228693
0.969613	0.211173
0.844398	0.166558
0.974458	0.198986
0.765733	0.184783
0.935883	0.206187
0.710843	0.285111
0.909928	0.2027
0.756844	0.232632
0.736059	0.30535
0.974442	0.25959
0.922205	0.174252
0.724546	0.255026
0.829021	0.215908
0.734591	0.253091
0.892788	0.206126
0.980729	0.237676
0.912184	0.195838
0.811711	0.175243
0.622857	0.223289
0.602784	0.241502
0.827064	0.259397
0.956405	0.188098
0.92321	0.20557
0.7778	0.220285
0.937747	0.240536
0.699278	0.228707
0.851973	0.228323
0.926516	0.243301
0.963404	0.23369
0.963051	0.202556
0.703358	0.261425
0.890233	0.235061
0.937022	0.195184
0.354327	0.509187
0.691988	0.27204
0.533462	0.265573
0.976212	0.169294
0.950742	0.193737
0.931501	0.213198
0.375236	0.334961
0.860693	0.212287
0.882412	0.250932
0.70615	0.267319
0.894579	0.210524
0.946824	0.21616
0.942823	0.201331
0.911634	0.176684
0.986549	0.234188
0.97613	0.200945
0.902092	0.233677
0.946631	0.232541
0.757864	0.260691
0.899578	0.252658
0.911774	0.22431
0.742829	0.247071
0.368937	0.299995
0.826783	0.290634
0.83935	0.274806
0.693639	0.251677
0.962097	0.235746
0.895435	0.216769
0.939037	0.191143
0.83238	0.269576
0.90606	0.220902
0.927714	0.203117
0.968695	0.206256
0.92377	0.227902
0.929617	0.222531
0.879547	0.197072
0.902939	0.195796
0.942269	0.222264
0.580815	0.269874
0.974119	0.285601
0.958608	0.244351
0.946955	0.212132
0.63292	0.231345
0.951198	0.186391
0.938242	0.200491
0.381604	0.337546
0.789433	0.223056
0.904775	0.208065
0.741479	0.2412
0.919881	0.200771
0.959552	0.215062
0.755133	0.237745
0.984024	0.215562
0.96819	0.205714
0.427246	0.216654
0.823263	0.202425
0.510734	0.326091
0.849565	0.240942
0.79259	0.278973
0.857652	0.211053
0.939118	0.209268
0.569539	0.279697
0.917476	0.119493
0.897398	0.187999
0.987287	0.225432
0.83459	0.207591
0.953926	0.206779
0.289791	0.0286781
0.852833	0.192164
0.531906	0.279873
0.41805	0.250322
0.835943	0.276717
0.861131	0.231423
0.994645	0.225908
0.882115	0.181219
0.946976	0.186801
0.827774	0.255456
0.74291	0.246814
0.935859	0.213215
0.627662	0.256333
0.984173	0.171021
0.633541	0.214492
0.574589	0.236618
0.961719	0.187079
0.947828	0.171362
0.912598	0.157827
0.41633	0.299121
0.810832	0.260593
0.822278	0.185263
0.935765	0.18867
0.49789	0.299838
0.375862	0.311092
0.731409	0.268495
0.862881	0.196955
0.892692	0.240089
0.697741	0.226141
0.975821	0.219931
0.423116	0.311427
0.611147	0.264256
0.872479	0.13846
0.690374	0.293649
0.651846	0.207589
0.962337	0.209005
0.691374	0.251218
0.531321	0.255629
0.811609	0.209487
0.843847	0.191668
0.95942	0.199182
0.928528	0.211433
0.686161	0.186506
0.892818	0.230975
0.682126	0.305292
0.722495	0.210048
0.862168	0.269632
0.952958	0.186417
0.982763	0.1914
0.810789	0.213036
0.837655	0.208279
0.799497	0.194358
0.898095	0.233065
0.791718	0.291239
0.762568	0.279817
0.928323	0.225213
0.475702	0.148742
0.324974	0.278608
0.746994	0.228575
0.936458	0.22471
0.993558	0.202276
0.844808	0.310683
0.922507	0.210042
0.900497	0.195891
0.764881	0.168717
0.85203	0.212417
0.759929	0.24122
0.460808	0.307555
0.772083	0.197267
0.769688	0.268855
0.525224	0.214794
0.498512	0.230237
0.923219	0.167167
0.887056	0.20997
0.7324	0.261203
0.667572	0.257845
0.862493	0.206761
0.634283	0.285422
0.52609	0.278908
0.859042	0.207022
0.419786	0.21569
0.833591	0.232947
0.963633	0.201232
0.857368	0.211706
0.979212	0.198838
0.955769	0.215
0.933014	0.214222
0.794741	0.3595
0.994339	0.190054
0.516825	0.25676
0.964793	0.197468
0.861664	0.181148
0.35549	0.23838
0.971947	0.228742
0.849745	0.20061
0.51251	0.242418
0.658612	0.216
0.954025	0.225005
0.962242	0.214294
0.876511	0.204354
0.932018	0.228799
0.590873	0.250105
0.940477	0.179668
0.878452	0.163946
0.840976	0.250622
0.846767	0.232693
0.667905	0.227589
0.953774	0.190501
0.967238	0.198351
0.605542	0.427327
0.717764	0.27138
0.984963	0.206482
0.738739	0.210726
0.732137	0.259485
0.970717	0.211124
0.749417	0.220262
0.732689	0.201874
0.896019	0.248369
0.979566	0.214031
0.920602	0.210308
0.706518	0.198968
0.701098	0.248296
0.486949	0.27036
0.932008	0.229375
0.877634	0.208853
0.935802	0.16962
0.96618	0.210332
0.950897	0.245368
0.490402	0.317396
0.884544	0.227214
0.806202	0.282479
0.5376	0.321847
0.40114	0.301984
0.972808	0.180126
0.953987	0.245463
0.841831	0.281883
0.948855	0.133746
0.726153	0.265234
0.910933	0.248246
0.978061	0.158583
0.907858	0.178496
0.633654	0.223057
0.83501	0.164041
0.792578	0.194452
0.980551	0.277142
0.753152	0.243712
0.80264	0.226221
0.819037	0.198839
0.979226	0.214621
0.897289	0.218292
0.727802	0.205093
0.955245	0.221132
0.798753	0.272306
0.891932	0.214337
0.469241	0.256662
0.923581	0.25246
0.985827	0.185348
0.919258	0.19238
0.782541	0.161001
0.813352	0.233305
0.705935	0.203957
0.982196	0.213586
0.920338	0.241801
0.872454	0.212067
0.737764	0.252837
0.744238	0.243749
0.962907	0.191039
0.905206	0.226829
0.70534	0.244755
0.979218	0.227767
0.830838	0.259561
0.794886	0.218061
0.965695	0.269647
0.760371	0.208704
0.902563	0.203946
0.711953	0.222662
0.934943	0.21246
0.679597	0.239017
0.798683	0.184954
0.839566	0.28345
0.744545	0.176972
0.612296	0.197035
0.720805	0.287293
0.919185	0.169011
0.687589	0.228458
0.604426	0.411721
0.895368	0.226007
0.98106	0.177927
0.787931	0.181623
0.920262	0.190973
0.878565	0.244089
0.743617	0.303098
0.855838	0.22869
0.917094	0.209294
0.523251	0.358992
0.74349	0.254843
0.75336	0.264467
0.691294	0.256917
0.728975	0.227391
0.969263	0.169597
0.769941	0.195368
0.908622	0.208186
[truncated: 8,001 more rows]

[truncated: 2 more sheets: SCSCTS_band5, PLC_band5]
