# Supplementary material for: SCSCTS: An improved SCS+C topographic correction model with shadow compensation for mountainous regions
Source: PLoS One. 2026 Apr 30;21(4):e0347784. doi: 10.1371/journal.pone.0347784 (PMC13132225; doi:10.1371/journal.pone.0347784)
Supplement: S2 File — (XLSX) [file pone.0347784.s002.xlsx]

## Sheet: UNCORR_band2
cos_i	reflectance
0.620309	0.02145
0.753308	0.0260328
0.739853	0.0440894
0.487016	0.0290218
0.598212	0.0315171
0.635089	0.0325391
0.66843	0.0415924
0.585608	0.034715
0.740758	0.0338758
0.749816	0.0291887
0.435978	0.014265
0.23919	0.00911286
0.871957	0.0189997
0.657566	0.0447743
0.57394	0.0449409
0.62444	0.0449247
0.519031	0.0324157
0.53733	0.034317
0.431901	0.0198234
0.963758	0.0215642
0.229048	0.00752219
0.982186	0.0336605
0.582631	0.0400035
0.508079	0.0277064
0.542355	0.0265945
0.409619	0.0248833
0.703202	0.0266733
0.703401	0.0369743
0.548818	0.028109
0.65154	0.0222374
0.754001	0.0342727
0.482212	0.0301674
0.0719838	0.0159836
0.60612	0.0289594
0.58301	0.0299728
0.883706	0.0293007
0.682499	0.0190507
0.349512	0.014099
0.16434	0.0118843
0.559749	0.013508
0.887291	0.0212971
0.775122	0.0288037
0.805361	0.0229912
0.598302	0.0295731
0.718256	0.0325779
0.474224	0.0268517
0.399213	0.0234864
0.788269	0.0365972
0.763089	0.0629721
0.355876	0.0174031
0.481965	0.021796
0.851378	0.0323453
0.681422	0.0310065
0.561819	0.012863
0.50841	0.0233183
0.738053	0.0176032
0.0739412	0.00544574
0.593244	0.014239
0.77825	0.0362012
0.577549	0.0481941
0.764049	0.031503
0.28671	0.0148457
0.552983	0.0342583
0.912595	0.0281289
0.713731	0.0200719
0.780399	0.0167318
0.403926	0.00999014
0.246931	0.0224152
0.553821	0.0314082
0.477305	0.0309174
0.00814545	0.0163133
0.800539	0.034983
0.738758	0.0239167
0.867304	0.0373724
0.224814	0.0135922
0.159788	0.0119154
0.295625	0.0137767
0.462201	0.0160654
0.431181	0.0130207
0.753332	0.0171308
0.501049	0.0315874
0.440327	0.0257094
0.443328	0.0243671
0.789815	0.0437171
0.00254577	0.0105934
0.204258	0.014897
0.2526	0.0127919
0.847271	0.0192876
0.697593	0.0158817
0.589656	0.0274037
0.743727	0.0265824
0.675373	0.0278955
0.716656	0.0364051
0.695563	0.0320045
0.624478	0.0279337
0.407126	0.0181431
0.372926	0.012909
0.772863	0.0384282
0.808115	0.0393518
0.819458	0.0479426
0.516152	0.042937
0.539455	0.0275517
0.370392	0.0123287
0.978329	0.0314261
0.781238	0.0346142
0.494009	0.030077
0.694063	0.0394025
0.755345	0.035624
0.742175	0.01658
0.787694	0.0218941
0.605547	0.0277902
0.282801	0.0228425
0.749659	0.0399453
0.656548	0.0185463
0.522113	0.0331014
0.497048	0.0435764
0.26104	0.0145093
0.740641	0.0240458
0.806654	0.0377682
0.459391	0.022823
0.608623	0.0290123
0.159899	0.0108905
0.64881	0.0306258
0.260178	0.0156709
0.248418	0.014446
0.285241	0.00951485
0.574519	0.0116141
0.308628	0.0248413
0.649143	0.0330449
0.094139	0.0151574
0.694794	0.0476982
0.922613	0.0319482
0.0475121	0.00844861
0.658822	0.0244228
0.782894	0.030891
0.803068	0.0389645
0.551362	0.0284155
0.307814	0.0194918
0.559223	0.0356219
0.867854	0.0336693
0.71328	0.0357896
0.177796	0.015909
0.838402	0.0326679
0.345349	0.0122954
0.557435	0.0474018
0.782167	0.0411653
0.443806	0.0161114
0.533071	0.00950638
0.369594	0.0200183
0.377634	0.0179236
0.935188	0.0321783
0.566678	0.0281177
0.741621	0.0327577
0.631433	0.0417285
0.734466	0.0337909
0.826776	0.0580837
0.388698	0.0254751
0.30999	0.032391
0.557726	0.0316636
0.739671	0.0374334
0.895706	0.0297681
0.604178	0.0252311
0.797388	0.0394705
0.370955	0.0295786
0.55077	0.0235865
0.66961	0.030074
0.440269	0.0239525
0.179973	0.0192574
0.748714	0.0263444
0.991046	0.0279678
0.274827	0.0186239
0.823182	0.0190962
0.851245	0.0304172
0.578067	0.0298416
0.246783	0.0121
0.561069	0.0282969
0.431087	0.0236954
0.569099	0.0206103
0.955747	0.0332856
0.675038	0.0422288
0.618912	0.0195972
0.47845	0.0265732
0.388832	0.0156856
0.911439	0.0316473
0.931062	0.0325873
0.503288	0.0102002
0.319315	0.015999
0.347842	0.0218603
0.690491	0.0201498
0.500365	0.0332399
0.67211	0.0382206
0.668561	0.0418032
0.569761	0.0329335
0.648575	0.0337166
0.0411245	0.0142018
0.0953102	0.0211195
0.610496	0.023685
0.896012	0.040567
0.641663	0.0252726
0.945763	0.0352653
0.432861	0.018178
0.556998	0.03573
0.698643	0.0447117
0.384869	0.023499
0.215686	0.0127035
0.411668	0.0145174
0.593443	0.0210673
0.905323	0.0371606
0.926726	0.0236438
0.571589	0.018034
0.833673	0.0375857
0.440707	0.0273549
0.542347	0.0284622
0.951242	0.0408028
0.430692	0.0161605
0.515475	0.0192811
0.459233	0.00979016
0.282836	0.0108261
0.223312	0.014457
0.555861	0.0237582
0.552844	0.037298
0.475621	0.0312456
0.718883	0.041511
0.559628	0.0430985
0.550879	0.027431
0.0230106	0.00796237
0.342105	0.0175583
0.264843	0.0208549
0.710563	0.030836
0.285947	0.0104544
0.700479	0.0158223
0.689612	0.0244072
0.61047	0.034803
0.655949	0.0385448
0.491867	0.0359067
0.847614	0.0454486
1e-04	0.00746069
0.682724	0.013466
0.328555	0.0182503
0.250445	0.0223566
0.631116	0.0217194
0.426789	0.0236507
0.316476	0.0116891
0.0802271	0.0132048
0.399837	0.0280098
0.590969	0.0304976
0.604504	0.0232058
0.987645	0.0351206
0.582779	0.0292295
0.754947	0.0320423
0.5993	0.0207204
0.75945	0.0358355
0.200394	0.0122107
0.461817	0.0143783
0.769787	0.0165955
0.847517	0.0200688
0.618658	0.0235911
0.40873	0.0316311
0.732229	0.0342943
0.0785353	0.0156179
0.894476	0.0518082
0.853855	0.0362172
0.378978	0.0127591
0.570523	0.0335673
0.696337	0.040485
0.54964	0.0288117
0.646486	0.0295642
0.59351	0.0138078
0.835923	0.0471917
0.602629	0.0265398
0.267712	0.0156385
0.00967603	0.0113954
0.701086	0.0300443
0.713805	0.0223879
0.369252	0.0216604
0.417243	0.0164391
0.302708	0.0126443
0.371063	0.0102692
0.740176	0.0206851
0.465804	0.027104
0.555529	0.0307339
0.725832	0.0390256
0.708804	0.0418119
0.587357	0.0319418
0.23751	0.0161669
0.799637	0.0447879
0.812927	0.046094
0.804071	0.0295548
0.524421	0.0161927
0.73961	0.0204624
0.27549	0.0126552
0.346617	0.0192469
0.603408	0.0205526
0.794249	0.0448714
0.527303	0.0339439
0.523455	0.0302732
0.514051	0.0262088
0.349587	0.0241631
0.766838	0.0235099
0.502054	0.0394619
0.511302	0.026754
0.560878	0.0344035
0.793029	0.0172584
0.841778	0.0171435
0.8147	0.0486409
0.639583	0.0534682
0.719929	0.0386053
0.785067	0.0346
0.847224	0.0487482
0.642305	0.0280095
0.877994	0.04203
0.31103	0.00828347
0.90272	0.0241851
0.816472	0.0250719
0.27248	0.0181629
0.283726	0.0229881
0.785247	0.0362025
0.150224	0.0189073
0.578779	0.0366141
0.412959	0.0193359
0.828303	0.0192037
0.553085	0.0115735
0.52306	0.0158247
0.349262	0.0287359
0.342768	0.0198598
0.255401	0.0200447
0.350103	0.0204271
0.730345	0.0343825
0.788987	0.034258
0.668333	0.0138766
0.456998	0.00954927
0.115414	0.0138252
0.469184	0.0213374
0.637524	0.0301748
0.571847	0.0211229
0.585207	0.0216719
0.756192	0.0342321
0.558924	0.0419061
0.634121	0.0455999
0.819917	0.040505
0.536182	0.0271575
0.56231	0.0240018
0.594891	0.0208441
0.679262	0.0118783
0.45318	0.0247437
0.736231	0.042884
0.702307	0.0389406
0.661391	0.0387067
0.967441	0.0457559
0.799159	0.0371034
0.208214	0.0203869
0.515922	0.0311489
0.0953722	0.0169739
0.325255	0.0112502
0.69895	0.0130555
0.414376	0.00984445
0.088289	0.0125004
0.301946	0.0141002
0.570782	0.0158972
0.372902	0.0157954
0.893977	0.0245498
0.144972	0.0146455
0.625775	0.0281129
0.471981	0.0297743
0.55597	0.0344393
0.0671736	0.0165783
0.974797	0.0235455
0.597431	0.0281146
0.421539	0.0261839
0.718488	0.0369751
0.378934	0.0218885
0.744641	0.0187128
0.47631	0.0246551
0.57213	0.0358714
0.608973	0.033993
0.86704	0.0239539
0.373229	0.021581
0.733998	0.0317647
0.682435	0.0121989
0.711748	0.0464212
0.4281	0.0307738
0.656203	0.0433114
0.110079	0.0141138
0.854425	0.0201551
0.684228	0.0462811
0.909354	0.0486583
0.807165	0.018444
0.513216	0.0234515
0.838857	0.0230613
0.393098	0.01471
0.0478531	0.0151244
0.57181	0.0369076
0.452558	0.0326823
0.85677	0.0401786
0.483614	0.0307671
0.408497	0.0174499
0.791484	0.036293
0.681053	0.0347609
0.604809	0.0373498
0.733358	0.055334
0.677029	0.0524443
0.375419	0.011095
0.871313	0.0172114
0.498808	0.0184186
0.683516	0.0451832
0.709515	0.0345318
0.839806	0.0318091
0.808824	0.0427992
0.491626	0.0263314
0.545172	0.0174147
0.433762	0.0155455
0.64924	0.0171781
0.597468	0.0295489
0.762789	0.0335553
0.59403	0.0266672
0.736962	0.0375252
0.614619	0.0321397
0.641625	0.0297178
0.729284	0.0668352
0.859297	0.028626
0.418455	0.0191221
0.795063	0.0104605
0.68394	0.0368219
0.660361	0.0361175
0.658584	0.0335531
0.711751	0.0317525
0.655095	0.0135882
0.729366	0.0248878
0.351332	0.0162931
0.482788	0.0154505
0.749442	0.0353909
0.487403	0.0278972
0.676172	0.0819793
0.569756	0.0397292
0.842612	0.0197295
0.0263738	0.0142154
0.672384	0.0258657
0.695871	0.0309093
0.244599	0.0123203
0.345031	0.016352
0.624915	0.0348801
0.857567	0.0304394
0.322835	0.0187483
0.794495	0.0345057
0.750221	0.0457729
0.771726	0.0426229
0.728107	0.0466917
0.137755	0.0116111
0.917035	0.0292852
0.887168	0.0249634
0.610201	0.036034
0.40717	0.0263215
0.588725	0.039416
0.654409	0.0317153
0.753632	0.028778
0.816934	0.0522094
0.423268	0.0180554
0.161489	0.0141136
0.365997	0.0161953
0.933387	0.025661
0.838492	0.0441061
0.82983	0.06309
0.864121	0.0292169
0.688782	0.0122071
0.682516	0.0270041
0.631631	0.0311674
0.640902	0.040102
0.78787	0.0328946
0.643918	0.036724
0.341377	0.0217785
0.591377	0.0349177
0.843448	0.0293195
0.777211	0.0400336
0.386416	0.0176542
0.337159	0.0187211
0.592083	0.0239833
0.719273	0.0221477
0.420123	0.0291449
0.634965	0.0353839
0.592263	0.04061
0.61067	0.0184329
0.46645	0.0289211
0.931367	0.034743
0.816021	0.025021
0.576276	0.042142
0.571948	0.0178108
0.252111	0.0136591
0.690558	0.013132
0.49142	0.0136384
0.55361	0.0169068
0.673924	0.0285423
0.495006	0.032125
0.840261	0.0319161
0.727693	0.0202483
0.58049	0.0319823
0.77875	0.0268345
0.742736	0.0488585
0.876472	0.0198645
0.767782	0.012136
0.883768	0.017187
0.386198	0.0194421
0.449978	0.0212644
0.518684	0.0340834
0.537401	0.0411614
0.797008	0.0380417
0.937526	0.0282569
0.954836	0.026272
0.916909	0.0172681
0.947314	0.0205462
0.519713	0.0223546
0.585687	0.0311444
0.239294	0.0161431
0.202485	0.0149301
0.845426	0.0343159
0.733904	0.0319494
0.446458	0.00799147
0.521966	0.0241803
0.650244	0.0374853
0.743506	0.0368768
0.318358	0.0137577
0.83658	0.0322713
0.45954	0.021317
0.379055	0.0152175
0.948481	0.0187604
0.586231	0.0267089
0.675489	0.0310269
0.646061	0.0359724
0.610202	0.0423348
0.933295	0.0236698
0.0620214	0.0123903
0.443678	0.0274777
0.279625	0.0134065
0.677306	0.0197483
0.733056	0.0393462
0.519837	0.0446004
0.864027	0.0323661
0.871093	0.0277306
0.729204	0.0336854
0.356015	0.0212853
0.672088	0.0260986
0.876457	0.01664
0.802048	0.0120262
0.360227	0.017695
0.584258	0.02961
0.76247	0.0471045
0.966344	0.0271955
0.812484	0.0325092
0.55803	0.041122
0.679188	0.0264624
0.298304	0.00759276
0.597784	0.0108925
0.73953	0.0131772
0.643479	0.0148148
0.832478	0.017599
0.541399	0.020337
0.519377	0.0337674
0.71151	0.0357797
0.717632	0.0192593
0.904835	0.0386951
0.700451	0.0329025
0.525125	0.0341158
0.470267	0.0254673
0.710552	0.0199759
0.905738	0.0150254
0.513713	0.0138974
0.397067	0.0192555
0.65173	0.0290809
0.676783	0.0176941
0.00513873	0.0113333
0.145999	0.019544
0.732437	0.0378188
0.389864	0.0216139
0.738934	0.0378963
0.384697	0.0190575
0.630137	0.0169369
0.766559	0.0224099
0.97554	0.0219616
0.835093	0.0289019
0.839912	0.0166518
0.700982	0.0366818
0.425328	0.0239487
0.610098	0.0348651
0.773525	0.0371715
0.624248	0.0237625
0.620881	0.0304698
0.908853	0.0382187
0.430302	0.0256326
0.645232	0.0211185
0.591127	0.0208983
0.188307	0.0136798
0.575723	0.0151699
0.518538	0.0179335
0.098674	0.0107495
0.85309	0.018557
0.80667	0.0457626
0.916168	0.0264674
0.864817	0.0299192
0.695471	0.0333739
0.65991	0.0145606
0.62957	0.0277239
0.590698	0.0485281
0.305958	0.0147547
0.574239	0.0345326
0.482696	0.0225705
0.707633	0.0167946
0.083337	0.017675
0.774672	0.0459337
0.713629	0.0437097
0.90941	0.0322626
0.940587	0.0418966
0.511435	0.0323909
0.695469	0.0554016
0.501447	0.0338056
0.355751	0.0193987
0.518355	0.015175
0.702286	0.0388221
0.720149	0.0311523
0.248743	0.0179373
0.713994	0.0273396
0.836404	0.0281589
0.642715	0.0325434
0.579593	0.0249138
0.572061	0.0110677
0.541835	0.0135647
0.569577	0.0137509
0.395423	0.0186972
0.434884	0.021849
0.567086	0.0219131
0.50507	0.0200313
0.72691	0.0349095
0.33952	0.0200815
0.743555	0.0491068
0.840027	0.0393686
0.528727	0.0237201
0.292465	0.0141997
0.354616	0.0201004
0.790725	0.0219301
0.763356	0.0249256
0.537326	0.0268725
0.868758	0.039483
0.636397	0.0243256
0.505257	0.0217758
0.932706	0.0405763
0.694565	0.0429032
0.644693	0.0375247
0.22746	0.0122524
0.556121	0.0284105
0.776106	0.0326805
0.518216	0.0229691
0.739754	0.0131601
0.154167	0.0113631
0.549501	0.0179836
0.536126	0.0323502
0.854833	0.0481655
0.438059	0.0252023
0.615867	0.0373544
0.778479	0.013092
0.244311	0.0132178
0.397932	0.0148613
0.341082	0.0175771
0.411489	0.0131613
0.203154	0.0191454
0.418405	0.0200395
0.129648	0.017715
0.360751	0.020733
0.538665	0.0351906
0.651356	0.0317048
0.289584	0.0115782
0.92986	0.0259668
0.398718	0.0194636
0.743102	0.023681
0.794887	0.0195887
0.654577	0.0244727
0.676705	0.0531953
0.386133	0.0228955
0.230444	0.0182097
0.781004	0.035271
0.546553	0.0381519
0.860249	0.0389215
0.452902	0.0213316
0.950036	0.0332574
0.311211	0.0135612
0.814459	0.019953
0.566266	0.0157189
0.664604	0.0241252
0.772136	0.0277023
0.700174	0.0288172
0.799699	0.0496891
0.719557	0.0290182
0.509255	0.0318134
0.369946	0.0242148
0.391997	0.0179637
0.122011	0.0136681
0.739951	0.067738
0.586206	0.0297613
0.687619	0.0366511
0.789925	0.0285139
0.554006	0.0228989
0.620797	0.0212125
0.517061	0.0148728
0.27266	0.0144923
0.50945	0.0163356
0.634242	0.0166281
0.578357	0.0215486
0.439013	0.0178996
0.704178	0.0356305
0.950755	0.0432806
0.796329	0.0259966
0.918476	0.0371245
0.630139	0.0184504
0.683142	0.019531
0.729134	0.0217054
0.209589	0.0212135
0.730246	0.03156
0.64687	0.0224929
0.930019	0.0293741
0.334206	0.0182687
0.631687	0.0473832
0.654617	0.0230755
0.84274	0.0197649
0.691577	0.0169355
0.84164	0.0188945
0.658603	0.0195847
0.706065	0.019599
0.75533	0.0276552
0.771173	0.0368376
0.581986	0.0268943
0.000701283	0.0110874
0.528563	0.0154754
0.672635	0.0205047
0.746528	0.0147324
0.748086	0.0577758
0.793974	0.0477646
0.565237	0.0312174
0.66585	0.0406929
0.49049	0.027575
0.976961	0.0357878
0.428618	0.0137361
0.600975	0.0159886
0.281826	0.0141276
0.47739	0.0321761
0.688697	0.0553234
0.859847	0.0379215
0.39575	0.0441612
0.682428	0.0315738
0.758562	0.0590983
0.23286	0.0165559
0.407172	0.0249484
0.692075	0.0358946
0.60588	0.0374665
0.530045	0.0307914
0.406474	0.0183184
0.943191	0.0295601
0.527729	0.0303393
0.753707	0.0374909
0.693655	0.0434025
0.383315	0.021445
0.696821	0.0170867
0.606159	0.0300183
0.904433	0.0239327
0.36436	0.0227911
0.499145	0.0234024
0.473744	0.0320636
0.664735	0.020922
0.412135	0.0161001
0.577297	0.0276588
0.402857	0.0160605
0.672286	0.0398256
0.667978	0.0479473
0.428609	0.0185618
0.482631	0.0216671
0.688223	0.0389892
0.891618	0.0274381
0.796612	0.0198016
0.933084	0.0373016
0.608433	0.0382635
0.631205	0.0397468
0.534952	0.0378351
0.905046	0.029336
0.293497	0.0225431
0.922861	0.0306477
0.599671	0.0272152
0.472019	0.0445621
0.403745	0.0254297
0.786779	0.0355537
0.280352	0.00920185
0.422392	0.0116544
0.784509	0.0379823
0.840707	0.0372958
0.815986	0.0308501
0.260612	0.0117475
0.344391	0.00641005
0.21183	0.00849368
0.468199	0.0200663
0.545462	0.0279958
0.732226	0.0266004
0.258282	0.024682
0.6413	0.025064
0.65613	0.0330495
0.848779	0.0261764
0.878891	0.0321339
0.578508	0.0168692
0.824601	0.0483524
0.221219	0.0155624
0.762559	0.0234939
0.798311	0.0393035
0.954824	0.0366193
0.459335	0.0353659
0.568144	0.0121731
0.519202	0.0158591
0.493537	0.0154734
0.683596	0.0232023
0.522794	0.0345421
0.467014	0.0216258
0.389517	0.0216379
0.962366	0.0237293
0.841084	0.0345407
0.891558	0.0332386
0.125893	0.0187632
0.61861	0.0147678
0.924928	0.0213378
0.705009	0.0330784
0.355211	0.0269632
0.556914	0.0341518
0.557259	0.0317632
0.592861	0.0296974
0.387619	0.0209496
0.90774	0.0361364
0.424632	0.0283284
0.787115	0.0161753
0.209333	0.0200102
0.629452	0.0176467
0.86901	0.0148279
0.286558	0.0113264
0.554272	0.0093934
0.474764	0.010357
0.673018	0.0195517
0.579275	0.0380214
0.594975	0.0385405
0.24645	0.0171272
0.358818	0.0326818
0.728885	0.0391068
0.191521	0.0191191
0.770019	0.0363353
0.780616	0.0181169
0.2017	0.00802924
0.290503	0.00805523
0.695279	0.013941
0.515851	0.0408223
0.682193	0.0584254
0.477164	0.0324783
0.604558	0.03466
0.663963	0.0219267
0.497845	0.0247525
0.315218	0.0217077
0.303574	0.0154076
0.540799	0.0165521
0.367554	0.0169997
0.695241	0.0268898
0.620028	0.0382186
0.568167	0.0373991
0.778506	0.0237916
0.716163	0.0289233
0.530743	0.0224523
0.48972	0.0248241
0.709162	0.0183621
0.343958	0.0142659
0.916298	0.0165152
0.654073	0.0258745
0.971212	0.0448221
0.299777	0.0205379
0.408657	0.0205747
0.825337	0.036293
0.658824	0.0190927
0.753634	0.0316268
0.777985	0.0400112
0.749338	0.0390868
0.887635	0.0269328
0.172004	0.00778211
0.464308	0.0103058
0.321135	0.0108796
0.409969	0.0112317
0.723972	0.0292578
0.130412	0.0161782
0.759915	0.0319314
0.715318	0.046906
0.644703	0.0314778
0.704448	0.0193888
0.900256	0.0223556
0.559273	0.0331797
0.382598	0.0156317
0.69411	0.0340269
0.677625	0.0447759
0.727084	0.0544637
0.582522	0.022885
0.645124	0.0208616
0.577059	0.0121688
0.729344	0.0249184
0.610885	0.0408028
0.523232	0.0347217
0.78873	0.0378903
0.629037	0.0339865
0.353058	0.0197198
0.761831	0.038084
0.305148	0.0161641
0.67737	0.0459401
0.746018	0.0384597
0.32198	0.0075515
0.58613	0.033732
0.763372	0.0141682
0.716121	0.0193837
0.754692	0.0159185
0.65774	0.0272359
0.667528	0.0287679
0.764871	0.0302915
0.81362	0.0317629
0.775989	0.042747
0.416483	0.023369
0.88279	0.0229976
0.154811	0.0204472
0.748521	0.0361831
0.0213395	0.00723608
0.576564	0.0374736
0.594941	0.0329323
0.465229	0.0166666
0.538652	0.0108591
0.890258	0.0216165
0.512367	0.0142895
0.967322	0.0328924
0.673933	0.0240416
0.429081	0.0171576
0.763447	0.0294153
0.0174245	0.00538145
0.511913	0.0132137
0.476402	0.0194861
0.508832	0.0311056
0.506984	0.0154457
0.95016	0.035277
0.72768	0.0258046
0.808706	0.0329227
0.385366	0.0203268
0.492836	0.0235332
0.609725	0.00776343
0.256037	0.012784
0.849316	0.016889
0.762322	0.0206966
0.675159	0.0288146
0.54176	0.0290347
0.551657	0.00962579
0.782325	0.025109
0.425315	0.0392507
0.625701	0.0463998
0.45021	0.0328266
0.609033	0.015055
0.791425	0.0313141
0.737749	0.0344518
0.781232	0.0414405
0.178958	0.0126488
0.777281	0.0302871
0.536854	0.0208231
0.555383	0.0269546
0.4424	0.0168546
0.666306	0.0588193
0.931504	0.0378795
0.690661	0.0165965
0.262391	0.0134447
0.748325	0.0317216
0.396476	0.0198307
0.164232	0.0236545
0.576887	0.0327508
0.304507	0.0143989
0.545725	0.0246004
0.501628	0.0347712
0.652949	0.0427638
0.276846	0.014179
0.128181	0.00833997
0.396991	0.00840316
0.698729	0.034899
0.562198	0.0376885
0.770475	0.0394663
0.0555558	0.0101443
0.451069	0.0235303
0.736272	0.0246115
0.867799	0.0313842
0.87481	0.0315438
0.679907	0.0489938
0.24814	0.0142748
0.861334	0.0305872
0.732771	0.0150061
0.617874	0.0150389
0.647297	0.0283133
0.546717	0.0315782
0.503761	0.0259304
0.431429	0.0135544
0.895334	0.021
0.793699	0.0467587
0.589942	0.0347252
0.316704	0.0184093
0.784448	0.0297066
0.870599	0.0237665
0.63823	0.0251573
0.287307	0.0137546
0.679304	0.0172946
0.801044	0.0398022
0.810719	0.0469737
0.713256	0.0385615
0.684962	0.0761364
0.658253	0.024599
0.929474	0.0247834
0.652958	0.0198891
0.781803	0.0353045
0.297731	0.00677613
0.848578	0.0292508
0.623495	0.0370703
0.435197	0.0207199
0.31007	0.0216307
0.658734	0.0413124
0.76516	0.0259936
0.791525	0.0381561
0.221477	0.0143915
0.86305	0.0198708
0.959094	0.0212511
0.895535	0.0332517
0.892715	0.0207506
0.51322	0.0295145
0.521716	0.0309318
0.823066	0.0373489
0.729876	0.0430276
0.442272	0.0433897
0.317933	0.0121854
0.487481	0.0249775
0.606951	0.0294246
0.697924	0.0106218
0.849509	0.0199842
0.528426	0.0136992
0.598428	0.0223427
0.338288	0.0244615
0.470681	0.0334034
0.63894	0.0298088
0.906955	0.0388867
0.569077	0.0367698
0.777668	0.0351668
0.813572	0.0254815
0.616237	0.0263574
0.650602	0.0345912
0.721711	0.0395034
0.289023	0.0119994
0.688368	0.0267925
0.824811	0.0282032
0.941372	0.0295917
0.609624	0.0254629
0.583624	0.0169456
0.455912	0.0206871
0.557995	0.0199152
0.738677	0.0218923
0.810841	0.0316523
0.564578	0.0292356
0.918884	0.0377274
0.87034	0.0198182
0.937682	0.0226193
0.832002	0.0211917
0.765279	0.0299803
0.561885	0.037186
0.865903	0.031395
0.87005	0.0207434
0.7	0.039466
0.69879	0.0272647
0.85116	0.0353766
0.936341	0.0213566
0.580141	0.0110083
0.884361	0.0187207
0.870557	0.0249663
0.842575	0.0348224
0.858007	0.030351
0.549726	0.0318152
0.190372	0.0155289
0.85365	0.025849
0.139822	0.0153689
0.892524	0.0198726
0.88464	0.0213534
0.521983	0.0291864
0.673681	0.0345275
0.853712	0.0383615
0.51368	0.0299339
0.382299	0.0217319
0.754329	0.0268572
0.756622	0.0419594
0.499567	0.0227359
0.66494	0.0114381
0.618893	0.0188823
0.94447	0.0309414
0.822003	0.0314648
0.717317	0.0144608
0.414475	0.0200595
0.00922793	0.0139922
1e-04	0.0117609
0.654628	0.0370261
0.51899	0.0219887
0.252754	0.0136076
0.619415	0.0215766
0.963633	0.0241264
0.993966	0.0368729
0.568741	0.0248399
0.52858	0.023369
0.64152	0.0323911
0.564901	0.0433926
0.879599	0.0526449
0.79767	0.0301659
0.624534	0.0438577
0.715824	0.0408947
0.683846	0.015468
0.95882	0.0392146
0.701414	0.0368248
0.587639	0.0314988
0.47501	0.0225721
0.928363	0.0384
0.809925	0.028491
0.634661	0.0277758
0.945919	0.0253585
0.950216	0.021594
0.970012	0.0228766
0.924653	0.0349073
0.966778	0.035725
0.691958	0.0322039
0.549326	0.0362639
0.184363	0.0202158
0.975047	0.0315562
0.447689	0.0245446
0.62179	0.0205033
0.932853	0.0260778
0.993429	0.0250573
0.724321	0.0192261
0.769199	0.0288823
0.532437	0.0339856
0.315682	0.0178259
0.541939	0.0411169
0.380814	0.01241
0.849167	0.0286522
0.858615	0.0429568
0.484939	0.0247002
0.604486	0.0294117
0.483933	0.024464
0.821335	0.0523571
0.439612	0.0178974
0.550617	0.0223288
0.602781	0.0187075
0.209592	0.0124767
0.691019	0.027351
0.728101	0.0365557
0.673842	0.0246953
0.696714	0.0259084
0.622227	0.0244562
0.700115	0.0201689
0.480549	0.0117506
0.789473	0.0303748
0.693443	0.0328946
0.609125	0.0291323
0.56446	0.0285307
0.626183	0.0160908
0.665953	0.0215593
0.911515	0.0286263
0.360053	0.0211417
0.860761	0.0368076
0.31026	0.014585
0.801143	0.0364223
0.867468	0.0337972
0.498894	0.017501
0.518361	0.0211368
0.598483	0.0182586
0.743897	0.0205607
1e-04	0.00812945
0.132408	0.0127325
0.744109	0.0216301
0.542024	0.0317765
0.431451	0.031598
0.776261	0.0242231
0.614381	0.0213437
0.61652	0.0168651
0.733322	0.0426316
0.715254	0.0332212
0.818661	0.0173736
0.514314	0.0159337
0.903234	0.0391871
0.58768	0.0284399
0.728963	0.0385923
0.503091	0.0317812
0.762249	0.0185031
0.26321	0.0112042
0.794357	0.0315457
0.474055	0.0195751
0.934605	0.0470941
0.537025	0.0307472
0.762189	0.0299933
0.679527	0.0306479
0.08346	0.00757869
0.333479	0.0282388
0.845582	0.0235802
0.422027	0.0170534
0.568894	0.017201
0.775593	0.0337633
0.661429	0.0437013
0.905586	0.0286148
0.610102	0.027779
0.153935	0.00771202
0.833384	0.0195215
0.524502	0.0149557
0.525777	0.0249033
0.781	0.0438739
0.613417	0.0306458
0.882105	0.0325466
0.645917	0.0207938
0.716736	0.0152948
0.65193	0.016876
0.490899	0.0262222
0.795436	0.051246
0.516794	0.0191491
0.874915	0.0253011
0.591903	0.0210916
0.70792	0.0153843
0.434416	0.00946881
0.604212	0.0384013
0.581734	0.0255874
0.725529	0.0411499
0.563825	0.040098
0.421766	0.018035
0.507761	0.0223587
0.546923	0.032148
0.849816	0.0331242
0.65807	0.0298862
0.808774	0.021053
0.52821	0.0171666
0.633806	0.0284261
0.596531	0.0204239
0.467822	0.0229949
0.0753617	0.0165786
0.394166	0.017516
0.54845	0.0234368
0.579216	0.019792
0.674998	0.0192857
0.778906	0.0283007
0.803117	0.042975
0.601298	0.0414893
0.637713	0.0642669
0.524321	0.0405369
0.125857	0.0174086
0.903487	0.0369762
0.253957	0.0143104
0.635903	0.0420797
0.773009	0.0436029
0.836223	0.0357768
0.967675	0.0331214
0.14462	0.00809483
0.698244	0.0180043
0.911171	0.0317629
0.691876	0.0360122
0.44235	0.0349455
0.690904	0.0334244
0.644752	0.0276016
0.752446	0.0386242
0.979355	0.0414111
0.776788	0.0552877
0.489261	0.0304095
0.84272	0.0360326
0.765253	0.051901
0.795957	0.0457713
0.558426	0.0266434
0.839004	0.0177266
0.711153	0.0301178
0.861969	0.031435
0.966559	0.032002
0.736581	0.0430686
0.643406	0.0673257
0.336891	0.0242363
0.771268	0.0358481
0.840585	0.045553
0.635018	0.0345122
0.906646	0.0352674
0.815483	0.0438247
0.0406165	0.0143974
0.953947	0.0327777
0.933079	0.0335899
0.868515	0.0307266
0.774725	0.0486145
0.961878	0.0421407
0.386492	0.0150542
0.467781	0.0199409
0.221124	0.0149154
0.739144	0.0287509
0.608924	0.00772642
0.906917	0.0163056
0.691118	0.02992
0.936396	0.0269142
0.669198	0.0342892
0.908712	0.0338136
0.588684	0.0298947
0.667851	0.0300505
0.230871	0.0224643
0.508373	0.0224829
0.286569	0.0111599
0.646409	0.0375513
0.307378	0.0252448
0.782555	0.0372239
0.767202	0.0342578
0.637474	0.0168962
0.284372	0.0124428
0.847254	0.0319497
0.144489	0.0122181
0.119055	0.0114329
0.653452	0.0204381
0.584008	0.0213388
0.602292	0.0301698
0.70988	0.0646361
0.339285	0.0124634
0.741781	0.021757
0.322643	0.017376
0.831388	0.0420115
0.7103	0.0311525
0.90992	0.0414879
0.237559	0.019065
0.610744	0.0312186
0.303246	0.0196537
0.384791	0.0177262
0.683604	0.0287787
0.796218	0.0279678
0.687763	0.0325899
0.815049	0.0201344
0.792368	0.0197782
0.441284	0.016516
0.503436	0.0224857
0.725682	0.0412904
0.70694	0.0244355
0.61308	0.0388554
0.805752	0.0336047
0.686959	0.0204592
0.648208	0.0295351
0.542706	0.0250807
0.713006	0.0280816
0.587372	0.0181885
0.657573	0.0393958
0.609254	0.0306469
0.848465	0.0420322
0.260135	0.0191915
0.388238	0.0278852
0.254571	0.0123682
0.626358	0.0222166
0.474767	0.0236009
0.678861	0.0401633
0.850029	0.0345848
0.688298	0.038798
0.475987	0.0189372
0.528767	0.0216293
0.515687	0.0187741
0.554698	0.0253734
0.690001	0.0272494
0.594254	0.0218785
0.866177	0.0377587
0.652097	0.0393797
0.876901	0.0296531
0.372864	0.024599
0.458811	0.028371
0.432017	0.0187743
0.439984	0.0150433
0.716435	0.0348716
0.374959	0.0312292
0.735868	0.0240677
0.395851	0.0172559
0.713801	0.0195331
0.877203	0.0340152
0.251494	0.0198737
0.191132	0.0174565
0.233038	0.0135036
0.357812	0.0169618
0.526316	0.023687
0.688394	0.0467633
0.631293	0.0220801
0.623874	0.0162734
0.703925	0.0291206
0.582195	0.0200833
0.742546	0.0165175
0.330948	0.0153637
0.765651	0.0228136
0.904352	0.0306118
0.940556	0.0328615
0.706542	0.0417299
0.450821	0.0197019
0.409174	0.0212502
0.0887524	0.0116648
0.91107	0.037141
0.462183	0.0215308
0.595774	0.0271972
0.866497	0.0368217
0.920318	0.0403451
0.3231	0.015516
0.904674	0.0311318
0.953675	0.0337032
0.702466	0.0147576
0.091792	0.0141649
0.361764	0.0252587
0.476501	0.020881
0.704247	0.0213139
0.952233	0.026258
0.616337	0.0204806
0.870533	0.0349943
0.625809	0.0440507
0.799807	0.0261946
0.703184	0.0391898
0.341521	0.0231648
0.354218	0.0226163
0.347438	0.0203878
0.894664	0.0311967
0.651712	0.0204583
0.886838	0.0289688
0.234879	0.0139113
0.431966	0.0198867
0.544995	0.0155637
0.719673	0.0198352
0.936712	0.0277515
0.967851	0.0317101
0.700989	0.0312259
0.725018	0.0274709
0.286198	0.0210933
0.841755	0.0292086
0.783431	0.0240013
0.756879	0.0191963
0.780674	0.0263782
0.82982	0.0173303
0.845851	0.0378519
0.743882	0.0434239
0.786311	0.0441373
0.283692	0.0266846
0.546839	0.0248133
0.223317	0.0216806
0.187831	0.0115794
0.57453	0.0323578
0.823513	0.0404983
0.90059	0.0413913
0.254685	0.010876
0.656517	0.0230658
0.879079	0.0306163
0.765539	0.0331745
0.837243	0.040233
0.547356	0.0143263
0.712943	0.0170687
0.777422	0.0506928
0.949098	0.0248699
0.67294	0.0254414
0.834609	0.035599
0.768243	0.0174968
0.660549	0.0345217
0.796839	0.025835
0.470579	0.0218259
0.319121	0.0201444
0.527484	0.0236001
0.786238	0.0433957
0.808313	0.0293302
0.811189	0.0190486
0.033983	0.0136396
0.366708	0.0304316
0.600772	0.0182184
0.744566	0.0211497
0.696277	0.0536171
0.992969	0.0375694
0.300502	0.0190452
0.257111	0.0102255
0.663909	0.0297431
0.0780697	0.0110977
0.228722	0.0231429
0.301185	0.020943
0.444714	0.0175806
0.0678751	0.0192064
0.814018	0.0558545
0.576024	0.0157764
0.478605	0.0287079
0.763522	0.0311597
0.376063	0.00974752
0.499182	0.0319835
0.411412	0.0180087
0.758824	0.0312045
0.703142	0.0352733
0.654544	0.0342573
0.474455	0.0235973
0.477373	0.0487655
0.789944	0.0234237
0.251235	0.0160832
0.661004	0.0382455
0.938474	0.038998
0.871521	0.0377905
0.314461	0.0161543
0.283188	0.0137345
0.646592	0.0334817
0.544243	0.0218748
0.741781	0.020888
0.667802	0.0141469
0.786259	0.0348766
0.674515	0.0227167
0.867815	0.04286
0.153729	0.0166792
0.32988	0.017588
0.670824	0.0289744
0.617287	0.0279136
0.22714	0.0206195
0.0731631	0.0164459
0.836591	0.022357
0.902826	0.0263421
0.50586	0.0190449
0.326374	0.0198904
0.890275	0.0241311
0.702947	0.0392263
0.475136	0.0135506
0.709715	0.0947288
0.289954	0.0255859
0.415809	0.0133767
0.169621	0.0162088
0.136782	0.0145482
0.616492	0.0312564
0.806059	0.0208848
0.469327	0.0169476
0.393751	0.0237396
0.818814	0.0252059
0.901088	0.0283978
0.509623	0.0253737
0.401955	0.01955
0.826267	0.0392888
0.686565	0.0298331
0.861381	0.037232
0.313543	0.0187522
0.442394	0.0198966
0.559197	0.0420375
0.416175	0.0152457
0.842701	0.017927
0.76375	0.0280546
0.401422	0.0160789
0.643454	0.0191579
0.727841	0.0326601
0.669606	0.0274964
0.830865	0.0285256
0.726484	0.0288924
0.659726	0.0200128
0.676306	0.0204275
0.969693	0.026939
0.834442	0.0395643
0.55482	0.0238709
0.84734	0.0316204
0.639619	0.026909
0.747987	0.0217681
0.836667	0.0288634
0.454257	0.0119142
0.521082	0.0251849
0.79255	0.0143012
0.829604	0.0199863
0.779632	0.0240592
0.89959	0.0150155
0.711423	0.0236334
0.17871	0.0161003
0.724823	0.0229023
0.57841	0.0343742
0.692477	0.0312845
0.554026	0.0243667
0.284783	0.0129025
0.522249	0.0234655
0.881632	0.0214538
0.878235	0.0348936
0.7093	0.0299577
0.908171	0.0319666
0.839379	0.0141279
0.617068	0.0242406
0.84503	0.0356562
0.767203	0.0390638
0.595271	0.028322
0.361486	0.0212086
0.74281	0.023559
0.371586	0.0158821
0.0998041	0.0112562
0.512751	0.0178101
0.736007	0.0228961
0.40393	0.0200531
0.403937	0.0253234
0.931453	0.050452
0.921735	0.0417091
0.461754	0.0108086
0.76602	0.0352208
0.848303	0.0355486
0.77893	0.0155743
0.80507	0.0380377
0.755138	0.0522716
0.597373	0.0354536
0.424867	0.0203596
0.440266	0.0173218
0.737996	0.0376223
0.622765	0.0272076
0.845739	0.0397643
0.7995	0.0413533
0.870134	0.0177767
0.48356	0.0177662
0.557114	0.031815
0.685359	0.0458913
0.653626	0.0222956
0.546595	0.0217654
0.784298	0.0350872
0.273573	0.0103525
1e-04	0.0121179
0.565007	0.0147805
0.845509	0.0182548
0.746026	0.0397283
0.852787	0.0240251
0.611391	0.0152111
0.845296	0.0206142
0.916921	0.03482
0.963455	0.0367012
0.940411	0.0432721
0.26943	0.018357
0.54879	0.0141347
0.831729	0.0362458
0.847634	0.0250727
0.757992	0.018349
0.810575	0.0211778
0.802003	0.0370722
0.677681	0.0369397
0.920693	0.0331191
0.519865	0.0246334
0.416974	0.0190745
0.594305	0.0367681
0.548106	0.0237267
0.797721	0.035352
0.462913	0.016953
0.0225056	0.0134937
0.710462	0.0405119
0.780747	0.0367564
0.754941	0.0225727
0.924975	0.0258945
0.878218	0.0202996
0.60865	0.0159335
0.914941	0.0282097
0.829006	0.0278273
0.434518	0.0213329
0.563751	0.0188874
0.891021	0.0304553
0.628121	0.0448144
0.436278	0.0109591
0.625343	0.0161418
0.921602	0.0277753
0.655429	0.0408534
0.624064	0.0310818
0.905268	0.0364396
0.839597	0.0328174
0.524306	0.0174164
0.862702	0.0293366
0.384677	0.018875
0.377999	0.0132774
0.728072	0.0252894
0.795367	0.0512882
0.855609	0.0299263
0.4593	0.0354322
0.895089	0.0431787
0.532443	0.0181124
0.697882	0.0336216
0.637768	0.0388152
0.545515	0.0197149
0.483287	0.0202929
0.270324	0.0162303
0.56255	0.0351039
0.922794	0.0254281
0.512899	0.0162125
0.939123	0.0282536
0.640139	0.0214384
0.793456	0.0337423
0.385803	0.0220889
0.380478	0.0190016
0.703445	0.0333418
0.857198	0.0353567
0.880714	0.0358617
0.905406	0.0392902
0.893191	0.0205275
0.782893	0.0253081
0.62073	0.0609786
0.52436	0.0190808
0.602916	0.0205604
0.87756	0.0372478
0.828768	0.0280514
0.626387	0.0467885
0.697352	0.0245444
0.957783	0.0313106
0.805598	0.023563
0.187482	0.0138177
0.941471	0.0374625
0.875765	0.0376748
0.568731	0.0332232
0.907019	0.0288753
0.695937	0.0212881
0.794299	0.0245541
0.66897	0.0215906
0.306431	0.0312489
0.144666	0.0132647
0.608562	0.0453096
0.545528	0.0293875
0.694436	0.0215805
0.822572	0.0471705
0.537666	0.00928702
0.848754	0.0139427
0.718657	0.0203118
0.531209	0.0227784
0.884744	0.0218853
0.629279	0.0315645
0.826644	0.036027
0.876707	0.0372924
0.710923	0.0375021
0.657123	0.0349016
0.552703	0.0220704
0.965963	0.0348424
0.805311	0.0393916
0.745147	0.0485861
0.552971	0.0105187
0.766919	0.017432
0.492718	0.0222673
0.774091	0.0396688
0.787914	0.0449807
0.485661	0.014733
0.412584	0.0233329
0.580156	0.0236299
0.666766	0.026435
0.804478	0.0320864
0.561832	0.0274735
0.820309	0.0436822
0.687637	0.0283149
0.318322	0.0178146
0.286341	0.0204017
0.658272	0.0154398
0.440073	0.0177795
0.508376	0.028493
0.506751	0.0271623
0.555879	0.022416
0.928131	0.0218736
0.720683	0.0339515
0.569496	0.0285833
0.289341	0.0143128
0.476517	0.0178251
0.0148188	0.0104981
0.94601	0.0417106
0.940707	0.04242
0.796256	0.0330653
0.837786	0.0467776
0.984734	0.0314956
0.614021	0.0283439
0.762463	0.0356924
0.603527	0.0373504
0.253322	0.0193745
0.665833	0.0169135
0.505019	0.0164476
0.304861	0.0125728
0.374722	0.0274181
0.439973	0.0300302
0.803416	0.0334189
0.887169	0.0483799
0.25938	0.0236662
0.969948	0.0396778
0.463415	0.0224276
0.540213	0.0231143
0.92121	0.0380568
0.870051	0.0118776
0.750324	0.0231615
0.898049	0.0286936
0.864332	0.0279719
0.837929	0.0214904
0.611009	0.0210911
0.109273	0.0101349
0.851322	0.0403829
0.893566	0.0329105
0.658009	0.0294923
0.825965	0.0396727
0.965236	0.0373946
0.774213	0.0434071
0.0386328	0.00593327
0.362639	0.0123263
0.634576	0.0228431
0.381116	0.0169643
0.436384	0.0179737
0.791961	0.0436398
0.284313	0.0290844
0.823385	0.0389678
0.972062	0.0374827
0.224485	0.0206597
0.717219	0.0349445
0.398511	0.020999
0.379765	0.0190718
0.319432	0.0356301
0.734858	0.0403345
0.953986	0.0462861
0.430161	0.0275743
0.326034	0.0157739
0.42398	0.0116113
0.759915	0.0226349
0.61709	0.0395715
0.745253	0.0498831
1e-04	0.0053418
0.726501	0.0173703
0.51653	0.0195752
0.46808	0.0213531
0.875792	0.0357045
0.866416	0.0319528
0.909907	0.03899
0.764785	0.0710787
0.847426	0.0472821
0.910391	0.0323272
0.727459	0.0458008
0.66638	0.0284816
0.3216	0.0113392
0.83907	0.0217523
0.840097	0.0429466
0.642823	0.0297415
0.842789	0.0292502
0.935232	0.0283584
0.951933	0.0329265
0.480037	0.025208
0.382476	0.0154274
0.763175	0.0342028
0.754084	0.0417384
0.349225	0.0165004
0.032385	0.00993878
0.590808	0.0169651
0.735962	0.0264435
0.591495	0.0431033
0.809776	0.0396665
0.943442	0.0393399
0.399507	0.0286799
0.223005	0.0171261
0.75803	0.0456118
0.806185	0.0613536
0.779033	0.0167626
0.84237	0.0176505
0.848614	0.0290638
0.2616	0.0124614
0.468966	0.0165334
0.725343	0.0372611
0.837845	0.0423562
0.555855	0.0182141
0.717939	0.0168142
0.741739	0.0155822
0.504482	0.0101347
0.628256	0.0191328
0.39214	0.0176268
0.608553	0.0174865
0.792022	0.0395744
0.958432	0.0389783
0.607465	0.0156786
0.455866	0.0165222
0.486615	0.0245726
0.376751	0.0186901
0.47883	0.0170618
0.732184	0.0395069
0.46446	0.0275893
0.263559	0.015059
0.509747	0.0438825
0.648309	0.0509383
0.914269	0.028322
0.621085	0.116028
0.864809	0.0446979
0.627823	0.069951
0.627203	0.0150832
0.638091	0.0279828
0.574083	0.0274575
0.541838	0.0358825
0.839302	0.0369519
0.374226	0.0480177
0.710678	0.0423223
0.601774	0.0377291
0.809721	0.0119329
0.625614	0.0259719
0.595276	0.0381722
0.504872	0.026087
0.69813	0.0302318
0.316281	0.0213537
0.351178	0.0192308
0.772195	0.0347782
0.647274	0.0287851
0.897294	0.0304798
0.891094	0.0309653
0.451031	0.0228609
0.782136	0.0625099
0.9053	0.0257753
0.664788	0.0375078
0.716037	0.0160252
0.794799	0.0181745
0.477546	0.01854
0.665929	0.0288833
0.370828	0.0203014
0.450374	0.0264588
0.919281	0.0312891
0.978959	0.0371671
0.171631	0.0141673
0.473025	0.0269703
0.680998	0.0278386
0.777471	0.0288317
0.496594	0.0235216
0.778501	0.0479639
0.406399	0.0122825
0.810261	0.0172864
0.753856	0.0141402
0.521307	0.0136399
0.468604	0.0152549
0.243354	0.0081755
0.510465	0.0179842
0.738882	0.0994551
0.293815	0.0214666
0.272582	0.0223599
0.943116	0.0302339
0.267365	0.0206602
0.80657	0.0324405
0.668181	0.0281993
0.815839	0.0383792
0.628596	0.014942
0.909659	0.0276368
0.782698	0.0437615
0.735461	0.0302902
0.606086	0.032768
0.54524	0.0313462
0.881917	0.035366
0.69166	0.0512696
0.856349	0.023423
0.69133	0.0125288
0.707993	0.0273318
0.618121	0.0256639
0.195106	0.0137889
0.656241	0.0205799
0.589413	0.0279788
0.0734604	0.0172522
0.329553	0.0165284
0.837093	0.0312217
0.828405	0.0358739
0.805094	0.0387664
0.586835	0.0176071
0.514786	0.0183538
0.785902	0.0302548
0.510462	0.0132635
0.939502	0.0346123
0.684249	0.0361615
0.795792	0.0294974
0.982882	0.0443773
0.779294	0.0386986
0.232591	0.00643422
0.591383	0.0154752
0.411068	0.0129698
0.749295	0.0233146
0.507104	0.0169891
0.530006	0.0209796
0.651806	0.0478427
0.414572	0.0308512
0.836747	0.0356246
0.719477	0.036995
0.750686	0.037986
0.923823	0.0188133
0.626709	0.0176266
0.432362	0.00936325
0.707523	0.0259863
0.474128	0.0233007
0.801496	0.0259925
0.661776	0.0247298
0.688876	0.0477825
0.581574	0.0325008
0.771229	0.0209971
0.833531	0.0203427
0.757057	0.0386229
0.481275	0.0200234
0.699095	0.0199552
0.447184	0.029879
0.410177	0.0246054
0.987255	0.0408548
0.378541	0.0248222
0.626146	0.0259102
0.621922	0.0296106
0.691801	0.0249622
0.6609	0.038819
0.75528	0.0161784
0.869146	0.0246258
0.797402	0.0241541
0.141325	0.00888473
0.284824	0.0120509
0.609577	0.0341192
0.987369	0.0380755
0.761095	0.0304573
0.863875	0.0378611
0.87977	0.0335132
0.925491	0.0302525
0.679173	0.0161235
0.706151	0.0223757
0.499034	0.0274774
0.426673	0.031309
0.54836	0.0251548
0.971866	0.0311295
0.367062	0.0286379
0.579698	0.0329142
0.616432	0.0252982
0.488071	0.0302548
0.601379	0.0209496
0.95965	0.0195034
0.652587	0.0161923
0.595012	0.0263971
0.540806	0.0156043
0.866352	0.0219435
0.172688	0.0165612
[truncated: 8,001 more rows]

## Sheet: SCS+C_band2
cos_i	reflectance
0.620309	0.0215708
0.753308	0.0217401
0.739853	0.0406473
0.487016	0.0386642
0.598212	0.0348717
0.635089	0.0266147
0.66843	0.0420496
0.585608	0.040508
0.740758	0.0295388
0.749816	0.0247163
0.435978	0.0210274
0.23919	0.0211916
0.871957	0.0128965
0.657566	0.0463164
0.57394	0.0523375
0.62444	0.0470747
0.519031	0.0411003
0.53733	0.0424195
0.431901	0.027325
0.963758	0.0107139
0.229048	0.0179992
0.982186	0.0184556
0.582631	0.0446624
0.508079	0.0358731
0.542355	0.029814
0.409619	0.0339588
0.703202	0.0251242
0.703401	0.0350298
0.548818	0.0315693
0.65154	0.019462
0.754001	0.0305925
0.482212	0.0407001
0.0719838	0.0912201
0.60612	0.0290348
0.58301	0.0340164
0.883706	0.0214028
0.682499	0.017362
0.349512	0.0240602
0.16434	0.0366572
0.559749	0.0161452
0.887291	0.0146365
0.775122	0.0219963
0.805361	0.0188447
0.598302	0.0303248
0.718256	0.0307127
0.474224	0.0365557
0.399213	0.0366834
0.788269	0.0295091
0.763089	0.055197
0.355876	0.0300692
0.481965	0.0281849
0.851378	0.0247843
0.681422	0.0266408
0.561819	0.0152204
0.50841	0.0299644
0.738053	0.0145623
0.0739412	0.0340736
0.593244	0.0154645
0.77825	0.0283783
0.577549	0.0559489
0.764049	0.0222206
0.28671	0.0336639
0.552983	0.0340879
0.912595	0.0185934
0.713731	0.0159097
0.780399	0.0143627
0.403926	0.0151603
0.246931	0.0532734
0.553821	0.0354766
0.477305	0.042095
0.00814545	0.684275
0.800539	0.0288267
0.738758	0.018877
0.867304	0.0241261
0.224814	0.0259363
0.159788	0.0368603
0.295625	0.0255974
0.462201	0.0220958
0.431181	0.0196348
0.753332	0.0141654
0.501049	0.0404904
0.440327	0.0372626
0.443328	0.035118
0.789815	0.0371928
0.00254577	0.169437
0.204258	0.0379221
0.2526	0.0279612
0.847271	0.0148185
0.697593	0.0149216
0.589656	0.0302009
0.743727	0.0231788
0.675373	0.0256228
0.716656	0.0310004
0.695563	0.0288606
0.624478	0.0292438
0.407126	0.0278971
0.372926	0.0178693
0.772863	0.0324687
0.808115	0.0316939
0.819458	0.0368759
0.516152	0.0545803
0.539455	0.0317801
0.370392	0.0196225
0.978329	0.0170551
0.781238	0.0291131
0.494009	0.0395194
0.694063	0.0377122
0.755345	0.0310853
0.742175	0.0151334
0.787694	0.0176981
0.605547	0.0306852
0.282801	0.0473247
0.749659	0.0360231
0.656548	0.0186717
0.522113	0.041273
0.497048	0.0536677
0.26104	0.0320067
0.740641	0.0221546
0.806654	0.029856
0.459391	0.0308358
0.608623	0.0313167
0.159899	0.0341095
0.64881	0.0310882
0.260178	0.0327218
0.248418	0.0295813
0.285241	0.0195952
0.574519	0.0134428
0.308628	0.0478106
0.649143	0.0333588
0.094139	0.0737753
0.694794	0.044628
0.922613	0.0210382
0.0475121	0.0814839
0.658822	0.0198057
0.782894	0.025655
0.803068	0.0325282
0.551362	0.0296146
0.307814	0.0307341
0.559223	0.0422918
0.867854	0.0253115
0.71328	0.0343502
0.177796	0.0475841
0.838402	0.0246562
0.345349	0.0190694
0.557435	0.0565099
0.782167	0.0352061
0.443806	0.0226478
0.533071	0.0117198
0.369594	0.0307582
0.377634	0.0283785
0.935188	0.0209999
0.566678	0.0331946
0.741621	0.0299803
0.631433	0.0437919
0.734466	0.0313578
0.826776	0.0467996
0.388698	0.0400801
0.30999	0.0639215
0.557726	0.0360483
0.739671	0.0344052
0.895706	0.018963
0.604178	0.0278576
0.797388	0.031866
0.370955	0.0491888
0.55077	0.0285517
0.66961	0.025227
0.440269	0.0314051
0.179973	0.0625065
0.748714	0.0235949
0.991046	0.0149695
0.274827	0.0390004
0.823182	0.0138737
0.851245	0.020998
0.578067	0.0346082
0.246783	0.0260611
0.561069	0.0299881
0.431087	0.0348696
0.569099	0.0219551
0.955747	0.0191552
0.675038	0.0420731
0.618912	0.0206909
0.47845	0.036256
0.388832	0.024502
0.911439	0.0218729
0.931062	0.021195
0.503288	0.0133243
0.319315	0.0304424
0.347842	0.0369397
0.690491	0.0192401
0.500365	0.0435662
0.67211	0.0384032
0.668561	0.0421135
0.569761	0.0386499
0.648575	0.0351756
0.0411245	0.116067
0.0953102	0.108129
0.610496	0.0253055
0.896012	0.0271071
0.641663	0.026043
0.945763	0.0216433
0.432861	0.0258036
0.556998	0.042903
0.698643	0.0430452
0.384869	0.036471
0.215686	0.0340522
0.411668	0.0201305
0.593443	0.0224136
0.905323	0.0192322
0.926726	0.0149282
0.571589	0.0201089
0.833673	0.0281624
0.440707	0.0396753
0.542347	0.0323962
0.951242	0.0193982
0.430692	0.0257141
0.515475	0.0232035
0.459233	0.0137701
0.282836	0.0242537
0.223312	0.0428211
0.555861	0.027914
0.552844	0.044292
0.475621	0.0422977
0.718883	0.0385761
0.559628	0.050155
0.550879	0.0303387
0.0230106	0.0657664
0.342105	0.027399
0.264843	0.0454659
0.710563	0.0287267
0.285947	0.0200379
0.700479	0.0135618
0.689612	0.0235794
0.61047	0.0385911
0.655949	0.0398856
0.491867	0.0424464
0.847614	0.0341848
1e-04	3.652475e-13
0.682724	0.012585
0.328555	0.0345056
0.250445	0.0468803
0.631116	0.0209694
0.426789	0.0348247
0.316476	0.0222254
0.0802271	0.0717471
0.399837	0.0392869
0.590969	0.0346285
0.604504	0.0226257
0.987645	0.0186538
0.582779	0.02948
0.754947	0.0253422
0.5993	0.0215143
0.75945	0.0311616
0.200394	0.0326782
0.461817	0.0193483
0.769787	0.0137105
0.847517	0.0124339
0.618658	0.0255791
0.40873	0.0448759
0.732229	0.0310106
0.0785353	0.0946658
0.894476	0.0367565
0.853855	0.0261995
0.378978	0.0225802
0.570523	0.0396167
0.696337	0.0379607
0.54964	0.0307585
0.646486	0.0311077
0.59351	0.0149501
0.835923	0.0376003
0.602629	0.02959
0.267712	0.0303638
0.00967603	0.0378963
0.701086	0.0239181
0.713805	0.0212155
0.369252	0.0362411
0.417243	0.0248713
0.302708	0.0245148
0.371063	0.017264
0.740176	0.0185359
0.465804	0.0370943
0.555529	0.034649
0.725832	0.027592
0.708804	0.0321214
0.587357	0.0350211
0.23751	0.0379745
0.799637	0.0371646
0.812927	0.0308248
0.804071	0.0230951
0.524421	0.0198416
0.73961	0.018082
0.27549	0.0270765
0.346617	0.0349437
0.603408	0.0233668
0.794249	0.0378978
0.527303	0.0420556
0.523455	0.0381743
0.514051	0.0329517
0.349587	0.0420331
0.766838	0.0204722
0.502054	0.0516821
0.511302	0.028032
0.560878	0.0371973
0.793029	0.013954
0.841778	0.0130165
0.8147	0.0397977
0.639583	0.056861
0.719929	0.0329728
0.785067	0.0288026
0.847224	0.0372767
0.642305	0.0245427
0.877994	0.0311931
0.31103	0.0159519
0.90272	0.0123667
0.816472	0.0192683
0.27248	0.0415261
0.283726	0.0460182
0.785247	0.0308904
0.150224	0.138568
0.578779	0.0405899
0.412959	0.0293416
0.828303	0.0128805
0.553085	0.0132653
0.52306	0.0214587
0.349262	0.0495584
0.342768	0.0323046
0.255401	0.0457253
0.350103	0.0364971
0.730345	0.0284613
0.788987	0.0286435
0.668333	0.0135354
0.456998	0.0137057
0.115414	0.0678242
0.469184	0.0265134
0.637524	0.0312518
0.571847	0.0235604
0.585207	0.0230566
0.756192	0.0288709
0.558924	0.0507227
0.634121	0.0499753
0.819917	0.0322952
0.536182	0.0329469
0.56231	0.0287109
0.594891	0.0230724
0.679262	0.0113845
0.45318	0.0350466
0.736231	0.0393664
0.702307	0.0373283
0.661391	0.0384513
0.967441	0.0273311
0.799159	0.0302404
0.208214	0.0524683
0.515922	0.0379423
0.0953722	0.0806299
0.325255	0.0259995
0.69895	0.0121842
0.414376	0.0148004
0.088289	0.066628
0.301946	0.0346373
0.570782	0.0164401
0.372902	0.0262575
0.893977	0.0157494
0.144972	0.0520244
0.625775	0.0293485
0.471981	0.040592
0.55597	0.0412245
0.0671736	0.117207
0.974797	0.0133605
0.597431	0.0238219
0.421539	0.037358
0.718488	0.0319447
0.378934	0.0359861
0.744641	0.0164694
0.47631	0.0329774
0.57213	0.0397172
0.608973	0.037645
0.86704	0.0169757
0.373229	0.0339923
0.733998	0.0294873
0.682435	0.0117814
0.711748	0.0441955
0.4281	0.0442975
0.656203	0.0420868
0.110079	0.0797892
0.854425	0.0149371
0.684228	0.0454301
0.909354	0.0338215
0.807165	0.0153391
0.513216	0.0278153
0.838857	0.0171073
0.393098	0.0233636
0.0478531	0.110599
0.57181	0.0432601
0.452558	0.043894
0.85677	0.0309399
0.483614	0.041256
0.408497	0.026459
0.791484	0.0275316
0.681053	0.0287208
0.604809	0.041215
0.733358	0.0486276
0.677029	0.0515664
0.375419	0.0183022
0.871313	0.0127607
0.498808	0.0239536
0.683516	0.0445794
0.709515	0.0324808
0.839806	0.0238805
0.808824	0.0312648
0.491626	0.0340426
0.545172	0.0210556
0.433762	0.0226931
0.64924	0.0155852
0.597468	0.0279233
0.762789	0.0291644
0.59403	0.030349
0.736962	0.0299047
0.614619	0.0348745
0.641625	0.0309485
0.729284	0.0617194
0.859297	0.0197496
0.418455	0.0287654
0.795063	0.00883589
0.68394	0.034475
0.660361	0.0365779
0.658584	0.0344775
0.711751	0.0298426
0.655095	0.0137482
0.729366	0.0193398
0.351332	0.0266026
0.482788	0.0204633
0.749442	0.030777
0.487403	0.0373998
0.676172	0.0809688
0.569756	0.0455774
0.842612	0.0153538
0.0263738	0.111284
0.672384	0.026217
0.695871	0.0294989
0.244599	0.0286666
0.345031	0.0264446
0.624915	0.0363401
0.857567	0.0222362
0.322835	0.0336011
0.794495	0.0290254
0.750221	0.0413827
0.771726	0.0349262
0.728107	0.0420624
0.137755	0.0450494
0.917035	0.0188649
0.887168	0.0170532
0.610201	0.0382576
0.40717	0.0405871
0.588725	0.0453824
0.654409	0.0326028
0.753632	0.0229034
0.816934	0.0420663
0.423268	0.0270051
0.161489	0.0454525
0.365997	0.0236753
0.933387	0.0168202
0.838492	0.0345613
0.82983	0.0511347
0.864121	0.0222858
0.688782	0.0116691
0.682516	0.0255917
0.631631	0.0334624
0.640902	0.0423234
0.78787	0.0283182
0.643918	0.029548
0.341377	0.0366528
0.591377	0.0384522
0.843448	0.0212016
0.777211	0.0345414
0.386416	0.0269876
0.337159	0.0353472
0.592083	0.0256302
0.719273	0.0192924
0.420123	0.0447123
0.634965	0.037601
0.592263	0.0457478
0.61067	0.0192464
0.46645	0.0400968
0.931367	0.0231618
0.816021	0.0202338
0.576276	0.0478749
0.571948	0.0215695
0.252111	0.0302523
0.690558	0.01186
0.49142	0.0170048
0.55361	0.0197944
0.673924	0.0279522
0.495006	0.0418405
0.840261	0.0253412
0.727693	0.0181158
0.58049	0.0318307
0.77875	0.0227286
0.742736	0.0445236
0.876472	0.0143806
0.767782	0.0104589
0.883768	0.0124455
0.386198	0.030085
0.449978	0.0295383
0.518684	0.0402914
0.537401	0.0468077
0.797008	0.0314579
0.937526	0.0173985
0.954836	0.0160398
0.916909	0.0119107
0.947314	0.0128744
0.519713	0.02848
0.585687	0.0356526
0.239294	0.0377459
0.202485	0.0216564
0.845426	0.0252039
0.733904	0.0285474
0.446458	0.0113357
0.521966	0.03048
0.650244	0.0366759
0.743506	0.033622
0.318358	0.0384128
0.83658	0.0244474
0.45954	0.0288793
0.379055	0.0246611
0.948481	0.011469
0.586231	0.0279146
0.675489	0.0291085
0.646061	0.0359976
0.610202	0.0418592
0.933295	0.0149932
0.0620214	0.275001
0.443678	0.0318158
0.279625	0.026153
0.677306	0.0198527
0.733056	0.0362165
0.519837	0.0567366
0.864027	0.0192281
0.871093	0.0196323
0.729204	0.0314964
0.356015	0.0344286
0.672088	0.0249968
0.876457	0.0121445
0.802048	0.0100349
0.360227	0.0306657
0.584258	0.0309942
0.76247	0.0354287
0.966344	0.0158775
0.812484	0.0255186
0.55803	0.0431757
0.679188	0.024299
0.298304	0.0159253
0.597784	0.0112566
0.73953	0.0108857
0.643479	0.0149851
0.832478	0.0132199
0.541399	0.0230346
0.519377	0.0426055
0.71151	0.0336101
0.717632	0.0161883
0.904835	0.0270356
0.700451	0.0295774
0.525125	0.0360952
0.470267	0.0349159
0.710552	0.0172462
0.905738	0.0100313
0.513713	0.0179782
0.397067	0.0274763
0.65173	0.0277357
0.676783	0.0168439
0.00513873	0.157635
0.145999	0.0721617
0.732437	0.0340932
0.389864	0.0346516
0.738934	0.0340174
0.384697	0.0339039
0.630137	0.016195
0.766559	0.0186145
0.97554	0.0111386
0.835093	0.0206844
0.839912	0.0130061
0.700982	0.0333479
0.425328	0.0378495
0.610098	0.0382037
0.773525	0.0324401
0.624248	0.025676
0.620881	0.0331944
0.908853	0.0254866
0.430302	0.0380556
0.645232	0.0200193
0.591127	0.0249485
0.188307	0.0387098
0.575723	0.016869
0.518538	0.0227127
0.098674	0.0395225
0.85309	0.0135235
0.80667	0.0378277
0.916168	0.0170315
0.864817	0.0226887
0.695471	0.0295283
0.65991	0.0139636
0.62957	0.0284484
0.590698	0.0553705
0.305958	0.0306742
0.574239	0.0368344
0.482696	0.030131
0.707633	0.0157883
0.083337	0.140273
0.774672	0.0363375
0.713629	0.0414953
0.90941	0.0225875
0.940587	0.0236103
0.511435	0.0410275
0.695469	0.0546997
0.501447	0.0444191
0.355751	0.0277039
0.518355	0.0189958
0.702286	0.0365115
0.720149	0.0279276
0.248743	0.0404424
0.713994	0.0259594
0.836404	0.0205057
0.642715	0.0303527
0.579593	0.0278631
0.572061	0.0124162
0.541835	0.0165823
0.569577	0.0161389
0.395423	0.0295835
0.434884	0.0320605
0.567086	0.0256848
0.50507	0.0247123
0.72691	0.0325205
0.33952	0.0379233
0.743555	0.0443134
0.840027	0.0257468
0.528727	0.0284097
0.292465	0.0279693
0.354616	0.0374554
0.790725	0.017772
0.763356	0.0205175
0.537326	0.0334091
0.868758	0.0267584
0.636397	0.0259804
0.505257	0.0284141
0.932706	0.0230895
0.694565	0.0421688
0.644693	0.0317794
0.22746	0.0283675
0.556121	0.029045
0.776106	0.0284621
0.518216	0.0292508
0.739754	0.0115018
0.154167	0.0460373
0.549501	0.0222137
0.536126	0.0400334
0.854833	0.0334446
0.438059	0.036955
0.615867	0.040227
0.778479	0.0106665
0.244311	0.0309669
0.397932	0.0239978
0.341082	0.0317098
0.411489	0.0200173
0.203154	0.0507167
0.418405	0.0286249
0.129648	0.0667215
0.360751	0.031156
0.538665	0.0411383
0.651356	0.0316396
0.289584	0.0244741
0.92986	0.0159048
0.398718	0.0305732
0.743102	0.0203899
0.794887	0.0155129
0.654577	0.024322
0.676705	0.0513603
0.386133	0.0373662
0.230444	0.043443
0.781004	0.0296418
0.546553	0.045367
0.860249	0.0292203
0.452902	0.024054
0.950036	0.0209576
0.311211	0.0282755
0.814459	0.0154993
0.566266	0.0180787
0.664604	0.0177775
0.772136	0.0229156
0.700174	0.0263896
0.799699	0.038875
0.719557	0.026091
0.509255	0.0405523
0.369946	0.0399619
0.391997	0.0289796
0.122011	0.0546899
0.739951	0.0608181
0.586206	0.0336926
0.687619	0.0354518
0.789925	0.0237909
0.554006	0.0266507
0.620797	0.0220966
0.517061	0.0158981
0.27266	0.0306525
0.50945	0.0215102
0.634242	0.0173528
0.578357	0.0270048
0.439013	0.0262831
0.704178	0.0343857
0.950755	0.026313
0.796329	0.0215625
0.918476	0.023489
0.630139	0.0152882
0.683142	0.0191737
0.729134	0.0160043
0.209589	0.0558017
0.730246	0.0290775
0.64687	0.0226965
0.930019	0.0190293
0.334206	0.0285176
0.631687	0.0508382
0.654617	0.0220364
0.84274	0.0141622
0.691577	0.0149578
0.84164	0.0145039
0.658603	0.0191658
0.706065	0.0188202
0.75533	0.0251275
0.771173	0.0301029
0.581986	0.0312236
0.000701283	0.0190075
0.528563	0.0193144
0.672635	0.0203506
0.746528	0.0132466
0.748086	0.0526243
0.793974	0.0402926
0.565237	0.0339773
0.66585	0.0414978
0.49049	0.0356735
0.976961	0.0191231
0.428618	0.0201565
0.600975	0.0175278
0.281826	0.0304577
0.47739	0.0438787
0.688697	0.0548375
0.859847	0.028248
0.39575	0.0717433
0.682428	0.0285985
0.758562	0.0508993
0.23286	0.0400132
0.407172	0.0373889
0.692075	0.03494
0.60588	0.041722
0.530045	0.0355164
0.406474	0.027964
0.943191	0.0172246
0.527729	0.0339568
0.753707	0.0287299
0.693655	0.042739
0.383315	0.0342693
0.696821	0.0166642
0.606159	0.0276389
0.904433	0.0137654
0.36436	0.036235
0.499145	0.0265095
0.473744	0.0419795
0.664735	0.0187604
0.412135	0.0254218
0.577297	0.0294938
0.402857	0.0197027
0.672286	0.0397141
0.667978	0.0464034
0.428609	0.0275439
0.482631	0.0277203
0.688223	0.0371066
0.891618	0.0199049
0.796612	0.0150219
0.933084	0.0246674
0.608433	0.0419315
0.631205	0.0427573
0.534952	0.0470548
0.905046	0.0195565
0.293497	0.0422072
0.922861	0.0174576
0.599671	0.0297321
0.472019	0.0578754
0.403745	0.0394786
0.786779	0.0305581
0.280352	0.0185216
0.422392	0.0164202
0.784509	0.0328511
0.840707	0.0265394
0.815986	0.0249412
0.260612	0.025712
0.344391	0.0105728
0.21183	0.0217802
0.468199	0.0275535
0.545462	0.0314686
0.732226	0.0227684
0.258282	0.0559923
0.6413	0.0261852
0.65613	0.0289637
0.848779	0.0171501
0.878891	0.0228776
0.578508	0.0192955
0.824601	0.0385981
0.221219	0.0345745
0.762559	0.0178045
0.798311	0.031076
0.954824	0.0176736
0.459335	0.0497174
0.568144	0.0136767
0.519202	0.0198469
0.493537	0.0201316
0.683596	0.0205094
0.522794	0.0436025
0.467014	0.0278903
0.389517	0.0314509
0.962366	0.0125994
0.841084	0.026691
0.891558	0.0233038
0.125893	0.0612842
0.61861	0.0165461
0.924928	0.014285
0.705009	0.0303737
0.355211	0.0480735
0.556914	0.0403457
0.557259	0.0379679
0.592861	0.0320743
0.387619	0.0300108
0.90774	0.0228469
0.424632	0.0392123
0.787115	0.0127539
0.209333	0.0502023
0.629452	0.0199019
0.86901	0.0109875
0.286558	0.0234208
0.554272	0.0111655
0.474764	0.014216
0.673018	0.0193997
0.579275	0.0440158
0.594975	0.0436755
0.24645	0.0382342
0.358818	0.0550189
0.728885	0.0344696
0.191521	0.0560713
0.770019	0.0313504
0.780616	0.0147265
0.2017	0.0325687
0.290503	0.0161218
0.695279	0.0136313
0.515851	0.0524251
0.682193	0.0584631
0.477164	0.0416182
0.604558	0.0385087
0.663963	0.0191504
0.497845	0.0325775
0.315218	0.0409433
0.303574	0.0280108
0.540799	0.0200057
0.367554	0.0286451
0.695241	0.024803
0.620028	0.040661
0.568167	0.0441087
0.778506	0.01878
0.716163	0.0269491
0.530743	0.0277905
0.48972	0.0332053
0.709162	0.0172208
0.343958	0.022629
0.916298	0.0109112
0.654073	0.0253639
0.971212	0.0249405
0.299777	0.0395153
0.408657	0.028204
0.825337	0.0268909
0.658824	0.0182869
0.753634	0.0252463
0.777985	0.0324044
0.749338	0.0341764
0.887635	0.0187921
0.172004	0.0410656
0.464308	0.0131979
0.321135	0.0203727
0.409969	0.0169411
0.723972	0.0261365
0.130412	0.091645
0.759915	0.0240046
0.715318	0.0431027
0.644703	0.0326902
0.704448	0.0159574
0.900256	0.0139643
0.559273	0.0350181
0.382598	0.0248799
0.69411	0.0341311
0.677625	0.0419789
0.727084	0.0507731
0.582522	0.0260116
0.645124	0.0203666
0.577059	0.0139493
0.729344	0.022663
0.610885	0.0443667
0.523232	0.0436854
0.78873	0.0314414
0.629037	0.036496
0.353058	0.0366695
0.761831	0.0303857
0.305148	0.0310662
0.67737	0.0457737
0.746018	0.031885
0.32198	0.0131481
0.58613	0.0385153
0.763372	0.0114162
0.716121	0.0160499
0.754692	0.0141342
0.65774	0.0282481
0.667528	0.0281316
0.764871	0.0224424
0.81362	0.0235099
0.775989	0.037252
0.416483	0.0355348
0.88279	0.0126252
0.154811	0.202643
0.748521	0.0320753
0.0213395	0.164726
0.576564	0.0434735
0.594941	0.0365233
0.465229	0.0231769
0.538652	0.0131796
0.890258	0.0155758
0.512367	0.0180746
0.967322	0.0163684
0.673933	0.0236521
0.429081	0.0254717
0.763447	0.0233859
0.0174245	0.0390005
0.511913	0.0182854
0.476402	0.0268006
0.508832	0.0403056
0.506984	0.0197612
0.95016	0.0219136
0.72768	0.022194
0.808706	0.0270091
0.385366	0.0320651
0.492836	0.0317221
0.609725	0.00862849
0.256037	0.0278572
0.849316	0.0127888
0.762322	0.0181702
0.675159	0.023052
0.54176	0.0355799
0.551657	0.0118373
0.782325	0.0196221
0.425315	0.0543398
0.625701	0.0491519
0.45021	0.0457385
0.609033	0.0164585
0.791425	0.0254152
0.737749	0.0270712
0.781232	0.0317542
0.178958	0.0346158
0.777281	0.0254491
0.536854	0.0239983
0.555383	0.0313271
0.4424	0.0240789
0.666306	0.0592283
0.931504	0.0245308
0.690661	0.0139031
0.262391	0.0324026
0.748325	0.0269604
0.396476	0.0310373
0.164232	0.119513
0.576887	0.0370349
0.304507	0.0269
0.545725	0.0303197
0.501628	0.0453572
0.652949	0.0404751
0.276846	0.0298179
0.128181	0.0426807
0.396991	0.013159
0.698729	0.0333725
0.562198	0.0426125
0.770475	0.0331363
0.0555558	0.0460932
0.451069	0.0343467
0.736272	0.0186772
0.867799	0.0212237
0.87481	0.0215832
0.679907	0.0485776
0.24814	0.0316311
0.861334	0.023397
0.732771	0.0128115
0.617874	0.0149939
0.647297	0.0290419
0.546717	0.0383501
0.503761	0.0338518
0.431429	0.0196882
0.895334	0.0149217
0.793699	0.0380544
0.589942	0.0379829
0.316704	0.0348005
0.784448	0.023687
0.870599	0.0177172
0.63823	0.0245824
0.287307	0.0281339
0.679304	0.0172814
0.801044	0.0291719
0.810719	0.0363264
0.713256	0.0362958
0.684962	0.0735223
0.658253	0.0251705
0.929474	0.0165261
0.652958	0.0192221
0.781803	0.0291458
0.297731	0.0131851
0.848578	0.0215221
0.623495	0.0392952
0.435197	0.0296041
0.31007	0.051432
0.658734	0.042715
0.76516	0.0216207
0.791525	0.0323011
0.221477	0.0297266
0.86305	0.0144819
0.959094	0.0130195
0.895535	0.0222968
0.892715	0.0142971
0.51322	0.0375396
0.521716	0.038979
0.823066	0.0262083
0.729876	0.0393186
0.442272	0.0615474
0.317933	0.0234716
0.487481	0.0296114
0.606951	0.026685
0.697924	0.00986092
0.849509	0.0151232
0.528426	0.0165325
0.598428	0.023928
0.338288	0.0448817
0.470681	0.0456255
0.63894	0.0304106
0.906955	0.0251679
0.569077	0.0426482
0.777668	0.0305013
0.813572	0.020474
0.616237	0.0266572
0.650602	0.0334958
0.721711	0.0372249
0.289023	0.0234454
0.688368	0.0255159
0.824811	0.0185415
0.941372	0.0179745
0.609624	0.0270168
0.583624	0.019569
0.455912	0.0293201
0.557995	0.0226684
0.738677	0.0200509
0.810841	0.0241288
0.564578	0.0342526
0.918884	0.0242306
0.87034	0.0140918
0.937682	0.0144086
0.832002	0.0155116
0.765279	0.0215808
0.561885	0.0437048
0.865903	0.0173289
0.87005	0.0151254
0.7	0.0353237
0.69879	0.0264566
0.85116	0.0273306
0.936341	0.0131124
0.580141	0.011633
0.884361	0.0131725
0.870557	0.0153056
0.842575	0.0269385
0.858007	0.0227095
0.549726	0.0378444
0.190372	0.0401951
0.85365	0.0196564
0.139822	0.066413
0.892524	0.0120713
0.88464	0.0146782
0.521983	0.0374411
0.673681	0.0328401
0.853712	0.0289407
0.51368	0.038114
0.382299	0.0352526
0.754329	0.0207014
0.756622	0.036583
0.499567	0.0270721
0.66494	0.0106529
0.618893	0.0204049
0.94447	0.0122147
0.822003	0.0247232
0.717317	0.0137041
0.414475	0.0311281
0.00922793	0.0738048
1e-04	0
0.654628	0.038409
0.51899	0.0280436
0.252754	0.030007
0.619415	0.0236175
0.963633	0.0134453
0.993966	0.0192373
0.568741	0.0281441
0.52858	0.0289668
0.64152	0.0295683
0.564901	0.0480971
0.879599	0.0389732
0.79767	0.0234788
0.624534	0.0454926
0.715824	0.0339438
0.683846	0.0143831
0.95882	0.0232121
0.701414	0.031348
0.587639	0.030281
0.47501	0.0314273
0.928363	0.025177
0.809925	0.0189971
0.634661	0.0285605
0.945919	0.0162891
0.950216	0.0136425
0.970012	0.0133123
0.924653	0.0209116
0.966778	0.021638
0.691958	0.0315263
0.549326	0.0440179
0.184363	0.046903
0.975047	0.0166171
0.447689	0.0340343
0.62179	0.0221952
0.932853	0.0167554
0.993429	0.013171
0.724321	0.0164522
0.769199	0.0251625
0.532437	0.0419417
0.315682	0.0338741
0.541939	0.0501845
0.380814	0.0194083
0.849167	0.0198288
0.858615	0.0325762
0.484939	0.0332497
0.604486	0.0324138
0.483933	0.0329315
0.821335	0.0420484
0.439612	0.0261323
0.550617	0.025636
0.602781	0.0201104
0.209592	0.0311786
0.691019	0.0261675
0.728101	0.031806
0.673842	0.0235045
0.696714	0.0226478
0.622227	0.0237038
0.700115	0.0180503
0.480549	0.0159705
0.789473	0.025534
0.693443	0.0317616
0.609125	0.0320432
0.56446	0.0337503
0.626183	0.0174067
0.665953	0.0219541
0.911515	0.0185767
0.360053	0.0292096
0.860761	0.0249835
0.31026	0.0282928
0.801143	0.0301747
0.867468	0.0255991
0.498894	0.0192375
0.518361	0.0231733
0.598483	0.0172937
0.743897	0.0148549
1e-04	5.811305e-13
0.132408	0.054567
0.744109	0.0184802
0.542024	0.0390407
0.431451	0.0439538
0.776261	0.0208508
0.614381	0.0227333
0.61652	0.0174894
0.733322	0.0394457
0.715254	0.0294837
0.818661	0.0130323
0.514314	0.0186987
0.903234	0.027797
0.58768	0.0215455
0.728963	0.0348334
0.503091	0.0403768
0.762249	0.0147337
0.26321	0.0246482
0.794357	0.0263287
0.474055	0.0268746
0.934605	0.0312015
0.537025	0.0347674
0.762189	0.0248014
0.679527	0.0307824
0.08346	0.0515209
0.333479	0.0522734
0.845582	0.0162471
0.422027	0.0262329
0.568894	0.0171698
0.775593	0.0293359
0.661429	0.0438463
0.905586	0.0140862
0.610102	0.0297259
0.153935	0.0230614
0.833384	0.0153631
0.524502	0.0181609
0.525777	0.0315298
0.781	0.0375147
0.613417	0.033678
0.882105	0.0230648
0.645917	0.0212828
0.716736	0.0136026
0.65193	0.0167031
0.490899	0.0318021
0.795436	0.0435015
0.516794	0.0238211
0.874915	0.0183758
0.591903	0.0218335
0.70792	0.0138264
0.434416	0.013859
0.604212	0.042143
0.581734	0.0286872
0.725529	0.0371333
0.563825	0.0458189
0.421766	0.0272233
0.507761	0.0276592
0.546923	0.0380981
0.849816	0.025134
0.65807	0.0307572
0.808774	0.017437
0.52821	0.0192556
0.633806	0.0267339
0.596531	0.0225704
0.467822	0.0314246
0.0753617	0.0913574
0.394166	0.0272828
0.54845	0.0255461
0.579216	0.0221218
0.674998	0.0184939
0.778906	0.0228912
0.803117	0.035932
0.601298	0.0463077
0.637713	0.0682244
0.524321	0.0491728
0.125857	0.067625
0.903487	0.0238747
0.253957	0.0315003
0.635903	0.0433343
0.773009	0.0382271
0.836223	0.0277755
0.967675	0.0193428
0.14462	0.0263627
0.698244	0.0163429
0.911171	0.0190056
0.691876	0.0347988
0.44235	0.0508402
0.690904	0.0299816
0.644752	0.0263554
0.752446	0.0266577
0.979355	0.0225911
0.776788	0.0423747
0.489261	0.0386499
0.84272	0.02655
0.765253	0.0445296
0.795957	0.0381475
0.558426	0.0309279
0.839004	0.0137321
0.711153	0.0274262
0.861969	0.021077
0.966559	0.0185798
0.736581	0.0390987
0.643406	0.0709122
0.336891	0.0376391
0.771268	0.023585
0.840585	0.0344115
0.635018	0.028824
0.906646	0.0228702
0.815483	0.0362382
0.0406165	0.0211256
0.953947	0.0187432
0.933079	0.0206183
0.868515	0.0193711
0.774725	0.041447
0.961878	0.0238332
0.386492	0.0236201
0.467781	0.0270459
0.221124	0.0348517
0.739144	0.0231087
0.608924	0.00892198
0.906917	0.0108977
0.691118	0.0295167
0.936396	0.0145246
0.669198	0.0345593
0.908712	0.0213444
0.588684	0.0335449
0.667851	0.0302908
0.230871	0.0484902
0.508373	0.0266808
0.286569	0.022837
0.646409	0.0399524
0.307378	0.0462226
0.782555	0.031763
0.767202	0.0280673
0.637474	0.0179952
0.284372	0.0229089
0.847254	0.0224939
0.144489	0.0414949
0.119055	0.0425897
0.653452	0.0209965
0.584008	0.0231115
0.602292	0.0331282
0.70988	0.0614658
0.339285	0.0206913
0.741781	0.0184792
0.322643	0.0316792
0.831388	0.0328099
0.7103	0.026465
0.90992	0.0284766
0.237559	0.045798
0.610744	0.0342069
0.303246	0.0324071
0.384791	0.0285043
0.683604	0.0280638
0.796218	0.0231479
0.687763	0.0322147
0.815049	0.0159388
0.792368	0.0164985
0.441284	0.024089
0.503436	0.0280503
0.725682	0.0340086
0.70694	0.0224338
0.61308	0.0425512
0.805752	0.022481
0.686959	0.0198186
0.648208	0.0277075
0.542706	0.0304972
0.713006	0.0266202
0.587372	0.0204768
0.657573	0.0406163
0.609254	0.0338471
0.848465	0.0320128
0.260135	0.0422474
0.388238	0.0401972
0.254571	0.0278141
0.626358	0.0236524
0.474767	0.0303685
0.678861	0.0393361
0.850029	0.0257372
0.688298	0.0332008
0.475987	0.0255994
0.528767	0.0261365
0.515687	0.0225716
0.554698	0.0305704
0.690001	0.02489
0.594254	0.0245351
0.866177	0.0284785
0.652097	0.0396721
0.876901	0.0220302
0.372864	0.0412359
0.458811	0.0337195
0.432017	0.0240929
0.439984	0.0209725
0.716435	0.0266927
0.374959	0.0514998
0.735868	0.0210069
0.395851	0.0274285
0.713801	0.015379
0.877203	0.0251266
0.251494	0.0401717
0.191132	0.0438747
0.233038	0.0317578
0.357812	0.0268194
0.526316	0.0302066
0.688394	0.0462465
0.631293	0.0230593
0.623874	0.0169305
0.703925	0.0266285
0.582195	0.0212749
0.742546	0.014986
0.330948	0.0228182
0.765651	0.0186715
0.904352	0.0203461
0.940556	0.0190591
0.706542	0.0402343
0.450821	0.0280817
0.409174	0.0321749
0.0887524	0.0608132
0.91107	0.022322
0.462183	0.0301372
0.595774	0.029988
0.866497	0.0242119
0.920318	0.0271351
0.3231	0.0290655
0.904674	0.0217688
0.953675	0.0175715
0.702466	0.0137781
0.091792	0.0776323
0.361764	0.0387527
0.476501	0.0287102
0.704247	0.0200396
0.952233	0.0164509
0.616337	0.0221544
0.870533	0.0197555
0.625809	0.0476265
0.799807	0.0216862
0.703184	0.0377638
0.341521	0.0392624
0.354218	0.0385113
0.347438	0.0270823
0.894664	0.0220067
0.651712	0.0207315
0.886838	0.0168587
0.234879	0.0310661
0.431966	0.0293854
0.544995	0.0190398
0.719673	0.0181457
0.936712	0.0160557
0.967851	0.0172789
0.700989	0.0302213
0.725018	0.0230998
0.286198	0.0399908
0.841755	0.0229203
0.783431	0.0202399
0.756879	0.0167536
0.780674	0.0228204
0.82982	0.0136791
0.845851	0.028791
0.743882	0.0390786
0.786311	0.0383154
0.283692	0.0567824
0.546839	0.0301161
0.223317	0.0499569
0.187831	0.03256
0.57453	0.0333043
0.823513	0.024379
0.90059	0.0290719
0.254685	0.0236391
0.656517	0.0238571
0.879079	0.0223733
0.765539	0.0259793
0.837243	0.0248216
0.547356	0.0172674
0.712943	0.0152731
0.777422	0.0437071
0.949098	0.0152441
0.67294	0.0247386
0.834609	0.0219871
0.768243	0.0151485
0.660549	0.0348463
0.796839	0.021099
0.470579	0.0272431
0.319121	0.0349186
0.527484	0.0291408
0.786238	0.0376958
0.808313	0.0237669
0.811189	0.0156208
0.033983	0.00229341
0.366708	0.0504186
0.600772	0.0198813
0.744566	0.0191461
0.696277	0.0526545
0.992969	0.0192007
0.300502	0.0357166
0.257111	0.0225945
0.663909	0.0303834
0.0780697	0.0611146
0.228722	0.0515681
0.301185	0.0372048
0.444714	0.0255531
0.0678751	0.119661
0.814018	0.0461022
0.576024	0.0175286
0.478605	0.0397881
0.763522	0.0270746
0.376063	0.0157136
0.499182	0.0409983
0.411412	0.0246699
0.758824	0.0251627
0.703142	0.0331166
0.654544	0.0330602
0.474455	0.0312945
0.477373	0.0648008
0.789944	0.0200223
0.251235	0.0346889
0.661004	0.0381824
0.938474	0.0246724
0.871521	0.0261097
0.314461	0.0281194
0.283188	0.0280031
0.646592	0.0318372
0.544243	0.0258058
0.741781	0.0190423
0.667802	0.0142122
0.786259	0.0299892
0.674515	0.0208594
0.867815	0.0314676
0.153729	0.067883
0.32988	0.0317044
0.670824	0.0292975
0.617287	0.0308738
0.22714	0.0459479
0.0731631	0.0569269
0.836591	0.0170722
0.902826	0.0187459
0.50586	0.0242991
0.326374	0.0342725
0.890275	0.0156883
0.702947	0.0346145
0.475136	0.0175525
0.709715	0.0909522
0.289954	0.048753
0.415809	0.0202286
0.169621	0.0515277
0.136782	0.0499742
0.616492	0.0343434
0.806059	0.0172107
0.469327	0.0234957
0.393751	0.0379661
0.818814	0.0195862
0.901088	0.0188418
0.509623	0.0313043
0.401955	0.0294457
0.826267	0.0317283
0.686565	0.0299477
0.861381	0.0260607
0.313543	0.0355793
0.442394	0.025551
0.559197	0.0471694
0.416175	0.0231353
0.842701	0.0137767
0.76375	0.024162
0.401422	0.0239453
0.643454	0.0183965
0.727841	0.0295315
0.669606	0.0272804
0.830865	0.0219978
0.726484	0.025614
0.659726	0.0206743
0.676306	0.0202988
0.969693	0.0160581
0.834442	0.0312937
0.55482	0.0218938
0.84734	0.0243359
0.639619	0.0281978
0.747987	0.0190121
0.836667	0.022165
0.454257	0.0166625
0.521082	0.0267098
0.79255	0.0120183
0.829604	0.0156254
0.779632	0.0204932
0.89959	0.0106632
0.711423	0.022149
0.17871	0.062813
0.724823	0.019793
0.57841	0.0378253
0.692477	0.030859
0.554026	0.0288033
0.284783	0.0260636
0.522249	0.0258068
0.881632	0.0143657
0.878235	0.0226006
0.7093	0.0254672
0.908171	0.0222484
0.839379	0.0106447
0.617068	0.0264662
0.84503	0.02155
0.767203	0.0223093
0.595271	0.0318831
0.361486	0.0309653
0.74281	0.0201895
0.371586	0.0269616
0.0998041	0.0520826
0.512751	0.0222663
0.736007	0.020867
0.40393	0.0309127
0.403937	0.0394401
0.931453	0.0334413
0.921735	0.0268588
0.461754	0.0153361
0.76602	0.0296653
0.848303	0.0262808
0.77893	0.0131874
0.80507	0.0300263
0.755138	0.0466172
0.597373	0.0397757
0.424867	0.0289185
0.440266	0.0250322
0.737996	0.032887
0.622765	0.028154
0.845739	0.0292863
0.7995	0.0324119
0.870134	0.012922
0.48356	0.0233678
0.557114	0.0326675
0.685359	0.0459181
0.653626	0.0227521
0.546595	0.0260278
0.784298	0.0281709
0.273573	0.0222478
1e-04	0
0.565007	0.0167074
0.845509	0.0139752
0.746026	0.0361079
0.852787	0.0179594
0.611391	0.0160737
0.845296	0.0146887
0.916921	0.0231018
0.963455	0.0203482
0.940411	0.0282202
0.26943	0.0319787
0.54879	0.0170128
0.831729	0.0253258
0.847634	0.0146704
0.757992	0.0152402
0.810575	0.0175966
0.802003	0.0272922
0.677681	0.036819
0.920693	0.0215165
0.519865	0.0274603
0.416974	0.0288033
0.594305	0.0407905
0.548106	0.0288062
0.797721	0.0295427
0.462913	0.0231895
0.0225056	0.0155542
0.710462	0.0383156
0.780747	0.0278024
0.754941	0.0190597
0.924975	0.0174749
0.878218	0.0148384
0.60865	0.0151327
0.914941	0.0187076
0.829006	0.0181836
0.434518	0.030921
0.563751	0.0224246
0.891021	0.0207778
0.628121	0.0480684
0.436278	0.0159816
0.625343	0.0150152
0.921602	0.0135774
0.655429	0.0441948
0.624064	0.0335577
0.905268	0.0247386
0.839597	0.018723
0.524306	0.021047
0.862702	0.0219959
0.384677	0.028579
0.377999	0.0213298
0.728072	0.0239653
0.795367	0.0432626
0.855609	0.0187605
0.4593	0.0480489
0.895089	0.030131
0.532443	0.024132
0.697882	0.032906
0.637768	0.0412862
0.545515	0.0232737
0.483287	0.0231449
0.270324	0.0315406
0.56255	0.0419582
0.922794	0.0152145
0.512899	0.020589
0.939123	0.0185479
0.640139	0.0223213
0.793456	0.0274096
0.385803	0.0351552
0.380478	0.0285496
0.703445	0.0312738
0.857198	0.0241623
0.880714	0.0247152
0.905406	0.0171822
0.893191	0.0142594
0.782893	0.018673
0.62073	0.0665311
0.52436	0.0220325
0.602916	0.0209951
0.87756	0.016015
0.828768	0.0203773
0.626387	0.0505264
0.697352	0.0239638
0.957783	0.0177261
0.805598	0.018684
0.187482	0.0374495
0.941471	0.0241466
0.875765	0.0273668
0.568731	0.0370376
0.907019	0.018846
0.695937	0.019743
0.794299	0.0199563
0.66897	0.0214487
0.306431	0.0432089
0.144666	0.0522926
0.608562	0.0477178
0.545528	0.035744
0.694436	0.017174
0.822572	0.0378684
0.537666	0.0112669
0.848754	0.0108306
0.718657	0.0158787
0.531209	0.0280845
0.884744	0.0160011
0.629279	0.0288257
0.826644	0.0283293
0.876707	0.0271639
0.710923	0.0357924
0.657123	0.0270584
0.552703	0.0218327
0.965963	0.0195612
0.805311	0.0291856
0.745147	0.043888
0.552971	0.012453
0.766919	0.0145265
0.492718	0.0288137
0.774091	0.0342248
0.787914	0.0386832
0.485661	0.0191644
0.412584	0.0358199
0.580156	0.0266666
0.666766	0.0253518
0.804478	0.0242447
0.561832	0.0317175
0.820309	0.0310885
0.687637	0.0249145
0.318322	0.0335863
0.286341	0.0403595
0.658272	0.0154275
0.440073	0.0264038
0.508376	0.0354587
0.506751	0.0325736
0.555879	0.0261372
0.928131	0.0145946
0.720683	0.027957
0.569496	0.0336317
0.289341	0.0235938
0.476517	0.033221
0.0148188	0.185643
0.94601	0.0266785
0.940707	0.0273554
0.796256	0.0240374
0.837786	0.0332829
0.984734	0.0176084
0.614021	0.0272988
0.762463	0.0282882
0.603527	0.0346148
0.253322	0.0417899
0.665833	0.0162972
0.505019	0.0194691
0.304861	0.0244254
0.374722	0.0410472
0.439973	0.0400845
0.803416	0.0242543
0.887169	0.034117
0.25938	0.0431201
0.969948	0.0236116
0.463415	0.0257497
0.540213	0.027854
0.92121	0.0238245
0.870051	0.00883073
0.750324	0.0205739
0.898049	0.0199962
0.864332	0.0205758
0.837929	0.0165274
0.611009	0.0207712
0.109273	0.0429647
0.851322	0.0242082
0.893566	0.0231464
0.658009	0.0265318
0.825965	0.0251702
0.965236	0.0222559
0.774213	0.0380909
0.0386328	0.0349738
0.362639	0.0209036
0.634576	0.022159
0.381116	0.0266303
0.436384	0.025918
0.791961	0.0370145
0.284313	0.057967
0.823385	0.0278969
0.972062	0.0215746
0.224485	0.0388138
0.717219	0.030272
0.398511	0.0335926
0.379765	0.0327438
0.319432	0.0639164
0.734858	0.031549
0.953986	0.0283212
0.430161	0.0345313
0.326034	0.0275401
0.42398	0.0169143
0.759915	0.0187571
0.61709	0.0309354
0.745253	0.0453521
1e-04	0
0.726501	0.0153361
0.51653	0.0248789
0.46808	0.0280502
0.875792	0.0234297
0.866416	0.0222306
0.909907	0.0270391
0.764785	0.0632498
0.847426	0.0355965
0.910391	0.0223752
0.727459	0.0357123
0.66638	0.0283712
0.3216	0.0213299
0.83907	0.015145
0.840097	0.0270139
0.642823	0.0248159
0.842789	0.0222232
0.935232	0.015652
0.951933	0.0169724
0.480037	0.0323596
0.382476	0.0249818
0.763175	0.0302629
0.754084	0.0377091
0.349225	0.0289774
0.032385	0.0956897
0.590808	0.0193347
0.735962	0.0199257
0.591495	0.048071
0.809776	0.0315139
0.943442	0.023213
0.399507	0.0415771
0.223005	0.0398413
0.75803	0.0408214
0.806185	0.0510007
0.779033	0.0142476
0.84237	0.0139135
0.848614	0.0220825
0.2616	0.02422
0.468966	0.0199192
0.725343	0.0316118
0.837845	0.0264626
0.555855	0.0217392
0.717939	0.0157929
0.741739	0.0142606
0.504482	0.0130705
0.628256	0.0203357
0.39214	0.0281993
0.608553	0.0185114
0.792022	0.0299173
0.958432	0.0239638
0.607465	0.0163212
0.455866	0.0229479
0.486615	0.0295932
0.376751	0.030197
0.47883	0.0229904
0.732184	0.033942
0.46446	0.0285103
0.263559	0.0280813
0.509747	0.0557709
0.648309	0.0486821
0.914269	0.0195689
0.621085	0.126914
0.864809	0.0340971
0.627823	0.0750163
0.627203	0.0148831
0.638091	0.028968
0.574083	0.0315139
0.541838	0.0425916
0.839302	0.0274381
0.374226	0.0788181
0.710678	0.0339803
0.601774	0.0416425
0.809721	0.00979149
0.625614	0.0266874
0.595276	0.0429777
0.504872	0.031493
0.69813	0.0278993
0.316281	0.0372868
0.351178	0.0309847
0.772195	0.0295793
0.647274	0.0241676
0.897294	0.0202432
0.891094	0.02024
0.451031	0.0323732
0.782136	0.0539681
0.9053	0.0178919
0.664788	0.0375431
0.716037	0.0141835
0.794799	0.0153108
0.477546	0.0248331
0.665929	0.0279471
0.370828	0.0326435
0.450374	0.0239475
0.919281	0.0185955
0.978959	0.0204213
0.171631	0.0380117
0.473025	0.0337584
0.680998	0.0253352
0.777471	0.0206448
0.496594	0.0309652
0.778501	0.0416694
0.406399	0.0159297
0.810261	0.014363
0.753856	0.0127617
0.521307	0.0168241
0.468604	0.0211421
0.243354	0.0184339
0.510465	0.022709
0.738882	0.0907312
0.293815	0.0430747
0.272582	0.0412024
0.943116	0.018187
0.267365	0.040087
0.80657	0.0262049
0.668181	0.0254486
0.815839	0.0293266
0.628596	0.0143329
0.909659	0.0192839
0.782698	0.0372568
0.735461	0.0244615
0.606086	0.0231499
0.54524	0.0368662
0.881917	0.0253045
0.69166	0.0502926
0.856349	0.0165503
0.69133	0.012271
0.707993	0.0232245
0.618121	0.0258922
0.195106	0.0371242
0.656241	0.0209456
0.589413	0.0288905
0.0734604	0.103484
0.329553	0.0260823
0.837093	0.0203961
0.828405	0.0260743
0.805094	0.0300419
0.586835	0.0186872
0.514786	0.0214521
0.785902	0.0262974
0.510462	0.0171654
0.939502	0.0215597
0.684249	0.0315089
0.795792	0.0173584
0.982882	0.0222239
0.779294	0.0274206
0.232591	0.015014
0.591383	0.0173477
0.411068	0.0199903
0.749295	0.0173222
0.507104	0.0191737
0.530006	0.0258563
0.651806	0.047906
0.414572	0.047199
0.836747	0.0265027
0.719477	0.0295729
0.750686	0.0344694
0.923823	0.0118388
0.626709	0.0190292
0.432362	0.0135855
0.707523	0.0246477
0.474128	0.0319513
0.801496	0.019209
0.661776	0.0249507
0.688876	0.0467485
0.581574	0.0347479
0.771229	0.0173407
0.833531	0.0162376
0.757057	0.0349179
0.481275	0.0280561
0.699095	0.0177009
0.447184	0.0391075
0.410177	0.0376632
0.987255	0.0205399
0.378541	0.0416861
0.626146	0.0230371
0.621922	0.0293507
0.691801	0.0223711
0.6609	0.0365769
0.75528	0.0134871
0.869146	0.0176257
0.797402	0.0199704
0.141325	0.030458
0.284824	0.0247188
0.609577	0.0334156
0.987369	0.0201672
0.761095	0.0238664
0.863875	0.027445
0.87977	0.0213881
0.925491	0.0204306
0.679173	0.0161795
0.706151	0.0209292
0.499034	0.0309074
0.426673	0.0464918
0.54836	0.0237182
0.971866	0.0179479
0.367062	0.0474286
0.579698	0.0368003
0.616432	0.0267624
0.488071	0.0390292
0.601379	0.0218926
0.95965	0.0109915
0.652587	0.0169463
0.595012	0.0296671
0.540806	0.0190239
0.866352	0.0159383
0.172688	0.0533295
[truncated: 8,001 more rows]

## Sheet: SCSCTS_band2
cos_i	reflectance
0.620309	0.0215708
0.753308	0.0217401
0.739853	0.0406473
0.487016	0.0386642
0.598212	0.0348717
0.635089	0.0266147
0.66843	0.0420496
0.585608	0.0383369
0.740758	0.0295388
0.749816	0.0247163
0.435978	0.0210274
0.23919	0.0180271
0.871957	0.0363996
0.657566	0.0463164
0.57394	0.0523375
0.62444	0.0470747
0.519031	0.0411003
0.53733	0.0424195
0.431901	0.0324832
0.963758	0.0107139
0.229048	0.0135378
0.982186	0.0184556
0.582631	0.0446624
0.508079	0.0358731
0.542355	0.029814
0.409619	0.0339588
0.703202	0.0251242
0.703401	0.0350298
0.548818	0.0315693
0.65154	0.019462
0.754001	0.0305925
0.482212	0.0315666
0.0719838	0.0332678
0.60612	0.0290348
0.58301	0.0340164
0.883706	0.0214028
0.682499	0.017362
0.349512	0.0207776
0.16434	0.0243989
0.559749	0.0156864
0.887291	0.0146365
0.775122	0.0219963
0.805361	0.0188447
0.598302	0.0303248
0.718256	0.0307127
0.474224	0.0365557
0.399213	0.0366834
0.788269	0.0295091
0.763089	0.055197
0.355876	0.0247923
0.481965	0.0281849
0.851378	0.0247843
0.681422	0.0266408
0.561819	0.0244257
0.50841	0.0299644
0.738053	0.0145623
0.0739412	0.0139786
0.593244	0.0164281
0.77825	0.0283783
0.577549	0.0559489
0.764049	0.0222206
0.28671	0.0375104
0.552983	0.0340879
0.912595	0.0185934
0.713731	0.0159097
0.780399	0.0206239
0.403926	0.0159714
0.246931	0.0286062
0.553821	0.0354766
0.477305	0.042095
0.00814545	0.0283962
0.800539	0.0288267
0.738758	0.018877
0.867304	0.0241261
0.224814	0.0187372
0.159788	0.024199
0.295625	0.0212033
0.462201	0.0184688
0.431181	0.0209899
0.753332	0.0141654
0.501049	0.0404904
0.440327	0.0372626
0.443328	0.035118
0.789815	0.0371928
0.00254577	0.0246052
0.204258	0.0270472
0.2526	0.0212682
0.847271	0.0148185
0.697593	0.0149216
0.589656	0.0302009
0.743727	0.0231788
0.675373	0.0256228
0.716656	0.0310004
0.695563	0.0288606
0.624478	0.0320243
0.407126	0.0278971
0.372926	0.0158332
0.772863	0.0324687
0.808115	0.0316939
0.819458	0.0368759
0.516152	0.0545803
0.539455	0.0317801
0.370392	0.0202678
0.978329	0.0170551
0.781238	0.0291131
0.494009	0.0395194
0.694063	0.0377122
0.755345	0.0310853
0.742175	0.0151334
0.787694	0.0176981
0.605547	0.0306852
0.282801	0.0230248
0.749659	0.0360231
0.656548	0.0186717
0.522113	0.0381856
0.497048	0.0536677
0.26104	0.0171282
0.740641	0.0290092
0.806654	0.029856
0.459391	0.0308358
0.608623	0.0313167
0.159899	0.0245084
0.64881	0.0310882
0.260178	0.0181225
0.248418	0.0237694
0.285241	0.0162862
0.574519	0.0123714
0.308628	0.0478106
0.649143	0.0333588
0.094139	0.027158
0.694794	0.044628
0.922613	0.0210382
0.0475121	0.0202016
0.658822	0.0198057
0.782894	0.025655
0.803068	0.0325282
0.551362	0.0296146
0.307814	0.0225127
0.559223	0.0380845
0.867854	0.0253115
0.71328	0.0343502
0.177796	0.0270133
0.838402	0.0246562
0.345349	0.0219291
0.557435	0.0565099
0.782167	0.0352061
0.443806	0.0222601
0.533071	0.012911
0.369594	0.0278387
0.377634	0.0205217
0.935188	0.0209999
0.566678	0.0331946
0.741621	0.0299803
0.631433	0.0437919
0.734466	0.0313578
0.826776	0.0467996
0.388698	0.0270717
0.30999	0.0349615
0.557726	0.0360483
0.739671	0.0344052
0.895706	0.018963
0.604178	0.0278576
0.797388	0.031866
0.370955	0.0491888
0.55077	0.0285517
0.66961	0.025227
0.440269	0.0314051
0.179973	0.0380944
0.748714	0.0235949
0.991046	0.0149695
0.274827	0.0252199
0.823182	0.0138737
0.851245	0.020998
0.578067	0.0346082
0.246783	0.0170366
0.561069	0.0299881
0.431087	0.0291674
0.569099	0.0219551
0.955747	0.0191552
0.675038	0.0420731
0.618912	0.0206909
0.47845	0.036256
0.388832	0.0265807
0.911439	0.0218729
0.931062	0.021195
0.503288	0.0125677
0.319315	0.0427184
0.347842	0.0369397
0.690491	0.0192401
0.500365	0.0435662
0.67211	0.0384032
0.668561	0.0421135
0.569761	0.0386499
0.648575	0.0351756
0.0411245	0.0320421
0.0953102	0.0369119
0.610496	0.0253055
0.896012	0.0271071
0.641663	0.026043
0.945763	0.0216433
0.432861	0.0258036
0.556998	0.042903
0.698643	0.0430452
0.384869	0.0237566
0.215686	0.0296047
0.411668	0.0180716
0.593443	0.0333338
0.905323	0.0192322
0.926726	0.0149282
0.571589	0.0201089
0.833673	0.0281624
0.440707	0.0396753
0.542347	0.0323962
0.951242	0.0193982
0.430692	0.0241804
0.515475	0.0232035
0.459233	0.0141152
0.282836	0.0170654
0.223312	0.0393322
0.555861	0.027914
0.552844	0.044292
0.475621	0.0422977
0.718883	0.0385761
0.559628	0.050155
0.550879	0.0303387
0.0230106	0.0185001
0.342105	0.0243478
0.264843	0.0329545
0.710563	0.0287267
0.285947	0.0155953
0.700479	0.0135618
0.689612	0.0235794
0.61047	0.0385911
0.655949	0.0398856
0.491867	0.0424464
0.847614	0.0341848
1e-04	0.0173396
0.682724	0.0162457
0.328555	0.0248804
0.250445	0.0468803
0.631116	0.0256428
0.426789	0.0281956
0.316476	0.0329726
0.0802271	0.0318286
0.399837	0.0392869
0.590969	0.0346285
0.604504	0.0226257
0.987645	0.0186538
0.582779	0.02948
0.754947	0.0253422
0.5993	0.0268102
0.75945	0.0311616
0.200394	0.0244907
0.461817	0.017089
0.769787	0.0137105
0.847517	0.0124339
0.618658	0.0255791
0.40873	0.0448759
0.732229	0.0310106
0.0785353	0.0299691
0.894476	0.0367565
0.853855	0.0261995
0.378978	0.0198828
0.570523	0.0396167
0.696337	0.0379607
0.54964	0.0307585
0.646486	0.0311077
0.59351	0.0155379
0.835923	0.0376003
0.602629	0.02959
0.267712	0.0224168
0.00967603	0.0343245
0.701086	0.0239181
0.713805	0.0212155
0.369252	0.0362411
0.417243	0.0280893
0.302708	0.0265735
0.371063	0.021702
0.740176	0.0185359
0.465804	0.0370943
0.555529	0.034649
0.725832	0.027592
0.708804	0.0321214
0.587357	0.0350211
0.23751	0.0196258
0.799637	0.0371646
0.812927	0.0308248
0.804071	0.0230951
0.524421	0.0173661
0.73961	0.018082
0.27549	0.0231946
0.346617	0.0349437
0.603408	0.032967
0.794249	0.0378978
0.527303	0.0420556
0.523455	0.0381743
0.514051	0.0329517
0.349587	0.0420331
0.766838	0.0204722
0.502054	0.0516821
0.511302	0.028032
0.560878	0.0371973
0.793029	0.013954
0.841778	0.0130165
0.8147	0.0397977
0.639583	0.056861
0.719929	0.0329728
0.785067	0.0288026
0.847224	0.0372767
0.642305	0.0245427
0.877994	0.0311931
0.31103	0.0158977
0.90272	0.0123667
0.816472	0.0192683
0.27248	0.0298909
0.283726	0.030692
0.785247	0.0308904
0.150224	0.0328936
0.578779	0.0405899
0.412959	0.0217629
0.828303	0.0128805
0.553085	0.0171505
0.52306	0.0178862
0.349262	0.0495584
0.342768	0.020724
0.255401	0.0249543
0.350103	0.0229429
0.730345	0.0284613
0.788987	0.0286435
0.668333	0.0135354
0.456998	0.0226539
0.115414	0.0320772
0.469184	0.0239973
0.637524	0.0312518
0.571847	0.0215493
0.585207	0.0230566
0.756192	0.0288709
0.558924	0.0507227
0.634121	0.0499753
0.819917	0.0322952
0.536182	0.0329469
0.56231	0.0287109
0.594891	0.0230724
0.679262	0.0155545
0.45318	0.0350466
0.736231	0.0393664
0.702307	0.0373283
0.661391	0.0384513
0.967441	0.0273311
0.799159	0.0302404
0.208214	0.0267299
0.515922	0.0379423
0.0953722	0.0344476
0.325255	0.0243541
0.69895	0.0121842
0.414376	0.0132197
0.088289	0.0270801
0.301946	0.023661
0.570782	0.0217116
0.372902	0.0205957
0.893977	0.0157494
0.144972	0.0285328
0.625775	0.0293485
0.471981	0.040592
0.55597	0.0412245
0.0671736	0.0365575
0.974797	0.0133605
0.597431	0.0238219
0.421539	0.037358
0.718488	0.0319447
0.378934	0.0359861
0.744641	0.0164694
0.47631	0.0329774
0.57213	0.0397172
0.608973	0.037645
0.86704	0.0169757
0.373229	0.0339923
0.733998	0.0294873
0.682435	0.0123232
0.711748	0.0441955
0.4281	0.0442975
0.656203	0.0420868
0.110079	0.0261718
0.854425	0.0149371
0.684228	0.0454301
0.909354	0.0338215
0.807165	0.0153391
0.513216	0.0278153
0.838857	0.0171073
0.393098	0.0255516
0.0478531	0.0360264
0.57181	0.0432601
0.452558	0.043894
0.85677	0.0309399
0.483614	0.041256
0.408497	0.026459
0.791484	0.0275316
0.681053	0.0287208
0.604809	0.037731
0.733358	0.0486276
0.677029	0.0515664
0.375419	0.0118884
0.871313	0.0127607
0.498808	0.0192777
0.683516	0.0445794
0.709515	0.0324808
0.839806	0.0238805
0.808824	0.0312648
0.491626	0.0340426
0.545172	0.0210297
0.433762	0.0210542
0.64924	0.0155852
0.597468	0.0279233
0.762789	0.0291644
0.59403	0.030349
0.736962	0.0299047
0.614619	0.0348745
0.641625	0.0309485
0.729284	0.0617194
0.859297	0.0197496
0.418455	0.0198132
0.795063	0.00883589
0.68394	0.034475
0.660361	0.0365779
0.658584	0.0344775
0.711751	0.0298426
0.655095	0.0150375
0.729366	0.0193398
0.351332	0.0214778
0.482788	0.0192369
0.749442	0.030777
0.487403	0.0373998
0.676172	0.0809688
0.569756	0.0455774
0.842612	0.0153538
0.0263738	0.0353397
0.672384	0.026217
0.695871	0.0294989
0.244599	0.0230981
0.345031	0.0254998
0.624915	0.0363401
0.857567	0.0222362
0.322835	0.0204378
0.794495	0.0290254
0.750221	0.0413827
0.771726	0.0349262
0.728107	0.0420624
0.137755	0.0284777
0.917035	0.0188649
0.887168	0.0170532
0.610201	0.0382576
0.40717	0.0285292
0.588725	0.0453824
0.654409	0.0326028
0.753632	0.0229034
0.816934	0.0420663
0.423268	0.0265125
0.161489	0.0255084
0.365997	0.0200526
0.933387	0.0168202
0.838492	0.0345613
0.82983	0.0511347
0.864121	0.0222858
0.688782	0.0152567
0.682516	0.0255917
0.631631	0.0334624
0.640902	0.0423234
0.78787	0.0283182
0.643918	0.029548
0.341377	0.0366528
0.591377	0.0384522
0.843448	0.0212016
0.777211	0.0345414
0.386416	0.0242598
0.337159	0.0353472
0.592083	0.0256302
0.719273	0.0192924
0.420123	0.0447123
0.634965	0.037601
0.592263	0.0457478
0.61067	0.0192464
0.46645	0.0400968
0.931367	0.0231618
0.816021	0.0202338
0.576276	0.0478749
0.571948	0.0215695
0.252111	0.0153674
0.690558	0.0134918
0.49142	0.0172713
0.55361	0.0192728
0.673924	0.0279522
0.495006	0.0418405
0.840261	0.0253412
0.727693	0.0310447
0.58049	0.0318307
0.77875	0.0227286
0.742736	0.0445236
0.876472	0.0143806
0.767782	0.0104589
0.883768	0.0124455
0.386198	0.0237192
0.449978	0.0295383
0.518684	0.0402914
0.537401	0.0468077
0.797008	0.0314579
0.937526	0.0173985
0.954836	0.0160398
0.916909	0.0119107
0.947314	0.0128744
0.519713	0.02848
0.585687	0.0356526
0.239294	0.0207296
0.202485	0.0301505
0.845426	0.0252039
0.733904	0.0285474
0.446458	0.0133218
0.521966	0.03048
0.650244	0.0366759
0.743506	0.0473486
0.318358	0.0304231
0.83658	0.0244474
0.45954	0.0288793
0.379055	0.0177082
0.948481	0.011469
0.586231	0.0279146
0.675489	0.0291085
0.646061	0.0359976
0.610202	0.0418592
0.933295	0.0149932
0.0620214	0.0326654
0.443678	0.0318158
0.279625	0.0240256
0.677306	0.0198527
0.733056	0.0362165
0.519837	0.0567366
0.864027	0.0192281
0.871093	0.0196323
0.729204	0.0314964
0.356015	0.0344286
0.672088	0.0249968
0.876457	0.0121445
0.802048	0.0100349
0.360227	0.0204126
0.584258	0.0309942
0.76247	0.0354287
0.966344	0.0158775
0.812484	0.0255186
0.55803	0.0431757
0.679188	0.0281075
0.298304	0.012982
0.597784	0.0193342
0.73953	0.0108857
0.643479	0.0149851
0.832478	0.0207293
0.541399	0.0230346
0.519377	0.0426055
0.71151	0.0336101
0.717632	0.0161883
0.904835	0.0270356
0.700451	0.0295774
0.525125	0.0360952
0.470267	0.0349159
0.710552	0.0172462
0.905738	0.0100313
0.513713	0.0155486
0.397067	0.0253005
0.65173	0.0277357
0.676783	0.0168439
0.00513873	0.0317406
0.145999	0.0721617
0.732437	0.0340932
0.389864	0.0346516
0.738934	0.0340174
0.384697	0.0299979
0.630137	0.0266697
0.766559	0.0186145
0.97554	0.0111386
0.835093	0.0206844
0.839912	0.0130061
0.700982	0.0333479
0.425328	0.0378495
0.610098	0.0382037
0.773525	0.0324401
0.624248	0.025676
0.620881	0.0331944
0.908853	0.0254866
0.430302	0.0308345
0.645232	0.0200193
0.591127	0.0249485
0.188307	0.029137
0.575723	0.016869
0.518538	0.0185616
0.098674	0.0294829
0.85309	0.0187725
0.80667	0.0378277
0.916168	0.0170315
0.864817	0.0226887
0.695471	0.0295283
0.65991	0.0234263
0.62957	0.0284484
0.590698	0.0553705
0.305958	0.0244454
0.574239	0.0368344
0.482696	0.030131
0.707633	0.0157883
0.083337	0.0280817
0.774672	0.0363375
0.713629	0.0414953
0.90941	0.0225875
0.940587	0.0236103
0.511435	0.0410275
0.695469	0.0546997
0.501447	0.0444191
0.355751	0.0200859
0.518355	0.0230403
0.702286	0.0365115
0.720149	0.0279276
0.248743	0.0404424
0.713994	0.0259594
0.836404	0.0205057
0.642715	0.0303527
0.579593	0.0278631
0.572061	0.0124162
0.541835	0.0165823
0.569577	0.0161389
0.395423	0.0194434
0.434884	0.0320605
0.567086	0.0256848
0.50507	0.0247123
0.72691	0.0325205
0.33952	0.0310796
0.743555	0.0443134
0.840027	0.0257468
0.528727	0.0284097
0.292465	0.0186881
0.354616	0.0374554
0.790725	0.017772
0.763356	0.0205175
0.537326	0.0334091
0.868758	0.0267584
0.636397	0.0259804
0.505257	0.0284141
0.932706	0.0230895
0.694565	0.0421688
0.644693	0.0317794
0.22746	0.020861
0.556121	0.029045
0.776106	0.0284621
0.518216	0.0239876
0.739754	0.0115018
0.154167	0.0224065
0.549501	0.0222137
0.536126	0.0400334
0.854833	0.0334446
0.438059	0.036955
0.615867	0.040227
0.778479	0.0106665
0.244311	0.0210859
0.397932	0.0154409
0.341082	0.0247837
0.411489	0.0153936
0.203154	0.0274354
0.418405	0.0296132
0.129648	0.0289596
0.360751	0.031156
0.538665	0.0411383
0.651356	0.0316396
0.289584	0.0222156
0.92986	0.0159048
0.398718	0.0220348
0.743102	0.0203899
0.794887	0.0155129
0.654577	0.024322
0.676705	0.0513603
0.386133	0.0373662
0.230444	0.0283185
0.781004	0.0296418
0.546553	0.0411866
0.860249	0.0292203
0.452902	0.024054
0.950036	0.0209576
0.311211	0.0246032
0.814459	0.0154993
0.566266	0.0180787
0.664604	0.0177775
0.772136	0.0229156
0.700174	0.0263896
0.799699	0.038875
0.719557	0.026091
0.509255	0.0405523
0.369946	0.0399619
0.391997	0.0183228
0.122011	0.0305781
0.739951	0.0608181
0.586206	0.0336926
0.687619	0.0354518
0.789925	0.0237909
0.554006	0.0266507
0.620797	0.0220966
0.517061	0.0178338
0.27266	0.0207118
0.50945	0.0166742
0.634242	0.0173528
0.578357	0.0270048
0.439013	0.0265592
0.704178	0.0343857
0.950755	0.026313
0.796329	0.0215625
0.918476	0.023489
0.630139	0.0252427
0.683142	0.0191737
0.729134	0.0160043
0.209589	0.0236175
0.730246	0.0290775
0.64687	0.0226965
0.930019	0.0190293
0.334206	0.0188873
0.631687	0.047925
0.654617	0.0245883
0.84274	0.0141622
0.691577	0.0149578
0.84164	0.0145039
0.658603	0.0191658
0.706065	0.0188202
0.75533	0.0251275
0.771173	0.0301029
0.581986	0.0312236
0.000701283	0.0277953
0.528563	0.0163526
0.672635	0.0203506
0.746528	0.0180067
0.748086	0.0526243
0.793974	0.0402926
0.565237	0.0339773
0.66585	0.0414978
0.49049	0.0356735
0.976961	0.0191231
0.428618	0.0200772
0.600975	0.0175278
0.281826	0.0278295
0.47739	0.0438787
0.688697	0.0685469
0.859847	0.028248
0.39575	0.0717433
0.682428	0.0285985
0.758562	0.0508993
0.23286	0.0214514
0.407172	0.0373889
0.692075	0.03494
0.60588	0.041722
0.530045	0.0355164
0.406474	0.027964
0.943191	0.0172246
0.527729	0.0339568
0.753707	0.0287299
0.693655	0.042739
0.383315	0.0342693
0.696821	0.0166642
0.606159	0.0276389
0.904433	0.0137654
0.36436	0.036235
0.499145	0.0265095
0.473744	0.0419795
0.664735	0.024457
0.412135	0.0254218
0.577297	0.0294938
0.402857	0.0197027
0.672286	0.0397141
0.667978	0.0464034
0.428609	0.0275439
0.482631	0.0237141
0.688223	0.0371066
0.891618	0.0199049
0.796612	0.0150219
0.933084	0.0246674
0.608433	0.0419315
0.631205	0.0427573
0.534952	0.0470548
0.905046	0.0195565
0.293497	0.0248795
0.922861	0.0174576
0.599671	0.0297321
0.472019	0.0578754
0.403745	0.0360892
0.786779	0.0305581
0.280352	0.0153182
0.422392	0.0199453
0.784509	0.0328511
0.840707	0.0265394
0.815986	0.0249412
0.260612	0.0216856
0.344391	0.0110557
0.21183	0.0163168
0.468199	0.0229827
0.545462	0.0314686
0.732226	0.0227684
0.258282	0.0366365
0.6413	0.0261852
0.65613	0.0289637
0.848779	0.0171501
0.878891	0.0228776
0.578508	0.0169622
0.824601	0.0385981
0.221219	0.0345745
0.762559	0.0178045
0.798311	0.031076
0.954824	0.0176736
0.459335	0.0370024
0.568144	0.015626
0.519202	0.0180064
0.493537	0.0168642
0.683596	0.0205094
0.522794	0.0436025
0.467014	0.0278903
0.389517	0.0286315
0.962366	0.0125994
0.841084	0.026691
0.891558	0.0233038
0.125893	0.0612842
0.61861	0.0165461
0.924928	0.014285
0.705009	0.0303737
0.355211	0.0480735
0.556914	0.0403457
0.557259	0.0379679
0.592861	0.0320743
0.387619	0.0275931
0.90774	0.0228469
0.424632	0.0392123
0.787115	0.0127539
0.209333	0.020551
0.629452	0.0199019
0.86901	0.0109875
0.286558	0.0175419
0.554272	0.0111315
0.474764	0.0155486
0.673018	0.0225379
0.579275	0.0440158
0.594975	0.0436755
0.24645	0.0217537
0.358818	0.0550189
0.728885	0.0344696
0.191521	0.0316125
0.770019	0.0313504
0.780616	0.0147265
0.2017	0.0179917
0.290503	0.0158847
0.695279	0.0182426
0.515851	0.0524251
0.682193	0.0648898
0.477164	0.0416182
0.604558	0.0385087
0.663963	0.0191504
0.497845	0.0325775
0.315218	0.0409433
0.303574	0.0195346
0.540799	0.0200057
0.367554	0.0196484
0.695241	0.024803
0.620028	0.040661
0.568167	0.0441087
0.778506	0.01878
0.716163	0.0269491
0.530743	0.0277905
0.48972	0.0332053
0.709162	0.0172208
0.343958	0.0185945
0.916298	0.0109112
0.654073	0.0253639
0.971212	0.0249405
0.299777	0.0290355
0.408657	0.023315
0.825337	0.0268909
0.658824	0.0182869
0.753634	0.0252463
0.777985	0.0324044
0.749338	0.0341764
0.887635	0.0187921
0.172004	0.019285
0.464308	0.0204211
0.321135	0.0154082
0.409969	0.0153089
0.723972	0.0261365
0.130412	0.0269013
0.759915	0.0240046
0.715318	0.0431027
0.644703	0.0326902
0.704448	0.0159574
0.900256	0.0139643
0.559273	0.0350181
0.382598	0.0248799
0.69411	0.0341311
0.677625	0.0419789
0.727084	0.0507731
0.582522	0.0260116
0.645124	0.0203666
0.577059	0.0147983
0.729344	0.022663
0.610885	0.0443667
0.523232	0.0436854
0.78873	0.0314414
0.629037	0.036496
0.353058	0.0366695
0.761831	0.0303857
0.305148	0.0251836
0.67737	0.0457737
0.746018	0.031885
0.32198	0.013198
0.58613	0.0385153
0.763372	0.0174869
0.716121	0.0160499
0.754692	0.0141342
0.65774	0.0282481
0.667528	0.0281316
0.764871	0.0224424
0.81362	0.0235099
0.775989	0.037252
0.416483	0.0291325
0.88279	0.0126252
0.154811	0.0384426
0.748521	0.0320753
0.0213395	0.0182071
0.576564	0.0434735
0.594941	0.0365233
0.465229	0.0231769
0.538652	0.0114962
0.890258	0.0155758
0.512367	0.01681
0.967322	0.0163684
0.673933	0.0236521
0.429081	0.0195248
0.763447	0.0233859
0.0174245	0.0133676
0.511913	0.0227082
0.476402	0.0268006
0.508832	0.0403056
0.506984	0.0197612
0.95016	0.0219136
0.72768	0.022194
0.808706	0.0270091
0.385366	0.0244049
0.492836	0.0317221
0.609725	0.0151441
0.256037	0.0278572
0.849316	0.0127888
0.762322	0.0181702
0.675159	0.023052
0.54176	0.0355799
0.551657	0.0162877
0.782325	0.0196221
0.425315	0.0543398
0.625701	0.0491519
0.45021	0.0457385
0.609033	0.0164585
0.791425	0.0254152
0.737749	0.0270712
0.781232	0.0317542
0.178958	0.0214056
0.777281	0.0254491
0.536854	0.0239983
0.555383	0.0313271
0.4424	0.0240789
0.666306	0.0592283
0.931504	0.0245308
0.690661	0.0139031
0.262391	0.0164451
0.748325	0.0269604
0.396476	0.0198342
0.164232	0.0377361
0.576887	0.0370349
0.304507	0.0185789
0.545725	0.0303197
0.501628	0.0350737
0.652949	0.0404751
0.276846	0.0226431
0.128181	0.0200966
0.396991	0.0109361
0.698729	0.0333725
0.562198	0.0426125
0.770475	0.0331363
0.0555558	0.02556
0.451069	0.0343467
0.736272	0.0186772
0.867799	0.0212237
0.87481	0.0215832
0.679907	0.0485776
0.24814	0.0252494
0.861334	0.023397
0.732771	0.0128115
0.617874	0.0149939
0.647297	0.0290419
0.546717	0.0383501
0.503761	0.0338518
0.431429	0.0143218
0.895334	0.0149217
0.793699	0.0380544
0.589942	0.0379829
0.316704	0.0233406
0.784448	0.023687
0.870599	0.0177172
0.63823	0.0245824
0.287307	0.0237454
0.679304	0.0172814
0.801044	0.0291719
0.810719	0.0363264
0.713256	0.0362958
0.684962	0.0735223
0.658253	0.0251705
0.929474	0.0165261
0.652958	0.0192221
0.781803	0.0291458
0.297731	0.0131007
0.848578	0.0215221
0.623495	0.0392952
0.435197	0.0211389
0.31007	0.0241431
0.658734	0.0425432
0.76516	0.0216207
0.791525	0.0323011
0.221477	0.0297266
0.86305	0.0144819
0.959094	0.0130195
0.895535	0.0222968
0.892715	0.0142971
0.51322	0.0375396
0.521716	0.038979
0.823066	0.0262083
0.729876	0.0393186
0.442272	0.0467088
0.317933	0.0275567
0.487481	0.0296114
0.606951	0.026685
0.697924	0.00986092
0.849509	0.0151232
0.528426	0.0165325
0.598428	0.023928
0.338288	0.0378921
0.470681	0.0456255
0.63894	0.0304106
0.906955	0.0251679
0.569077	0.0426482
0.777668	0.0305013
0.813572	0.020474
0.616237	0.0266572
0.650602	0.0334958
0.721711	0.0372249
0.289023	0.0211176
0.688368	0.0255159
0.824811	0.0185415
0.941372	0.0179745
0.609624	0.0270168
0.583624	0.019569
0.455912	0.0293201
0.557995	0.0226684
0.738677	0.0200509
0.810841	0.0241288
0.564578	0.0342526
0.918884	0.0242306
0.87034	0.0140918
0.937682	0.0144086
0.832002	0.0155116
0.765279	0.0215808
0.561885	0.0437048
0.865903	0.0173289
0.87005	0.0151254
0.7	0.0353237
0.69879	0.0264566
0.85116	0.0273306
0.936341	0.0131124
0.580141	0.011633
0.884361	0.0131725
0.870557	0.0153056
0.842575	0.0269385
0.858007	0.0227095
0.549726	0.0378444
0.190372	0.0251822
0.85365	0.0196564
0.139822	0.0235589
0.892524	0.0120713
0.88464	0.0146782
0.521983	0.0374411
0.673681	0.0328401
0.853712	0.0289407
0.51368	0.038114
0.382299	0.024392
0.754329	0.0207014
0.756622	0.036583
0.499567	0.0247456
0.66494	0.0129283
0.618893	0.0204049
0.94447	0.0122147
0.822003	0.0247232
0.717317	0.0137041
0.414475	0.0214825
0.00922793	0.0324659
1e-04	0.0276501
0.654628	0.038409
0.51899	0.0280436
0.252754	0.0252079
0.619415	0.0236175
0.963633	0.0134453
0.993966	0.0192373
0.568741	0.0281441
0.52858	0.0289668
0.64152	0.0295683
0.564901	0.0480971
0.879599	0.0389732
0.79767	0.0234788
0.624534	0.0454926
0.715824	0.0339438
0.683846	0.0143831
0.95882	0.0232121
0.701414	0.031348
0.587639	0.030281
0.47501	0.0314273
0.928363	0.025177
0.809925	0.0189971
0.634661	0.0285605
0.945919	0.0162891
0.950216	0.0136425
0.970012	0.0133123
0.924653	0.0209116
0.966778	0.021638
0.691958	0.0315263
0.549326	0.0440179
0.184363	0.031401
0.975047	0.0166171
0.447689	0.0340343
0.62179	0.0221952
0.932853	0.0167554
0.993429	0.013171
0.724321	0.0164522
0.769199	0.0251625
0.532437	0.0419417
0.315682	0.0336351
0.541939	0.0501845
0.380814	0.0231313
0.849167	0.0198288
0.858615	0.0325762
0.484939	0.0332497
0.604486	0.0324138
0.483933	0.027118
0.821335	0.0420484
0.439612	0.017966
0.550617	0.025636
0.602781	0.0201104
0.209592	0.0229921
0.691019	0.0261675
0.728101	0.031806
0.673842	0.0235045
0.696714	0.0226478
0.622227	0.0237038
0.700115	0.0180503
0.480549	0.0121067
0.789473	0.025534
0.693443	0.0317616
0.609125	0.0320432
0.56446	0.0337503
0.626183	0.0174067
0.665953	0.0219541
0.911515	0.0185767
0.360053	0.0235013
0.860761	0.0249835
0.31026	0.0230758
0.801143	0.0301747
0.867468	0.0255991
0.498894	0.0192375
0.518361	0.0231733
0.598483	0.0172937
0.743897	0.0148549
1e-04	0.0229655
0.132408	0.0254941
0.744109	0.0184802
0.542024	0.0390407
0.431451	0.0439538
0.776261	0.0208508
0.614381	0.0214441
0.61652	0.0169641
0.733322	0.0394457
0.715254	0.0294837
0.818661	0.0130323
0.514314	0.0182298
0.903234	0.027797
0.58768	0.0215455
0.728963	0.0348334
0.503091	0.0403768
0.762249	0.0147337
0.26321	0.0158026
0.794357	0.0263287
0.474055	0.0227799
0.934605	0.0312015
0.537025	0.0347674
0.762189	0.0248014
0.679527	0.0307824
0.08346	0.0203877
0.333479	0.0522734
0.845582	0.0162471
0.422027	0.0207448
0.568894	0.0171698
0.775593	0.0293359
0.661429	0.0438463
0.905586	0.0140862
0.610102	0.0297259
0.153935	0.018426
0.833384	0.0153631
0.524502	0.0157311
0.525777	0.0315298
0.781	0.0375147
0.613417	0.0312514
0.882105	0.0230648
0.645917	0.0212828
0.716736	0.0136026
0.65193	0.0167031
0.490899	0.0318021
0.795436	0.0435015
0.516794	0.0238211
0.874915	0.0183758
0.591903	0.0218335
0.70792	0.0138264
0.434416	0.0133132
0.604212	0.042143
0.581734	0.0286872
0.725529	0.0371333
0.563825	0.0458189
0.421766	0.019343
0.507761	0.0248703
0.546923	0.0380981
0.849816	0.025134
0.65807	0.0307572
0.808774	0.017437
0.52821	0.0192556
0.633806	0.0267339
0.596531	0.0225704
0.467822	0.0314246
0.0753617	0.0330983
0.394166	0.017699
0.54845	0.0255461
0.579216	0.0221218
0.674998	0.0184939
0.778906	0.0228912
0.803117	0.035932
0.601298	0.0463077
0.637713	0.0682244
0.524321	0.0491728
0.125857	0.0315654
0.903487	0.0238747
0.253957	0.0268551
0.635903	0.0433343
0.773009	0.0382271
0.836223	0.0277755
0.967675	0.0193428
0.14462	0.0181763
0.698244	0.0163429
0.911171	0.0190056
0.691876	0.0347988
0.44235	0.0508402
0.690904	0.0299816
0.644752	0.0263554
0.752446	0.0266577
0.979355	0.0225911
0.776788	0.0423747
0.489261	0.0386499
0.84272	0.02655
0.765253	0.0445296
0.795957	0.0381475
0.558426	0.0309279
0.839004	0.0137321
0.711153	0.0301708
0.861969	0.021077
0.966559	0.0185798
0.736581	0.0390987
0.643406	0.0709122
0.336891	0.0376391
0.771268	0.023585
0.840585	0.0344115
0.635018	0.028824
0.906646	0.0228702
0.815483	0.0362382
0.0406165	0.0284845
0.953947	0.0187432
0.933079	0.0206183
0.868515	0.0193711
0.774725	0.041447
0.961878	0.0238332
0.386492	0.0218477
0.467781	0.0270459
0.221124	0.0271372
0.739144	0.0231087
0.608924	0.0164754
0.906917	0.0108977
0.691118	0.0295167
0.936396	0.0145246
0.669198	0.0345593
0.908712	0.0213444
0.588684	0.0335449
0.667851	0.0302908
0.230871	0.0347807
0.508373	0.0266808
0.286569	0.0172977
0.646409	0.0399524
0.307378	0.0462226
0.782555	0.031763
0.767202	0.0280673
0.637474	0.0179952
0.284372	0.0189163
0.847254	0.0224939
0.144489	0.0173242
0.119055	0.0279154
0.653452	0.0209965
0.584008	0.0231115
0.602292	0.0331282
0.70988	0.0614658
0.339285	0.0164161
0.741781	0.0184792
0.322643	0.0282037
0.831388	0.0328099
0.7103	0.026465
0.90992	0.0284766
0.237559	0.0300983
0.610744	0.0342069
0.303246	0.0324071
0.384791	0.0231099
0.683604	0.0280638
0.796218	0.0231479
0.687763	0.0322147
0.815049	0.0159388
0.792368	0.0164985
0.441284	0.024089
0.503436	0.0278452
0.725682	0.0340086
0.70694	0.0224338
0.61308	0.0425512
0.805752	0.022481
0.686959	0.0198186
0.648208	0.0277075
0.542706	0.0304972
0.713006	0.0266202
0.587372	0.0204768
0.657573	0.0406163
0.609254	0.0338471
0.848465	0.0320128
0.260135	0.0208582
0.388238	0.0401972
0.254571	0.01936
0.626358	0.0236524
0.474767	0.0276266
0.678861	0.0393361
0.850029	0.0257372
0.688298	0.0332008
0.475987	0.0255994
0.528767	0.0261365
0.515687	0.0222524
0.554698	0.0305704
0.690001	0.02489
0.594254	0.0245351
0.866177	0.0284785
0.652097	0.0396721
0.876901	0.0220302
0.372864	0.0412359
0.458811	0.0337195
0.432017	0.0240929
0.439984	0.0226779
0.716435	0.0266927
0.374959	0.0364864
0.735868	0.0210069
0.395851	0.0238801
0.713801	0.015379
0.877203	0.0251266
0.251494	0.0401717
0.191132	0.0186424
0.233038	0.029579
0.357812	0.0206627
0.526316	0.0302066
0.688394	0.0462465
0.631293	0.0230593
0.623874	0.0169305
0.703925	0.0266285
0.582195	0.0212749
0.742546	0.014986
0.330948	0.0228182
0.765651	0.0186715
0.904352	0.0203461
0.940556	0.0190591
0.706542	0.0402343
0.450821	0.0280817
0.409174	0.0321749
0.0887524	0.0305086
0.91107	0.022322
0.462183	0.0229768
0.595774	0.029988
0.866497	0.0242119
0.920318	0.0271351
0.3231	0.0209701
0.904674	0.0217688
0.953675	0.0175715
0.702466	0.0137781
0.091792	0.022798
0.361764	0.0387527
0.476501	0.0268232
0.704247	0.0200396
0.952233	0.0164509
0.616337	0.0221544
0.870533	0.0197555
0.625809	0.0476265
0.799807	0.0216862
0.703184	0.0377638
0.341521	0.0392624
0.354218	0.0385113
0.347438	0.0289012
0.894664	0.0220067
0.651712	0.0207315
0.886838	0.0168587
0.234879	0.0232669
0.431966	0.0225851
0.544995	0.0190398
0.719673	0.0181457
0.936712	0.0160557
0.967851	0.0172789
0.700989	0.0302213
0.725018	0.0230998
0.286198	0.0220956
0.841755	0.0229203
0.783431	0.0202399
0.756879	0.0167536
0.780674	0.0228204
0.82982	0.0136791
0.845851	0.028791
0.743882	0.0390786
0.786311	0.0383154
0.283692	0.0384873
0.546839	0.0301161
0.223317	0.0394847
0.187831	0.0163124
0.57453	0.0333043
0.823513	0.024379
0.90059	0.0290719
0.254685	0.0187573
0.656517	0.0238571
0.879079	0.0223733
0.765539	0.0259793
0.837243	0.0248216
0.547356	0.0172674
0.712943	0.0152731
0.777422	0.0437071
0.949098	0.0152441
0.67294	0.0247386
0.834609	0.0219871
0.768243	0.0151485
0.660549	0.0348463
0.796839	0.021099
0.470579	0.0272431
0.319121	0.0349186
0.527484	0.0291408
0.786238	0.0376958
0.808313	0.0237669
0.811189	0.0156208
0.033983	0.0309343
0.366708	0.0406228
0.600772	0.0198813
0.744566	0.0191461
0.696277	0.0526545
0.992969	0.0192007
0.300502	0.0362763
0.257111	0.0114923
0.663909	0.0303834
0.0780697	0.0196938
0.228722	0.0258074
0.301185	0.0218621
0.444714	0.0237344
0.0678751	0.0398668
0.814018	0.0461022
0.576024	0.0175286
0.478605	0.0397881
0.763522	0.0270746
0.376063	0.0177201
0.499182	0.0409983
0.411412	0.0246699
0.758824	0.0251627
0.703142	0.0331166
0.654544	0.0330602
0.474455	0.0312945
0.477373	0.0494477
0.789944	0.0200223
0.251235	0.0322384
0.661004	0.0381824
0.938474	0.0246724
0.871521	0.0261097
0.314461	0.0281194
0.283188	0.0199994
0.646592	0.0318372
0.544243	0.0235413
0.741781	0.0190423
0.667802	0.0151416
0.786259	0.0299892
0.674515	0.0208594
0.867815	0.0314676
0.153729	0.0374171
0.32988	0.0257641
0.670824	0.0292975
0.617287	0.0308738
0.22714	0.0459479
0.0731631	0.026354
0.836591	0.0170722
0.902826	0.0187459
0.50586	0.0215073
0.326374	0.028547
0.890275	0.0156883
0.702947	0.0346145
0.475136	0.0172239
0.709715	0.0909522
0.289954	0.048753
0.415809	0.0202286
0.169621	0.0245535
0.136782	0.0264842
0.616492	0.0343434
0.806059	0.0172107
0.469327	0.0208468
0.393751	0.0313645
0.818814	0.0195862
0.901088	0.0188418
0.509623	0.0313043
0.401955	0.0206141
0.826267	0.0317283
0.686565	0.0299477
0.861381	0.0260607
0.313543	0.0308576
0.442394	0.025551
0.559197	0.0471694
0.416175	0.0159383
0.842701	0.0137767
0.76375	0.024162
0.401422	0.0239453
0.643454	0.0225359
0.727841	0.0295315
0.669606	0.0272804
0.830865	0.0219978
0.726484	0.025614
0.659726	0.0206743
0.676306	0.0202988
0.969693	0.0160581
0.834442	0.0312937
0.55482	0.0218938
0.84734	0.0243359
0.639619	0.0281978
0.747987	0.0190121
0.836667	0.022165
0.454257	0.0170745
0.521082	0.0267098
0.79255	0.0120183
0.829604	0.0156254
0.779632	0.0204932
0.89959	0.0106632
0.711423	0.022149
0.17871	0.0331938
0.724823	0.019793
0.57841	0.0378253
0.692477	0.030859
0.554026	0.0288033
0.284783	0.0213567
0.522249	0.0258068
0.881632	0.0143657
0.878235	0.0226006
0.7093	0.0254672
0.908171	0.0222484
0.839379	0.0106447
0.617068	0.0264662
0.84503	0.02155
0.767203	0.0223093
0.595271	0.0318831
0.361486	0.0309653
0.74281	0.0201895
0.371586	0.0337613
0.0998041	0.0257131
0.512751	0.0200317
0.736007	0.020867
0.40393	0.022734
0.403937	0.0267356
0.931453	0.0334413
0.921735	0.0268588
0.461754	0.0131692
0.76602	0.0296653
0.848303	0.0262808
0.77893	0.0131874
0.80507	0.0300263
0.755138	0.0466172
0.597373	0.0397757
0.424867	0.0225615
0.440266	0.0269534
0.737996	0.032887
0.622765	0.028154
0.845739	0.0292863
0.7995	0.0324119
0.870134	0.012922
0.48356	0.0204285
0.557114	0.0326675
0.685359	0.0459181
0.653626	0.0227521
0.546595	0.0260278
0.784298	0.0281709
0.273573	0.0158428
1e-04	0.0314455
0.565007	0.0167074
0.845509	0.0139752
0.746026	0.0361079
0.852787	0.0179594
0.611391	0.0160737
0.845296	0.0146887
0.916921	0.0231018
0.963455	0.0203482
0.940411	0.0282202
0.26943	0.0319787
0.54879	0.0147184
0.831729	0.0253258
0.847634	0.0146704
0.757992	0.0152402
0.810575	0.0175966
0.802003	0.0272922
0.677681	0.036819
0.920693	0.0215165
0.519865	0.0274603
0.416974	0.0288033
0.594305	0.0407905
0.548106	0.0288062
0.797721	0.0295427
0.462913	0.0231895
0.0225056	0.0273057
0.710462	0.0383156
0.780747	0.0278024
0.754941	0.0190597
0.924975	0.0174749
0.878218	0.0148384
0.60865	0.0151327
0.914941	0.0187076
0.829006	0.0181836
0.434518	0.0287145
0.563751	0.0224246
0.891021	0.0207778
0.628121	0.0480684
0.436278	0.0123622
0.625343	0.0150152
0.921602	0.0135774
0.655429	0.0441948
0.624064	0.0335577
0.905268	0.0247386
0.839597	0.018723
0.524306	0.021047
0.862702	0.0219959
0.384677	0.0205985
0.377999	0.0170209
0.728072	0.0239653
0.795367	0.0432626
0.855609	0.0187605
0.4593	0.0404667
0.895089	0.030131
0.532443	0.0239046
0.697882	0.032906
0.637768	0.0412862
0.545515	0.0232737
0.483287	0.0231449
0.270324	0.0185332
0.56255	0.0419582
0.922794	0.0152145
0.512899	0.0172271
0.939123	0.0185479
0.640139	0.0223213
0.793456	0.0274096
0.385803	0.0351552
0.380478	0.0285496
0.703445	0.0312738
0.857198	0.0241623
0.880714	0.0247152
0.905406	0.0171822
0.893191	0.0142594
0.782893	0.018673
0.62073	0.0665311
0.52436	0.0399986
0.602916	0.0209951
0.87756	0.016015
0.828768	0.0203773
0.626387	0.0550433
0.697352	0.0239638
0.957783	0.0177261
0.805598	0.018684
0.187482	0.0278342
0.941471	0.0241466
0.875765	0.0273668
0.568731	0.0370376
0.907019	0.018846
0.695937	0.019743
0.794299	0.0199563
0.66897	0.0214487
0.306431	0.0432089
0.144666	0.0237337
0.608562	0.0477178
0.545528	0.035744
0.694436	0.017174
0.822572	0.0378684
0.537666	0.0112669
0.848754	0.0108306
0.718657	0.0158787
0.531209	0.0280845
0.884744	0.0160011
0.629279	0.0288257
0.826644	0.0283293
0.876707	0.0271639
0.710923	0.0357924
0.657123	0.0270584
0.552703	0.0218327
0.965963	0.0195612
0.805311	0.0291856
0.745147	0.043888
0.552971	0.0106676
0.766919	0.0145265
0.492718	0.0269429
0.774091	0.0342248
0.787914	0.0386832
0.485661	0.0191644
0.412584	0.0279715
0.580156	0.0266666
0.666766	0.0253518
0.804478	0.0242447
0.561832	0.0317175
0.820309	0.0310885
0.687637	0.0249145
0.318322	0.0236134
0.286341	0.0204893
0.658272	0.0154275
0.440073	0.0191004
0.508376	0.0354587
0.506751	0.0325736
0.555879	0.0261372
0.928131	0.0145946
0.720683	0.027957
0.569496	0.0336317
0.289341	0.0235938
0.476517	0.033221
0.0148188	0.0262344
0.94601	0.0266785
0.940707	0.0273554
0.796256	0.0240374
0.837786	0.0332829
0.984734	0.0176084
0.614021	0.0272988
0.762463	0.0282882
0.603527	0.0346148
0.253322	0.0296366
0.665833	0.0162972
0.505019	0.0194691
0.304861	0.0187791
0.374722	0.0410472
0.439973	0.0400845
0.803416	0.0242543
0.887169	0.034117
0.25938	0.0275012
0.969948	0.0236116
0.463415	0.0257497
0.540213	0.027854
0.92121	0.0238245
0.870051	0.00883073
0.750324	0.0205739
0.898049	0.0199962
0.864332	0.0205758
0.837929	0.0165274
0.611009	0.0207712
0.109273	0.019187
0.851322	0.0242082
0.893566	0.0231464
0.658009	0.0265318
0.825965	0.0251702
0.965236	0.0222559
0.774213	0.0380909
0.0386328	0.0157174
0.362639	0.0152709
0.634576	0.022159
0.381116	0.0220019
0.436384	0.0243879
0.791961	0.0370145
0.284313	0.057967
0.823385	0.0278969
0.972062	0.0215746
0.224485	0.0388138
0.717219	0.030272
0.398511	0.0335926
0.379765	0.0214311
0.319432	0.0639164
0.734858	0.031549
0.953986	0.0283212
0.430161	0.0345313
0.326034	0.0211689
0.42398	0.0146007
0.759915	0.0187571
0.61709	0.0309354
0.745253	0.0453521
1e-04	0.01329
0.726501	0.0153361
0.51653	0.0248789
0.46808	0.0280502
0.875792	0.0234297
0.866416	0.0222306
0.909907	0.0270391
0.764785	0.0632498
0.847426	0.0355965
0.910391	0.0223752
0.727459	0.0357123
0.66638	0.0283712
0.3216	0.0175506
0.83907	0.015145
0.840097	0.0270139
0.642823	0.0248159
0.842789	0.0222232
0.935232	0.015652
0.951933	0.0169724
0.480037	0.0323596
0.382476	0.0249818
0.763175	0.0302629
0.754084	0.0377091
0.349225	0.0178834
0.032385	0.0207608
0.590808	0.0193347
0.735962	0.0199257
0.591495	0.048071
0.809776	0.0315139
0.943442	0.023213
0.399507	0.0415771
0.223005	0.017691
0.75803	0.0478976
0.806185	0.0510007
0.779033	0.0142476
0.84237	0.0139135
0.848614	0.0220825
0.2616	0.0176147
0.468966	0.017179
0.725343	0.0316118
0.837845	0.0264626
0.555855	0.0184767
0.717939	0.0157929
0.741739	0.0142606
0.504482	0.0134526
0.628256	0.0203357
0.39214	0.0281993
0.608553	0.0185114
0.792022	0.0299173
0.958432	0.0239638
0.607465	0.0163212
0.455866	0.0187083
0.486615	0.0295932
0.376751	0.0241231
0.47883	0.0229904
0.732184	0.033942
0.46446	0.0285103
0.263559	0.0266537
0.509747	0.0557709
0.648309	0.0486821
0.914269	0.0195689
0.621085	0.126914
0.864809	0.0340971
0.627823	0.0750163
0.627203	0.0148831
0.638091	0.028968
0.574083	0.0315139
0.541838	0.0425916
0.839302	0.0274381
0.374226	0.0521789
0.710678	0.0339803
0.601774	0.0416425
0.809721	0.00979149
0.625614	0.0260027
0.595276	0.0429777
0.504872	0.031493
0.69813	0.0278993
0.316281	0.0372868
0.351178	0.0244792
0.772195	0.0295793
0.647274	0.0241676
0.897294	0.0202432
0.891094	0.02024
0.451031	0.0323732
0.782136	0.0539681
0.9053	0.0178919
0.664788	0.0375431
0.716037	0.0141835
0.794799	0.0153108
0.477546	0.0248331
0.665929	0.0279471
0.370828	0.0268799
0.450374	0.0239475
0.919281	0.0185955
0.978959	0.0204213
0.171631	0.0196257
0.473025	0.0337584
0.680998	0.0253352
0.777471	0.0206448
0.496594	0.0309652
0.778501	0.0416694
0.406399	0.0223995
0.810261	0.014363
0.753856	0.0127617
0.521307	0.0168241
0.468604	0.0211421
0.243354	0.015441
0.510465	0.0290206
0.738882	0.0907312
0.293815	0.0430747
0.272582	0.033564
0.943116	0.018187
0.267365	0.0294814
0.80657	0.0262049
0.668181	0.0254486
0.815839	0.0293266
0.628596	0.0143329
0.909659	0.0192839
0.782698	0.0372568
0.735461	0.0244615
0.606086	0.0231499
0.54524	0.0368662
0.881917	0.0253045
0.69166	0.0502926
0.856349	0.0165503
0.69133	0.012271
0.707993	0.0232245
0.618121	0.0258922
0.195106	0.0220786
0.656241	0.0209456
0.589413	0.0288905
0.0734604	0.0323582
0.329553	0.0260823
0.837093	0.0203961
0.828405	0.0260743
0.805094	0.0300419
0.586835	0.0186872
0.514786	0.0214521
0.785902	0.0262974
0.510462	0.0218174
0.939502	0.0215597
0.684249	0.0315089
0.795792	0.0173584
0.982882	0.0222239
0.779294	0.0274206
0.232591	0.0116156
0.591383	0.0173477
0.411068	0.0199903
0.749295	0.0173222
0.507104	0.019918
0.530006	0.0258563
0.651806	0.047906
0.414572	0.0346033
0.836747	0.0265027
0.719477	0.0295729
0.750686	0.0344694
0.923823	0.0118388
0.626709	0.0190292
0.432362	0.010217
0.707523	0.0246477
0.474128	0.0319513
0.801496	0.019209
0.661776	0.0249507
0.688876	0.0467485
0.581574	0.0347479
0.771229	0.0173407
0.833531	0.0162376
0.757057	0.0349179
0.481275	0.0280561
0.699095	0.0177009
0.447184	0.0391075
0.410177	0.028448
0.987255	0.0205399
0.378541	0.0309638
0.626146	0.0230371
0.621922	0.0293507
0.691801	0.0223711
0.6609	0.0365769
0.75528	0.0134871
0.869146	0.0176257
0.797402	0.0199704
0.141325	0.0211465
0.284824	0.0214474
0.609577	0.0334156
0.987369	0.0201672
0.761095	0.0238664
0.863875	0.027445
0.87977	0.0213881
0.925491	0.0204306
0.679173	0.0161795
0.706151	0.0209292
0.499034	0.0309074
0.426673	0.0464918
0.54836	0.0237182
0.971866	0.0179479
0.367062	0.0474286
0.579698	0.0368003
0.616432	0.0267624
0.488071	0.0390292
0.601379	0.0218926
0.95965	0.0109915
0.652587	0.0169463
0.595012	0.0296671
0.540806	0.0181512
0.866352	0.0159383
0.172688	0.0322746
[truncated: 8,001 more rows]

## Sheet: PLC_band2
cos_i	reflectance
0.620309	0.0314681
0.753308	0.033704
0.739853	0.0616874
0.487016	0.0479824
0.598212	0.0479078
0.635089	0.0421068
0.66843	0.0612487
0.585608	0.0534322
0.740758	0.0451964
0.749816	0.0387316
0.435978	0.0240116
0.23919	0.0172995
0.871957	0.0193579
0.657566	0.0666607
0.57394	0.0705815
0.62444	0.067287
0.519031	0.052637
0.53733	0.0551449
0.431901	0.0326011
0.963758	0.0147794
0.229048	0.0143514
0.982186	0.0280484
0.582631	0.0617181
0.508079	0.0453264
0.542355	0.0409824
0.409619	0.0413172
0.703202	0.0376367
0.703401	0.0524615
0.548818	0.0434612
0.65154	0.0299911
0.754001	0.0468417
0.482212	0.0499373
0.0719838	0.0334158
0.60612	0.0423804
0.58301	0.0463667
0.883706	0.0346159
0.682499	0.0264097
0.349512	0.0249959
0.16434	0.0235041
0.559749	0.0214187
0.887291	0.0236938
0.775122	0.0353711
0.805361	0.0295856
0.598302	0.0435958
0.718256	0.045717
0.474224	0.0446685
0.399213	0.040658
0.788269	0.0466457
0.763089	0.0854662
0.355876	0.0309341
0.481965	0.0356263
0.851378	0.0398122
0.681422	0.0415314
0.561819	0.0193977
0.50841	0.0380431
0.738053	0.0229097
0.0739412	0.011433
0.593244	0.021703
0.77825	0.0453569
0.577549	0.0755578
0.764049	0.0359805
0.28671	0.027439
0.552983	0.0495312
0.912595	0.0301315
0.713731	0.0244787
0.780399	0.0216032
0.403926	0.0172028
0.246931	0.0422918
0.553821	0.0487046
0.477305	0.0514458
0.00814545	0.0362076
0.800539	0.0452869
0.738758	0.0300332
0.867304	0.0389642
0.224814	0.0248575
0.159788	0.0235211
0.295625	0.0249054
0.462201	0.0266482
0.431181	0.0218583
0.753332	0.0222894
0.501049	0.0514193
0.440327	0.0436921
0.443328	0.0412895
0.789815	0.0581144
0.00254577	0.0234136
0.204258	0.0286651
0.2526	0.0239396
0.847271	0.0236502
0.697593	0.0224411
0.589656	0.0419963
0.743727	0.0351365
0.675373	0.0389439
0.716656	0.0481065
0.695563	0.0434947
0.624478	0.0402379
0.407126	0.0312559
0.372926	0.0216402
0.772863	0.0509291
0.808115	0.0503999
0.819458	0.0592826
0.516152	0.0698312
0.539455	0.0429889
0.370392	0.0215156
0.978329	0.0256613
0.781238	0.0457226
0.494009	0.0494857
0.694063	0.055423
0.755345	0.0475267
0.742175	0.0230776
0.787694	0.028118
0.605547	0.0424206
0.282801	0.0423684
0.749659	0.0551471
0.656548	0.0268807
0.522113	0.0534274
0.497048	0.0700447
0.26104	0.0272568
0.740641	0.0336594
0.806654	0.0477084
0.459391	0.0378616
0.608623	0.0437769
0.159899	0.0215698
0.64881	0.0450905
0.260178	0.0290838
0.248418	0.0267087
0.285241	0.0176294
0.574519	0.0181878
0.308628	0.0451524
0.649143	0.0486326
0.094139	0.0313566
0.694794	0.0673532
0.922613	0.0339212
0.0475121	0.0179472
0.658822	0.0313082
0.782894	0.0404523
0.803068	0.0510871
0.551362	0.0424719
0.307814	0.0336883
0.559223	0.0562219
0.867854	0.0406104
0.71328	0.0508109
0.177796	0.0313127
0.838402	0.0397743
0.345349	0.0213365
0.557435	0.0751176
0.782167	0.054931
0.443806	0.027051
0.533071	0.0152693
0.369594	0.0345071
0.377634	0.0299091
0.935188	0.0340898
0.566678	0.044436
0.741621	0.0455917
0.631433	0.0625227
0.734466	0.0474693
0.826776	0.0744275
0.388698	0.0443035
0.30999	0.0592535
0.557726	0.0492209
0.739671	0.0522934
0.895706	0.0304743
0.604178	0.0387131
0.797388	0.0505973
0.370955	0.0518549
0.55077	0.0376188
0.66961	0.0395602
0.440269	0.0392349
0.179973	0.0376222
0.748714	0.036166
0.991046	0.0223548
0.274827	0.0346637
0.823182	0.0223731
0.851245	0.0341372
0.578067	0.0465971
0.246783	0.0226384
0.561069	0.0426048
0.431087	0.0402787
0.569099	0.0310275
0.955747	0.0299472
0.675038	0.0616984
0.618912	0.0294475
0.47845	0.0440067
0.388832	0.0272398
0.911439	0.0355363
0.931062	0.0342999
0.503288	0.0167428
0.319315	0.0290707
0.347842	0.0387165
0.690491	0.0286824
0.500365	0.0546369
0.67211	0.0560884
0.668561	0.0614052
0.569761	0.0518595
0.648575	0.0503471
0.0411245	0.0302929
0.0953102	0.0436818
0.610496	0.0356165
0.896012	0.0440184
0.641663	0.0371329
0.945763	0.0345722
0.432861	0.0306849
0.556998	0.0568327
0.698643	0.0640436
0.384869	0.0407517
0.215686	0.0244176
0.411668	0.0242844
0.593443	0.031195
0.905323	0.0273742
0.926726	0.023744
0.571589	0.0271746
0.833673	0.0445469
0.440707	0.0464475
0.542347	0.0441386
0.951242	0.0245375
0.430692	0.0280179
0.515475	0.0305495
0.459233	0.0164558
0.282836	0.0202945
0.223312	0.0281163
0.555861	0.0371241
0.552844	0.059042
0.475621	0.0518562
0.718883	0.0582629
0.559628	0.0671937
0.550879	0.0419619
0.0230106	0.0175272
0.342105	0.0305308
0.264843	0.0390365
0.710563	0.0434406
0.285947	0.0190848
0.700479	0.0211345
0.689612	0.0347248
0.61047	0.0534353
0.655949	0.057427
0.491867	0.0567981
0.847614	0.0550481
1e-04	0.0188318
0.682724	0.0188089
0.328555	0.0329571
0.250445	0.0416284
0.631116	0.0305272
0.426789	0.0402989
0.316476	0.0213196
0.0802271	0.0275297
0.399837	0.0470106
0.590969	0.0471097
0.604504	0.0327229
0.987645	0.0276384
0.582779	0.0412976
0.754947	0.0404734
0.5993	0.0298423
0.75945	0.0480159
0.200394	0.0236029
0.461817	0.0237424
0.769787	0.0216319
0.847517	0.0197715
0.618658	0.0356173
0.40873	0.0531133
0.732229	0.04699
0.0785353	0.0325451
0.894476	0.0588197
0.853855	0.0379382
0.378978	0.022501
0.570523	0.0523524
0.696337	0.0571749
0.54964	0.0435839
0.646486	0.0442526
0.59351	0.0205099
0.835923	0.0598844
0.602629	0.0409136
0.267712	0.0286985
0.00967603	0.0260416
0.701086	0.0381308
0.713805	0.0317078
0.369252	0.038341
0.417243	0.0282994
0.302708	0.0231708
0.371063	0.0180793
0.740176	0.0283946
0.465804	0.0452254
0.555529	0.0476498
0.725832	0.0447372
0.708804	0.0515972
0.587357	0.0489106
0.23751	0.0307474
0.799637	0.058628
0.812927	0.049917
0.804071	0.0369132
0.524421	0.025885
0.73961	0.0274646
0.27549	0.0235826
0.346617	0.0343956
0.603408	0.0308675
0.794249	0.0594036
0.527303	0.0542744
0.523455	0.0490315
0.514051	0.0424087
0.349587	0.0431856
0.766838	0.0312106
0.502054	0.0645323
0.511302	0.0398543
0.560878	0.0521899
0.793029	0.021968
0.841778	0.0207866
0.8147	0.0629761
0.639583	0.0807231
0.719929	0.0511779
0.785067	0.0447372
0.847224	0.0598635
0.642305	0.0378537
0.877994	0.0504481
0.31103	0.0150528
0.90272	0.0175066
0.816472	0.0308954
0.27248	0.0337735
0.283726	0.0423216
0.785247	0.0482973
0.150224	0.0375715
0.578779	0.0562649
0.412959	0.033286
0.828303	0.0207499
0.553085	0.0179873
0.52306	0.0238318
0.349262	0.0512628
0.342768	0.0349085
0.255401	0.0374809
0.350103	0.0364601
0.730345	0.0439965
0.788987	0.045062
0.668333	0.0199718
0.456998	0.0159317
0.115414	0.0282586
0.469184	0.0340946
0.637524	0.0449561
0.571847	0.0325665
0.585207	0.0326408
0.756192	0.0450733
0.558924	0.0667397
0.634121	0.0677311
0.819917	0.0514683
0.536182	0.0432617
0.56231	0.0374066
0.594891	0.0320413
0.679262	0.0165109
0.45318	0.0416624
0.736231	0.0599027
0.702307	0.0557069
0.661391	0.0564774
0.967441	0.043356
0.799159	0.0477487
0.208214	0.0393004
0.515922	0.0497836
0.0953722	0.0350493
0.325255	0.0200798
0.69895	0.0184023
0.414376	0.0168829
0.088289	0.0257747
0.301946	0.0256682
0.570782	0.0232683
0.372902	0.0278943
0.893977	0.024646
0.144972	0.0293022
0.625775	0.0420627
0.471981	0.0495578
0.55597	0.0547319
0.0671736	0.036228
0.974797	0.0206799
0.597431	0.0372259
0.421539	0.0442752
0.718488	0.0490332
0.378934	0.038565
0.744641	0.025151
0.47631	0.0407835
0.57213	0.0549966
0.608973	0.0522148
0.86704	0.027573
0.373229	0.03759
0.733998	0.0446329
0.682435	0.0174836
0.711748	0.0661981
0.4281	0.0521087
0.656203	0.0624608
0.110079	0.0288785
0.854425	0.0239148
0.684228	0.0669083
0.909354	0.0548604
0.807165	0.0241201
0.513216	0.0369133
0.838857	0.0276559
0.393098	0.0252892
0.0478531	0.0321255
0.57181	0.0581279
0.452558	0.0542044
0.85677	0.0496606
0.483614	0.0509503
0.408497	0.0300318
0.791484	0.0443616
0.681053	0.0451806
0.604809	0.0572755
0.733358	0.0752461
0.677029	0.0760933
0.375419	0.0194464
0.871313	0.020637
0.498808	0.030125
0.683516	0.0657035
0.709515	0.0489108
0.839806	0.0385557
0.808824	0.0506085
0.491626	0.042936
0.545172	0.0276873
0.433762	0.0264811
0.64924	0.0237946
0.597468	0.0419483
0.762789	0.0453062
0.59403	0.0414144
0.736962	0.0476129
0.614619	0.0489362
0.641625	0.0443727
0.729284	0.0936604
0.859297	0.032121
0.418455	0.0326774
0.795063	0.0138552
0.68394	0.0520178
0.660361	0.0532136
0.658584	0.0493697
0.711751	0.0449432
0.655095	0.0200176
0.729366	0.0309797
0.351332	0.0284974
0.482788	0.0254961
0.749442	0.0477126
0.487403	0.0462213
0.676172	0.118851
0.569756	0.0619946
0.842612	0.0246112
0.0263738	0.0308765
0.672384	0.0379419
0.695871	0.0441469
0.244599	0.0233515
0.345031	0.0286548
0.624915	0.052144
0.857567	0.0359426
0.322835	0.0337647
0.794495	0.0455694
0.750221	0.0633327
0.771726	0.0552395
0.728107	0.0644826
0.137755	0.0233926
0.917035	0.0305056
0.887168	0.0272523
0.610201	0.0542012
0.40717	0.0455697
0.588725	0.0613736
0.654409	0.0470998
0.753632	0.0364917
0.816934	0.0669028
0.423268	0.0309574
0.161489	0.0278034
0.365997	0.0276281
0.933387	0.027313
0.838492	0.0553297
0.82983	0.0810638
0.864121	0.0358965
0.688782	0.01745
0.682516	0.0383782
0.631631	0.0472507
0.640902	0.0603274
0.78787	0.0440689
0.643918	0.0468922
0.341377	0.0386256
0.591377	0.0534388
0.843448	0.0342586
0.777211	0.0538062
0.386416	0.030305
0.337159	0.0330466
0.592083	0.0359626
0.719273	0.0282774
0.420123	0.0501851
0.634965	0.0534019
0.592263	0.0629237
0.61067	0.0275853
0.46645	0.0484139
0.931367	0.0375993
0.816021	0.0320132
0.576276	0.0654926
0.571948	0.027394
0.252111	0.0254314
0.690558	0.0181012
0.49142	0.0219953
0.55361	0.0266223
0.673924	0.041273
0.495006	0.0525367
0.840261	0.040405
0.727693	0.0270011
0.58049	0.0466376
0.77875	0.0356179
0.742736	0.0678061
0.876472	0.0232917
0.767782	0.0162925
0.883768	0.0201904
0.386198	0.0336874
0.449978	0.0356328
0.518684	0.0538418
0.537401	0.0640124
0.797008	0.0496052
0.937526	0.0278798
0.954836	0.0256728
0.916909	0.0193287
0.947314	0.0203147
0.519713	0.0363537
0.585687	0.0485843
0.239294	0.0305252
0.202485	0.0291054
0.845426	0.0408096
0.733904	0.0438536
0.446458	0.0134902
0.521966	0.0390704
0.650244	0.0542648
0.743506	0.0511785
0.318358	0.0240127
0.83658	0.0393135
0.45954	0.0353295
0.379055	0.0267005
0.948481	0.0183433
0.586231	0.0399941
0.675489	0.0438661
0.646061	0.052679
0.610202	0.0616248
0.933295	0.0240092
0.0620214	0.0261921
0.443678	0.0427106
0.279625	0.0245687
0.677306	0.0279
0.733056	0.0549826
0.519837	0.0724173
0.864027	0.0304175
0.871093	0.0318997
0.729204	0.0471551
0.356015	0.0371259
0.672088	0.0369339
0.876457	0.0196583
0.802048	0.0157862
0.360227	0.0315059
0.584258	0.0439738
0.76247	0.057145
0.966344	0.0244712
0.812484	0.0406837
0.55803	0.0617048
0.679188	0.0364558
0.298304	0.0139605
0.597784	0.0154613
0.73953	0.0171863
0.643479	0.0216539
0.832478	0.0204655
0.541399	0.0312019
0.519377	0.0546866
0.71151	0.0506507
0.717632	0.0254027
0.904835	0.0439144
0.700451	0.0453703
0.525125	0.051341
0.470267	0.0420376
0.710552	0.0266456
0.905738	0.0162112
0.513713	0.0226418
0.397067	0.0325594
0.65173	0.0415198
0.676783	0.0252163
0.00513873	0.0254534
0.145999	0.0391275
0.732437	0.0522499
0.389864	0.037567
0.738934	0.0521869
0.384697	0.033738
0.630137	0.0237083
0.766559	0.0291386
0.97554	0.0156513
0.835093	0.0323665
0.839912	0.0207389
0.700982	0.0508904
0.425328	0.0406943
0.610098	0.0533287
0.773525	0.0502839
0.624248	0.0357311
0.620881	0.0463645
0.908853	0.0413419
0.430302	0.0438327
0.645232	0.0299363
0.591127	0.0322125
0.188307	0.0267404
0.575723	0.0233674
0.518538	0.0291125
0.098674	0.0222149
0.85309	0.0218761
0.80667	0.0596519
0.916168	0.0273579
0.864817	0.0365796
0.695471	0.0454946
0.65991	0.02064
0.62957	0.0410165
0.590698	0.0755645
0.305958	0.0270915
0.574239	0.0522011
0.482696	0.037259
0.707633	0.0237539
0.083337	0.0366882
0.774672	0.057871
0.713629	0.0621173
0.90941	0.0367386
0.940587	0.0339606
0.511435	0.052607
0.695469	0.0804959
0.501447	0.0551788
0.355751	0.0326191
0.518355	0.024534
0.702286	0.0549846
0.720149	0.0426776
0.248743	0.033862
0.713994	0.0389388
0.836404	0.0332445
0.642715	0.0458735
0.579593	0.0384236
0.572061	0.0170454
0.541835	0.0217142
0.569577	0.0216801
0.395423	0.032577
0.434884	0.0372399
0.567086	0.0334133
0.50507	0.0321808
0.72691	0.0490764
0.33952	0.0358103
0.743555	0.0678582
0.840027	0.0416924
0.528727	0.0376993
0.292465	0.0258059
0.354616	0.0357818
0.790725	0.0281084
0.763356	0.0324334
0.537326	0.0428277
0.868758	0.0434234
0.636397	0.0367971
0.505257	0.0356681
0.932706	0.0346224
0.694565	0.0622662
0.644693	0.0497353
0.22746	0.0232435
0.556121	0.0418088
0.776106	0.0440601
0.518216	0.0372276
0.739754	0.0175378
0.154167	0.0226593
0.549501	0.0274119
0.536126	0.0520278
0.854833	0.0542549
0.438059	0.042938
0.615867	0.0565263
0.778479	0.016872
0.244311	0.025048
0.397932	0.0251129
0.341082	0.0314824
0.411489	0.0226792
0.203154	0.0371018
0.418405	0.0338716
0.129648	0.0347915
0.360751	0.0355057
0.538665	0.0551722
0.651356	0.0461905
0.289584	0.0214279
0.92986	0.0253132
0.398718	0.0337707
0.743102	0.0316956
0.794887	0.0246721
0.654577	0.0357072
0.676705	0.0763863
0.386133	0.0400096
0.230444	0.0345887
0.781004	0.0465663
0.546553	0.0604111
0.860249	0.0471556
0.452902	0.0326408
0.950036	0.033742
0.311211	0.024216
0.814459	0.0248114
0.566266	0.0245666
0.664604	0.028446
0.772136	0.0361034
0.700174	0.0400244
0.799699	0.0619095
0.719557	0.0396403
0.509255	0.05179
0.369946	0.0426439
0.391997	0.0306226
0.122011	0.0276063
0.739951	0.0932809
0.586206	0.0441903
0.687619	0.0527221
0.789925	0.0371208
0.554006	0.0359345
0.620797	0.0308478
0.517061	0.0221451
0.27266	0.027038
0.50945	0.0262024
0.634242	0.0247911
0.578357	0.0316293
0.439013	0.0303945
0.704178	0.0508376
0.950755	0.0415334
0.796329	0.0339808
0.918476	0.0376105
0.630139	0.023664
0.683142	0.0279373
0.729134	0.0258582
0.209589	0.0408005
0.730246	0.0440705
0.64687	0.0328715
0.930019	0.0303844
0.334206	0.0313005
0.631687	0.0718276
0.654617	0.032726
0.84274	0.022996
0.691577	0.0228518
0.84164	0.0230084
0.658603	0.0282892
0.706065	0.0278028
0.75533	0.0380961
0.771173	0.0476897
0.581986	0.042181
0.000701283	0.0261852
0.528563	0.0249625
0.672635	0.029887
0.746528	0.0201881
0.748086	0.0802447
0.793974	0.0631643
0.565237	0.0476077
0.66585	0.0601918
0.49049	0.0447363
0.976961	0.0284947
0.428618	0.0233208
0.600975	0.0228311
0.281826	0.0260857
0.47739	0.053513
0.688697	0.0806519
0.859847	0.0452378
0.39575	0.0772004
0.682428	0.043701
0.758562	0.0793001
0.23286	0.0314962
0.407172	0.0426876
0.692075	0.0518141
0.60588	0.0577605
0.530045	0.0482062
0.406474	0.0315208
0.943191	0.0263824
0.527729	0.0468323
0.753707	0.046163
0.693655	0.0629754
0.383315	0.03717
0.696821	0.0245568
0.606159	0.0416944
0.904433	0.0212116
0.36436	0.0397396
0.499145	0.0363393
0.473744	0.0526381
0.664735	0.0286217
0.412135	0.0278415
0.577297	0.0417992
0.402857	0.0257742
0.672286	0.0582437
0.667978	0.0689636
0.428609	0.0317253
0.482631	0.0352615
0.688223	0.0555589
0.891618	0.0321594
0.796612	0.0241421
0.933084	0.0400967
0.608433	0.0585634
0.631205	0.0603316
0.534952	0.0610209
0.905046	0.0317853
0.293497	0.0410037
0.922861	0.02712
0.599671	0.0415568
0.472019	0.0730466
0.403745	0.0440345
0.786779	0.0476573
0.280352	0.0169937
0.422392	0.0194793
0.784509	0.0509449
0.840707	0.043112
0.815986	0.039467
0.260612	0.0218959
0.344391	0.0112723
0.21183	0.0162945
0.468199	0.0334747
0.545462	0.0432897
0.732226	0.0350914
0.258282	0.0463943
0.6413	0.0374654
0.65613	0.0448335
0.848779	0.0278156
0.878891	0.0371621
0.578508	0.0263147
0.824601	0.0614193
0.221219	0.0293032
0.762559	0.0286173
0.798311	0.0496524
0.954824	0.0233305
0.459335	0.0595159
0.568144	0.0185537
0.519202	0.0256398
0.493537	0.0253708
0.683596	0.0315886
0.522794	0.0555081
0.467014	0.0352669
0.389517	0.0368002
0.962366	0.0186402
0.841084	0.0427624
0.891558	0.0378744
0.125893	0.0374401
0.61861	0.0222927
0.924928	0.0232253
0.705009	0.0461695
0.355211	0.0479809
0.556914	0.0539501
0.557259	0.0503807
0.592861	0.0449497
0.387619	0.0355041
0.90774	0.0368691
0.424632	0.0473985
0.787115	0.0203576
0.209333	0.0384011
0.629452	0.0263931
0.86901	0.0174988
0.286558	0.0210037
0.554272	0.0148827
0.474764	0.0172896
0.673018	0.0275091
0.579275	0.0595908
0.594975	0.0598792
0.24645	0.0320936
0.358818	0.0570062
0.728885	0.0532717
0.191521	0.0372529
0.770019	0.0487623
0.780616	0.0231618
0.2017	0.0157041
0.290503	0.0147158
0.695279	0.0201686
0.515851	0.0665683
0.682193	0.0855965
0.477164	0.0528842
0.604558	0.0528907
0.663963	0.0296907
0.497845	0.0407555
0.315218	0.0391265
0.303574	0.0275443
0.540799	0.0264073
0.367554	0.029895
0.695241	0.0376236
0.620028	0.0576664
0.568167	0.0590834
0.778506	0.0299915
0.716163	0.0406375
0.530743	0.0360901
0.48972	0.0407856
0.709162	0.0256004
0.343958	0.0247911
0.916298	0.0177132
0.654073	0.0373889
0.971212	0.0382213
0.299777	0.0372894
0.408657	0.0337414
0.825337	0.0434178
0.658824	0.0271667
0.753634	0.0401544
0.777985	0.0501662
0.749338	0.0495229
0.887635	0.0304656
0.172004	0.0152565
0.464308	0.0159598
0.321135	0.0197816
0.409969	0.019233
0.723972	0.0401298
0.130412	0.0324633
0.759915	0.0386476
0.715318	0.0653767
0.644703	0.0468345
0.704448	0.0251386
0.900256	0.0223395
0.559273	0.0496719
0.382598	0.0273013
0.69411	0.0476454
0.677625	0.0631857
0.727084	0.0767425
0.582522	0.03531
0.645124	0.0301047
0.577059	0.018999
0.729344	0.0345506
0.610885	0.0622174
0.523232	0.0562505
0.78873	0.0495475
0.629037	0.0515118
0.353058	0.0351716
0.761831	0.0484242
0.305148	0.0295122
0.67737	0.0671165
0.746018	0.0502941
0.32198	0.012987
0.58613	0.0525284
0.763372	0.0180789
0.716121	0.0253133
0.754692	0.0217426
0.65774	0.0406056
0.667528	0.0415097
0.764871	0.0362384
0.81362	0.0374374
0.775989	0.0569481
0.416483	0.0402383
0.88279	0.0187127
0.154811	0.04093
0.748521	0.0470033
0.0213395	0.0162845
0.576564	0.0587203
0.594941	0.0506176
0.465229	0.0271156
0.538652	0.0173426
0.890258	0.0251833
0.512367	0.0231862
0.967322	0.0224335
0.673933	0.0348271
0.429081	0.0293686
0.763447	0.0371873
0.0174245	0.0118938
0.511913	0.0197098
0.476402	0.0325231
0.508832	0.0509327
0.506984	0.0251519
0.95016	0.0350461
0.72768	0.0344104
0.808706	0.0427366
0.385366	0.0354092
0.492836	0.0389365
0.609725	0.011501
0.256037	0.0238556
0.849316	0.0206157
0.762322	0.0280774
0.675159	0.036629
0.54176	0.0465664
0.551657	0.0153518
0.782325	0.0314274
0.425315	0.0656651
0.625701	0.0698139
0.45021	0.0550621
0.609033	0.0230215
0.791425	0.0403418
0.737749	0.0432973
0.781232	0.0510473
0.178958	0.0246642
0.777281	0.0397453
0.536854	0.0325827
0.555383	0.0423232
0.4424	0.0285134
0.666306	0.0864486
0.931504	0.0395827
0.690661	0.0215671
0.262391	0.0252226
0.748325	0.0420671
0.396476	0.0344636
0.164232	0.0470186
0.576887	0.0508347
0.304507	0.0261136
0.545725	0.0394316
0.501628	0.0570434
0.652949	0.0607655
0.276846	0.0263637
0.128181	0.0168381
0.396991	0.0145703
0.698729	0.049347
0.562198	0.0584706
0.770475	0.0519281
0.0555558	0.0215254
0.451069	0.0363098
0.736272	0.0262365
0.867799	0.0342785
0.87481	0.0346277
0.679907	0.071246
0.24814	0.0263728
0.861334	0.0375689
0.732771	0.0198314
0.617874	0.0216585
0.647297	0.0419504
0.546717	0.0504707
0.503761	0.0424962
0.431429	0.0230566
0.895334	0.0240942
0.793699	0.0603378
0.589942	0.0531186
0.316704	0.033527
0.784448	0.0377577
0.870599	0.0285453
0.63823	0.0360696
0.287307	0.0252496
0.679304	0.0251619
0.801044	0.0472281
0.810719	0.0583183
0.713256	0.0546509
0.684962	0.109453
0.658253	0.0355353
0.929474	0.026782
0.652958	0.0285814
0.781803	0.0459536
0.297731	0.0121595
0.848578	0.0348066
0.623495	0.0558261
0.435197	0.0350261
0.31007	0.0390312
0.658734	0.0615326
0.76516	0.0339605
0.791525	0.0506263
0.221477	0.0265579
0.86305	0.0233579
0.959094	0.0208829
0.895535	0.036171
0.892715	0.0232009
0.51322	0.0479961
0.521716	0.0499669
0.823066	0.0425315
0.729876	0.059832
0.442272	0.0730006
0.317933	0.0218881
0.487481	0.0394379
0.606951	0.0404083
0.697924	0.0149314
0.849509	0.0243697
0.528426	0.0216875
0.598428	0.0327606
0.338288	0.0436576
0.470681	0.0556485
0.63894	0.0440836
0.906955	0.0407917
0.569077	0.0574859
0.777668	0.047229
0.813572	0.0325869
0.616237	0.0382868
0.650602	0.0495665
0.721711	0.0559825
0.289023	0.0218722
0.688368	0.03818
0.824811	0.0300528
0.941372	0.028747
0.609624	0.0383059
0.583624	0.0262121
0.455912	0.0348764
0.557995	0.030976
0.738677	0.0304486
0.810841	0.0380623
0.564578	0.0459251
0.918884	0.0387302
0.87034	0.0227644
0.937682	0.0233066
0.832002	0.0250254
0.765279	0.0349887
0.561885	0.058668
0.865903	0.0260784
0.87005	0.0245017
0.7	0.0542476
0.69879	0.0389984
0.85116	0.0437765
0.936341	0.0209216
0.580141	0.0164776
0.884361	0.0213791
0.870557	0.0242634
0.842575	0.0430914
0.858007	0.0363937
0.549726	0.0503572
0.190372	0.0300071
0.85365	0.0315168
0.139822	0.0304652
0.892524	0.0192509
0.88464	0.0238469
0.521983	0.0467337
0.673681	0.0487322
0.853712	0.0465296
0.51368	0.0485115
0.382299	0.0381565
0.754329	0.033243
0.756622	0.0565742
0.499567	0.0359754
0.66494	0.0157242
0.618893	0.028414
0.94447	0.00823095
0.822003	0.0395617
0.717317	0.0205674
0.414475	0.0346653
0.00922793	0.0335213
1e-04	0.0322344
0.654628	0.0552156
0.51899	0.0349557
0.252754	0.0254105
0.619415	0.0329273
0.963633	0.0205605
0.993966	0.0279055
0.568741	0.0385053
0.52858	0.0376497
0.64152	0.0450627
0.564901	0.0663038
0.879599	0.063008
0.79767	0.0376381
0.624534	0.0654169
0.715824	0.0534025
0.683846	0.0217516
0.95882	0.0367966
0.701414	0.0488327
0.587639	0.0451629
0.47501	0.0373894
0.928363	0.0408487
0.809925	0.0307885
0.634661	0.041251
0.945919	0.0263539
0.950216	0.0220425
0.970012	0.0209579
0.924653	0.0332174
0.966778	0.034566
0.691958	0.046582
0.549326	0.0578251
0.184363	0.0389768
0.975047	0.0244665
0.447689	0.0409328
0.62179	0.0311876
0.932853	0.0271442
0.993429	0.0193583
0.724321	0.025435
0.769199	0.0389372
0.532437	0.0546125
0.315682	0.0325056
0.541939	0.0658327
0.380814	0.0215785
0.849167	0.0322408
0.858615	0.0524933
0.484939	0.0409298
0.604486	0.0450539
0.483933	0.0405987
0.821335	0.0669183
0.439612	0.0303463
0.550617	0.0348754
0.602781	0.027742
0.209592	0.0239282
0.691019	0.0390496
0.728101	0.0493786
0.673842	0.0352084
0.696714	0.0350795
0.622227	0.0352209
0.700115	0.0277027
0.480549	0.019102
0.789473	0.0399704
0.693443	0.0472865
0.609125	0.0446631
0.56446	0.0450906
0.626183	0.0244878
0.665953	0.0318533
0.911515	0.0299121
0.360053	0.0354271
0.860761	0.0406124
0.31026	0.0266862
0.801143	0.047624
0.867468	0.0412369
0.498894	0.0268215
0.518361	0.0322029
0.598483	0.0256934
0.743897	0.0239895
1e-04	0.0185403
0.132408	0.0257157
0.744109	0.0284739
0.542024	0.0510176
0.431451	0.052663
0.776261	0.0314263
0.614381	0.0320569
0.61652	0.0251467
0.733322	0.0597886
0.715254	0.0454151
0.818661	0.0210283
0.514314	0.0246276
0.903234	0.04518
0.58768	0.0345888
0.728963	0.0533597
0.503091	0.0516718
0.762249	0.023483
0.26321	0.0210204
0.794357	0.0413331
0.474055	0.0326925
0.934605	0.0507231
0.537025	0.0476459
0.762189	0.0388235
0.679527	0.0444592
0.08346	0.0157747
0.333479	0.0503649
0.845582	0.0262555
0.422027	0.0284938
0.568894	0.0251297
0.775593	0.0455462
0.661429	0.0639954
0.905586	0.018598
0.610102	0.0420468
0.153935	0.0150918
0.833384	0.0244454
0.524502	0.0234678
0.525777	0.0398302
0.781	0.0585715
0.613417	0.0469579
0.882105	0.0374967
0.645917	0.0296889
0.716736	0.0208406
0.65193	0.0244725
0.490899	0.041863
0.795436	0.0681322
0.516794	0.0303516
0.874915	0.0296505
0.591903	0.0313231
0.70792	0.0207875
0.434416	0.0161175
0.604212	0.0588113
0.581734	0.0394508
0.725529	0.0563176
0.563825	0.0624141
0.421766	0.031028
0.507761	0.035976
0.546923	0.0506877
0.849816	0.0405001
0.65807	0.0444087
0.808774	0.0274633
0.52821	0.0265024
0.633806	0.0402045
0.596531	0.0312757
0.467822	0.0382612
0.0753617	0.0346453
0.394166	0.030405
0.54845	0.0357804
0.579216	0.0303861
0.674998	0.0275924
0.778906	0.0363653
0.803117	0.0560567
0.601298	0.062983
0.637713	0.0969443
0.524321	0.0643093
0.125857	0.0351975
0.903487	0.0384908
0.253957	0.0266988
0.635903	0.062404
0.773009	0.0591714
0.836223	0.0445412
0.967675	0.0301126
0.14462	0.0161372
0.698244	0.0247326
0.911171	0.0302147
0.691876	0.051769
0.44235	0.0594118
0.690904	0.0453067
0.644752	0.039348
0.752446	0.0432699
0.979355	0.0340712
0.776788	0.0673457
0.489261	0.0494165
0.84272	0.0429236
0.765253	0.0694686
0.795957	0.0600785
0.558426	0.0417764
0.839004	0.0219863
0.711153	0.0417996
0.861969	0.034067
0.966559	0.029197
0.736581	0.0597468
0.643406	0.101138
0.336891	0.0420921
0.771268	0.0380732
0.840585	0.0555007
0.635018	0.0452024
0.906646	0.0369323
0.815483	0.0565824
0.0406165	0.0314356
0.953947	0.0285542
0.933079	0.0330729
0.868515	0.0312332
0.774725	0.0646833
0.961878	0.0369603
0.386492	0.0260603
0.467781	0.0330908
0.221124	0.028197
0.739144	0.0366581
0.608924	0.010501
0.906917	0.0176898
0.691118	0.0435042
0.936396	0.0216437
0.669198	0.0496973
0.908712	0.0343934
0.588684	0.0461673
0.667851	0.0437674
0.230871	0.0419816
0.508373	0.0353734
0.286569	0.0206433
0.646409	0.0558383
0.307378	0.0453896
0.782555	0.0496532
0.767202	0.0443176
0.637474	0.025278
0.284372	0.0224776
0.847254	0.0365425
0.144489	0.0244694
0.119055	0.02311
0.653452	0.0303162
0.584008	0.0322651
0.602292	0.0461546
0.70988	0.0921032
0.339285	0.0220156
0.741781	0.0289316
0.322643	0.0313955
0.831388	0.0525534
0.7103	0.0413969
0.90992	0.0463463
0.237559	0.0362852
0.610744	0.0477436
0.303246	0.0347054
0.384791	0.0310526
0.683604	0.0415386
0.796218	0.0365319
0.687763	0.0473905
0.815049	0.0253759
0.792368	0.0257518
0.441284	0.0280935
0.503436	0.0358074
0.725682	0.0535491
0.70694	0.0340703
0.61308	0.059463
0.805752	0.0364276
0.686959	0.0290133
0.648208	0.041683
0.542706	0.04008
0.713006	0.0399493
0.587372	0.0280891
0.657573	0.0585374
0.609254	0.0468647
0.848465	0.0513095
0.260135	0.0359626
0.388238	0.0471819
0.254571	0.0232921
0.626358	0.0334388
0.474767	0.0376893
0.678861	0.0581794
0.850029	0.0412213
0.688298	0.0514687
0.475987	0.0314567
0.528767	0.0343187
0.515687	0.0297814
0.554698	0.0404172
0.690001	0.0378237
0.594254	0.0336244
0.866177	0.0459486
0.652097	0.0578657
0.876901	0.0356089
0.372864	0.0433747
0.458811	0.0448641
0.432017	0.0293925
0.439984	0.0252402
0.716435	0.0427309
0.374959	0.0550122
0.735868	0.0325808
0.395851	0.0298369
0.713801	0.0244465
0.877203	0.0406648
0.251494	0.0366705
0.191132	0.0335548
0.233038	0.0255883
0.357812	0.0294423
0.526316	0.0382539
0.688394	0.0680646
0.631293	0.0330332
0.623874	0.0241681
0.703925	0.0405278
0.582195	0.0299395
0.742546	0.022896
0.330948	0.0263153
0.765651	0.0294906
0.904352	0.0330504
0.940556	0.0290979
0.706542	0.0598789
0.450821	0.0332162
0.409174	0.0363652
0.0887524	0.0241849
0.91107	0.0354314
0.462183	0.0361259
0.595774	0.0417348
0.866497	0.0391815
0.920318	0.0441401
0.3231	0.0276003
0.904674	0.0354092
0.953675	0.0254129
0.702466	0.0208166
0.091792	0.0293204
0.361764	0.0436295
0.476501	0.0347914
0.704247	0.0301308
0.952233	0.0265301
0.616337	0.0310102
0.870533	0.0303992
0.625809	0.0668427
0.799807	0.034209
0.703184	0.0562519
0.341521	0.0411405
0.354218	0.0402176
0.347438	0.0333656
0.894664	0.0357779
0.651712	0.0301095
0.886838	0.0264287
0.234879	0.0262225
0.431966	0.0339608
0.544995	0.0249254
0.719673	0.0275687
0.936712	0.0241044
0.967851	0.025432
0.700989	0.0449424
0.725018	0.0362734
0.286198	0.0383992
0.841755	0.0365842
0.783431	0.0317519
0.756879	0.0259866
0.780674	0.0354812
0.82982	0.0216357
0.845851	0.0463463
0.743882	0.059924
0.786311	0.0592316
0.283692	0.0490405
0.546839	0.0396269
0.223317	0.041084
0.187831	0.0226323
0.57453	0.0480748
0.823513	0.0386643
0.90059	0.047193
0.254685	0.0203543
0.656517	0.0343599
0.879079	0.0362327
0.765539	0.041535
0.837243	0.0397522
0.547356	0.0228288
0.712943	0.0233992
0.777422	0.0680377
0.949098	0.0244048
0.67294	0.0363273
0.834609	0.0352149
0.768243	0.0235075
0.660549	0.050801
0.796839	0.0334302
0.470579	0.0350659
0.319121	0.0359577
0.527484	0.0377914
0.786238	0.0583179
0.808313	0.0377363
0.811189	0.0247111
0.033983	0.0313741
0.366708	0.053638
0.600772	0.0278244
0.744566	0.0292176
0.696277	0.0777026
0.992969	0.0274446
0.300502	0.0345976
0.257111	0.0191311
0.663909	0.0440307
0.0780697	0.0231021
0.228722	0.0436318
0.301185	0.0376522
0.444714	0.0298945
0.0678751	0.0403966
0.814018	0.0725858
0.576024	0.0242889
0.478605	0.045696
0.763522	0.04164
0.376063	0.0170763
0.499182	0.0521703
0.411412	0.0296818
0.758824	0.0399925
0.703142	0.0499021
0.654544	0.0492064
0.474455	0.0389464
0.477373	0.0805405
0.789944	0.0312804
0.251235	0.029159
0.661004	0.0559598
0.938474	0.0388912
0.871521	0.0424544
0.314461	0.0288636
0.283188	0.0254057
0.646592	0.0477223
0.544243	0.0343496
0.741781	0.0290547
0.667802	0.0207684
0.786259	0.0467556
0.674515	0.0315243
0.867815	0.050975
0.153729	0.0327341
0.32988	0.0316815
0.670824	0.0426647
0.617287	0.0425267
0.22714	0.0388732
0.0731631	0.0349557
0.836591	0.0274837
0.902826	0.0303311
0.50586	0.0310092
0.326374	0.0354543
0.890275	0.0253973
0.702947	0.0533754
0.475136	0.0221691
0.709715	0.13575
0.289954	0.0464441
0.415809	0.0230074
0.169621	0.0317791
0.136782	0.0290573
0.616492	0.0478307
0.806059	0.0271845
0.469327	0.0282192
0.393751	0.0414455
0.818814	0.031254
0.901088	0.0303373
0.509623	0.0407929
0.401955	0.0335266
0.826267	0.0504157
0.686565	0.0430006
0.861381	0.0421544
0.313543	0.0341878
0.442394	0.0324363
0.559197	0.0650086
0.416175	0.0262366
0.842701	0.0220072
0.76375	0.0376065
0.401422	0.0274797
0.643454	0.0267613
0.727841	0.0450418
0.669606	0.0398179
0.830865	0.035325
0.726484	0.039495
0.659726	0.0297496
0.676306	0.0297688
0.969693	0.0255268
0.834442	0.0499843
0.55482	0.0333031
0.84734	0.0391247
0.639619	0.0403386
0.747987	0.0294853
0.836667	0.0356462
0.454257	0.0199914
0.521082	0.0379568
0.79255	0.0188613
0.829604	0.025001
0.779632	0.0320588
0.89959	0.0173322
0.711423	0.0331632
0.17871	0.0313938
0.724823	0.0305736
0.57841	0.0526412
0.692477	0.045482
0.554026	0.0375559
0.284783	0.0238229
0.522249	0.0359434
0.881632	0.0232284
0.878235	0.0364929
0.7093	0.0397489
0.908171	0.0360398
0.839379	0.017171
0.617068	0.0369988
0.84503	0.0340877
0.767203	0.0342717
0.595271	0.0433586
0.361486	0.0361572
0.74281	0.0314555
0.371586	0.0278048
0.0998041	0.023182
0.512751	0.0287584
0.736007	0.0318102
0.40393	0.0346684
0.403937	0.0439534
0.931453	0.0541771
0.921735	0.0435033
0.461754	0.0180487
0.76602	0.0465739
0.848303	0.0425331
0.77893	0.0206551
0.80507	0.0477079
0.755138	0.0715914
0.597373	0.0548267
0.424867	0.0343935
0.440266	0.0294131
0.737996	0.0509692
0.622765	0.0404988
0.845739	0.0474144
0.7995	0.0518442
0.870134	0.0209316
0.48356	0.0291917
0.557114	0.0463752
0.685359	0.0671208
0.653626	0.0329902
0.546595	0.0345295
0.784298	0.0448316
0.273573	0.0193101
1e-04	0.0288587
0.565007	0.0229334
0.845509	0.022089
0.746026	0.0551462
0.852787	0.0285824
0.611391	0.0221279
0.845296	0.0238419
0.916921	0.037146
0.963455	0.0308564
0.940411	0.0457921
0.26943	0.0327875
0.54879	0.0225095
0.831729	0.0411603
0.847634	0.022994
0.757992	0.0237029
0.810575	0.0275324
0.802003	0.0441519
0.677681	0.0539924
0.920693	0.0346214
0.519865	0.0379565
0.416974	0.0327568
0.594305	0.0564969
0.548106	0.037162
0.797721	0.0457661
0.462913	0.0282013
0.0225056	0.0316381
0.710462	0.0575107
0.780747	0.0447216
0.754941	0.0298585
0.924975	0.0284272
0.878218	0.0240159
0.60865	0.0226605
0.914941	0.0303486
0.829006	0.029431
0.434518	0.0362445
0.563751	0.0299143
0.891021	0.033552
0.628121	0.0678906
0.436278	0.0186052
0.625343	0.0226647
0.921602	0.0182483
0.655429	0.0598109
0.624064	0.0472351
0.905268	0.0402543
0.839597	0.0286507
0.524306	0.0277024
0.862702	0.0350084
0.384677	0.0325068
0.377999	0.023095
0.728072	0.0352997
0.795367	0.0674892
0.855609	0.0301791
0.4593	0.0588538
0.895089	0.0489669
0.532443	0.0277929
0.697882	0.0486518
0.637768	0.0585643
0.545515	0.0310855
0.483287	0.0316149
0.270324	0.029761
0.56255	0.0555556
0.922794	0.0241137
0.512899	0.0261176
0.939123	0.0300537
0.640139	0.0314248
0.793456	0.0434663
0.385803	0.0385582
0.380478	0.0326485
0.703445	0.0471358
0.857198	0.0392534
0.880714	0.0391525
0.905406	0.0179839
0.893191	0.0228468
0.782893	0.0301514
0.62073	0.0929558
0.52436	0.0296775
0.602916	0.0304332
0.87756	0.0160314
0.828768	0.0330375
0.626387	0.0711485
0.697352	0.0349615
0.957783	0.027416
0.805598	0.0296846
0.187482	0.0268395
0.941471	0.0390926
0.875765	0.0442871
0.568731	0.0512447
0.907019	0.0305467
0.695937	0.0299136
0.794299	0.0314559
0.66897	0.0314942
0.306431	0.0520743
0.144666	0.0265323
0.608562	0.0679522
0.545528	0.0467865
0.694436	0.0271521
0.822572	0.0602906
0.537666	0.0148245
0.848754	0.0172894
0.718657	0.0253671
0.531209	0.0366156
0.884744	0.0259034
0.629279	0.0437985
0.826644	0.0453222
0.876707	0.0438845
0.710923	0.053541
0.657123	0.0426962
0.552703	0.032033
0.965963	0.0300274
0.805311	0.0471682
0.745147	0.0672152
0.552971	0.0166321
0.766919	0.0223635
0.492718	0.0363215
0.774091	0.0533095
0.787914	0.0603169
0.485661	0.0237995
0.412584	0.0403107
0.580156	0.0366385
0.666766	0.0378384
0.804478	0.0390764
0.561832	0.0429302
0.820309	0.0504026
0.687637	0.0384041
0.318322	0.0322537
0.286341	0.0372008
0.658272	0.022403
0.440073	0.0297421
0.508376	0.0459232
0.506751	0.0431835
0.555879	0.0352477
0.928131	0.0237089
0.720683	0.0440863
0.569496	0.045054
0.289341	0.0251269
0.476517	0.0283774
0.0148188	0.0228636
0.94601	0.0431162
0.940707	0.0443201
0.796256	0.0381295
0.837786	0.0540393
0.984734	0.0270898
0.614021	0.0405106
0.762463	0.0449779
0.603527	0.0518515
0.253322	0.0355999
0.665833	0.0242551
0.505019	0.0258064
0.304861	0.0228702
0.374722	0.0469618
0.439973	0.0496292
0.803416	0.0392094
0.887169	0.0554235
0.25938	0.0426881
0.969948	0.03752
0.463415	0.0349819
0.540213	0.0365082
0.92121	0.0381147
0.870051	0.0142791
0.750324	0.0316355
0.898049	0.0323417
0.864332	0.0331979
0.837929	0.0257758
0.611009	0.0306202
0.109273	0.020721
0.851322	0.0383694
0.893566	0.0376459
0.658009	0.0406842
0.825965	0.0405937
0.965236	0.0352834
0.774213	0.0589466
0.0386328	0.0128113
0.362639	0.0218817
0.634576	0.0327625
0.381116	0.0294505
0.436384	0.0304944
0.791961	0.0577737
0.284313	0.0535871
0.823385	0.0448629
0.972062	0.0337824
0.224485	0.0376281
0.717219	0.0470615
0.398511	0.0363672
0.379765	0.0330535
0.319432	0.063224
0.734858	0.0501903
0.953986	0.0453862
0.430161	0.0445439
0.326034	0.0281511
0.42398	0.0197702
0.759915	0.0295927
0.61709	0.0492029
0.745253	0.06925
1e-04	0.0127807
0.726501	0.0236906
0.51653	0.031752
0.46808	0.0344791
0.875792	0.0379559
0.866416	0.0361511
0.909907	0.0439918
0.764785	0.0973681
0.847426	0.057397
0.910391	0.0364143
0.727459	0.0571676
0.66638	0.041599
0.3216	0.0205455
0.83907	0.0245608
0.840097	0.0434896
0.642823	0.0388298
0.842789	0.0349864
0.935232	0.0238735
0.951933	0.0244301
0.480037	0.0410849
0.382476	0.0270732
0.763175	0.0465251
0.754084	0.0577463
0.349225	0.0295182
0.032385	0.0213664
0.590808	0.0263724
0.735962	0.0320047
0.591495	0.0665045
0.809776	0.0502511
0.943442	0.0367136
0.399507	0.0483894
0.223005	0.0325288
0.75803	0.0627336
0.806185	0.0803195
0.779033	0.0223055
0.84237	0.0222364
0.848614	0.03559
0.2616	0.0228596
0.468966	0.0263084
0.725343	0.0492522
0.837845	0.0425273
0.555855	0.0288992
0.717939	0.0237957
0.741739	0.0217209
0.504482	0.016398
0.628256	0.0288015
0.39214	0.030832
0.608553	0.0263438
0.792022	0.0482335
0.958432	0.0384407
0.607465	0.0234221
0.455866	0.0276988
0.486615	0.0391404
0.376751	0.032784
0.47883	0.0283263
0.732184	0.0528533
0.46446	0.0410373
0.263559	0.0272274
0.509747	0.0713563
0.648309	0.0728049
0.914269	0.0318491
0.621085	0.177381
0.864809	0.0548858
0.627823	0.105941
0.627203	0.021685
0.638091	0.0416914
0.574083	0.0427115
0.541838	0.0559836
0.839302	0.0443523
0.374226	0.0845739
0.710678	0.0540528
0.601774	0.0577393
0.809721	0.0154969
0.625614	0.038524
0.595276	0.0591076
0.504872	0.0415526
0.69813	0.0423322
0.316281	0.0382113
0.351178	0.0337149
0.772195	0.0462968
0.647274	0.037926
0.897294	0.0328694
0.891094	0.0328277
0.451031	0.0384902
0.782136	0.083994
0.9053	0.0284635
0.664788	0.0548608
0.716037	0.0218507
0.794799	0.023864
0.477546	0.0307031
0.665929	0.0415096
0.370828	0.0353986
0.450374	0.036396
0.919281	0.0294979
0.978959	0.0310929
0.171631	0.0275138
0.473025	0.0435807
0.680998	0.038675
0.777471	0.0334704
0.496594	0.0383876
0.778501	0.0647438
0.406399	0.0201376
0.810261	0.0226435
0.753856	0.0195522
0.521307	0.0217087
0.468604	0.0254004
0.243354	0.0153554
0.510465	0.0289195
0.738882	0.138399
0.293815	0.0387669
0.272582	0.040404
0.943116	0.0287757
0.267365	0.0378141
0.80657	0.0416098
0.668181	0.0386032
0.815839	0.0471947
0.628596	0.0213461
0.909659	0.0312833
0.782698	0.0582432
0.735461	0.0383632
0.606086	0.037427
0.54524	0.0493697
0.881917	0.0408304
0.69166	0.0743116
0.856349	0.0268262
0.69133	0.018079
0.707993	0.0363436
0.618121	0.0377501
0.195106	0.0267939
0.656241	0.0303387
0.589413	0.0411468
0.0734604	0.0361673
0.329553	0.0288243
0.837093	0.0330135
0.828405	0.042198
0.805094	0.0481954
0.586835	0.0260982
0.514786	0.028725
0.785902	0.0398051
0.510462	0.0216008
0.939502	0.0339066
0.684249	0.0488607
0.795792	0.0271858
0.982882	0.0310017
0.779294	0.0444729
0.232591	0.0122089
0.591383	0.0238711
0.411068	0.0222292
0.749295	0.0279447
0.507104	0.0263542
0.530006	0.0334627
0.651806	0.0700854
0.414572	0.05329
0.836747	0.0428485
0.719477	0.0470697
0.750686	0.0526979
0.923823	0.0190087
0.626709	0.0264843
0.432362	0.0158967
0.707523	0.0366936
0.474128	0.0382212
0.801496	0.031031
0.661776	0.0363769
0.688876	0.0691666
0.581574	0.0491191
0.771229	0.0273733
0.833531	0.0258757
0.757057	0.053441
0.481275	0.03267
0.699095	0.0272579
0.447184	0.0490253
0.410177	0.0425041
0.987255	0.0276073
0.378541	0.0438963
0.626146	0.0349737
0.621922	0.0429699
0.691801	0.0343608
0.6609	0.0549226
0.75528	0.0201458
0.869146	0.0285224
0.797402	0.0314313
0.141325	0.0176866
0.284824	0.0223284
0.609577	0.0494
0.987369	0.0293962
0.761095	0.0380834
0.863875	0.0421759
0.87977	0.0344967
0.925491	0.0332314
0.679173	0.0236419
0.706151	0.0314966
0.499034	0.0425284
0.426673	0.0534995
0.54836	0.034286
0.971866	0.0281215
0.367062	0.0504151
0.579698	0.0494042
0.616432	0.0366035
0.488071	0.0493735
0.601379	0.0312827
0.95965	0.0168664
0.652587	0.0241914
0.595012	0.0407247
0.540806	0.0249164
0.866352	0.0258324
0.172688	0.032549
[truncated: 8,001 more rows]

## Sheet: UNCORR_band4
cos_i	reflectance
0.620309	0.0444287
0.753308	0.0324336
0.739853	0.0613052
0.487016	0.0410539
0.598212	0.0394784
0.635089	0.0481138
0.66843	0.056493
0.585608	0.0357972
0.740758	0.0442779
0.749816	0.0524348
0.435978	0.0204992
0.23919	0.0126171
0.871957	0.0162404
0.657566	0.0549503
0.57394	0.0584274
0.62444	0.0675226
0.519031	0.0493955
0.53733	0.0499441
0.431901	0.0274332
0.963758	0.0343322
0.229048	0.012324
0.982186	0.0492652
0.582631	0.054106
0.508079	0.0416968
0.542355	0.0325756
0.409619	0.0343005
0.703202	0.0378599
0.703401	0.0666203
0.548818	0.0389007
0.65154	0.0426165
0.754001	0.0364271
0.482212	0.0369486
0.0719838	0.0164403
0.60612	0.0409135
0.58301	0.0447233
0.883706	0.0590608
0.682499	0.0405259
0.349512	0.018757
0.16434	0.0155109
0.559749	0.0201029
0.887291	0.0306546
0.775122	0.0393598
0.805361	0.0316209
0.598302	0.0374036
0.718256	0.0391408
0.474224	0.027235
0.399213	0.0260484
0.788269	0.051377
0.763089	0.0814249
0.355876	0.0211863
0.481965	0.0295212
0.851378	0.0403322
0.681422	0.0421589
0.561819	0.0229045
0.50841	0.0368711
0.801942	0.0257126
0.0739412	0.00783382
0.612204	0.0280515
0.77825	0.0491117
0.577549	0.0648135
0.764049	0.0455737
0.28671	0.0112684
0.552983	0.0492293
0.90718	0.0489357
0.713731	0.0401543
0.780399	0.031833
0.403926	0.0140006
0.246931	0.0237605
0.574956	0.0424935
0.477305	0.0356654
0.00814545	0.0187451
0.800539	0.055662
0.738758	0.0324101
0.867304	0.0551413
0.224814	0.0192334
0.159788	0.0195326
0.295625	0.0171453
0.336522	0.0370907
0.431181	0.0228756
0.753332	0.0252892
0.501049	0.0367427
0.440327	0.0354744
0.443328	0.0330659
0.789815	0.0614742
0.00254577	0.0100751
0.204258	0.0159821
0.2526	0.0276324
0.847271	0.0359417
0.697593	0.0242418
0.589656	0.0390707
0.743727	0.035143
0.675373	0.038977
0.716656	0.0498454
0.695563	0.0390252
0.624478	0.0297568
0.407126	0.0351838
0.362109	0.0209618
0.772863	0.057624
0.808115	0.0484695
0.78019	0.0566739
0.525753	0.0551453
0.539455	0.0312547
0.498038	0.026813
0.978329	0.0410252
0.789706	0.0494629
0.494009	0.0439506
0.508786	0.0634008
0.569266	0.0503552
0.742175	0.0224928
0.753905	0.0292768
0.605547	0.0337341
0.329282	0.0315637
0.749659	0.053191
0.656548	0.0219135
0.522113	0.0543809
0.497048	0.0714442
0.26104	0.0197174
0.618686	0.0157068
0.806654	0.0577136
0.495994	0.0274873
0.608623	0.0551503
0.159899	0.0179828
0.64881	0.0447261
0.422484	0.0245827
0.248418	0.0266744
0.285241	0.0129688
0.574519	0.0195512
0.308628	0.0272267
0.646501	0.0468809
0.094139	0.0149539
0.677187	0.0637601
0.924032	0.0363556
1e-04	0.0113271
0.658822	0.0396271
0.789474	0.0530395
0.803068	0.0621981
0.551362	0.0334203
0.344933	0.0241062
0.666232	0.055413
0.867854	0.0423465
0.71328	0.0512943
0.177796	0.0189427
0.838402	0.0369
0.345349	0.0149744
0.557435	0.0820992
0.782419	0.0570006
0.526303	0.0331984
0.533071	0.0160292
0.369594	0.025028
0.485483	0.0266734
0.935188	0.040852
0.566678	0.0297637
0.741621	0.0364824
0.664605	0.0571256
0.734466	0.0532449
0.826776	0.0690992
0.394516	0.0409781
0.30999	0.046679
0.557726	0.0524342
0.739671	0.0647648
0.895706	0.0586817
0.602082	0.0450452
0.797388	0.0490927
0.498833	0.0491927
0.55077	0.0393223
0.609892	0.0355477
0.440269	0.0300078
0.102343	0.0140499
0.748714	0.0383033
0.991046	0.0538439
0.293665	0.0304713
0.823182	0.0276996
0.851245	0.0336946
0.417944	0.0227358
0.215705	0.0201213
0.561069	0.0333089
0.525888	0.0486271
0.569099	0.0405687
0.955747	0.0496956
0.705324	0.0585093
0.66256	0.0338184
0.47845	0.0318151
0.459912	0.028999
0.911439	0.0620484
0.948737	0.0591738
0.503288	0.0172283
0.187531	0.014902
0.347842	0.0252388
0.67151	0.0270314
0.500365	0.0469813
0.67211	0.048543
0.609755	0.0602415
0.533671	0.0356348
0.648575	0.0544356
0.0533304	0.015137
0.0953102	0.0262103
0.713823	0.0433761
0.896012	0.0573006
0.455003	0.0452717
0.860765	0.0634632
0.432861	0.030629
0.556998	0.0475565
0.698643	0.0689826
0.384869	0.0358591
0.283826	0.0100963
0.466171	0.0342049
0.687692	0.0298291
0.905323	0.0517186
0.926726	0.0542908
0.645141	0.0310701
0.721244	0.0470421
0.527707	0.0493124
0.542347	0.0344818
0.970702	0.0628844
0.430692	0.0314587
0.515475	0.0392958
0.459233	0.0164907
0.282836	0.0151988
0.223312	0.0114152
0.555861	0.0317842
0.552844	0.054679
0.475621	0.0397311
0.729342	0.0537435
0.720515	0.0826967
0.550879	0.0340972
0.0230106	0.00850973
0.342105	0.0251061
0.252423	0.017797
0.643081	0.0404421
0.305543	0.0140686
0.700479	0.0244117
0.604273	0.0285698
0.675737	0.07461
0.640986	0.0828372
0.48123	0.0411119
0.827693	0.0689998
1e-04	0.0079908
0.766675	0.0213066
0.339587	0.0278312
0.264888	0.0277075
0.623558	0.0320047
0.402068	0.0343886
0.316476	0.00824743
0.0879307	0.0134979
0.39665	0.0346549
0.566527	0.0374519
0.826405	0.0452175
0.969404	0.0500323
0.432212	0.0390955
0.537411	0.0334557
0.737319	0.0565565
0.856531	0.0383956
0.75945	0.0697844
0.363059	0.0278842
0.544095	0.0320704
0.769787	0.0240725
0.851912	0.0318323
0.552106	0.0346929
0.379373	0.0364964
0.732229	0.0415864
0.144244	0.0164941
0.851012	0.0938228
0.853855	0.0461573
0.575622	0.0337242
0.543118	0.0449095
0.65137	0.0503193
0.54964	0.0369592
0.722739	0.0428369
0.59351	0.0184701
0.832121	0.0696165
0.602629	0.0294985
0.27241	0.0240005
0.106762	0.00909949
0.701086	0.0801921
0.613255	0.029964
0.417243	0.0175767
0.472299	0.0142962
0.293434	0.0103191
0.563593	0.0165448
0.797644	0.0286533
0.447704	0.0337981
0.555529	0.0349302
0.705514	0.0638014
0.798038	0.0642436
0.587357	0.0339596
0.244088	0.0177457
0.799637	0.0619714
0.812927	0.0681883
0.874617	0.0401951
0.524421	0.024431
0.70654	0.0335096
0.361532	0.022125
0.346617	0.0224681
0.603408	0.018137
0.790296	0.072659
0.433604	0.0331992
0.581699	0.0485269
0.441608	0.0313745
0.362639	0.0338881
0.808846	0.0376212
0.328873	0.0395873
0.653974	0.0378322
0.40968	0.0385349
0.793029	0.0307518
0.854537	0.0306877
0.8147	0.0737702
0.639583	0.0973837
0.729912	0.0519427
0.886781	0.0600992
0.820438	0.0759617
0.590068	0.0366915
0.853649	0.0761129
0.270787	0.0106926
0.894108	0.0346486
0.713945	0.0299814
0.431461	0.0297603
0.333615	0.0231688
0.806323	0.049244
0.217248	0.0176546
0.612474	0.0636257
0.442032	0.0329207
0.889987	0.0326227
0.611729	0.018482
0.53169	0.0169437
0.349262	0.033062
0.314079	0.0414397
0.126989	0.0226726
0.485648	0.0271282
0.770751	0.0454843
0.732015	0.060646
0.545486	0.0255365
0.180077	0.0080262
0.209667	0.0127119
0.456593	0.0308965
0.58908	0.0335468
0.550425	0.0269921
0.585207	0.0283745
0.774167	0.0427589
0.558924	0.0514344
0.757609	0.0661481
0.766746	0.060356
0.388287	0.0377513
0.373935	0.0285083
0.596377	0.0408951
0.679262	0.018952
0.397121	0.0253042
0.731446	0.0622779
0.731789	0.0487374
0.615463	0.0525293
0.895275	0.068345
0.870863	0.0602601
0.180835	0.0206287
0.515922	0.0508824
0.0953722	0.0155668
0.325255	0.0186534
0.701194	0.0334479
0.422199	0.0136569
0.118855	0.0103786
0.301165	0.0145773
0.371874	0.010714
0.504786	0.0234073
0.930844	0.03189
0.211394	0.0191881
0.639485	0.0361465
0.429111	0.0397587
0.531875	0.0561728
0.0671736	0.0124573
0.965638	0.0400953
0.560918	0.0375215
0.499657	0.0477779
0.811841	0.0407046
0.349418	0.0224226
0.823305	0.0305891
0.552324	0.03025
0.457858	0.0361022
0.629388	0.0555938
0.886081	0.0488909
0.395842	0.0357384
0.700584	0.061558
0.705623	0.0205101
0.710105	0.0454367
0.501224	0.0413362
0.626626	0.0595282
0.0884614	0.0140362
0.876135	0.0245254
0.722263	0.100162
0.888765	0.0856906
0.761032	0.0314761
0.523826	0.0420384
0.822322	0.0564214
0.507305	0.0197191
0.0658511	0.0127438
0.628243	0.0598266
0.452558	0.0379619
0.87704	0.0638506
0.434003	0.0495945
0.35654	0.0199033
0.778351	0.0604645
0.690316	0.0387289
0.601842	0.0534131
0.716939	0.0997406
0.664395	0.0976409
0.377151	0.0295277
0.856761	0.0213285
0.530142	0.0233768
0.711343	0.0561304
0.701143	0.0483007
0.800154	0.0619324
0.80991	0.0686664
0.404058	0.040518
0.60498	0.0339484
0.438876	0.0317547
0.772438	0.0315965
0.482435	0.03788
0.738695	0.0429384
0.65221	0.0398889
0.71979	0.0466654
0.572476	0.044507
0.559048	0.046084
0.748326	0.0978506
0.805882	0.0483155
0.369562	0.0271602
0.832354	0.018048
0.682791	0.0445256
0.649724	0.0549516
0.588527	0.0433952
0.68568	0.0541298
0.666305	0.0200672
0.667711	0.033733
0.316631	0.0159794
0.5277	0.0192586
0.75442	0.0574138
0.441403	0.0354721
0.538747	0.0532807
0.597877	0.0644033
0.759699	0.0219257
0.135795	0.0172622
0.815436	0.0430483
0.702966	0.0466922
0.285678	0.0182445
0.373103	0.0170618
0.592188	0.0579701
0.889491	0.042507
0.358197	0.0274632
0.467224	0.043597
0.667743	0.055304
0.772688	0.0554271
0.729841	0.0702053
0.320051	0.0112242
0.970485	0.0449545
0.560967	0.0187388
0.664489	0.0575921
0.440161	0.0387968
0.507277	0.0529102
0.681322	0.0311744
0.738417	0.0515074
0.791144	0.132697
0.389193	0.0213719
0.203001	0.0152155
0.434992	0.0345557
0.854411	0.0433797
0.796508	0.0402248
0.880446	0.105589
0.841329	0.0630533
0.7052	0.0180463
0.690186	0.0299993
0.68884	0.0420463
0.643489	0.0444809
0.741943	0.0411498
0.638112	0.0509165
0.42049	0.0319831
0.854192	0.0463375
0.785734	0.0592157
0.792941	0.0618974
0.565185	0.0411956
0.0893773	0.0194017
0.452021	0.0244993
0.84943	0.0366964
0.316289	0.0428092
0.63556	0.0517362
0.593484	0.0520208
0.661742	0.027212
0.516356	0.0356162
0.915392	0.0474675
0.77192	0.0384252
0.449646	0.0491563
0.337309	0.0176034
0.163792	0.0134738
0.707042	0.0275499
0.424175	0.0207946
0.583047	0.0258474
0.693916	0.0330498
0.479735	0.0354119
0.787163	0.0514588
0.934526	0.0440831
0.520173	0.0308746
0.849936	0.0436706
0.773159	0.0944507
0.80039	0.0292195
0.785512	0.0364839
0.89589	0.0553258
0.449978	0.0266756
0.446429	0.0271118
0.509854	0.0384286
0.622591	0.0474026
0.810992	0.0574181
0.954836	0.0502935
0.958375	0.0508824
0.860054	0.0366315
0.913139	0.0369301
0.509221	0.0299669
0.574079	0.0421968
0.290061	0.0196009
0.66517	0.0253124
0.800342	0.0446899
0.683309	0.037069
0.462637	0.0127555
0.577569	0.0238073
0.589471	0.0489692
0.854853	0.05262
0.57728	0.0203384
0.823507	0.0542012
0.312426	0.0207576
0.27857	0.0195734
0.959674	0.0331882
0.609177	0.0338978
0.65694	0.0454824
0.625364	0.0394176
0.606355	0.0473968
0.966093	0.0422754
0.0417901	0.0107252
0.541553	0.032956
0.258979	0.0149547
0.514335	0.0244291
0.701682	0.0469963
0.589683	0.0439778
0.630831	0.0372925
0.845594	0.047146
0.581859	0.0479901
0.538945	0.0388109
0.597643	0.041119
0.850048	0.0215793
0.656481	0.0166656
0.44457	0.0140575
0.650549	0.0441223
0.749022	0.0523252
0.970411	0.058078
0.535741	0.0379858
0.573603	0.0557462
0.843661	0.0527925
0.362216	0.0147315
0.550973	0.0221514
0.823252	0.0208395
0.596135	0.0232454
0.830011	0.0278975
0.543853	0.0257021
0.567278	0.045889
0.693093	0.0559901
0.601669	0.0263214
0.928328	0.0718523
0.678977	0.0397348
0.490792	0.0390715
0.331231	0.0184701
0.807044	0.0268052
0.958757	0.027222
0.314509	0.0221556
0.314341	0.0159139
0.64408	0.0399049
0.748225	0.0254666
0.00533369	0.00903748
0.0502419	0.0168723
0.695022	0.0577379
0.0770596	0.0177687
0.737463	0.0604557
0.687685	0.0319744
0.559285	0.0309438
0.871407	0.0536939
0.989038	0.0420768
0.713632	0.0401565
0.718825	0.0213643
0.706856	0.046468
0.398674	0.0333896
0.607711	0.0614854
0.721783	0.0594229
0.676643	0.0360132
0.467755	0.0454544
0.897621	0.0609002
0.478413	0.0377781
0.721166	0.0349074
0.832939	0.0450631
0.223369	0.0178497
0.458495	0.0219054
0.580429	0.0236099
0.354906	0.0117476
0.834107	0.0242341
0.544326	0.0552091
0.78261	0.0420713
0.859358	0.038616
0.702681	0.0599731
0.621555	0.0328413
0.758059	0.055255
0.591331	0.0760044
0.279141	0.0168661
0.550394	0.0493204
0.510745	0.0336501
0.557354	0.0160404
0.248139	0.0450338
0.739483	0.0427824
0.759272	0.0372798
0.919078	0.0589249
0.954619	0.0481877
0.603566	0.0487891
0.753903	0.0539054
0.363246	0.0470774
0.120921	0.0213262
0.558921	0.0169171
0.734446	0.0639779
0.818136	0.0442849
0.346357	0.0257497
0.684975	0.0318524
0.847126	0.0545491
0.692813	0.0325679
0.642369	0.0446
0.708011	0.0285977
0.515881	0.019584
0.497082	0.0190408
0.338734	0.0268171
0.439576	0.0316876
0.387233	0.0360427
0.590643	0.044548
0.457151	0.023181
0.5588	0.0474222
0.507876	0.0314874
0.71632	0.0656553
0.945425	0.0782028
0.708423	0.0511216
0.400188	0.0298349
0.0829263	0.0103789
0.774541	0.0247944
0.750875	0.0388903
0.476586	0.0429384
0.520243	0.0390243
0.54534	0.0610707
0.385644	0.0366043
0.918968	0.0469671
0.680979	0.0709918
0.595612	0.0409365
0.320729	0.0198285
0.516931	0.0444637
0.835747	0.0571939
0.46813	0.0420207
0.742995	0.0222502
0.549501	0.0276095
0.816016	0.0391524
0.539502	0.043836
0.698395	0.0706899
0.336937	0.0365797
0.568357	0.0419913
0.809265	0.0200644
0.44626	0.031279
0.496828	0.020542
0.334443	0.0214294
0.388015	0.020826
0.153669	0.0214805
0.129648	0.0205592
0.0569439	0.0093881
0.450007	0.0281139
0.593558	0.0404657
0.68536	0.0831495
0.285198	0.01255
0.933498	0.0418192
0.435422	0.0247228
0.839805	0.0252449
0.738716	0.0293269
0.517777	0.0378791
0.676928	0.090596
0.388705	0.0289857
0.137805	0.0137757
0.81736	0.0857397
0.518023	0.0427521
0.758902	0.0905255
0.346734	0.0265365
0.868507	0.0681817
0.415646	0.0321095
0.828591	0.0303294
0.624118	0.0238648
0.54157	0.0309541
0.741233	0.0293515
0.638756	0.0370166
0.834839	0.0713026
0.8283	0.08564
0.489897	0.0296901
0.337724	0.0239992
0.44938	0.0265608
0.164303	0.0139721
0.757181	0.0796044
0.522684	0.0316207
0.648911	0.053993
0.796848	0.0446239
0.392544	0.0285745
0.59338	0.0348265
0.866771	0.0365457
0.224334	0.0208579
0.588166	0.0399715
0.556637	0.0188009
0.709395	0.0339568
0.501818	0.0263287
0.596869	0.056413
0.906343	0.0582627
0.821301	0.0460954
0.898648	0.0449753
0.637194	0.049847
0.639452	0.0450202
0.66871	0.0272903
0.393206	0.0240798
0.594903	0.0471128
0.859321	0.0470395
0.902286	0.0421894
0.296286	0.0137118
0.632482	0.0742315
0.576113	0.0475351
0.758039	0.0420022
0.693136	0.0363273
0.907814	0.0354021
0.577282	0.0211178
0.466443	0.0217579
0.731575	0.0767152
0.736204	0.0511935
0.80263	0.0306181
1e-04	0.0107815
0.608222	0.0349543
0.732101	0.046057
0.547343	0.0161588
0.839596	0.0685155
0.829759	0.0652851
0.57011	0.041449
0.342236	0.0338932
0.330642	0.0265551
0.9173	0.0403731
0.534964	0.0260205
0.14601	0.00987463
0.453261	0.0173229
0.537768	0.0342568
0.46616	0.054637
0.942138	0.0517184
0.320497	0.0404387
0.434332	0.0325182
0.829942	0.0572229
0.516116	0.0344559
0.376401	0.0321178
0.683742	0.042602
0.621289	0.0375513
0.582085	0.0474022
0.497194	0.0510517
0.988038	0.047645
0.689698	0.0438571
0.740788	0.048473
0.557547	0.064421
0.0140937	0.0057969
0.681522	0.0238275
0.755837	0.0450844
0.932233	0.0399769
0.234905	0.022634
0.464344	0.0246731
0.59634	0.0316135
0.63452	0.0465974
0.1657	0.0130617
0.646549	0.030824
0.391014	0.0243293
0.668531	0.0484181
0.665722	0.0429441
0.524335	0.0317515
0.522928	0.0410319
0.695599	0.0451645
0.947474	0.0620575
0.656535	0.0314687
0.915181	0.0535707
0.666241	0.0563998
0.633166	0.0512583
0.651703	0.0516193
0.886796	0.0360683
0.587693	0.0246504
0.966826	0.045726
0.759246	0.039895
0.720921	0.0381956
0.576927	0.0260678
0.747269	0.0520175
0.000479574	0.00482656
0.555692	0.0273441
0.888097	0.0502459
0.781987	0.0616245
0.88678	0.0584507
0.197904	0.0143154
0.568109	0.0131635
0.16963	0.00788727
0.630979	0.020779
0.594714	0.0353532
0.386002	0.0613518
0.346287	0.0250335
0.572824	0.0563014
0.693049	0.0784247
0.864612	0.0593152
0.84263	0.0783545
0.563853	0.0208946
0.838756	0.0710781
0.279201	0.0262041
0.900633	0.0481957
0.80726	0.0638032
0.968087	0.044987
0.503991	0.0549266
0.511803	0.0172783
0.521588	0.0191551
0.605636	0.0172597
0.878803	0.0570219
0.634412	0.0445212
0.391072	0.0293281
0.647068	0.0536413
0.930117	0.0311159
0.866374	0.051165
0.868756	0.0377244
0.18639	0.0246556
0.503274	0.0279346
0.902245	0.033231
0.752666	0.0548805
0.594108	0.0441722
0.561703	0.0564144
0.577576	0.0361699
0.311878	0.027352
0.68002	0.0561197
0.916553	0.0382752
0.320884	0.0330391
0.554887	0.0361076
0.168873	0.013678
0.114309	0.00892265
0.419793	0.0196052
0.511912	0.0183821
0.576674	0.0275988
0.507565	0.0111517
0.899071	0.0476491
0.594975	0.0516958
0.601142	0.0446386
0.198751	0.0162825
0.592654	0.100786
0.448203	0.0290097
0.101852	0.0152805
0.753034	0.0486091
0.917279	0.0352621
0.586638	0.0142576
0.313046	0.0128538
0.656539	0.047747
0.565491	0.0320285
0.688825	0.062278
0.529076	0.0429047
0.680364	0.0391432
0.74292	0.0472499
0.696089	0.0385865
0.27601	0.0167181
0.162922	0.00861797
0.55819	0.0184144
0.492436	0.0125444
0.778768	0.0370852
0.609134	0.054704
0.58202	0.0518262
0.802799	0.0420285
0.780783	0.0646948
0.387514	0.0298888
0.479501	0.0333754
0.379372	0.0181616
0.20914	0.0136302
0.915645	0.0350184
0.667026	0.0328348
0.91645	0.0682467
0.586225	0.0613352
0.162341	0.0197153
0.817786	0.054095
0.814585	0.0307602
0.703191	0.0528059
0.775602	0.0598323
0.68988	0.0456466
0.888331	0.0387104
0.673749	0.0261772
0.771928	0.0374222
0.309946	0.0150067
0.505144	0.0218677
0.653295	0.036822
0.132767	0.0158171
0.860638	0.0345884
0.702166	0.0584444
0.558666	0.040553
0.555269	0.0268911
0.843012	0.0376499
0.461001	0.034043
0.362656	0.0301338
0.600976	0.0520876
0.685974	0.0621159
0.62836	0.0522043
0.947815	0.046132
0.751075	0.0321602
0.553354	0.0163255
0.690122	0.0308496
0.646788	0.0580971
0.536677	0.0461901
0.72025	0.0445345
0.835286	0.058014
0.342723	0.0176016
0.823678	0.0489892
0.603681	0.0188536
0.717042	0.0628856
0.725074	0.0449565
0.552533	0.0262466
0.60048	0.0459809
0.852338	0.0507272
0.825546	0.0343154
0.778946	0.0271362
0.513216	0.0292079
0.812149	0.0397876
0.627145	0.0441929
0.717145	0.0344755
0.578888	0.0656453
0.494847	0.0437318
0.982598	0.0605998
0.299115	0.0208489
0.520369	0.0453758
1e-04	0.00835966
0.647424	0.0570889
0.34224	0.0404164
0.417368	0.0125547
0.408754	0.0182553
0.837899	0.0354455
0.555923	0.0217971
0.935962	0.0519361
0.618303	0.0362271
0.395582	0.0294545
0.7853	0.0550686
0.0304984	0.00903628
0.756958	0.0469341
0.510188	0.0424855
0.466944	0.0367055
0.462606	0.0170833
0.968519	0.0458984
0.68641	0.0178772
0.65433	0.0379889
0.555361	0.0461821
0.516133	0.0492827
0.432639	0.0278571
0.314779	0.0114652
0.859283	0.0306401
0.785014	0.0287957
0.671441	0.0287866
0.514492	0.034539
0.678591	0.0103203
0.80818	0.031552
0.685156	0.0415911
0.593495	0.063712
0.5264	0.0390331
0.747559	0.0258893
0.631855	0.0341296
0.559908	0.0362435
0.90837	0.0546018
0.20987	0.0193961
0.568268	0.0493018
0.44417	0.0363699
0.461205	0.0266898
0.492461	0.0210938
0.640148	0.0426593
0.722178	0.0490578
0.393587	0.0146687
0.123256	0.00893318
0.664214	0.0368297
0.471683	0.0390621
0.537204	0.0415347
0.538738	0.0406478
0.336292	0.0243074
0.441024	0.0359192
0.458789	0.044601
0.69275	0.047011
0.199965	0.0143181
0.180289	0.0101331
0.378753	0.0137336
0.408711	0.037417
0.561651	0.0372462
0.835815	0.0506857
0.696621	0.0472088
0.79898	0.0353331
0.156483	0.0112885
0.857203	0.0354657
0.784212	0.034239
0.450601	0.0339493
0.259768	0.0170899
0.406502	0.0292221
0.533242	0.0167028
0.517461	0.0232543
0.449358	0.0317097
0.508321	0.0396273
0.395673	0.0240022
0.542227	0.020097
0.940456	0.0361748
0.413403	0.0291189
0.59187	0.0448874
0.44252	0.035321
0.958377	0.0410133
0.65171	0.0371017
0.684285	0.0472599
0.330006	0.0163951
0.869862	0.0365183
0.785008	0.07291
0.770336	0.0727755
0.70537	0.0466438
0.684781	0.0920956
0.279657	0.0239359
0.939766	0.0289947
0.731445	0.0398729
0.676625	0.0542382
0.410169	0.0119437
0.876914	0.0452644
0.715487	0.0479051
0.605401	0.0294872
0.265875	0.0168643
0.693874	0.0522086
0.703669	0.0556483
0.541853	0.0408603
0.313081	0.0280307
0.803426	0.027018
0.894795	0.0288764
0.884455	0.0373187
0.891442	0.0317428
0.524217	0.0457163
0.538707	0.0551366
0.854471	0.0536406
0.801718	0.0544957
0.328767	0.0654273
0.668301	0.0444012
0.326578	0.0400063
0.571101	0.0306067
0.849509	0.036426
0.528426	0.0233776
0.670745	0.0307231
0.704307	0.0296655
0.248078	0.0208045
0.663346	0.0849817
0.568905	0.0379985
0.899369	0.0443724
0.88675	0.0758788
0.971115	0.069542
0.699751	0.0582741
0.838779	0.0324559
0.600193	0.0301882
0.721525	0.0770065
0.334186	0.0243985
0.405759	0.0357307
0.975646	0.0479766
0.947661	0.04799
0.635391	0.0366679
0.817238	0.0324117
0.485305	0.0351015
0.874906	0.0469041
0.573877	0.0326594
0.867411	0.0364868
0.37451	0.0288186
0.846412	0.0426988
0.935059	0.0385223
0.85926	0.038246
0.940937	0.0427579
0.815943	0.0415728
0.591472	0.041133
0.647929	0.0451865
0.863568	0.0295923
0.630898	0.0693483
0.532009	0.0360425
0.944604	0.0763437
0.933969	0.0365538
0.487702	0.0177822
0.96114	0.0368759
0.795909	0.031571
0.866457	0.0592727
0.630147	0.0365542
0.63625	0.042001
0.334118	0.0108493
0.835743	0.0280718
0.0304443	0.0109613
0.881813	0.0266789
0.9037	0.0341349
0.442797	0.0302627
0.435696	0.0434306
0.898078	0.0430915
0.311045	0.0347141
0.449605	0.0320104
0.723069	0.0337934
0.578538	0.0466874
0.972332	0.0640819
0.797376	0.0265547
0.37557	0.0311697
0.961715	0.0524748
0.846394	0.0716559
0.622956	0.0244197
0.443556	0.0488838
1e-04	0.00859029
1e-04	0.0193639
0.742991	0.0510561
0.252754	0.0196417
0.232508	0.025147
0.640104	0.022486
0.986607	0.0407548
0.981416	0.0578147
0.553404	0.0349008
0.631844	0.0501855
0.699991	0.0436209
0.681236	0.0958444
0.938656	0.0602926
0.774152	0.051037
0.542588	0.033218
0.712178	0.080746
0.423678	0.0136091
0.910488	0.0634952
0.746763	0.0439715
0.575229	0.0368054
0.293525	0.0265304
0.94396	0.0536506
0.574809	0.0302371
0.799111	0.0586472
0.519461	0.0354076
0.811452	0.0420089
0.902703	0.0382854
0.992391	0.0562558
0.913917	0.0644924
0.622747	0.0796153
0.735454	0.0508179
0.492274	0.0289814
0.969442	0.0430386
0.650564	0.0667471
0.800454	0.0612412
0.450732	0.0204037
0.987182	0.0439672
0.846771	0.027896
0.872313	0.0487949
0.705453	0.0727692
0.215315	0.0171308
0.418364	0.0282846
0.360723	0.012576
0.845766	0.0401214
0.89128	0.0791499
0.464674	0.0342582
0.532302	0.0486858
0.471179	0.0295992
0.807366	0.0589686
0.209004	0.0147071
0.493402	0.0315927
0.251088	0.0185349
0.53988	0.0208155
0.553665	0.0425575
0.696823	0.0737188
0.635582	0.0352511
0.593971	0.0371969
0.65586	0.0510983
0.812261	0.0426841
0.274995	0.013774
0.936125	0.0557401
0.664961	0.0621482
0.583701	0.0447209
0.593263	0.0492118
0.696513	0.0527069
0.828376	0.0821441
0.68453	0.0337633
0.903502	0.0534023
0.846896	0.050343
0.214762	0.0132195
0.822259	0.0719618
0.730882	0.0557125
0.800396	0.0486786
0.693714	0.0244561
0.542525	0.0298224
0.140658	0.00998364
0.0937059	0.0105208
0.342503	0.0232158
0.958979	0.0473389
0.499834	0.0515766
0.612963	0.0299383
0.546133	0.0401492
0.752288	0.0298181
0.567784	0.0307713
0.76312	0.0469917
0.743938	0.041039
0.922831	0.0355133
0.606938	0.0273688
0.700302	0.054408
0.676395	0.0415952
0.720015	0.0602167
0.692879	0.0471302
0.865308	0.0404836
0.699418	0.0245123
0.703967	0.0654054
0.557628	0.0346482
0.853442	0.0881792
0.674805	0.0450651
0.728616	0.0347682
0.808387	0.0328316
0.262883	0.0169193
0.247674	0.0162714
0.291261	0.0270815
0.833886	0.0355462
0.815497	0.0384253
0.824639	0.0585061
0.717599	0.0403282
0.714241	0.0446345
0.493785	0.0326451
0.471614	0.0344869
0.770657	0.0290055
0.9208	0.0342972
0.692135	0.0328454
0.704956	0.0596578
0.478593	0.0479282
0.870491	0.0739476
0.799695	0.0346864
0.657209	0.0338612
0.639758	0.0353252
0.556527	0.0332739
0.752631	0.0742892
0.634696	0.021157
0.80211	0.0471627
0.661245	0.0497576
0.858651	0.0308306
0.688542	0.0191679
0.414003	0.0339592
0.417779	0.0443474
0.482102	0.0344155
0.599819	0.0364224
0.415495	0.0272925
0.556003	0.0439213
0.245507	0.0151022
0.778178	0.0609232
0.68032	0.0575912
0.50398	0.0195364
0.822231	0.0415879
0.94686	0.0480384
0.736194	0.0395326
0.599656	0.0709657
0.209133	0.0175842
0.395408	0.0295635
0.51526	0.0321776
0.891629	0.0609623
0.661642	0.0420629
0.891006	0.0451827
0.744328	0.0532525
0.638826	0.0429805
0.569131	0.0675466
0.352368	0.0374875
0.273342	0.0204469
0.835073	0.0561264
0.426306	0.0260823
0.724632	0.0434096
0.716315	0.0532652
0.794373	0.0638167
0.916205	0.0677035
0.858573	0.0245888
0.678147	0.0409139
0.886053	0.0496226
0.687787	0.0605611
0.692824	0.0452253
0.582785	0.0494024
0.70659	0.0525481
0.822271	0.052933
0.890285	0.0595861
0.74315	0.0626045
0.883817	0.0422745
0.815978	0.0587395
0.722638	0.0760372
0.584698	0.0512839
0.75016	0.0691313
0.655153	0.0273714
0.481581	0.0374782
0.968047	0.0499099
0.873181	0.0550567
0.686503	0.0537216
0.528886	0.0711314
0.419187	0.0304505
0.749655	0.0437323
0.696023	0.0506545
0.592936	0.0534437
0.946265	0.0436192
0.629575	0.0701245
0.363544	0.0131634
0.453695	0.0279098
0.925811	0.0434603
0.970731	0.0462665
0.69867	0.0448126
0.914756	0.0579241
0.359958	0.0304561
0.40522	0.0199158
0.509392	0.0143574
0.724837	0.0603279
0.890299	0.0374838
0.832542	0.0264289
0.642246	0.0495393
0.969642	0.0536887
0.552487	0.0508114
0.913269	0.0501714
0.520271	0.0553104
0.540078	0.036703
0.0893103	0.00958718
0.591435	0.0385837
0.642528	0.0185438
0.865677	0.0442494
0.750914	0.0359622
0.722382	0.0707107
0.908933	0.0688814
0.676705	0.0360265
0.615572	0.0252184
0.962545	0.0411316
0.119682	0.0148181
0.436399	0.0324137
0.548168	0.0319475
0.495536	0.0351072
0.558773	0.0465382
0.823725	0.0678874
0.842346	0.0290721
0.69052	0.0355211
0.277337	0.0315157
0.845672	0.0582627
0.95583	0.0477981
0.830572	0.0562531
0.50291	0.0322822
0.569677	0.0594064
0.576349	0.0325495
0.446327	0.0285081
0.539793	0.0305619
0.799476	0.0593524
0.551577	0.0525517
0.776493	0.0409545
0.707298	0.0440235
0.551003	0.032987
0.368164	0.020417
0.922193	0.0523936
0.48329	0.0325625
0.752633	0.0584995
0.332174	0.0222205
0.711522	0.0303953
0.694217	0.0358772
0.770071	0.0488847
0.693165	0.0448036
0.369599	0.0244625
0.681228	0.0542212
0.578454	0.0336506
0.793814	0.034233
0.327573	0.0323285
0.283385	0.0318117
0.725014	0.0487824
0.457311	0.0378222
0.243355	0.0201674
0.641169	0.0542575
0.619131	0.0277877
0.600851	0.0511552
0.219568	0.0158585
0.321146	0.0271983
0.611673	0.0467095
0.579024	0.0617184
0.736702	0.0861158
0.505274	0.0378033
0.809405	0.0369391
0.301514	0.0211328
0.824872	0.0389656
0.669812	0.0348541
0.14077	0.0268746
0.330729	0.026918
0.557701	0.0228997
0.831334	0.0470729
0.293823	0.0374101
0.725631	0.0628635
0.893231	0.0634834
0.485055	0.0310203
0.899439	0.0471292
0.131074	0.0211586
0.0786488	0.0171195
0.373617	0.0184641
0.30541	0.0271373
0.441666	0.0355054
0.612389	0.051191
0.752255	0.0760645
0.76851	0.0387193
0.888131	0.0423777
0.771953	0.0403146
0.780226	0.0399777
0.16597	0.0101907
0.599005	0.0249546
0.886496	0.0635434
0.974907	0.0471629
0.516089	0.0580286
0.4412	0.0301513
0.37067	0.0370046
0.431761	0.021535
0.791421	0.0493118
0.59192	0.0660739
0.688442	0.0413224
0.878003	0.0484954
0.891978	0.0835276
0.773636	0.0398904
0.866585	0.05216
0.9203	0.0637316
0.661302	0.0215265
0.271707	0.0264909
0.306798	0.0518251
0.468726	0.0583004
0.690244	0.0302089
0.847085	0.0146493
0.709723	0.0452526
0.946772	0.0525943
0.577611	0.0617967
0.783905	0.0439533
0.62138	0.0398249
0.404906	0.0182558
0.0745373	0.0313271
0.899619	0.0657835
0.69675	0.0525566
0.884995	0.0607193
0.580812	0.044624
0.490152	0.057186
0.75517	0.0240726
0.874474	0.0425899
0.912096	0.0358944
0.908996	0.028133
0.782237	0.0490034
0.722593	0.0587303
0.662155	0.0556555
0.778351	0.0427392
0.747736	0.0379974
0.743128	0.0279425
0.451632	0.0335605
0.472751	0.0210754
0.820538	0.0584868
0.80688	0.0343799
0.674013	0.0806446
0.415074	0.0392884
0.734789	0.0383134
0.135077	0.0197316
0.24855	0.022042
0.525115	0.0321289
0.900381	0.0447947
0.887888	0.0800813
0.0607306	0.0107064
0.672997	0.0596326
0.524593	0.0483725
0.785201	0.0486921
0.838007	0.0419275
0.642455	0.0224932
0.77848	0.0257571
0.797182	0.0621799
0.806738	0.0380906
0.428171	0.0244773
0.856648	0.0425833
0.778507	0.0418051
0.741173	0.0521987
0.688098	0.0574714
0.272403	0.0200012
0.494803	0.0295514
0.785274	0.0496343
0.442416	0.0666521
0.819712	0.0209679
0.789658	0.0338342
0.585323	0.0409186
0.697912	0.0577864
0.647343	0.0244803
0.654402	0.0162672
0.774287	0.0646193
0.969845	0.0503573
0.620627	0.0418861
0.0142753	0.0133205
0.895999	0.058028
0.27562	0.0402466
0.34808	0.0286286
0.230037	0.0212108
0.46307	0.0291096
0.138971	0.0174932
0.594392	0.0973377
0.612939	0.0180848
0.135941	0.016456
0.62519	0.0312324
0.55251	0.0395948
0.606681	0.0492609
0.758824	0.042161
0.758903	0.0411273
0.89057	0.0504099
0.482814	0.047992
0.317859	0.027706
0.516195	0.0251673
0.782172	0.0355804
0.0436233	0.0129201
0.684959	0.0384456
0.192336	0.0243967
0.814091	0.0444477
0.311025	0.01713
0.451295	0.0220373
0.391047	0.0262633
0.70719	0.0217769
0.817497	0.033648
0.601538	0.0283656
0.749351	0.0673272
0.960456	0.0507463
0.721738	0.0651095
0.136508	0.0175256
0.712597	0.066148
0.677797	0.0572279
0.296484	0.0242723
0.373187	0.0346014
0.593691	0.0302214
0.600647	0.0327709
0.661261	0.0579922
0.526892	0.0215779
0.423466	0.0324428
0.910387	0.054878
0.91525	0.0443726
0.682001	0.0309544
0.766681	0.0702774
0.365093	0.0335552
0.396271	0.0218359
0.348199	0.0274724
0.308519	0.019544
0.745121	0.0530672
0.77277	0.030475
0.636448	0.0344344
0.7745	0.0491851
0.951536	0.0628187
0.931071	0.0691889
0.0915556	0.0118383
0.388011	0.025815
0.75814	0.0641939
0.530892	0.0290284
0.514669	0.0283548
0.279686	0.0244909
0.661963	0.0369583
0.412508	0.0375036
0.551086	0.0377401
0.695984	0.0281615
0.844094	0.0499212
0.571062	0.0215896
0.679567	0.031972
0.411398	0.0420529
0.664957	0.0270064
0.726484	0.0328006
0.588814	0.0351453
0.642281	0.0646114
0.781379	0.026376
0.86238	0.0558473
0.82952	0.065441
0.459176	0.0547387
0.756978	0.0446586
0.225615	0.0197854
0.750323	0.0467873
0.866268	0.0472026
0.592948	0.0219484
0.652019	0.0460474
0.77253	0.0315758
0.693759	0.0302133
0.776182	0.0546146
0.790602	0.0168086
0.795951	0.0438485
0.724823	0.0344492
0.399735	0.0201405
0.7705	0.0733781
0.752791	0.0693593
0.880373	0.0473796
0.00244079	0.0224398
0.528928	0.0369597
0.68627	0.0546867
0.612847	0.0305086
0.674096	0.0568514
0.952557	0.0725374
0.882165	0.0428996
0.77441	0.0350686
0.699224	0.0575104
0.647645	0.0351796
0.876824	0.0515022
0.37186	0.0320649
0.718339	0.0432168
0.109968	0.0101554
0.143474	0.0133158
0.792808	0.0233536
0.863614	0.0452211
0.142639	0.0135304
0.397367	0.0335068
0.935119	0.0592328
0.929409	0.0749042
0.827824	0.0246813
0.740096	0.0744384
0.943682	0.0389972
0.826115	0.0159022
0.789108	0.0481866
0.630587	0.0550804
0.419643	0.0383255
0.53922	0.0555825
0.496593	0.0326283
0.658946	0.0383575
0.812531	0.0383641
0.839753	0.0693712
0.77221	0.0578656
0.919671	0.0337491
0.390581	0.0256466
0.900004	0.0625256
0.263674	0.0372536
0.5548	0.0329453
0.647022	0.0501272
0.805172	0.0508147
0.608831	0.0218188
0.347293	0.0192794
0.585231	0.025212
0.820425	0.0386333
0.692494	0.0532148
0.640934	0.0364365
0.753385	0.0344266
0.390592	0.0311717
0.882734	0.0522793
0.853352	0.0484309
0.901165	0.0553926
0.398151	0.0201275
0.524678	0.0296155
0.838933	0.0567887
0.301451	0.0181435
0.812975	0.0422919
0.743407	0.0318785
0.626683	0.0656873
0.562948	0.0645557
0.92969	0.0777549
0.407134	0.0216136
0.304046	0.0256358
0.638891	0.0462553
0.630833	0.0339599
0.783695	0.0453213
0.307009	0.0197791
0.0864224	0.0203334
0.570211	0.0581166
0.730259	0.0586134
0.781646	0.0595472
0.859152	0.0468709
0.794245	0.0390493
0.889349	0.046893
0.795263	0.0489349
0.914043	0.0457284
0.29052	0.016567
0.390135	0.0613996
0.941081	0.0395542
0.589241	0.0666127
0.539041	0.023666
0.385634	0.0326595
0.845313	0.0390028
0.349044	0.0480033
0.324087	0.0242082
0.920288	0.0509645
0.82619	0.0407689
0.569295	0.0405013
0.391561	0.018143
0.688419	0.0358697
0.500299	0.0156473
0.887793	0.0378789
0.718437	0.0691363
0.887169	0.0470323
0.560891	0.0470143
0.830626	0.0859982
0.860001	0.0388169
0.596449	0.0450427
0.596409	0.0381776
0.559118	0.0498832
0.515147	0.0323179
0.134574	0.0170034
0.763242	0.0458404
0.97342	0.0401701
0.410509	0.0186889
0.779593	0.0453542
0.500862	0.0294792
0.837354	0.0541902
0.0770567	0.0139084
0.627865	0.034069
0.851865	0.0605977
0.874546	0.0488983
0.462494	0.0261345
0.761494	0.0542317
0.971772	0.0201273
0.808591	0.0583822
0.627127	0.0709408
0.757539	0.0694996
0.575543	0.0244402
0.789359	0.0579163
0.796072	0.0505766
0.572457	0.0628335
0.525412	0.0120439
0.8622	0.0549854
0.834865	0.0399071
0.169624	0.0152228
0.906786	0.0489129
0.827419	0.0792196
0.589856	0.0418679
0.893102	0.0412033
0.771576	0.0372226
0.748841	0.0434579
0.835059	0.0296558
0.615955	0.040729
0.412891	0.0214094
0.608302	0.0539613
0.753877	0.0378105
0.776101	0.0284265
0.759348	0.0633538
0.660274	0.0173708
0.724089	0.0246401
0.343739	0.0217649
0.660834	0.0549702
0.769805	0.039852
0.389671	0.0346934
0.795544	0.03652
0.928548	0.0526916
0.722405	0.0477714
0.878965	0.0506593
0.892871	0.0508472
0.980947	0.0554458
0.829226	0.0363746
0.779141	0.053691
0.62673	0.0403041
0.317485	0.0183759
0.258213	0.0229224
0.597371	0.0746809
0.836838	0.0592988
0.594095	0.0187592
0.435482	0.0378243
0.710218	0.0591878
0.628949	0.0576622
0.803312	0.0563917
0.676631	0.0356951
0.73869	0.0533843
0.851998	0.0529633
0.442238	0.0323488
0.639606	0.0290504
0.733075	0.0272461
0.00276569	0.0106033
0.476287	0.0357781
0.390782	0.0313893
0.926417	0.0460397
0.910075	0.0462376
0.608734	0.0286588
0.283612	0.0441737
0.64973	0.0395027
0.399186	0.0381402
0.316546	0.020483
0.892056	0.0545979
0.875922	0.0813454
0.968985	0.0571327
0.84154	0.0437971
0.933687	0.0669806
0.61525	0.0274248
0.707503	0.0314241
0.599823	0.0514743
0.621473	0.051708
0.717139	0.0296046
0.369211	0.0194914
0.0400536	0.00829036
0.48888	0.0342109
0.524338	0.036322
0.725658	0.043029
0.861232	0.0616609
0.767241	0.0710906
0.951326	0.0515386
0.511853	0.035557
0.672722	0.0466101
0.942243	0.0587802
0.750196	0.0287546
0.645389	0.0439943
0.66162	0.0618148
0.842144	0.0514314
0.744221	0.0368035
0.591571	0.0278063
0.488622	0.022913
0.592738	0.0409682
0.786142	0.0701012
0.690013	0.038422
0.757665	0.0669908
0.978791	0.065126
0.757558	0.0573705
0.0229427	0.00543079
0.486851	0.019309
0.51498	0.0413536
0.387852	0.0298085
0.696931	0.0400968
0.725706	0.056689
0.644287	0.0456898
0.845783	0.0495986
0.972617	0.0510148
0.324204	0.0228038
0.771233	0.0467953
0.170058	0.0120634
0.510637	0.0350695
0.617435	0.0608986
0.843625	0.0648097
0.9145	0.0531973
0.497519	0.0542085
0.828018	0.0345039
0.697354	0.0263436
0.820654	0.0447237
0.910623	0.0628887
0.752652	0.07303
1e-04	0.00532658
0.531116	0.0287921
0.218093	0.0222009
0.0457914	0.00866113
0.648169	0.0444125
0.852149	0.0467385
0.857708	0.0910285
0.890449	0.0718175
0.816168	0.0727018
0.78765	0.0532453
0.690158	0.0430901
0.705003	0.0499753
0.419795	0.0212304
0.592246	0.0173304
0.625158	0.0526602
0.547683	0.0266966
0.913454	0.0497074
0.960561	0.0574324
0.915889	0.0440585
0.196159	0.0295779
0.579961	0.0296194
0.689736	0.096645
0.693889	0.0524764
0.102351	0.014926
0.161003	0.0126435
0.334184	0.0174402
0.298777	0.0117884
0.611558	0.0455886
0.792425	0.0490662
0.961083	0.0479453
0.541289	0.0332138
0.390524	0.0275761
0.700813	0.0566797
0.182817	0.0156307
0.689434	0.0301574
0.923187	0.0299624
0.505295	0.0381099
0.188984	0.0123437
0.778959	0.0290886
0.870457	0.0616907
0.488807	0.0298356
0.801997	0.0532547
0.717128	0.0281952
0.70886	0.0256289
0.407503	0.0147724
0.287911	0.0155853
0.514318	0.0321398
0.751899	0.0386051
0.728401	0.0914051
0.919791	0.0561774
0.709102	0.0328594
0.524903	0.0228016
0.640677	0.0525955
0.423444	0.0261204
0.313115	0.0221742
0.295938	0.0264275
0.501633	0.0220999
0.365749	0.0310671
0.557576	0.0580895
0.668254	0.0417589
0.728823	0.0702013
0.607715	0.114066
0.752398	0.0812676
0.848894	0.0476654
0.78006	0.0429598
0.724171	0.0399759
0.455302	0.0311544
0.265772	0.0269741
0.839364	0.0245646
0.683086	0.0467738
0.551904	0.0430038
0.599876	0.0272066
0.829588	0.0216129
0.321431	0.0162025
0.461477	0.0339046
0.804961	0.0623645
0.907624	0.08559
0.531679	0.0331413
0.440307	0.0384832
0.819927	0.0494471
0.582197	0.047142
0.928287	0.0444276
0.789043	0.0316636
0.561603	0.0275386
0.845282	0.0791818
0.698705	0.0315765
0.548107	0.0264633
0.615132	0.0198098
0.854151	0.0494986
0.302928	0.0152488
0.858551	0.0638076
0.712159	0.0570978
0.194119	0.0240423
0.912653	0.0370278
0.960222	0.0559744
0.425471	0.0309181
0.642898	0.0563513
0.794935	0.048813
0.817044	0.034688
0.594366	0.03555
0.773856	0.0616327
0.355946	0.0216684
0.814496	0.0230396
0.770335	0.0162488
0.554017	0.0276198
0.832414	0.0366828
0.368728	0.0130626
0.694661	0.0339231
0.724585	0.0499101
0.186675	0.0235528
0.378399	0.0280805
0.919001	0.0375251
0.661858	0.0828789
0.729494	0.0390917
0.880044	0.0514196
0.431458	0.0238584
0.740099	0.0254454
0.680986	0.0527793
0.773612	0.0682773
0.639351	0.0409067
0.683152	0.0322867
0.543289	0.0416959
0.493753	0.0413462
0.731523	0.0629615
0.566435	0.0360422
0.690452	0.0180804
0.813445	0.0679755
0.678034	0.052171
0.158926	0.017403
0.678019	0.0346935
0.315739	0.0266685
0.206156	0.0203046
0.418405	0.0257466
0.762493	0.0377137
0.742127	0.039894
0.748182	0.0616387
0.945895	0.0341663
0.296828	0.0161495
0.525713	0.066924
0.792397	0.0226685
0.959848	0.0566271
0.413117	0.0454178
0.915316	0.0383887
0.982328	0.0536035
0.802475	0.0454998
0.527775	0.020801
0.436381	0.0191409
0.554456	0.023708
0.806798	0.0639154
0.582042	0.0577462
0.740669	0.0293707
0.719926	0.0600811
0.599356	0.0354037
0.913815	0.0588455
0.296693	0.0423705
0.786616	0.0578754
0.861172	0.0431676
0.686483	0.0324371
0.458766	0.0137141
0.651573	0.0317087
0.369771	0.0149719
0.770202	0.0517893
0.653845	0.0320523
0.671159	0.0570143
0.661161	0.0457845
0.607044	0.0403547
0.758802	0.0428893
0.738715	0.0870878
0.411583	0.0392838
0.849468	0.0391513
0.578301	0.041261
0.595437	0.0583673
0.73943	0.0392728
0.444202	0.042655
0.985159	0.0450547
0.587385	0.0469774
0.66067	0.0335093
0.506334	0.0530649
0.893911	0.0421443
0.37929	0.0266422
0.197689	0.0165926
0.777429	0.0366496
0.383412	0.0186713
0.219898	0.0256715
0.774389	0.0354277
0.693823	0.0364701
0.105596	0.0187669
0.779473	0.0380125
0.900237	0.068068
0.543315	0.0219775
0.732358	0.0501156
0.162987	0.0267761
0.439463	0.0400891
0.442273	0.0318984
0.935535	0.0380788
0.128759	0.0218737
0.660809	0.0456695
0.633967	0.043404
0.319939	0.0320587
0.714665	0.0298895
0.832093	0.0589651
0.472954	0.0288124
0.702318	0.0319187
0.866841	0.0357657
0.852019	0.0251546
[truncated: 8,001 more rows]

## Sheet: SCS+C_band4
cos_i	reflectance
0.620309	0.0445985
0.753308	0.0270854
0.739853	0.0565847
0.487016	0.0542323
0.598212	0.0434332
0.635089	0.0395713
0.66843	0.0570995
0.585608	0.0409417
0.740758	0.0382663
0.749816	0.0445832
0.435978	0.0297195
0.23919	0.028293
0.871957	0.0105788
0.657566	0.0568167
0.57394	0.0677801
0.62444	0.0704595
0.519031	0.0622794
0.53733	0.0613832
0.431901	0.0365931
0.963758	0.0173498
0.229048	0.0284166
0.982186	0.0273677
0.582631	0.060209
0.508079	0.0536305
0.542355	0.0364259
0.409619	0.0461963
0.703202	0.0355905
0.703401	0.063042
0.548818	0.0435912
0.65154	0.037409
0.754001	0.032558
0.482212	0.048762
0.0719838	0.0815669
0.60612	0.040981
0.58301	0.0506184
0.883706	0.0433563
0.682499	0.0369197
0.349512	0.0312794
0.16434	0.0446172
0.559749	0.023909
0.887291	0.0211993
0.775122	0.0302428
0.805361	0.0260658
0.598302	0.038284
0.718256	0.0368747
0.474224	0.0367055
0.399213	0.0399572
0.788269	0.0417105
0.763089	0.0716164
0.355876	0.0358772
0.481965	0.0378655
0.851378	0.0312233
0.681422	0.0363483
0.561819	0.0254592
0.50841	0.0469876
0.801942	0.0199803
0.0739412	0.0424547
0.612204	0.0302531
0.77825	0.0388416
0.577549	0.0751144
0.764049	0.03241
0.28671	0.0242509
0.552983	0.0487112
0.90718	0.0331967
0.713731	0.0319138
0.780399	0.026803
0.403926	0.0209465
0.246931	0.0539426
0.574956	0.0461286
0.477305	0.0480133
0.00814545	0.475299
0.800539	0.0459204
0.738758	0.0256753
0.867304	0.0359473
0.224814	0.0356788
0.159788	0.0563769
0.295625	0.0310829
0.336522	0.068233
0.431181	0.0334009
0.753332	0.0210131
0.501049	0.0469918
0.440327	0.0508726
0.443328	0.0470116
0.789815	0.0525108
0.00254577	0.119936
0.204258	0.0391588
0.2526	0.0582188
0.847271	0.027761
0.697593	0.0228163
0.589656	0.042857
0.743727	0.0308655
0.675373	0.0358509
0.716656	0.0428094
0.695563	0.0353307
0.624478	0.0303774
0.407126	0.0530837
0.362109	0.0310675
0.772863	0.0488737
0.808115	0.0392138
0.78019	0.0463097
0.525753	0.0686514
0.539455	0.0356383
0.498038	0.0322438
0.978329	0.0225926
0.789706	0.0415018
0.494009	0.0572861
0.508786	0.0781978
0.569266	0.0590459
0.742175	0.0205739
0.753905	0.0232805
0.605547	0.0370146
0.329282	0.0561958
0.749659	0.0480786
0.656548	0.0219493
0.522113	0.0673868
0.497048	0.0874182
0.26104	0.042234
0.618686	0.0166784
0.806654	0.0458679
0.495994	0.0337236
0.608623	0.0589867
0.159899	0.0527211
0.64881	0.0456178
0.422484	0.0358592
0.248418	0.0522261
0.285241	0.0259588
0.574519	0.0225894
0.308628	0.0507671
0.646501	0.0468823
0.094139	0.0651498
0.677187	0.0615015
0.924032	0.0241716
1e-04	0.201335
0.658822	0.0322678
0.789474	0.0448809
0.803068	0.0520985
0.551362	0.0348276
0.344933	0.033181
0.666232	0.0559227
0.867854	0.0320112
0.71328	0.0492433
0.177796	0.0536971
0.838402	0.0280223
0.345349	0.0228341
0.557435	0.0972923
0.782419	0.0491198
0.526303	0.0415388
0.533071	0.0196766
0.369594	0.0376037
0.485483	0.0305763
0.935188	0.0269219
0.566678	0.0349723
0.741621	0.0334934
0.664605	0.056596
0.734466	0.0494696
0.826776	0.0559735
0.394516	0.0635215
0.30999	0.0897818
0.557726	0.0596502
0.739671	0.0596149
0.895706	0.0377923
0.602082	0.0501205
0.797388	0.0399058
0.498833	0.0638846
0.55077	0.0472962
0.609892	0.0345421
0.440269	0.0391353
0.102343	0.0693019
0.748714	0.0343601
0.991046	0.0292602
0.293665	0.0584879
0.823182	0.0203526
0.851245	0.0234614
0.417944	0.033825
0.215705	0.0465391
0.561069	0.0352319
0.525888	0.057523
0.569099	0.0431955
0.955747	0.0290018
0.705324	0.0548884
0.66256	0.0338572
0.47845	0.0430183
0.459912	0.0399627
0.911439	0.0432256
0.948737	0.0382186
0.503288	0.0223423
0.187531	0.0487909
0.347842	0.0421313
0.67151	0.0262849
0.500365	0.0611252
0.67211	0.0487686
0.609755	0.0664376
0.533671	0.0440822
0.648575	0.0569356
0.0533304	0.0910298
0.0953102	0.118791
0.713823	0.0361479
0.896012	0.0386392
0.455003	0.0592529
0.860765	0.0485369
0.432861	0.0430192
0.556998	0.0568174
0.698643	0.0664627
0.384869	0.0547997
0.283826	0.020012
0.466171	0.0409323
0.687692	0.025156
0.905323	0.0271532
0.926726	0.0346365
0.645141	0.0307255
0.721244	0.0418801
0.527707	0.0613669
0.542347	0.0391325
0.970702	0.0274054
0.430692	0.0499179
0.515475	0.0470374
0.459233	0.0230105
0.282836	0.0330442
0.223312	0.03056
0.555861	0.0366778
0.552844	0.0645403
0.475621	0.0529825
0.729342	0.0494891
0.720515	0.0743152
0.550879	0.0378251
0.0230106	0.101386
0.342105	0.0385269
0.252423	0.0383331
0.643081	0.0371791
0.305543	0.0257335
0.700479	0.0209774
0.604273	0.0310223
0.675737	0.0751234
0.640986	0.0885632
0.48123	0.0490446
0.827693	0.0534864
1e-04	0
0.766675	0.0170937
0.339587	0.0510952
0.264888	0.0537074
0.623558	0.0291536
0.402068	0.0529394
0.316476	0.0153073
0.0879307	0.0595743
0.39665	0.0474755
0.566527	0.0442918
0.826405	0.0333765
0.969404	0.0295869
0.432212	0.0576845
0.537411	0.0364898
0.737319	0.0438365
0.856531	0.0282953
0.75945	0.0602708
0.363059	0.0454319
0.544095	0.0379748
0.769787	0.0199887
0.851912	0.0195377
0.552106	0.0414488
0.379373	0.0535678
0.732229	0.037525
0.144244	0.0535576
0.851012	0.0710822
0.853855	0.0336592
0.575622	0.0400298
0.543118	0.0546914
0.65137	0.049761
0.54964	0.0393756
0.722739	0.0407386
0.59351	0.0197765
0.832121	0.0562299
0.602629	0.0328281
0.27241	0.0452301
0.106762	0.072716
0.701086	0.0642602
0.613255	0.0312052
0.417243	0.0262873
0.472299	0.0191436
0.293434	0.0202133
0.563593	0.0188681
0.797644	0.0232256
0.447704	0.0472199
0.555529	0.0392441
0.705514	0.0456277
0.798038	0.0495845
0.587357	0.0371178
0.244088	0.0393916
0.799637	0.0516371
0.812927	0.0460507
0.874617	0.0274494
0.524421	0.0297767
0.70654	0.0279668
0.361532	0.0363812
0.346617	0.0397873
0.603408	0.0194593
0.790296	0.0617177
0.433604	0.0478394
0.581699	0.0557583
0.441608	0.0443554
0.362639	0.0568654
0.808846	0.0298722
0.328873	0.0707057
0.653974	0.0333555
0.40968	0.0534992
0.793029	0.0249776
0.854537	0.0230357
0.8147	0.0606275
0.639583	0.103408
0.729912	0.041985
0.886781	0.0440623
0.820438	0.0605791
0.590068	0.0352945
0.853649	0.0592971
0.270787	0.0226443
0.894108	0.0200101
0.713945	0.0261606
0.431461	0.0375893
0.333615	0.039775
0.806323	0.0407082
0.217248	0.0587318
0.612474	0.0679909
0.442032	0.0466381
0.889987	0.0222334
0.611729	0.0197495
0.53169	0.0195468
0.349262	0.0559856
0.314079	0.0704616
0.126989	0.0808023
0.485648	0.0360849
0.770751	0.0349564
0.732015	0.0497622
0.545486	0.0309877
0.180077	0.0260989
0.209667	0.038221
0.456593	0.038195
0.58908	0.0382333
0.550425	0.0307044
0.585207	0.0300246
0.774167	0.033958
0.558924	0.0616278
0.757609	0.0565193
0.766746	0.0535047
0.388287	0.0562461
0.373935	0.0491261
0.596377	0.0417245
0.679262	0.0179387
0.397121	0.0393176
0.731446	0.0579215
0.731789	0.045078
0.615463	0.0549833
0.895275	0.0471362
0.870863	0.0419191
0.180835	0.0578559
0.515922	0.0616522
0.0953722	0.065953
0.325255	0.0406003
0.701194	0.0317822
0.422199	0.0203764
0.118855	0.0429913
0.301165	0.0353777
0.371874	0.0171351
0.504786	0.0303026
0.930844	0.0189989
0.211394	0.0540563
0.639485	0.0364529
0.429111	0.0570166
0.531875	0.0697579
0.0671736	0.0349228
0.965638	0.0231815
0.560918	0.0373377
0.499657	0.0593249
0.811841	0.0313201
0.349418	0.0384568
0.823305	0.0245112
0.552324	0.0356054
0.457858	0.0429582
0.629388	0.0598194
0.886081	0.0344329
0.395842	0.0544544
0.700584	0.0598495
0.705623	0.0190959
0.710105	0.0431219
0.501224	0.0527476
0.626626	0.0601292
0.0884614	0.0698547
0.876135	0.0174383
0.722263	0.0917311
0.888765	0.0620369
0.761032	0.0278424
0.523826	0.0479472
0.822322	0.0445318
0.507305	0.0242378
0.0658511	0.0659843
0.628243	0.0646112
0.452558	0.0505535
0.87704	0.0478752
0.434003	0.0719204
0.35654	0.0328426
0.778351	0.0453866
0.690316	0.0331097
0.601842	0.0585829
0.716939	0.0918525
0.664395	0.097882
0.377151	0.0437872
0.856761	0.0161817
0.530142	0.0287234
0.711343	0.0533681
0.701143	0.0457055
0.800154	0.0480176
0.80991	0.0535793
0.404058	0.056356
0.60498	0.0370468
0.438876	0.0457619
0.772438	0.0261432
0.482435	0.0438395
0.738695	0.0378709
0.65221	0.0404762
0.71979	0.0423347
0.572476	0.0493514
0.559048	0.0521762
0.748326	0.0875838
0.805882	0.0399066
0.369562	0.0438979
0.832354	0.0145317
0.682791	0.0420466
0.649724	0.0556535
0.588527	0.0499093
0.68568	0.0525534
0.666305	0.0199897
0.667711	0.0296237
0.316631	0.0280732
0.5277	0.0235215
0.75442	0.0501854
0.441403	0.0505204
0.538747	0.0634797
0.597877	0.0714666
0.759699	0.0187977
0.135795	0.0618157
0.815436	0.0332004
0.702966	0.0441677
0.285678	0.0349963
0.373103	0.0256172
0.592188	0.0641216
0.889491	0.0291588
0.358197	0.0446119
0.467224	0.053177
0.667743	0.0540521
0.772688	0.0473458
0.729841	0.0637854
0.320051	0.0204637
0.970485	0.0267586
0.560967	0.0207014
0.664489	0.0556913
0.440161	0.0559394
0.507277	0.0663055
0.681322	0.0307984
0.738417	0.0399378
0.791144	0.113602
0.389193	0.032921
0.203001	0.0405692
0.434992	0.0491936
0.854411	0.0303437
0.796508	0.0325808
0.880446	0.0785834
0.841329	0.0494356
0.7052	0.0170272
0.690186	0.0271236
0.68884	0.0416946
0.643489	0.046863
0.741943	0.037977
0.638112	0.0443397
0.42049	0.0464202
0.854192	0.0353452
0.785734	0.0481409
0.792941	0.0529457
0.565185	0.0478185
0.0893773	0.0830117
0.452021	0.0328264
0.84943	0.0246659
0.316289	0.0809017
0.63556	0.0547859
0.593484	0.0583152
0.661742	0.0267999
0.516356	0.0483798
0.915392	0.0327971
0.77192	0.0330562
0.449646	0.067422
0.337309	0.029329
0.163792	0.0499154
0.707042	0.0244475
0.424175	0.0306752
0.583047	0.0287639
0.693916	0.0312724
0.479735	0.0430061
0.787163	0.044207
0.934526	0.0282342
0.520173	0.0277288
0.849936	0.0340793
0.773159	0.0823707
0.80039	0.0231282
0.785512	0.0308838
0.89589	0.0382319
0.449978	0.0367377
0.446429	0.036657
0.509854	0.0473856
0.622591	0.0484322
0.810992	0.0474173
0.954836	0.0309991
0.958375	0.0318478
0.860054	0.0243827
0.913139	0.0258755
0.509221	0.0386179
0.574079	0.0489342
0.290061	0.037472
0.66517	0.0208173
0.800342	0.0344074
0.683309	0.0352814
0.462637	0.0173791
0.577569	0.0272151
0.589471	0.0511513
0.854853	0.0401081
0.57728	0.0218262
0.823507	0.0429773
0.312426	0.0332825
0.27857	0.0396033
0.959674	0.0198779
0.609177	0.0340006
0.65694	0.0442613
0.625364	0.0408601
0.606355	0.0459063
0.966093	0.0259312
0.0417901	0.0712781
0.541553	0.0369956
0.258979	0.0297265
0.514335	0.0315753
0.701682	0.0455335
0.589683	0.0503096
0.630831	0.037043
0.845594	0.0372119
0.581859	0.0539991
0.538945	0.045354
0.597643	0.0443698
0.850048	0.0168407
0.656481	0.015646
0.44457	0.0199934
0.650549	0.0414455
0.749022	0.0415295
0.970411	0.0342782
0.535741	0.0471
0.573603	0.0600638
0.843661	0.0400938
0.362216	0.0239728
0.550973	0.0250595
0.823252	0.0163696
0.596135	0.0263163
0.830011	0.0200779
0.543853	0.0283335
0.567278	0.0531239
0.693093	0.0539242
0.601669	0.0285155
0.928328	0.0475419
0.678977	0.0361847
0.490792	0.0475533
0.331231	0.0361617
0.807044	0.0184862
0.958757	0.0168804
0.314509	0.0419833
0.314341	0.0280994
0.64408	0.0381954
0.748225	0.0225018
0.00533369	0.00482608
0.0502419	0.211118
0.695022	0.0565159
0.0770596	0.0884167
0.737463	0.0550712
0.687685	0.0299887
0.559285	0.0315216
0.871407	0.0381399
0.989038	0.0207759
0.713632	0.0373371
0.718825	0.0212669
0.706856	0.0433209
0.398674	0.0482552
0.607711	0.0674737
0.721783	0.0559808
0.676643	0.0355793
0.467755	0.0647491
0.897621	0.0414225
0.478413	0.0496087
0.721166	0.0313898
0.832939	0.0365159
0.223369	0.0415781
0.458495	0.0290873
0.580429	0.026309
0.354906	0.0152144
0.834107	0.0181705
0.544326	0.0649542
0.78261	0.0277305
0.859358	0.0298057
0.702681	0.0552301
0.621555	0.02976
0.758059	0.0482303
0.591331	0.0876779
0.279141	0.0366234
0.550394	0.0549747
0.510745	0.0382656
0.557354	0.0187328
0.248139	0.0917609
0.739483	0.0375421
0.759272	0.0328838
0.919078	0.0399075
0.954619	0.0241091
0.603566	0.0541533
0.753903	0.0475469
0.363246	0.0772542
0.120921	0.0774444
0.558921	0.0200892
0.734446	0.0577936
0.818136	0.0324917
0.346357	0.0445073
0.684975	0.0315991
0.847126	0.0384741
0.692813	0.0291578
0.642369	0.0452189
0.708011	0.0266893
0.515881	0.0248702
0.497082	0.0249332
0.338734	0.0445172
0.439576	0.0454062
0.387233	0.0571543
0.590643	0.0488963
0.457151	0.03207
0.5588	0.0548214
0.507876	0.0381364
0.71632	0.0625105
0.945425	0.0474441
0.708423	0.044468
0.400188	0.0429095
0.0829263	0.0636214
0.774541	0.0209482
0.750875	0.0315576
0.476586	0.0574905
0.520243	0.0514845
0.54534	0.0684499
0.385644	0.0528375
0.918968	0.029221
0.680979	0.0712041
0.595612	0.0352187
0.320729	0.0329242
0.516931	0.0475643
0.835747	0.0453733
0.46813	0.0574113
0.742995	0.0191552
0.549501	0.0323624
0.816016	0.0298468
0.539502	0.0537389
0.698395	0.065623
0.336937	0.0656823
0.568357	0.0436858
0.809265	0.0158858
0.44626	0.0389894
0.496828	0.022916
0.334443	0.0383661
0.388015	0.0326162
0.153669	0.0650111
0.129648	0.0658363
0.0569439	0.0464543
0.450007	0.0389382
0.593558	0.041707
0.68536	0.0791212
0.285198	0.024939
0.933498	0.0251639
0.435422	0.0359437
0.839805	0.0199599
0.738716	0.0260442
0.517777	0.044597
0.676928	0.0877413
0.388705	0.0463366
0.137805	0.0585958
0.81736	0.0706058
0.518023	0.0540404
0.758902	0.0813418
0.346734	0.0356162
0.868507	0.050547
0.415646	0.0452552
0.828591	0.0240442
0.624118	0.0251129
0.54157	0.0336241
0.741233	0.0259282
0.638756	0.038033
0.834839	0.0528807
0.8283	0.0640428
0.489897	0.0390022
0.337724	0.0413148
0.44938	0.0384043
0.164303	0.0487114
0.757181	0.0705571
0.522684	0.0382187
0.648911	0.0555403
0.796848	0.0361108
0.392544	0.0433942
0.59338	0.038811
0.866771	0.0270733
0.224334	0.0487272
0.588166	0.0443696
0.556637	0.021976
0.709395	0.0261724
0.501818	0.0325495
0.596869	0.0631856
0.906343	0.0385353
0.821301	0.0350773
0.898648	0.0299173
0.637194	0.0424717
0.639452	0.0450909
0.66871	0.0227918
0.393206	0.0383432
0.594903	0.0490191
0.859321	0.035586
0.902286	0.0278638
0.296286	0.0266575
0.632482	0.0793304
0.576113	0.0529645
0.758039	0.0365019
0.693136	0.033442
0.907814	0.0233095
0.577282	0.0239927
0.466443	0.0293198
0.731575	0.0710141
0.736204	0.0462052
0.80263	0.0255693
1e-04	0.0447681
0.608222	0.0364885
0.732101	0.0423403
0.547343	0.0194239
0.839596	0.0538552
0.829759	0.0527871
0.57011	0.0467588
0.342236	0.0564195
0.330642	0.047651
0.9173	0.0243215
0.534964	0.0314243
0.14601	0.037133
0.453261	0.0238836
0.537768	0.0421758
0.46616	0.0722287
0.942138	0.0339324
0.320497	0.0754934
0.434332	0.043435
0.829942	0.0452326
0.516116	0.0443265
0.376401	0.0516499
0.683742	0.0411459
0.621289	0.0406648
0.582085	0.0504002
0.497194	0.0648827
0.988038	0.0244834
0.689698	0.0390271
0.740788	0.0386525
0.557547	0.074967
0.0140937	0.0643461
0.681522	0.023016
0.755837	0.0374635
0.932233	0.0254735
0.234905	0.0513432
0.464344	0.0289158
0.59634	0.034551
0.63452	0.0480578
0.1657	0.037356
0.646549	0.0276277
0.391014	0.0335063
0.668531	0.0486998
0.665722	0.0439069
0.524335	0.0394185
0.522928	0.051027
0.695599	0.0406668
0.947474	0.0401048
0.656535	0.031604
0.915181	0.0372655
0.666241	0.0576393
0.633166	0.0548493
0.651703	0.0534129
0.886796	0.0260436
0.587693	0.0277833
0.966826	0.0217634
0.759246	0.0346556
0.720921	0.0347327
0.576927	0.0299832
0.747269	0.0475972
0.000479574	0.199284
0.555692	0.0296103
0.888097	0.0369199
0.781987	0.0468699
0.88678	0.0410071
0.197904	0.0364127
0.568109	0.0141412
0.16963	0.0236837
0.630979	0.0216612
0.594714	0.0376055
0.386002	0.0973786
0.346287	0.0439931
0.572824	0.0657427
0.693049	0.0716294
0.864612	0.0410988
0.84263	0.0603372
0.563853	0.0242915
0.838756	0.0551603
0.279201	0.0507756
0.900633	0.0331537
0.80726	0.0497825
0.968087	0.0269801
0.503991	0.0713713
0.511803	0.0191838
0.521588	0.0237465
0.605636	0.0188164
0.878803	0.0399658
0.634412	0.0464512
0.391072	0.0411878
0.647068	0.0551806
0.930117	0.0193479
0.866374	0.0385922
0.868756	0.0266309
0.18639	0.0579312
0.503274	0.035912
0.902245	0.0229344
0.752666	0.0490893
0.594108	0.0475433
0.561703	0.0668294
0.577576	0.0418882
0.311878	0.0434648
0.68002	0.0550557
0.916553	0.0264172
0.320884	0.0564475
0.554887	0.0416659
0.168873	0.0376279
0.114309	0.0359327
0.419793	0.0302256
0.511912	0.0233698
0.576674	0.0313609
0.507565	0.0143025
0.899071	0.032206
0.594975	0.0584032
0.601142	0.0498766
0.198751	0.039334
0.592654	0.107507
0.448203	0.0363971
0.101852	0.0677163
0.753034	0.0383182
0.917279	0.0231959
0.586638	0.0137458
0.313046	0.0235799
0.656539	0.0500439
0.565491	0.0378953
0.688825	0.0602094
0.529076	0.0533682
0.680364	0.0384275
0.74292	0.0413158
0.696089	0.0376342
0.27601	0.034728
0.162922	0.0384654
0.55819	0.0216593
0.492436	0.0160359
0.778768	0.0306925
0.609134	0.0587724
0.58202	0.0597264
0.802799	0.0350837
0.780783	0.051079
0.387514	0.0448635
0.479501	0.0452288
0.379372	0.0247914
0.20914	0.0401105
0.915645	0.0236864
0.667026	0.0316417
0.91645	0.0446645
0.586225	0.0696185
0.162341	0.0557593
0.817786	0.0380259
0.814585	0.0229196
0.703191	0.0486293
0.775602	0.0495693
0.68988	0.0447452
0.888331	0.0251959
0.673749	0.0215429
0.771928	0.0287206
0.309946	0.0280249
0.505144	0.0280433
0.653295	0.0376322
0.132767	0.0625361
0.860638	0.0188308
0.702166	0.0548136
0.558666	0.0482865
0.555269	0.0327516
0.843012	0.0274821
0.461001	0.0404015
0.362656	0.0501593
0.600976	0.0581218
0.685974	0.06156
0.62836	0.0560336
0.947815	0.0285001
0.751075	0.0279874
0.553354	0.0193815
0.690122	0.0296345
0.646788	0.0589451
0.536677	0.056926
0.72025	0.0410443
0.835286	0.0448333
0.342723	0.0311382
0.823678	0.0370926
0.603681	0.0208895
0.717042	0.0587659
0.725074	0.0365897
0.552533	0.0295109
0.60048	0.0511512
0.852338	0.0366543
0.825546	0.0259533
0.778946	0.023824
0.513216	0.0373151
0.812149	0.0330316
0.627145	0.0417951
0.717145	0.0288087
0.578888	0.079034
0.494847	0.056922
0.982598	0.032746
0.299115	0.0540894
0.520369	0.0547239
1e-04	0
0.647424	0.060038
0.34224	0.0645191
0.417368	0.0190135
0.408754	0.0280637
0.837899	0.0275146
0.555923	0.0258448
0.935962	0.0321808
0.618303	0.0379736
0.395582	0.0464574
0.7853	0.0467065
0.0304984	0.0261768
0.756958	0.0384602
0.510188	0.0537928
0.466944	0.0504678
0.462606	0.0239747
0.968519	0.0253848
0.68641	0.0147908
0.65433	0.0392537
0.555361	0.0532088
0.516133	0.0635236
0.432639	0.0396707
0.314779	0.0215924
0.859283	0.0228586
0.785014	0.0235768
0.671441	0.0280114
0.514492	0.0411291
0.678591	0.0102065
0.80818	0.0240255
0.685156	0.040787
0.593495	0.0721454
0.5264	0.0495206
0.747559	0.0232969
0.631855	0.0364966
0.559908	0.0332023
0.90837	0.0383566
0.20987	0.0459229
0.568268	0.0514641
0.44417	0.0519125
0.461205	0.0369553
0.492461	0.0276177
0.640148	0.0435334
0.722178	0.0438166
0.393587	0.0226645
0.123256	0.0448728
0.664214	0.0371378
0.471683	0.0532027
0.537204	0.0495718
0.538738	0.0483974
0.336292	0.0392285
0.441024	0.0482435
0.458789	0.0620632
0.69275	0.0409295
0.199965	0.0378577
0.180289	0.0327344
0.378753	0.0224581
0.408711	0.0573975
0.561651	0.0442121
0.835815	0.0399553
0.696621	0.0446394
0.79898	0.0267305
0.156483	0.0103976
0.857203	0.0257337
0.784212	0.028437
0.450601	0.0480506
0.259768	0.0361229
0.406502	0.039967
0.533242	0.0186637
0.517461	0.0243242
0.449358	0.0447356
0.508321	0.04782
0.395673	0.0372524
0.542227	0.0247013
0.940456	0.0236593
0.413403	0.0421825
0.59187	0.0481912
0.44252	0.0523524
0.958377	0.0243421
0.65171	0.0362814
0.684285	0.0441483
0.330006	0.0292319
0.869862	0.0258293
0.785008	0.0614694
0.770336	0.062633
0.70537	0.044778
0.684781	0.0918581
0.279657	0.0462108
0.939766	0.0191053
0.731445	0.0344015
0.676625	0.05391
0.410169	0.018459
0.876914	0.0317688
0.715487	0.0448266
0.605401	0.0335125
0.265875	0.0353096
0.693874	0.0508719
0.703669	0.0541546
0.541853	0.0501093
0.313081	0.0448464
0.803426	0.0184944
0.894795	0.0195289
0.884455	0.0276084
0.891442	0.0221498
0.524217	0.0564513
0.538707	0.07
0.854471	0.0360153
0.801718	0.0457059
0.328767	0.109176
0.668301	0.0441069
0.326578	0.057283
0.571101	0.0355158
0.849509	0.0277362
0.528426	0.0280747
0.670745	0.0298881
0.704307	0.0271807
0.248078	0.0466711
0.663346	0.0828274
0.568905	0.0434781
0.899369	0.0284619
0.88675	0.0551409
0.971115	0.04065
0.699751	0.0545274
0.838779	0.0241353
0.600193	0.0306529
0.721525	0.0727295
0.334186	0.0400055
0.405759	0.0543698
0.975646	0.0275024
0.947661	0.027732
0.635391	0.0367845
0.817238	0.0236218
0.485305	0.0466499
0.874906	0.0337367
0.573877	0.0371125
0.867411	0.0256961
0.37451	0.0441747
0.846412	0.031548
0.935059	0.0250672
0.85926	0.0281613
0.940937	0.0230857
0.815943	0.0292927
0.591472	0.0465432
0.647929	0.0446688
0.863568	0.0219457
0.630898	0.067778
0.532009	0.0445909
0.944604	0.0491027
0.933969	0.0239833
0.487702	0.0227746
0.96114	0.0225742
0.795909	0.0237527
0.866457	0.0440298
0.630147	0.0354997
0.63625	0.0420994
0.334118	0.0189074
0.835743	0.0217332
0.0304443	0.146354
0.881813	0.0188576
0.9037	0.0231533
0.442797	0.0424567
0.435696	0.0640965
0.898078	0.0308553
0.311045	0.0621086
0.449605	0.0459623
0.723069	0.0281931
0.578538	0.0507089
0.972332	0.0362626
0.797376	0.0197821
0.37557	0.04646
0.961715	0.0203558
0.846394	0.0560961
0.622956	0.026299
0.443556	0.0700382
1e-04	0
1e-04	0
0.742991	0.0451593
0.252754	0.0415898
0.232508	0.0586996
0.640104	0.0231397
0.986607	0.0222081
0.981416	0.0325522
0.553404	0.0403797
0.631844	0.0537704
0.699991	0.039977
0.681236	0.0935325
0.938656	0.039043
0.774152	0.041452
0.542588	0.0391906
0.712178	0.0744484
0.423678	0.0203642
0.910488	0.0399629
0.746763	0.0348252
0.575229	0.0402859
0.293525	0.0484242
0.94396	0.0323498
0.574809	0.0310767
0.799111	0.0496433
0.519461	0.0373472
0.811452	0.032224
0.902703	0.023369
0.992391	0.0306005
0.913917	0.0451426
0.622747	0.08464
0.735454	0.045428
0.492274	0.0375627
0.969442	0.0231562
0.650564	0.0671613
0.800454	0.0502775
0.450732	0.0219441
0.987182	0.0247034
0.846771	0.0208177
0.872313	0.0365232
0.705453	0.0705321
0.215315	0.0428508
0.418364	0.0426063
0.360723	0.0206518
0.845766	0.0268785
0.89128	0.0556607
0.464674	0.0473571
0.532302	0.0601682
0.471179	0.0404935
0.807366	0.0439618
0.209004	0.0366859
0.493402	0.038394
0.251088	0.0394288
0.53988	0.025432
0.553665	0.0502852
0.696823	0.0721062
0.635582	0.0358382
0.593971	0.0406124
0.65586	0.0521508
0.812261	0.0335082
0.274995	0.0272413
0.936125	0.0370082
0.664961	0.0624422
0.583701	0.0509488
0.593263	0.0550421
0.696513	0.0513186
0.828376	0.0659842
0.68453	0.0313831
0.903502	0.0355548
0.846896	0.0344138
0.214762	0.0358015
0.822259	0.0551421
0.730882	0.0516699
0.800396	0.0402698
0.693714	0.0227921
0.542525	0.0324083
0.140658	0.0329353
0.0937059	0.0445756
0.342503	0.0376327
0.958979	0.0283329
0.499834	0.0673838
0.612963	0.031249
0.546133	0.0431666
0.752288	0.0248696
0.567784	0.0349494
0.76312	0.0416911
0.743938	0.0327297
0.922831	0.0238405
0.606938	0.0266304
0.700302	0.0463529
0.676395	0.0333649
0.720015	0.0551517
0.692879	0.0436375
0.865308	0.0297566
0.699418	0.0233532
0.703967	0.0618315
0.557628	0.0415844
0.853442	0.0632174
0.674805	0.040923
0.728616	0.0282308
0.808387	0.0252751
0.262883	0.0333868
0.247674	0.0369876
0.291261	0.0504427
0.833886	0.0284282
0.815497	0.0305509
0.824639	0.0474986
0.717599	0.037665
0.714241	0.0413932
0.493785	0.0426462
0.471614	0.0459001
0.770657	0.0248908
0.9208	0.0214601
0.692135	0.0315873
0.704956	0.0577363
0.478593	0.0618743
0.870491	0.0532855
0.799695	0.0249818
0.657209	0.0338843
0.639758	0.0358499
0.556527	0.0378283
0.752631	0.0674426
0.634696	0.0218476
0.80211	0.0392648
0.661245	0.0467913
0.858651	0.0231815
0.688542	0.0179727
0.414003	0.0462856
0.417779	0.0669849
0.482102	0.0480631
0.599819	0.0397249
0.415495	0.0404721
0.556003	0.0524001
0.245507	0.0473826
0.778178	0.0527658
0.68032	0.0539813
0.50398	0.0247395
0.822231	0.0301633
0.94686	0.0305802
0.736194	0.0350275
0.599656	0.0795966
0.209133	0.0437735
0.395408	0.0461426
0.51526	0.0396668
0.891629	0.044677
0.661642	0.0413372
0.891006	0.0306791
0.744328	0.04734
0.638826	0.0441188
0.569131	0.0791725
0.352368	0.0636013
0.273342	0.0426659
0.835073	0.0383228
0.426306	0.0385397
0.724632	0.040873
0.716315	0.048293
0.794373	0.0528729
0.916205	0.0446992
0.858573	0.0164388
0.678147	0.0402008
0.886053	0.0328662
0.687787	0.0585122
0.692824	0.0431752
0.582785	0.0533885
0.70659	0.0457025
0.822271	0.0385939
0.890285	0.0390594
0.74315	0.0496005
0.883817	0.0306468
0.815978	0.0423958
0.722638	0.07146
0.584698	0.0544482
0.75016	0.0632576
0.655153	0.0272974
0.481581	0.0480304
0.968047	0.0303712
0.873181	0.0337678
0.686503	0.0513259
0.528886	0.088776
0.419187	0.0412957
0.749655	0.0274233
0.696023	0.0497113
0.592936	0.0461127
0.946265	0.0268289
0.629575	0.0760297
0.363544	0.0211809
0.453695	0.039054
0.925811	0.027107
0.970731	0.0277983
0.69867	0.0425783
0.914756	0.0398657
0.359958	0.0510461
0.40522	0.0302572
0.509392	0.0195833
0.724837	0.0538046
0.890299	0.0212388
0.832542	0.0200694
0.642246	0.0513498
0.969642	0.0301672
0.552487	0.0624009
0.913269	0.0294878
0.520271	0.0675589
0.540078	0.0443011
0.0893103	0.0395899
0.591435	0.0435939
0.642528	0.0188502
0.865677	0.0337019
0.750914	0.0297197
0.722382	0.0662825
0.908933	0.0475882
0.676705	0.0348322
0.615572	0.0263348
0.962545	0.0253269
0.119682	0.0584775
0.436399	0.0449049
0.548168	0.0366013
0.495536	0.0456601
0.558773	0.0546222
0.823725	0.0530907
0.842346	0.0227479
0.69052	0.0324911
0.277337	0.0659518
0.845672	0.0422935
0.95583	0.029765
0.830572	0.0402066
0.50291	0.0385815
0.569677	0.0694647
0.576349	0.0329781
0.446327	0.0392907
0.539793	0.0373426
0.799476	0.0459734
0.551577	0.0616516
0.776493	0.0348774
0.707298	0.0420139
0.551003	0.0393431
0.368164	0.0310127
0.922193	0.0349564
0.48329	0.0440662
0.752633	0.0526469
0.332174	0.0374525
0.711522	0.0285322
0.694217	0.0283387
0.770071	0.0430012
0.693165	0.0436038
0.369599	0.0399541
0.681228	0.0538641
0.578454	0.039012
0.793814	0.0281581
0.327573	0.0571127
0.283385	0.0535649
0.725014	0.044404
0.457311	0.0473227
0.243355	0.0439252
0.641169	0.0558526
0.619131	0.0294484
0.600851	0.0488671
0.219568	0.0379706
0.321146	0.0480608
0.611673	0.0506095
0.579024	0.0694564
0.736702	0.0788055
0.505274	0.050129
0.809405	0.0285711
0.301514	0.0404823
0.824872	0.0308015
0.669812	0.0336148
0.14077	0.0793679
0.330729	0.0390481
0.557701	0.0272063
0.831334	0.0357918
0.293823	0.0701425
0.725631	0.057618
0.893231	0.045312
0.485055	0.0406194
0.899439	0.0332787
0.131074	0.0667861
0.0786488	0.0832289
0.373617	0.0301709
0.30541	0.0470929
0.441666	0.0508849
0.612389	0.0542171
0.752255	0.064882
0.76851	0.0334639
0.888131	0.0289375
0.771953	0.0322988
0.780226	0.0334373
0.16597	0.0288808
0.599005	0.0247649
0.886496	0.0466882
0.974907	0.0274099
0.516089	0.072107
0.4412	0.0397365
0.37067	0.0510944
0.431761	0.0317108
0.791421	0.0351313
0.59192	0.0688181
0.688442	0.0404963
0.878003	0.0325539
0.891978	0.0603257
0.773636	0.0286574
0.866585	0.0380083
0.9203	0.0407812
0.661302	0.0216937
0.271707	0.0531583
0.306798	0.0891928
0.468726	0.0795427
0.690244	0.0285076
0.847085	0.0114416
0.709723	0.0403339
0.946772	0.0223722
0.577611	0.0712466
0.783905	0.035983
0.62138	0.0429469
0.404906	0.0229643
0.0745373	0.141695
0.899619	0.047168
0.69675	0.0446049
0.884995	0.0411094
0.580812	0.0506155
0.490152	0.0756969
0.75517	0.0211932
0.874474	0.0318008
0.912096	0.0208361
0.908996	0.0184097
0.782237	0.0415125
0.722593	0.0425739
0.662155	0.0558609
0.778351	0.0368412
0.747736	0.0342357
0.743128	0.0254294
0.451632	0.0445376
0.472751	0.0282522
0.820538	0.0480911
0.80688	0.0287316
0.674013	0.0810527
0.415074	0.0581102
0.734789	0.035577
0.135077	0.0634221
0.24855	0.0436938
0.525115	0.0344661
0.900381	0.0294975
0.887888	0.0585334
0.0607306	0.0582448
0.672997	0.0604252
0.524593	0.0563217
0.785201	0.0417325
0.838007	0.0265072
0.642455	0.0223396
0.77848	0.0218777
0.797182	0.0526921
0.806738	0.0280468
0.428171	0.0355338
0.856648	0.0257997
0.778507	0.0328379
0.741173	0.046627
0.688098	0.0565325
0.272403	0.0402196
0.494803	0.0330799
0.785274	0.040871
0.442416	0.0954153
0.819712	0.0171657
0.789658	0.0280644
0.585323	0.0539394
0.697912	0.054352
0.647343	0.0250898
0.654402	0.0165395
0.774287	0.0568979
0.969845	0.0277761
0.620627	0.0410296
0.0142753	0.184348
0.895999	0.0419664
0.27562	0.0791618
0.34808	0.0449987
0.230037	0.0458877
0.46307	0.0396298
0.138971	0.0568801
0.594392	0.110209
0.612939	0.0198093
0.135941	0.056366
0.62519	0.0324737
0.55251	0.0429753
0.606681	0.054485
0.758824	0.0341679
0.758903	0.0339318
0.89057	0.0321147
0.482814	0.0635333
0.317859	0.0419181
0.516195	0.0297406
0.782172	0.0309342
0.0436233	0.129268
0.684959	0.0352061
0.192336	0.0683054
0.814091	0.0325974
0.311025	0.031876
0.451295	0.0307616
0.391047	0.0413565
0.70719	0.0201966
0.817497	0.0263176
0.601538	0.0317468
0.749351	0.0613618
0.960456	0.0311772
0.721738	0.0611301
0.136508	0.0472972
0.712597	0.0621245
0.677797	0.0575347
0.296484	0.0448531
0.373187	0.0527546
0.593691	0.0286409
0.600647	0.0321191
0.661261	0.0596499
0.526892	0.0259988
0.423466	0.0463041
0.910387	0.0365716
0.91525	0.0297787
0.682001	0.0299912
0.766681	0.0627788
0.365093	0.0510829
0.396271	0.0316113
0.348199	0.0404574
0.308519	0.0367801
0.745121	0.046188
0.77277	0.0263882
0.636448	0.0315187
0.7745	0.0415194
0.951536	0.0395875
0.931071	0.0454209
0.0915556	0.0640921
0.388011	0.0305078
0.75814	0.0555431
0.530892	0.0358861
0.514669	0.0350282
0.279686	0.0470259
0.661963	0.036263
0.412508	0.0512085
0.551086	0.0454893
0.695984	0.0245576
0.844094	0.0381431
0.571062	0.0250673
0.679567	0.0261851
0.411398	0.0615665
0.664957	0.0239283
0.726484	0.0291718
0.588814	0.039164
0.642281	0.0675334
0.781379	0.0203695
0.86238	0.0382085
0.82952	0.0471299
0.459176	0.0600079
0.756978	0.0402616
0.225615	0.0420855
0.750323	0.0414031
0.866268	0.0347749
0.592948	0.022418
0.652019	0.0470643
0.77253	0.0269424
0.693759	0.0289767
0.776182	0.0478371
0.790602	0.0137692
0.795951	0.0368825
0.724823	0.0298359
0.399735	0.0307827
0.7705	0.0633936
0.752791	0.0622957
0.880373	0.024829
0.00244079	0.00380078
0.528928	0.0386749
0.68627	0.0467676
0.612847	0.0314463
0.674096	0.0577553
0.952557	0.0461445
0.882165	0.0257422
0.77441	0.0297568
0.699224	0.0329314
0.647645	0.0227985
0.876824	0.0263702
0.37186	0.0431456
0.718339	0.0404888
0.109968	0.040049
0.143474	0.0473027
0.792808	0.0190987
0.863614	0.0334588
0.142639	0.0446531
0.397367	0.0521728
0.935119	0.034506
0.929409	0.0464111
0.827824	0.0182593
0.740096	0.0657794
0.943682	0.0254365
0.826115	0.0126959
0.789108	0.0366553
0.630587	0.0602698
0.419643	0.0581784
0.53922	0.0665532
0.496593	0.0407665
0.658946	0.0364755
0.812531	0.0303414
0.839753	0.0491874
0.77221	0.0509595
0.919671	0.0231109
0.390581	0.0398423
0.900004	0.0404381
0.263674	0.0733363
0.5548	0.0391618
0.647022	0.0482382
0.805172	0.0416927
0.608831	0.0226583
0.347293	0.0306372
0.585231	0.028603
0.820425	0.0300676
0.692494	0.0522421
0.640934	0.0378686
0.753385	0.0280767
0.390592	0.0490968
0.882734	0.0326796
0.853352	0.0333456
0.901165	0.0363136
0.398151	0.0318276
0.524678	0.0366297
0.838933	0.0402426
0.301451	0.0337875
0.812975	0.0326868
0.743407	0.027008
0.626683	0.0705833
0.562948	0.0748613
0.92969	0.0488348
0.407134	0.029947
0.304046	0.041888
0.638891	0.0482069
0.630833	0.0337276
0.783695	0.037194
0.307009	0.0272562
0.0864224	0.0249819
0.570211	0.0676483
0.730259	0.0513587
0.781646	0.049179
0.859152	0.0339409
0.794245	0.0319645
0.889349	0.0321695
0.795263	0.0393685
0.914043	0.0272887
0.29052	0.0293189
0.390135	0.0970575
0.941081	0.0257272
0.589241	0.075336
0.539041	0.0286062
0.385634	0.0484105
0.845313	0.0305706
0.349044	0.0935434
0.324087	0.0420765
0.920288	0.0290996
0.82619	0.0237021
0.569295	0.0462159
0.391561	0.0276639
0.688419	0.0336033
0.500299	0.0193175
0.887793	0.0236154
0.718437	0.0652524
0.887169	0.0274244
0.560891	0.0560257
0.830626	0.0669542
0.860001	0.0293405
0.596449	0.0485543
0.596409	0.0424438
0.559118	0.0555252
0.515147	0.0357642
0.134574	0.0505857
0.763242	0.0384895
0.97342	0.0229263
0.410509	0.0283185
0.779593	0.0367783
0.500862	0.0277745
0.837354	0.042797
0.0770567	0.0804219
0.627865	0.036118
0.851865	0.0429997
0.874546	0.0336542
0.462494	0.0307533
0.761494	0.0462504
0.971772	0.0116082
0.808591	0.0482536
0.627127	0.0763366
0.757539	0.0626227
0.575543	0.0263499
0.789359	0.0415081
0.796072	0.0407674
0.572457	0.0732726
0.525412	0.0143752
0.8622	0.0375994
0.834865	0.0290465
0.169624	0.0464073
0.906786	0.0298273
0.827419	0.0552973
0.589856	0.0465876
0.893102	0.0252864
0.771576	0.0316087
0.748841	0.0385328
0.835059	0.0221219
0.615955	0.0372273
0.412891	0.0295954
0.608302	0.0558608
0.753877	0.0332293
0.776101	0.0236068
0.759348	0.0535845
0.660274	0.0171564
0.724089	0.022974
0.343739	0.0375414
0.660834	0.0556914
0.769805	0.0310492
0.389671	0.0525834
0.795544	0.0306422
0.928548	0.0340912
0.722405	0.0392042
0.878965	0.0331316
0.892871	0.0352026
0.980947	0.0306958
0.829226	0.0287222
0.779141	0.0468763
0.62673	0.042188
0.317485	0.0331761
0.258213	0.0493888
0.597371	0.0764515
0.836838	0.0474698
0.594095	0.0199474
0.435482	0.0539624
0.710218	0.0564942
0.628949	0.0562107
0.803312	0.0378287
0.676631	0.033115
0.73869	0.0461012
0.851998	0.0386748
0.442238	0.0457637
0.639606	0.0280298
0.733075	0.0244631
0.00276569	0.0430675
0.476287	0.0435133
0.390782	0.0445979
0.926417	0.0305696
0.910075	0.0318217
0.608734	0.0296897
0.283612	0.0726505
0.64973	0.0390485
0.399186	0.0583131
0.316546	0.0373298
0.892056	0.0382532
0.875922	0.0603902
0.968985	0.0276266
0.84154	0.0329845
0.933687	0.0420573
0.61525	0.0274183
0.707503	0.0275608
0.599823	0.0540322
0.621473	0.0506004
0.717139	0.0277963
0.369211	0.0283801
0.0400536	0.0566089
0.48888	0.0412009
0.524338	0.042123
0.725658	0.0318529
0.861232	0.0474442
0.767241	0.0627625
0.951326	0.0275888
0.511853	0.0438979
0.672722	0.0380848
0.942243	0.0380348
0.750196	0.0259527
0.645389	0.0453254
0.66162	0.0614431
0.842144	0.0394023
0.744221	0.032206
0.591571	0.0294322
0.488622	0.0301062
0.592738	0.0421953
0.786142	0.05989
0.690013	0.0344268
0.757665	0.045034
0.978791	0.0377781
0.757558	0.0516707
0.0229427	0.192034
0.486851	0.025616
0.51498	0.053632
0.387852	0.0456857
0.696931	0.0339431
0.725706	0.0506083
0.644287	0.0458624
0.845783	0.0375073
0.972617	0.0301393
0.324204	0.0349896
0.771233	0.0387431
0.170058	0.0348353
0.510637	0.0407384
0.617435	0.0655294
0.843625	0.0507766
0.9145	0.0368365
0.497519	0.0612598
0.828018	0.0261396
0.697354	0.0249753
0.820654	0.0325216
0.910623	0.0438358
0.752652	0.066631
1e-04	1.21738e-13
0.531116	0.0306876
0.218093	0.0520027
0.0457914	0.00254211
0.648169	0.0424854
0.852149	0.0341371
0.857708	0.0696789
0.890449	0.051111
0.816168	0.0616264
0.78765	0.040969
0.690158	0.0360988
0.705003	0.0479558
0.419795	0.030773
0.592246	0.0192794
0.625158	0.0414081
0.547683	0.0274655
0.913454	0.0277016
0.960561	0.029192
0.915889	0.02116
0.196159	0.0624418
0.579961	0.0290561
0.689736	0.0932155
0.693889	0.0504784
0.102351	0.0634974
0.161003	0.0522599
0.334184	0.0308225
0.298777	0.0235702
0.611558	0.0486819
0.792425	0.0332642
0.961083	0.0298349
0.541289	0.0332776
0.390524	0.0413552
0.700813	0.054858
0.182817	0.0407969
0.689434	0.027111
0.923187	0.0205359
0.505295	0.0413296
0.188984	0.0321126
0.778959	0.025363
0.870457	0.045476
0.488807	0.0401707
0.801997	0.0444273
0.717128	0.0240919
0.70886	0.0243691
0.407503	0.0223686
0.287911	0.0306606
0.514318	0.0390432
0.751899	0.0285447
0.728401	0.084269
0.919791	0.036968
0.709102	0.0297989
0.524903	0.0277671
0.640677	0.0532741
0.423444	0.0387844
0.313115	0.0409317
0.295938	0.0509437
0.501633	0.0218553
0.365749	0.0398968
0.557576	0.0690322
0.668254	0.0413357
0.728823	0.0583154
0.607715	0.127842
0.752398	0.0733937
0.848894	0.0360493
0.78006	0.0358602
0.724171	0.0370874
0.455302	0.0267656
0.265772	0.0528682
0.839364	0.0176452
0.683086	0.0437287
0.551904	0.0352492
0.599876	0.0265998
0.829588	0.0175055
0.321431	0.029265
0.461477	0.0460563
0.804961	0.0504562
0.907624	0.0607488
0.531679	0.0404895
0.440307	0.0507751
0.819927	0.0391673
0.582197	0.036244
0.928287	0.0285891
0.789043	0.0249817
0.561603	0.0319306
0.845282	0.0585074
0.698705	0.0304045
0.548107	0.0325264
0.615132	0.0213743
0.854151	0.0382521
0.302928	0.0285757
0.858551	0.0491581
0.712159	0.054022
0.194119	0.053934
0.912653	0.0216361
0.960222	0.0331276
0.425471	0.0420516
0.642898	0.0543741
0.794935	0.0388339
0.817044	0.0276434
0.594366	0.0334296
0.773856	0.054123
0.355946	0.0355436
0.814496	0.0190709
0.770335	0.0143272
0.554017	0.0318848
0.832414	0.0279144
0.368728	0.0215032
0.694661	0.0333436
0.724585	0.0442465
0.186675	0.0564054
0.378399	0.0410355
0.919001	0.0233613
0.661858	0.0794297
0.729494	0.0322904
0.880044	0.0372378
0.431458	0.0298545
0.740099	0.0215995
0.680986	0.0494326
0.773612	0.0582172
0.639351	0.038958
0.683152	0.0299462
0.543289	0.0488967
0.493753	0.043026
0.731523	0.058725
0.566435	0.041433
0.690452	0.0177636
0.813445	0.0525477
0.678034	0.0523688
0.158926	0.0572949
0.678019	0.0338878
0.315739	0.046964
0.206156	0.0497102
0.418405	0.0338173
0.762493	0.0274543
0.742127	0.0298808
0.748182	0.0518706
0.945895	0.0221856
0.296828	0.0310163
0.525713	0.0836042
0.792397	0.0190289
0.959848	0.0313237
0.413117	0.0568012
0.915316	0.0257353
0.982328	0.0243272
0.802475	0.0379499
0.527775	0.0238199
0.436381	0.0281609
0.554456	0.0277344
0.806798	0.0535244
0.582042	0.0654652
0.740669	0.0203024
0.719926	0.0539987
0.599356	0.0342391
0.913815	0.0402096
0.296693	0.0637339
0.786616	0.04996
0.861172	0.0305823
0.686483	0.0316094
0.458766	0.0175715
0.651573	0.0330403
0.369771	0.0233305
0.770202	0.0426148
0.653845	0.0325329
0.671159	0.0573311
0.661161	0.0450599
0.607044	0.0398648
0.758802	0.0384304
0.738715	0.0799248
0.411583	0.0594009
0.849468	0.0301115
0.578301	0.0432872
0.595437	0.0638554
0.73943	0.0361546
0.444202	0.0600935
0.985159	0.0247363
0.587385	0.0484057
0.66067	0.0310941
0.506334	0.0613046
0.893911	0.0267086
0.37929	0.0422318
0.197689	0.0412348
0.777429	0.0258339
0.383412	0.0279206
0.219898	0.061399
0.774389	0.0248577
0.693823	0.0289627
0.105596	0.0911988
0.779473	0.028825
0.900237	0.0482973
0.543315	0.0259745
0.732358	0.0422466
0.162987	0.0798214
0.439463	0.0566848
0.442273	0.0381741
0.935535	0.0239843
0.128759	0.078987
0.660809	0.0430192
0.633967	0.0418869
0.319939	0.0582637
0.714665	0.0261741
0.832093	0.0462363
0.472954	0.0368757
0.702318	0.0307634
0.866841	0.0239182
0.852019	0.019329
[truncated: 8,001 more rows]

## Sheet: SCSCTS_band4
cos_i	reflectance
0.620309	0.0445985
0.753308	0.0270854
0.739853	0.0565847
0.487016	0.0542323
0.598212	0.0434332
0.635089	0.0395713
0.66843	0.0570995
0.585608	0.0406162
0.740758	0.0382663
0.749816	0.0445832
0.435978	0.0297195
0.23919	0.0333117
0.871957	0.0418296
0.657566	0.0568167
0.57394	0.0677801
0.62444	0.0704595
0.519031	0.0622794
0.53733	0.0613832
0.431901	0.0517304
0.963758	0.0173498
0.229048	0.0284437
0.982186	0.0273677
0.582631	0.060209
0.508079	0.0536305
0.542355	0.0364259
0.409619	0.0461963
0.703202	0.0355905
0.703401	0.063042
0.548818	0.0435912
0.65154	0.037409
0.754001	0.032558
0.482212	0.0394034
0.0719838	0.0451566
0.60612	0.040981
0.58301	0.0506184
0.883706	0.0433563
0.682499	0.0369197
0.349512	0.0322184
0.16434	0.0431641
0.559749	0.0251577
0.887291	0.0211993
0.775122	0.0302428
0.805361	0.0260658
0.598302	0.038284
0.718256	0.0368747
0.474224	0.0367055
0.399213	0.0399572
0.788269	0.0417105
0.763089	0.0716164
0.355876	0.0340509
0.481965	0.0378655
0.851378	0.0312233
0.681422	0.0363483
0.561819	0.0512799
0.50841	0.0469876
0.801942	0.0199803
0.0739412	0.0289799
0.612204	0.0302531
0.77825	0.0388416
0.577549	0.0751144
0.764049	0.03241
0.28671	0.040038
0.552983	0.0487112
0.90718	0.0331967
0.713731	0.0319138
0.780399	0.0414642
0.403926	0.0274349
0.246931	0.0342362
0.574956	0.0461286
0.477305	0.0480133
0.00814545	0.0425508
0.800539	0.0459204
0.738758	0.0256753
0.867304	0.0359473
0.224814	0.0303649
0.159788	0.0494045
0.295625	0.030749
0.336522	0.0401771
0.431181	0.0423284
0.753332	0.0210131
0.501049	0.0469918
0.440327	0.0508726
0.443328	0.0470116
0.789815	0.0525108
0.00254577	0.0335173
0.204258	0.0362625
0.2526	0.0526139
0.847271	0.027761
0.697593	0.0228163
0.589656	0.042857
0.743727	0.0308655
0.675373	0.0358509
0.716656	0.0428094
0.695563	0.0353307
0.624478	0.0361485
0.407126	0.0530837
0.362109	0.0283379
0.772863	0.0488737
0.808115	0.0392138
0.78019	0.0463097
0.525753	0.0686514
0.539455	0.0356383
0.498038	0.0409983
0.978329	0.0225926
0.789706	0.0415018
0.494009	0.0572861
0.508786	0.0781978
0.569266	0.0590459
0.742175	0.0205739
0.753905	0.0232805
0.605547	0.0370146
0.329282	0.0561958
0.749659	0.0480786
0.656548	0.0219493
0.522113	0.0644081
0.497048	0.0874182
0.26104	0.0252975
0.618686	0.039285
0.806654	0.0458679
0.495994	0.0337236
0.608623	0.0589867
0.159899	0.0507987
0.64881	0.0456178
0.422484	0.025278
0.248418	0.0511906
0.285241	0.0281585
0.574519	0.0214839
0.308628	0.0507671
0.646501	0.0468823
0.094139	0.0341138
0.677187	0.0615015
0.924032	0.0241716
1e-04	0.0365736
0.658822	0.0322678
0.789474	0.0448809
0.803068	0.0520985
0.551362	0.0348276
0.344933	0.0242469
0.666232	0.0559227
0.867854	0.0320112
0.71328	0.0492433
0.177796	0.0404665
0.838402	0.0280223
0.345349	0.0337355
0.557435	0.0972923
0.782419	0.0491198
0.526303	0.0469795
0.533071	0.0250244
0.369594	0.0404255
0.485483	0.0305763
0.935188	0.0269219
0.566678	0.0349723
0.741621	0.0334934
0.664605	0.056596
0.734466	0.0494696
0.826776	0.0559735
0.394516	0.0635215
0.30999	0.0522491
0.557726	0.0596502
0.739671	0.0596149
0.895706	0.0377923
0.602082	0.0501205
0.797388	0.0399058
0.498833	0.0638846
0.55077	0.0472962
0.609892	0.0345421
0.440269	0.0391353
0.102343	0.0369916
0.748714	0.0343601
0.991046	0.0292602
0.293665	0.0466296
0.823182	0.0203526
0.851245	0.0234614
0.417944	0.0248577
0.215705	0.0236759
0.561069	0.0352319
0.525888	0.057523
0.569099	0.0431955
0.955747	0.0290018
0.705324	0.0548884
0.66256	0.0338572
0.47845	0.0430183
0.459912	0.0317828
0.911439	0.0432256
0.948737	0.0382186
0.503288	0.0235016
0.187531	0.0474589
0.347842	0.0421313
0.67151	0.0262849
0.500365	0.0611252
0.67211	0.0487686
0.609755	0.0664376
0.533671	0.0440822
0.648575	0.0569356
0.0533304	0.0493398
0.0953102	0.0571622
0.713823	0.0361479
0.896012	0.0386392
0.455003	0.0592529
0.860765	0.0485369
0.432861	0.0430192
0.556998	0.0568174
0.698643	0.0664627
0.384869	0.0363826
0.283826	0.0368493
0.466171	0.0409323
0.687692	0.025156
0.905323	0.0271532
0.926726	0.0346365
0.645141	0.0307255
0.721244	0.0418801
0.527707	0.0613669
0.542347	0.0391325
0.970702	0.0274054
0.430692	0.0519253
0.515475	0.0470374
0.459233	0.0275841
0.282836	0.0292191
0.223312	0.0451808
0.555861	0.0366778
0.552844	0.0645403
0.475621	0.0529825
0.729342	0.0494891
0.720515	0.0743152
0.550879	0.0378251
0.0230106	0.0282371
0.342105	0.039661
0.252423	0.0401282
0.643081	0.0371791
0.305543	0.0264313
0.700479	0.0209774
0.604273	0.0310223
0.675737	0.0751234
0.640986	0.0885632
0.48123	0.0490446
0.827693	0.0534864
1e-04	0.0270038
0.766675	0.0215681
0.339587	0.0314393
0.264888	0.0317328
0.623558	0.0291536
0.402068	0.0529394
0.316476	0.0338811
0.0879307	0.0425377
0.39665	0.0474755
0.566527	0.0442918
0.826405	0.0333765
0.969404	0.0295869
0.432212	0.0533851
0.537411	0.0364898
0.737319	0.0438365
0.856531	0.0418815
0.75945	0.0602708
0.363059	0.0463206
0.544095	0.0399779
0.769787	0.0199887
0.851912	0.0195377
0.552106	0.0414488
0.379373	0.0535678
0.732229	0.037525
0.144244	0.0410409
0.851012	0.0710822
0.853855	0.0336592
0.575622	0.0345158
0.543118	0.0546914
0.65137	0.049761
0.54964	0.0393756
0.722739	0.0407386
0.59351	0.0221091
0.832121	0.0562299
0.602629	0.0328281
0.27241	0.0405115
0.106762	0.0415381
0.701086	0.0642602
0.613255	0.0312052
0.417243	0.0378935
0.472299	0.0386386
0.293434	0.0332434
0.563593	0.0314083
0.797644	0.0232256
0.447704	0.0472199
0.555529	0.0392441
0.705514	0.0456277
0.798038	0.0495845
0.587357	0.0371178
0.244088	0.0259956
0.799637	0.0516371
0.812927	0.0460507
0.874617	0.0274494
0.524421	0.026988
0.70654	0.0279668
0.361532	0.0428173
0.346617	0.0397873
0.603408	0.0358641
0.790296	0.0617177
0.433604	0.0478394
0.581699	0.0557583
0.441608	0.0443554
0.362639	0.0568654
0.808846	0.0298722
0.328873	0.0590365
0.653974	0.0333555
0.40968	0.0452749
0.793029	0.0249776
0.854537	0.0230357
0.8147	0.0606275
0.639583	0.103408
0.729912	0.041985
0.886781	0.0440623
0.820438	0.0605791
0.590068	0.0352945
0.853649	0.0592971
0.270787	0.0282577
0.894108	0.0200101
0.713945	0.0261606
0.431461	0.0375893
0.333615	0.0276595
0.806323	0.0407082
0.217248	0.0388083
0.612474	0.0679909
0.442032	0.0403659
0.889987	0.0222334
0.611729	0.0313651
0.53169	0.0344908
0.349262	0.0559856
0.314079	0.0415654
0.126989	0.0436496
0.485648	0.0360849
0.770751	0.0349564
0.732015	0.0497622
0.545486	0.0309877
0.180077	0.0284494
0.209667	0.037167
0.456593	0.038195
0.58908	0.0382333
0.550425	0.0310038
0.585207	0.0300246
0.774167	0.033958
0.558924	0.0616278
0.757609	0.0565193
0.766746	0.0535047
0.388287	0.0562461
0.373935	0.0516693
0.596377	0.0417245
0.679262	0.0281537
0.397121	0.0270889
0.731446	0.0579215
0.731789	0.045078
0.615463	0.0549833
0.895275	0.0471362
0.870863	0.0419191
0.180835	0.0373252
0.515922	0.0616522
0.0953722	0.0419157
0.325255	0.051935
0.701194	0.0317822
0.422199	0.0246975
0.118855	0.0346872
0.301165	0.0360073
0.371874	0.0339813
0.504786	0.0320276
0.930844	0.0189989
0.211394	0.0255217
0.639485	0.0364529
0.429111	0.0570166
0.531875	0.0697579
0.0671736	0.0392444
0.965638	0.0231815
0.560918	0.0373377
0.499657	0.0593249
0.811841	0.0313201
0.349418	0.0292511
0.823305	0.0245112
0.552324	0.0356054
0.457858	0.0429582
0.629388	0.0598194
0.886081	0.0344329
0.395842	0.0544544
0.700584	0.0598495
0.705623	0.0190959
0.710105	0.0431219
0.501224	0.0527476
0.626626	0.0601292
0.0884614	0.0342072
0.876135	0.0174383
0.722263	0.0917311
0.888765	0.0620369
0.761032	0.0278424
0.523826	0.0479472
0.822322	0.0445318
0.507305	0.0351984
0.0658511	0.0438584
0.628243	0.0646112
0.452558	0.0505535
0.87704	0.0478752
0.434003	0.0719204
0.35654	0.0342267
0.778351	0.0453866
0.690316	0.0331097
0.601842	0.0595751
0.716939	0.0918525
0.664395	0.097882
0.377151	0.038305
0.856761	0.0161817
0.530142	0.0261976
0.711343	0.0533681
0.701143	0.0457055
0.800154	0.0480176
0.80991	0.0535793
0.404058	0.056356
0.60498	0.0370468
0.438876	0.0472573
0.772438	0.0261432
0.482435	0.0438395
0.738695	0.0378709
0.65221	0.0404762
0.71979	0.0423347
0.572476	0.0493514
0.559048	0.0521762
0.748326	0.0875838
0.805882	0.0399066
0.369562	0.0437477
0.832354	0.0145317
0.682791	0.0420466
0.649724	0.0556535
0.588527	0.0499093
0.68568	0.0525534
0.666305	0.0259283
0.667711	0.0296237
0.316631	0.0282054
0.5277	0.0327836
0.75442	0.0501854
0.441403	0.0505204
0.538747	0.0634797
0.597877	0.0714666
0.759699	0.0187977
0.135795	0.0518127
0.815436	0.0332004
0.702966	0.0441677
0.285678	0.0387467
0.373103	0.0312491
0.592188	0.0641216
0.889491	0.0291588
0.358197	0.029934
0.467224	0.053177
0.667743	0.0540521
0.772688	0.0473458
0.729841	0.0637854
0.320051	0.0385641
0.970485	0.0267586
0.560967	0.0429229
0.664489	0.0556913
0.440161	0.0421278
0.507277	0.0663055
0.681322	0.0307984
0.738417	0.0399378
0.791144	0.113602
0.389193	0.0529535
0.203001	0.0448809
0.434992	0.0456589
0.854411	0.0303437
0.796508	0.0325808
0.880446	0.0785834
0.841329	0.0494356
0.7052	0.0215885
0.690186	0.0271236
0.68884	0.0416946
0.643489	0.046863
0.741943	0.037977
0.638112	0.0443397
0.42049	0.0464202
0.854192	0.0353452
0.785734	0.0481409
0.792941	0.0529457
0.565185	0.0478185
0.0893773	0.0830117
0.452021	0.0328264
0.84943	0.0246659
0.316289	0.0809017
0.63556	0.0547859
0.593484	0.0583152
0.661742	0.0267999
0.516356	0.0483798
0.915392	0.0327971
0.77192	0.0330562
0.449646	0.0667906
0.337309	0.0365633
0.163792	0.032105
0.707042	0.0244475
0.424175	0.0269707
0.583047	0.0287974
0.693916	0.0312724
0.479735	0.0430061
0.787163	0.044207
0.934526	0.0282342
0.520173	0.0277288
0.849936	0.0340793
0.773159	0.0823707
0.80039	0.0231282
0.785512	0.0308838
0.89589	0.0382319
0.449978	0.0367377
0.446429	0.036657
0.509854	0.0473856
0.622591	0.0484322
0.810992	0.0474173
0.954836	0.0309991
0.958375	0.0318478
0.860054	0.0243827
0.913139	0.0258755
0.509221	0.0386179
0.574079	0.0489342
0.290061	0.0241059
0.66517	0.0296552
0.800342	0.0344074
0.683309	0.0352814
0.462637	0.0260906
0.577569	0.0272151
0.589471	0.0511513
0.854853	0.0401081
0.57728	0.047019
0.823507	0.0429773
0.312426	0.0427289
0.27857	0.0339477
0.959674	0.0198779
0.609177	0.0340006
0.65694	0.0442613
0.625364	0.0408601
0.606355	0.0459063
0.966093	0.0259312
0.0417901	0.0394546
0.541553	0.0369956
0.258979	0.0357049
0.514335	0.0315753
0.701682	0.0455335
0.589683	0.0503096
0.630831	0.037043
0.845594	0.0372119
0.581859	0.0539991
0.538945	0.045354
0.597643	0.0443698
0.850048	0.0168407
0.656481	0.015646
0.44457	0.0295998
0.650549	0.0414455
0.749022	0.0415295
0.970411	0.0342782
0.535741	0.0471
0.573603	0.0600638
0.843661	0.0400938
0.362216	0.0328378
0.550973	0.0481266
0.823252	0.0163696
0.596135	0.0333333
0.830011	0.0352018
0.543853	0.0283335
0.567278	0.0531239
0.693093	0.0539242
0.601669	0.0285155
0.928328	0.0475419
0.678977	0.0361847
0.490792	0.0475533
0.331231	0.0457355
0.807044	0.0184862
0.958757	0.0168804
0.314509	0.0303659
0.314341	0.0348224
0.64408	0.0381954
0.748225	0.0225018
0.00533369	0.0335164
0.0502419	0.039066
0.695022	0.068572
0.0770596	0.0383053
0.737463	0.0550712
0.687685	0.0647158
0.559285	0.0465793
0.871407	0.0381399
0.989038	0.0207759
0.713632	0.0373371
0.718825	0.0212669
0.706856	0.0433209
0.398674	0.0482552
0.607711	0.0674737
0.721783	0.0559808
0.676643	0.0355793
0.467755	0.0647491
0.897621	0.0414225
0.478413	0.0456017
0.721166	0.0393807
0.832939	0.0365159
0.223369	0.0421421
0.458495	0.0290967
0.580429	0.026309
0.354906	0.0418256
0.834107	0.0181705
0.544326	0.0649542
0.78261	0.0277305
0.859358	0.0298057
0.702681	0.0552301
0.621555	0.02976
0.758059	0.0482303
0.591331	0.0876779
0.279141	0.0375027
0.550394	0.0549747
0.510745	0.0382656
0.557354	0.0187328
0.248139	0.0552139
0.739483	0.0375421
0.759272	0.0328838
0.919078	0.0399075
0.954619	0.0241091
0.603566	0.0541533
0.753903	0.0475469
0.363246	0.0772542
0.120921	0.0240328
0.558921	0.0338032
0.734446	0.0577936
0.818136	0.0324917
0.346357	0.0445073
0.684975	0.0315991
0.847126	0.0384741
0.692813	0.0291578
0.642369	0.0452189
0.708011	0.0266893
0.515881	0.0234924
0.497082	0.0226495
0.338734	0.0337432
0.439576	0.0454062
0.387233	0.0571543
0.590643	0.0488963
0.457151	0.0239746
0.5588	0.0548214
0.507876	0.0381364
0.71632	0.0625105
0.945425	0.0474441
0.708423	0.044468
0.400188	0.0321542
0.0829263	0.035378
0.774541	0.0209482
0.750875	0.0315576
0.476586	0.0574905
0.520243	0.0514845
0.54534	0.0684499
0.385644	0.0528375
0.918968	0.029221
0.680979	0.0712041
0.595612	0.0352187
0.320729	0.0404575
0.516931	0.044873
0.835747	0.0453733
0.46813	0.0486069
0.742995	0.0191552
0.549501	0.0323624
0.816016	0.0298468
0.539502	0.0537389
0.698395	0.065623
0.336937	0.0656823
0.568357	0.0436858
0.809265	0.0158858
0.44626	0.0389894
0.496828	0.022916
0.334443	0.0419332
0.388015	0.0222149
0.153669	0.0295111
0.129648	0.0419472
0.0569439	0.0372668
0.450007	0.0422684
0.593558	0.0564503
0.68536	0.0791212
0.285198	0.0302508
0.933498	0.0251639
0.435422	0.0362884
0.839805	0.0199599
0.738716	0.0260442
0.517777	0.044597
0.676928	0.0877413
0.388705	0.0463366
0.137805	0.0357796
0.81736	0.0706058
0.518023	0.0471504
0.758902	0.0813418
0.346734	0.03524
0.868507	0.050547
0.415646	0.0493226
0.828591	0.0240442
0.624118	0.0251129
0.54157	0.0336241
0.741233	0.0259282
0.638756	0.038033
0.834839	0.0528807
0.8283	0.0640428
0.489897	0.0390022
0.337724	0.0413148
0.44938	0.0384043
0.164303	0.0389495
0.757181	0.0705571
0.522684	0.0382187
0.648911	0.0555403
0.796848	0.0361108
0.392544	0.0433942
0.59338	0.038811
0.866771	0.0270733
0.224334	0.0467844
0.588166	0.0443696
0.556637	0.0237208
0.709395	0.0261724
0.501818	0.0334705
0.596869	0.0631856
0.906343	0.0385353
0.821301	0.0350773
0.898648	0.0299173
0.637194	0.0424717
0.639452	0.0450909
0.66871	0.0227918
0.393206	0.0383432
0.594903	0.0490191
0.859321	0.035586
0.902286	0.0278638
0.296286	0.039154
0.632482	0.0793304
0.576113	0.0529645
0.758039	0.0365019
0.693136	0.033442
0.907814	0.0233095
0.577282	0.0219447
0.466443	0.026491
0.731575	0.0710141
0.736204	0.0462052
0.80263	0.0255693
1e-04	0.0390712
0.608222	0.0364885
0.732101	0.0423403
0.547343	0.0274098
0.839596	0.0538552
0.829759	0.0527871
0.57011	0.0467588
0.342236	0.0564195
0.330642	0.0277752
0.9173	0.0243215
0.534964	0.0322691
0.14601	0.0306554
0.453261	0.0406327
0.537768	0.0421758
0.46616	0.0722287
0.942138	0.0339324
0.320497	0.0604577
0.434332	0.043435
0.829942	0.0452326
0.516116	0.0443265
0.376401	0.0492337
0.683742	0.0411459
0.621289	0.0406648
0.582085	0.0504002
0.497194	0.0593194
0.988038	0.0244834
0.689698	0.0390271
0.740788	0.0386525
0.557547	0.074967
0.0140937	0.0219901
0.681522	0.023016
0.755837	0.0374635
0.932233	0.0254735
0.234905	0.0237465
0.464344	0.0289158
0.59634	0.0480617
0.63452	0.0480578
0.1657	0.0304144
0.646549	0.0276277
0.391014	0.0335063
0.668531	0.0486998
0.665722	0.0439069
0.524335	0.0394185
0.522928	0.051027
0.695599	0.0406668
0.947474	0.0401048
0.656535	0.031604
0.915181	0.0372655
0.666241	0.0576393
0.633166	0.0548493
0.651703	0.0598169
0.886796	0.0260436
0.587693	0.0315159
0.966826	0.0217634
0.759246	0.0346556
0.720921	0.0347327
0.576927	0.0369395
0.747269	0.0475972
0.000479574	0.0173899
0.555692	0.0296103
0.888097	0.0369199
0.781987	0.0468699
0.88678	0.0410071
0.197904	0.021125
0.568109	0.0165859
0.16963	0.0263423
0.630979	0.0247799
0.594714	0.0376055
0.386002	0.0973786
0.346287	0.0254848
0.572824	0.0657427
0.693049	0.0716294
0.864612	0.0410988
0.84263	0.0603372
0.563853	0.025859
0.838756	0.0551603
0.279201	0.0507756
0.900633	0.0331537
0.80726	0.0497825
0.968087	0.0269801
0.503991	0.0713713
0.511803	0.0246633
0.521588	0.0237034
0.605636	0.0257866
0.878803	0.0399658
0.634412	0.0464512
0.391072	0.0411878
0.647068	0.0551806
0.930117	0.0193479
0.866374	0.0385922
0.868756	0.0266309
0.18639	0.0579312
0.503274	0.035912
0.902245	0.0229344
0.752666	0.0490893
0.594108	0.0475433
0.561703	0.0668294
0.577576	0.0418882
0.311878	0.0434648
0.68002	0.0550557
0.916553	0.0264172
0.320884	0.0471798
0.554887	0.0416659
0.168873	0.038033
0.114309	0.0291882
0.419793	0.0302256
0.511912	0.0256696
0.576674	0.0313609
0.507565	0.0193891
0.899071	0.032206
0.594975	0.0584032
0.601142	0.0498766
0.198751	0.0319685
0.592654	0.107507
0.448203	0.0357647
0.101852	0.0362872
0.753034	0.0383182
0.917279	0.0231959
0.586638	0.0249104
0.313046	0.0317876
0.656539	0.0500439
0.565491	0.0378953
0.688825	0.0602094
0.529076	0.0533682
0.680364	0.0384275
0.74292	0.0413158
0.696089	0.0376342
0.27601	0.0335616
0.162922	0.028025
0.55819	0.0216712
0.492436	0.0272369
0.778768	0.0306925
0.609134	0.0587724
0.58202	0.0597264
0.802799	0.0350837
0.780783	0.051079
0.387514	0.0332416
0.479501	0.0452288
0.379372	0.0262084
0.20914	0.0385012
0.915645	0.0236864
0.667026	0.0316417
0.91645	0.0446645
0.586225	0.0696185
0.162341	0.0383293
0.817786	0.0380259
0.814585	0.0229196
0.703191	0.0486293
0.775602	0.0495693
0.68988	0.0447452
0.888331	0.0251959
0.673749	0.0215429
0.771928	0.0287206
0.309946	0.0276638
0.505144	0.0265009
0.653295	0.0376322
0.132767	0.0386063
0.860638	0.0188308
0.702166	0.0548136
0.558666	0.0482865
0.555269	0.0327516
0.843012	0.0274821
0.461001	0.0404015
0.362656	0.0316698
0.600976	0.0581218
0.685974	0.06156
0.62836	0.0560336
0.947815	0.0285001
0.751075	0.0279874
0.553354	0.0231574
0.690122	0.0296345
0.646788	0.0589451
0.536677	0.056926
0.72025	0.0410443
0.835286	0.0448333
0.342723	0.0403966
0.823678	0.0370926
0.603681	0.0241721
0.717042	0.0587659
0.725074	0.0365897
0.552533	0.0421226
0.60048	0.0511512
0.852338	0.0366543
0.825546	0.0259533
0.778946	0.023824
0.513216	0.0373151
0.812149	0.0330316
0.627145	0.0417951
0.717145	0.0288087
0.578888	0.079034
0.494847	0.0501095
0.982598	0.032746
0.299115	0.0359987
0.520369	0.0547239
1e-04	0.0301399
0.647424	0.060038
0.34224	0.0645191
0.417368	0.0249462
0.408754	0.0279366
0.837899	0.0275146
0.555923	0.0258448
0.935962	0.0321808
0.618303	0.0379736
0.395582	0.0337574
0.7853	0.0467065
0.0304984	0.0308938
0.756958	0.0384602
0.510188	0.0537928
0.466944	0.0504678
0.462606	0.022816
0.968519	0.0253848
0.68641	0.0260344
0.65433	0.0392537
0.555361	0.0532088
0.516133	0.0635236
0.432639	0.0396707
0.314779	0.0254357
0.859283	0.0228586
0.785014	0.0235768
0.671441	0.0280114
0.514492	0.0411291
0.678591	0.0274896
0.80818	0.0240255
0.685156	0.040787
0.593495	0.0721454
0.5264	0.0495206
0.747559	0.0232969
0.631855	0.0364966
0.559908	0.0332023
0.90837	0.0383566
0.20987	0.0362386
0.568268	0.0514641
0.44417	0.0519125
0.461205	0.0369553
0.492461	0.0276177
0.640148	0.0435334
0.722178	0.0438166
0.393587	0.0257491
0.123256	0.0290053
0.664214	0.0371378
0.471683	0.0532027
0.537204	0.0495718
0.538738	0.0483974
0.336292	0.0392285
0.441024	0.0482435
0.458789	0.0620632
0.69275	0.0409295
0.199965	0.0420829
0.180289	0.0314257
0.378753	0.0248098
0.408711	0.0573975
0.561651	0.0442121
0.835815	0.0399553
0.696621	0.0446394
0.79898	0.0267305
0.156483	0.0306776
0.857203	0.0257337
0.784212	0.028437
0.450601	0.0419289
0.259768	0.0320869
0.406502	0.0303021
0.533242	0.0210231
0.517461	0.0283971
0.449358	0.0447356
0.508321	0.04782
0.395673	0.0372524
0.542227	0.0247013
0.940456	0.0236593
0.413403	0.0421825
0.59187	0.0481912
0.44252	0.0523524
0.958377	0.0243421
0.65171	0.0362814
0.684285	0.0441483
0.330006	0.0304485
0.869862	0.0258293
0.785008	0.0614694
0.770336	0.062633
0.70537	0.044778
0.684781	0.0918581
0.279657	0.0273682
0.939766	0.0191053
0.731445	0.0344015
0.676625	0.05391
0.410169	0.0315844
0.876914	0.0317688
0.715487	0.0448266
0.605401	0.0335125
0.265875	0.0345594
0.693874	0.0508719
0.703669	0.0541546
0.541853	0.0501093
0.313081	0.0448464
0.803426	0.0184944
0.894795	0.0195289
0.884455	0.0276084
0.891442	0.0221498
0.524217	0.0564513
0.538707	0.07
0.854471	0.0360153
0.801718	0.0457059
0.328767	0.0909958
0.668301	0.0441069
0.326578	0.057283
0.571101	0.0355158
0.849509	0.0277362
0.528426	0.0280747
0.670745	0.0298881
0.704307	0.0271807
0.248078	0.0465543
0.663346	0.0828274
0.568905	0.0434781
0.899369	0.0284619
0.88675	0.0551409
0.971115	0.04065
0.699751	0.0545274
0.838779	0.0241353
0.600193	0.0306529
0.721525	0.0727295
0.334186	0.0432951
0.405759	0.0543698
0.975646	0.0275024
0.947661	0.027732
0.635391	0.0367845
0.817238	0.0236218
0.485305	0.0466499
0.874906	0.0337367
0.573877	0.0371125
0.867411	0.0256961
0.37451	0.0441747
0.846412	0.031548
0.935059	0.0250672
0.85926	0.0281613
0.940937	0.0230857
0.815943	0.0292927
0.591472	0.0465432
0.647929	0.0446688
0.863568	0.0219457
0.630898	0.067778
0.532009	0.0445909
0.944604	0.0491027
0.933969	0.0239833
0.487702	0.0180898
0.96114	0.0225742
0.795909	0.0237527
0.866457	0.0440298
0.630147	0.0354997
0.63625	0.0420994
0.334118	0.0370128
0.835743	0.0217332
0.0304443	0.0364589
0.881813	0.0188576
0.9037	0.0231533
0.442797	0.0416116
0.435696	0.0640965
0.898078	0.0308553
0.311045	0.0621086
0.449605	0.0339142
0.723069	0.0281931
0.578538	0.0507089
0.972332	0.0362626
0.797376	0.0197821
0.37557	0.0420429
0.961715	0.0203558
0.846394	0.0560961
0.622956	0.026299
0.443556	0.0700382
1e-04	0.0289333
1e-04	0.0370539
0.742991	0.0451593
0.252754	0.0440634
0.232508	0.0472909
0.640104	0.0231397
0.986607	0.0222081
0.981416	0.0325522
0.553404	0.0403797
0.631844	0.0537704
0.699991	0.039977
0.681236	0.0935325
0.938656	0.039043
0.774152	0.041452
0.542588	0.0364374
0.712178	0.0744484
0.423678	0.0191544
0.910488	0.0399629
0.746763	0.0348252
0.575229	0.0402859
0.293525	0.0484242
0.94396	0.0323498
0.574809	0.0310767
0.799111	0.0496433
0.519461	0.0373472
0.811452	0.032224
0.902703	0.023369
0.992391	0.0306005
0.913917	0.0451426
0.622747	0.08464
0.735454	0.045428
0.492274	0.0323768
0.969442	0.0231562
0.650564	0.0671613
0.800454	0.0502775
0.450732	0.0219441
0.987182	0.0247034
0.846771	0.0208177
0.872313	0.0365232
0.705453	0.0705321
0.215315	0.0419498
0.418364	0.0356219
0.360723	0.0371248
0.845766	0.0268785
0.89128	0.0556607
0.464674	0.0432766
0.532302	0.0601682
0.471179	0.0404935
0.807366	0.0439618
0.209004	0.0397059
0.493402	0.038394
0.251088	0.0396567
0.53988	0.0274775
0.553665	0.0502852
0.696823	0.0721062
0.635582	0.0358382
0.593971	0.0406482
0.65586	0.0521508
0.812261	0.0335082
0.274995	0.0247893
0.936125	0.0370082
0.664961	0.0624422
0.583701	0.0509488
0.593263	0.0550421
0.696513	0.0513186
0.828376	0.0659842
0.68453	0.0313831
0.903502	0.0355548
0.846896	0.0344138
0.214762	0.0369621
0.822259	0.0551421
0.730882	0.0516699
0.800396	0.0402698
0.693714	0.0227921
0.542525	0.0324083
0.140658	0.0274414
0.0937059	0.0341402
0.342503	0.0296691
0.958979	0.0283329
0.499834	0.0673838
0.612963	0.031249
0.546133	0.0431666
0.752288	0.0248696
0.567784	0.0349494
0.76312	0.0416911
0.743938	0.0327297
0.922831	0.0238405
0.606938	0.0266304
0.700302	0.0463529
0.676395	0.0333649
0.720015	0.0551517
0.692879	0.0436375
0.865308	0.0297566
0.699418	0.0233532
0.703967	0.0618315
0.557628	0.0415844
0.853442	0.0632174
0.674805	0.040923
0.728616	0.0282308
0.808387	0.0252751
0.262883	0.0412321
0.247674	0.0380569
0.291261	0.0441393
0.833886	0.0284282
0.815497	0.0305509
0.824639	0.0474986
0.717599	0.037665
0.714241	0.0413932
0.493785	0.0426462
0.471614	0.0498932
0.770657	0.0248908
0.9208	0.0214601
0.692135	0.0315873
0.704956	0.0577363
0.478593	0.0618743
0.870491	0.0532855
0.799695	0.0249818
0.657209	0.0338843
0.639758	0.0358499
0.556527	0.0378283
0.752631	0.0674426
0.634696	0.0231268
0.80211	0.0392648
0.661245	0.0467913
0.858651	0.0231815
0.688542	0.0179727
0.414003	0.039147
0.417779	0.0466034
0.482102	0.0382137
0.599819	0.0397249
0.415495	0.0404721
0.556003	0.0616282
0.245507	0.0411047
0.778178	0.0527658
0.68032	0.0539813
0.50398	0.0279874
0.822231	0.0301633
0.94686	0.0305802
0.736194	0.0350275
0.599656	0.0795966
0.209133	0.0372555
0.395408	0.0388886
0.51526	0.0396668
0.891629	0.044677
0.661642	0.0413372
0.891006	0.0306791
0.744328	0.04734
0.638826	0.0441188
0.569131	0.0791725
0.352368	0.0636013
0.273342	0.0377809
0.835073	0.0383228
0.426306	0.0310867
0.724632	0.040873
0.716315	0.048293
0.794373	0.0528729
0.916205	0.0446992
0.858573	0.0164388
0.678147	0.0402008
0.886053	0.0328662
0.687787	0.0585122
0.692824	0.0431752
0.582785	0.0533885
0.70659	0.0457025
0.822271	0.0385939
0.890285	0.0390594
0.74315	0.0496005
0.883817	0.0306468
0.815978	0.0423958
0.722638	0.07146
0.584698	0.0544482
0.75016	0.0632576
0.655153	0.0272974
0.481581	0.041214
0.968047	0.0303712
0.873181	0.0337678
0.686503	0.0513259
0.528886	0.0920594
0.419187	0.0412957
0.749655	0.0274233
0.696023	0.0497113
0.592936	0.0461127
0.946265	0.0268289
0.629575	0.0760297
0.363544	0.0396088
0.453695	0.0401829
0.925811	0.027107
0.970731	0.0277983
0.69867	0.0425783
0.914756	0.0398657
0.359958	0.0510461
0.40522	0.0212564
0.509392	0.038683
0.724837	0.0538046
0.890299	0.0212388
0.832542	0.0200694
0.642246	0.0513498
0.969642	0.0301672
0.552487	0.0624009
0.913269	0.0294878
0.520271	0.0675589
0.540078	0.0443011
0.0893103	0.037211
0.591435	0.0435939
0.642528	0.0287395
0.865677	0.0337019
0.750914	0.0297197
0.722382	0.0662825
0.908933	0.0475882
0.676705	0.0348322
0.615572	0.0263348
0.962545	0.0253269
0.119682	0.0324061
0.436399	0.0368665
0.548168	0.0371667
0.495536	0.0456601
0.558773	0.0546222
0.823725	0.0530907
0.842346	0.0227479
0.69052	0.0324911
0.277337	0.0489468
0.845672	0.0422935
0.95583	0.029765
0.830572	0.0402066
0.50291	0.0385815
0.569677	0.071775
0.576349	0.0329781
0.446327	0.0322738
0.539793	0.0373426
0.799476	0.0459734
0.551577	0.0616516
0.776493	0.0348774
0.707298	0.0420139
0.551003	0.0393431
0.368164	0.0312079
0.922193	0.0349564
0.48329	0.0440662
0.752633	0.0526469
0.332174	0.0410166
0.711522	0.0285322
0.694217	0.0283387
0.770071	0.0430012
0.693165	0.0436038
0.369599	0.0399541
0.681228	0.0538641
0.578454	0.039012
0.793814	0.0281581
0.327573	0.0323473
0.283385	0.0535649
0.725014	0.044404
0.457311	0.0473227
0.243355	0.0422295
0.641169	0.0558526
0.619131	0.0294484
0.600851	0.0488671
0.219568	0.0376105
0.321146	0.0422704
0.611673	0.0506095
0.579024	0.0694564
0.736702	0.0788055
0.505274	0.0459236
0.809405	0.0285711
0.301514	0.0410846
0.824872	0.0308015
0.669812	0.0336148
0.14077	0.0366678
0.330729	0.0390481
0.557701	0.0236109
0.831334	0.0357918
0.293823	0.0423672
0.725631	0.057618
0.893231	0.045312
0.485055	0.0356425
0.899439	0.0332787
0.131074	0.0234408
0.0786488	0.0274576
0.373617	0.0354416
0.30541	0.0470344
0.441666	0.0462706
0.612389	0.0542171
0.752255	0.064882
0.76851	0.0334639
0.888131	0.0289375
0.771953	0.0322988
0.780226	0.0334373
0.16597	0.032927
0.599005	0.0247649
0.886496	0.0466882
0.974907	0.0274099
0.516089	0.0634094
0.4412	0.0397365
0.37067	0.0510944
0.431761	0.0390922
0.791421	0.0351313
0.59192	0.0688181
0.688442	0.0404963
0.878003	0.0325539
0.891978	0.0603257
0.773636	0.0286574
0.866585	0.0380083
0.9203	0.0407812
0.661302	0.0216937
0.271707	0.0531583
0.306798	0.0891928
0.468726	0.0795427
0.690244	0.0285076
0.847085	0.0158449
0.709723	0.0403339
0.946772	0.0223722
0.577611	0.0712466
0.783905	0.035983
0.62138	0.0429469
0.404906	0.044207
0.0745373	0.141695
0.899619	0.047168
0.69675	0.0446049
0.884995	0.0411094
0.580812	0.0506155
0.490152	0.0580018
0.75517	0.0211932
0.874474	0.0318008
0.912096	0.0208361
0.908996	0.0184097
0.782237	0.0415125
0.722593	0.0425739
0.662155	0.0558609
0.778351	0.0368412
0.747736	0.0342357
0.743128	0.0254294
0.451632	0.0408192
0.472751	0.0247612
0.820538	0.0480911
0.80688	0.0287316
0.674013	0.0810527
0.415074	0.0597111
0.734789	0.035577
0.135077	0.02737
0.24855	0.0436938
0.525115	0.0344661
0.900381	0.0294975
0.887888	0.0585334
0.0607306	0.0304657
0.672997	0.0604252
0.524593	0.055453
0.785201	0.0417325
0.838007	0.0265072
0.642455	0.0223396
0.77848	0.0218777
0.797182	0.0526921
0.806738	0.0280468
0.428171	0.0355338
0.856648	0.0257997
0.778507	0.0328379
0.741173	0.046627
0.688098	0.0565325
0.272403	0.0383384
0.494803	0.0296643
0.785274	0.040871
0.442416	0.0819
0.819712	0.0171657
0.789658	0.0280644
0.585323	0.0539394
0.697912	0.054352
0.647343	0.0250898
0.654402	0.0165395
0.774287	0.0568979
0.969845	0.0277761
0.620627	0.0410296
0.0142753	0.0340071
0.895999	0.0419664
0.27562	0.0474808
0.34808	0.0449987
0.230037	0.0491002
0.46307	0.0345207
0.138971	0.040745
0.594392	0.110209
0.612939	0.0222933
0.135941	0.026927
0.62519	0.0324737
0.55251	0.0429753
0.606681	0.054485
0.758824	0.0341679
0.758903	0.0339318
0.89057	0.0321147
0.482814	0.0635333
0.317859	0.0419181
0.516195	0.0313364
0.782172	0.0309342
0.0436233	0.0359473
0.684959	0.0352061
0.192336	0.0683054
0.814091	0.0325974
0.311025	0.0262354
0.451295	0.0246655
0.391047	0.0326043
0.70719	0.0201966
0.817497	0.0263176
0.601538	0.0326004
0.749351	0.0613618
0.960456	0.0311772
0.721738	0.0611301
0.136508	0.0193995
0.712597	0.0621245
0.677797	0.0575347
0.296484	0.0306043
0.373187	0.0527546
0.593691	0.0286409
0.600647	0.0321191
0.661261	0.0596499
0.526892	0.0259988
0.423466	0.0401042
0.910387	0.0365716
0.91525	0.0297787
0.682001	0.0299912
0.766681	0.0627788
0.365093	0.0510829
0.396271	0.0316113
0.348199	0.0276815
0.308519	0.0390762
0.745121	0.046188
0.77277	0.0263882
0.636448	0.0315187
0.7745	0.0415194
0.951536	0.0395875
0.931071	0.0454209
0.0915556	0.0405375
0.388011	0.0305078
0.75814	0.0555431
0.530892	0.0358861
0.514669	0.0350282
0.279686	0.0385317
0.661963	0.036263
0.412508	0.0512085
0.551086	0.0454893
0.695984	0.0245576
0.844094	0.0381431
0.571062	0.0250673
0.679567	0.0261851
0.411398	0.0615665
0.664957	0.0239283
0.726484	0.0291718
0.588814	0.039164
0.642281	0.0675334
0.781379	0.0203695
0.86238	0.0382085
0.82952	0.0471299
0.459176	0.0600079
0.756978	0.0402616
0.225615	0.0420855
0.750323	0.0414031
0.866268	0.0347749
0.592948	0.022418
0.652019	0.0470643
0.77253	0.0269424
0.693759	0.0289767
0.776182	0.0478371
0.790602	0.0137692
0.795951	0.0368825
0.724823	0.0298359
0.399735	0.029246
0.7705	0.0633936
0.752791	0.0622957
0.880373	0.024829
0.00244079	0.034233
0.528928	0.0386749
0.68627	0.0467676
0.612847	0.039723
0.674096	0.0577553
0.952557	0.0461445
0.882165	0.0257422
0.77441	0.0297568
0.699224	0.0329314
0.647645	0.0227985
0.876824	0.0263702
0.37186	0.0431456
0.718339	0.0404888
0.109968	0.0365453
0.143474	0.034401
0.792808	0.0190987
0.863614	0.0334588
0.142639	0.0358292
0.397367	0.0490544
0.935119	0.034506
0.929409	0.0464111
0.827824	0.0182593
0.740096	0.0657794
0.943682	0.0254365
0.826115	0.0126959
0.789108	0.0366553
0.630587	0.0602698
0.419643	0.0513193
0.53922	0.0665532
0.496593	0.0407665
0.658946	0.0364755
0.812531	0.0303414
0.839753	0.0491874
0.77221	0.0509595
0.919671	0.0231109
0.390581	0.0398423
0.900004	0.0404381
0.263674	0.0428375
0.5548	0.0391618
0.647022	0.0482382
0.805172	0.0416927
0.608831	0.0226583
0.347293	0.0353335
0.585231	0.028603
0.820425	0.0300676
0.692494	0.0522421
0.640934	0.0378686
0.753385	0.0280767
0.390592	0.0490968
0.882734	0.0326796
0.853352	0.0333456
0.901165	0.0363136
0.398151	0.0277406
0.524678	0.0366297
0.838933	0.0402426
0.301451	0.0271171
0.812975	0.0326868
0.743407	0.027008
0.626683	0.0705833
0.562948	0.0767353
0.92969	0.0488348
0.407134	0.033219
0.304046	0.041888
0.638891	0.0482069
0.630833	0.0337276
0.783695	0.037194
0.307009	0.0306767
0.0864224	0.0569679
0.570211	0.0676483
0.730259	0.0513587
0.781646	0.049179
0.859152	0.0339409
0.794245	0.0319645
0.889349	0.0321695
0.795263	0.0393685
0.914043	0.0272887
0.29052	0.0285568
0.390135	0.0970575
0.941081	0.0257272
0.589241	0.075336
0.539041	0.0286062
0.385634	0.0456433
0.845313	0.0305706
0.349044	0.0528642
0.324087	0.0361514
0.920288	0.0290996
0.82619	0.0237021
0.569295	0.0462159
0.391561	0.0263834
0.688419	0.0336033
0.500299	0.0181605
0.887793	0.0236154
0.718437	0.0652524
0.887169	0.0274244
0.560891	0.0560257
0.830626	0.0669542
0.860001	0.0293405
0.596449	0.0485543
0.596409	0.0424438
0.559118	0.0555252
0.515147	0.0357642
0.134574	0.0346967
0.763242	0.0384895
0.97342	0.0229263
0.410509	0.0198826
0.779593	0.0367783
0.500862	0.0295237
0.837354	0.042797
0.0770567	0.0349231
0.627865	0.036118
0.851865	0.0429997
0.874546	0.0336542
0.462494	0.0307533
0.761494	0.0462504
0.971772	0.0116082
0.808591	0.0482536
0.627127	0.0763366
0.757539	0.0626227
0.575543	0.0263499
0.789359	0.0415081
0.796072	0.0407674
0.572457	0.0732726
0.525412	0.0148345
0.8622	0.0375994
0.834865	0.0290465
0.169624	0.0398364
0.906786	0.0298273
0.827419	0.0552973
0.589856	0.0465876
0.893102	0.0252864
0.771576	0.0316087
0.748841	0.0385328
0.835059	0.0221219
0.615955	0.0372273
0.412891	0.0246668
0.608302	0.0558608
0.753877	0.0332293
0.776101	0.0236068
0.759348	0.0535845
0.660274	0.0171564
0.724089	0.022974
0.343739	0.0375414
0.660834	0.0556914
0.769805	0.0310492
0.389671	0.0525834
0.795544	0.0306422
0.928548	0.0340912
0.722405	0.0392042
0.878965	0.0331316
0.892871	0.0352026
0.980947	0.0306958
0.829226	0.0287222
0.779141	0.0468763
0.62673	0.041709
0.317485	0.0250973
0.258213	0.0500063
0.597371	0.0764515
0.836838	0.0474698
0.594095	0.0199474
0.435482	0.0561972
0.710218	0.0564942
0.628949	0.0562107
0.803312	0.0378287
0.676631	0.033115
0.73869	0.0461012
0.851998	0.0386748
0.442238	0.0351471
0.639606	0.0280298
0.733075	0.0244631
0.00276569	0.0345155
0.476287	0.0435133
0.390782	0.0445979
0.926417	0.0305696
0.910075	0.0318217
0.608734	0.0296897
0.283612	0.0726505
0.64973	0.0390485
0.399186	0.0583131
0.316546	0.0376826
0.892056	0.0382532
0.875922	0.0603902
0.968985	0.0276266
0.84154	0.0329845
0.933687	0.0420573
0.61525	0.0274183
0.707503	0.0275608
0.599823	0.0540322
0.621473	0.0506004
0.717139	0.0277963
0.369211	0.0283801
0.0400536	0.0320748
0.48888	0.0412009
0.524338	0.042123
0.725658	0.0318529
0.861232	0.0474442
0.767241	0.0627625
0.951326	0.0275888
0.511853	0.0438979
0.672722	0.0380848
0.942243	0.0380348
0.750196	0.0259527
0.645389	0.0453254
0.66162	0.0614431
0.842144	0.0394023
0.744221	0.032206
0.591571	0.0294322
0.488622	0.0248959
0.592738	0.0421953
0.786142	0.05989
0.690013	0.0344268
0.757665	0.045034
0.978791	0.0377781
0.757558	0.0516707
0.0229427	0.0209736
0.486851	0.025616
0.51498	0.0462436
0.387852	0.0309113
0.696931	0.0339431
0.725706	0.0506083
0.644287	0.0458624
0.845783	0.0375073
0.972617	0.0301393
0.324204	0.0310564
0.771233	0.0387431
0.170058	0.0296585
0.510637	0.0407384
0.617435	0.0655294
0.843625	0.0507766
0.9145	0.0368365
0.497519	0.0612598
0.828018	0.0261396
0.697354	0.0249753
0.820654	0.0325216
0.910623	0.0438358
0.752652	0.066631
1e-04	0.0190666
0.531116	0.0306876
0.218093	0.0335401
0.0457914	0.0292272
0.648169	0.0424854
0.852149	0.0341371
0.857708	0.0696789
0.890449	0.051111
0.816168	0.0616264
0.78765	0.040969
0.690158	0.0360988
0.705003	0.0479558
0.419795	0.0263483
0.592246	0.0192794
0.625158	0.0414081
0.547683	0.0274655
0.913454	0.0277016
0.960561	0.029192
0.915889	0.02116
0.196159	0.0624418
0.579961	0.0290561
0.689736	0.0932155
0.693889	0.0504784
0.102351	0.0376908
0.161003	0.0218981
0.334184	0.0205539
0.298777	0.0266458
0.611558	0.0486819
0.792425	0.0332642
0.961083	0.0298349
0.541289	0.0332776
0.390524	0.0413552
0.700813	0.0818122
0.182817	0.0313164
0.689434	0.027111
0.923187	0.0205359
0.505295	0.0413296
0.188984	0.0332815
0.778959	0.025363
0.870457	0.045476
0.488807	0.0401707
0.801997	0.0444273
0.717128	0.0240919
0.70886	0.0243691
0.407503	0.0223686
0.287911	0.0345085
0.514318	0.0390432
0.751899	0.0285447
0.728401	0.084269
0.919791	0.036968
0.709102	0.0297989
0.524903	0.0266926
0.640677	0.0532741
0.423444	0.0387844
0.313115	0.025428
0.295938	0.030431
0.501633	0.0348446
0.365749	0.0398968
0.557576	0.0690322
0.668254	0.0413357
0.728823	0.0583154
0.607715	0.127842
0.752398	0.0733937
0.848894	0.0360493
0.78006	0.0358602
0.724171	0.0370874
0.455302	0.0267656
0.265772	0.0528682
0.839364	0.0176452
0.683086	0.0437287
0.551904	0.0352492
0.599876	0.0265998
0.829588	0.0175055
0.321431	0.0311857
0.461477	0.0460563
0.804961	0.0504562
0.907624	0.0607488
0.531679	0.0404895
0.440307	0.0507751
0.819927	0.0391673
0.582197	0.036244
0.928287	0.0285891
0.789043	0.0249817
0.561603	0.0319306
0.845282	0.0585074
0.698705	0.0304045
0.548107	0.0325264
0.615132	0.0213743
0.854151	0.0382521
0.302928	0.0331587
0.858551	0.0491581
0.712159	0.105152
0.194119	0.0316422
0.912653	0.0216361
0.960222	0.0331276
0.425471	0.0420516
0.642898	0.0543741
0.794935	0.0388339
0.817044	0.0276434
0.594366	0.0334296
0.773856	0.054123
0.355946	0.0358592
0.814496	0.0190709
0.770335	0.0143272
0.554017	0.0318848
0.832414	0.0279144
0.368728	0.0253594
0.694661	0.0333436
0.724585	0.0442465
0.186675	0.0333709
0.378399	0.0410355
0.919001	0.0233613
0.661858	0.0794297
0.729494	0.0322904
0.880044	0.0372378
0.431458	0.0393691
0.740099	0.0215995
0.680986	0.0494326
0.773612	0.0582172
0.639351	0.038958
0.683152	0.0299462
0.543289	0.0488967
0.493753	0.043026
0.731523	0.058725
0.566435	0.041433
0.690452	0.0177636
0.813445	0.0525477
0.678034	0.0523688
0.158926	0.0395064
0.678019	0.0338878
0.315739	0.046964
0.206156	0.0288794
0.418405	0.0338173
0.762493	0.0274543
0.742127	0.0298808
0.748182	0.0518706
0.945895	0.0221856
0.296828	0.0316006
0.525713	0.0836042
0.792397	0.0190289
0.959848	0.0313237
0.413117	0.0568012
0.915316	0.0257353
0.982328	0.0243272
0.802475	0.0379499
0.527775	0.0238199
0.436381	0.0281609
0.554456	0.0277344
0.806798	0.0535244
0.582042	0.0654652
0.740669	0.0203024
0.719926	0.0539987
0.599356	0.0342391
0.913815	0.0402096
0.296693	0.0637339
0.786616	0.04996
0.861172	0.0305823
0.686483	0.0316094
0.458766	0.0229939
0.651573	0.0330403
0.369771	0.0275899
0.770202	0.0426148
0.653845	0.0325329
0.671159	0.0573311
0.661161	0.0450599
0.607044	0.0398648
0.758802	0.0384304
0.738715	0.0799248
0.411583	0.0401354
0.849468	0.0301115
0.578301	0.0432872
0.595437	0.0638554
0.73943	0.0361546
0.444202	0.0474943
0.985159	0.0247363
0.587385	0.0484057
0.66067	0.0310941
0.506334	0.0613046
0.893911	0.0267086
0.37929	0.0307764
0.197689	0.0445947
0.777429	0.0258339
0.383412	0.0201883
0.219898	0.0340456
0.774389	0.0248577
0.693823	0.0289627
0.105596	0.0343499
0.779473	0.028825
0.900237	0.0482973
0.543315	0.0259745
0.732358	0.0422466
0.162987	0.0424642
0.439463	0.0566848
0.442273	0.0381741
0.935535	0.0239843
0.128759	0.0388546
0.660809	0.0430192
0.633967	0.0418869
0.319939	0.0356155
0.714665	0.0261741
0.832093	0.0462363
0.472954	0.0368757
0.702318	0.0307634
0.866841	0.0239182
0.852019	0.019329
[truncated: 8,001 more rows]

## Sheet: PLC_band4
cos_i	reflectance
0.620309	0.0651205
0.753308	0.0418912
0.739853	0.0857416
0.487016	0.0678667
0.598212	0.059925
0.635089	0.0622573
0.66843	0.0831919
0.585608	0.0548
0.740758	0.0586621
0.749816	0.0695883
0.435978	0.0344823
0.23919	0.0239478
0.871957	0.0155246
0.657566	0.0818292
0.57394	0.0917664
0.62444	0.100982
0.519031	0.0802386
0.53733	0.0802576
0.431901	0.0447438
0.963758	0.0235279
0.229048	0.0235152
0.982186	0.0410133
0.582631	0.0834612
0.508079	0.068229
0.542355	0.0502188
0.409619	0.0569062
0.703202	0.0533212
0.703401	0.0944022
0.548818	0.060171
0.65154	0.0574591
0.754001	0.0497463
0.482212	0.0608634
0.0719838	0.0343817
0.60612	0.0598517
0.58301	0.0692179
0.883706	0.0696592
0.682499	0.0561015
0.349512	0.0332175
0.16434	0.0306371
0.559749	0.0318749
0.887291	0.034038
0.775122	0.048323
0.805361	0.040731
0.598302	0.0551216
0.718256	0.05492
0.474224	0.0452889
0.399213	0.0450367
0.788269	0.0655737
0.763089	0.110534
0.355876	0.0376568
0.481965	0.0482466
0.851378	0.0498162
0.681422	0.0564547
0.561819	0.0340764
0.50841	0.0601219
0.801942	0.0316643
0.0739412	0.0164628
0.612204	0.0426672
0.77825	0.0616929
0.577549	0.101706
0.764049	0.0520246
0.28671	0.0208306
0.552983	0.0710193
0.90718	0.0534741
0.713731	0.0488937
0.780399	0.0407174
0.403926	0.0241016
0.246931	0.0447487
0.574956	0.0648429
0.477305	0.0592978
0.00814545	0.0415865
0.800539	0.0719321
0.738758	0.0406361
0.867304	0.0574611
0.224814	0.0351973
0.159788	0.0385033
0.295625	0.0310019
0.336522	0.0667935
0.431181	0.0382396
0.753332	0.0329136
0.501049	0.0599307
0.440327	0.060296
0.443328	0.0559742
0.789815	0.0817491
0.00254577	0.0222628
0.204258	0.0307801
0.2526	0.0516683
0.847271	0.0440711
0.697593	0.0342611
0.589656	0.0598168
0.743727	0.0465741
0.675373	0.0543899
0.716656	0.066117
0.695563	0.0531136
0.624478	0.0426171
0.407126	0.0605079
0.362109	0.0359875
0.772863	0.0763684
0.808115	0.0620619
0.78019	0.0728923
0.525753	0.0891811
0.539455	0.0485927
0.498038	0.0423671
0.978329	0.0335373
0.789706	0.0650454
0.494009	0.0723038
0.508786	0.102114
0.569266	0.0783874
0.742175	0.0313085
0.753905	0.0369572
0.605547	0.0513716
0.329282	0.0570019
0.749659	0.0734323
0.656548	0.0316671
0.522113	0.0877681
0.497048	0.114816
0.26104	0.0370669
0.618686	0.0237101
0.806654	0.0729058
0.495994	0.0441896
0.608623	0.0829486
0.159899	0.0355925
0.64881	0.0660337
0.422484	0.0416379
0.248418	0.0491935
0.285241	0.0240284
0.574519	0.0306436
0.308628	0.0494046
0.646501	0.0686617
0.094139	0.0309268
0.677187	0.0915534
0.924032	0.0386094
1e-04	0.0253907
0.658822	0.0507381
0.789474	0.0701872
0.803068	0.0815225
0.551362	0.0499817
0.344933	0.0404933
0.666232	0.0810108
0.867854	0.0510533
0.71328	0.0728124
0.177796	0.0372936
0.838402	0.0449222
0.345349	0.025976
0.557435	0.130041
0.782419	0.0760165
0.526303	0.0536394
0.533071	0.0257625
0.369594	0.0430289
0.485483	0.0402405
0.935188	0.0433025
0.566678	0.0470289
0.741621	0.0508162
0.664605	0.0831456
0.734466	0.0747782
0.826776	0.088587
0.394516	0.0712799
0.30999	0.0854087
0.557726	0.0816035
0.739671	0.0904533
0.895706	0.0601244
0.602082	0.069493
0.797388	0.0630249
0.498833	0.0802683
0.55077	0.0626822
0.609892	0.0510593
0.440269	0.0492328
0.102343	0.0287511
0.748714	0.0525648
0.991046	0.043112
0.293665	0.0559729
0.823182	0.0325558
0.851245	0.037818
0.417944	0.0389707
0.215705	0.0384225
0.561069	0.0501456
0.525888	0.0769566
0.569099	0.0611029
0.955747	0.0448099
0.705324	0.0826398
0.66256	0.0495173
0.47845	0.0527083
0.459912	0.0486252
0.911439	0.0696789
0.948737	0.0611327
0.503288	0.028281
0.187531	0.029272
0.347842	0.0447648
0.67151	0.0389056
0.500365	0.0772292
0.67211	0.0712367
0.609755	0.0925024
0.533671	0.0574836
0.648575	0.0814223
0.0533304	0.0320764
0.0953102	0.0542221
0.713823	0.0564709
0.896012	0.0621835
0.455003	0.0742284
0.860765	0.0773036
0.432861	0.051704
0.556998	0.0756347
0.698643	0.0988027
0.384869	0.0621675
0.283826	0.0185861
0.466171	0.0542404
0.687692	0.0392056
0.905323	0.0379189
0.926726	0.054535
0.645141	0.0447392
0.721244	0.0625137
0.527707	0.0797274
0.542347	0.0534964
0.970702	0.0261747
0.430692	0.0547979
0.515475	0.0622628
0.459233	0.0277384
0.282836	0.0285204
0.223312	0.0221109
0.555861	0.0493857
0.552844	0.0865025
0.475621	0.0657874
0.729342	0.0750366
0.720515	0.113011
0.550879	0.052298
0.0230106	0.0187341
0.342105	0.0436481
0.252423	0.0334596
0.643081	0.0564465
0.305543	0.0254985
0.700479	0.0325799
0.604273	0.043291
0.675737	0.109512
0.640986	0.125371
0.48123	0.0654005
0.827693	0.0853602
1e-04	0.0209381
0.766675	0.0269473
0.339587	0.0498984
0.264888	0.0510748
0.623558	0.0441107
0.402068	0.0596426
0.316476	0.0150385
0.0879307	0.0279548
0.39665	0.0577036
0.566527	0.0591753
0.826405	0.0523713
0.969404	0.0460199
0.432212	0.0669442
0.537411	0.0493884
0.737319	0.0699112
0.856531	0.0440629
0.75945	0.0928391
0.363059	0.048687
0.544095	0.0507328
0.769787	0.0313929
0.851912	0.0305463
0.552106	0.0550587
0.379373	0.0624862
0.732229	0.0568462
0.144244	0.0330662
0.851012	0.111726
0.853855	0.0484512
0.575622	0.0518422
0.543118	0.0710827
0.65137	0.0731092
0.54964	0.0559026
0.722739	0.0605168
0.59351	0.0273338
0.832121	0.0890439
0.602629	0.045494
0.27241	0.0439896
0.106762	0.0190548
0.701086	0.101832
0.613255	0.0447694
0.417243	0.0302682
0.472299	0.0237522
0.293434	0.0190568
0.563593	0.025481
0.797644	0.0367361
0.447704	0.0569806
0.555529	0.0541503
0.705514	0.0731292
0.798038	0.0791677
0.587357	0.0519826
0.244088	0.0336212
0.799637	0.0811214
0.812927	0.0738437
0.874617	0.0442246
0.524421	0.0390642
0.70654	0.04287
0.361532	0.0391362
0.346617	0.0401234
0.603408	0.026566
0.790296	0.0963115
0.433604	0.0564728
0.581699	0.0759358
0.441608	0.0529041
0.362639	0.0602963
0.808846	0.047024
0.328873	0.0705917
0.653974	0.0513962
0.40968	0.0644662
0.793029	0.0391403
0.854537	0.0369321
0.8147	0.0955138
0.639583	0.147024
0.729912	0.066347
0.886781	0.0709791
0.820438	0.0961395
0.590068	0.0522718
0.853649	0.0946808
0.270787	0.0199282
0.894108	0.029755
0.713945	0.0402538
0.431461	0.0479476
0.333615	0.0414165
0.806323	0.0640786
0.217248	0.0336401
0.612474	0.0962979
0.442032	0.0556406
0.889987	0.0355864
0.611729	0.0273715
0.53169	0.0247876
0.349262	0.0589838
0.314079	0.0739247
0.126989	0.045721
0.485648	0.0447548
0.770751	0.0557032
0.732015	0.0783753
0.545486	0.0406364
0.180077	0.0158777
0.209667	0.0242443
0.456593	0.0498562
0.58908	0.0523114
0.550425	0.0420696
0.585207	0.0426641
0.774167	0.0539234
0.558924	0.0817519
0.757609	0.0861061
0.766746	0.0823517
0.388287	0.0648763
0.373935	0.0501625
0.596377	0.0604889
0.679262	0.0261879
0.397121	0.0440804
0.731446	0.0875629
0.731789	0.0682896
0.615463	0.0787218
0.895275	0.0756197
0.870863	0.067455
0.180835	0.0405065
0.515922	0.0813334
0.0953722	0.0321218
0.325255	0.0333185
0.701194	0.0474933
0.422199	0.0234336
0.118855	0.0209321
0.301165	0.0256108
0.371874	0.018355
0.504786	0.0383605
0.930844	0.0294015
0.211394	0.0367519
0.639485	0.0531456
0.429111	0.0676078
0.531875	0.0907612
0.0671736	0.0272177
0.965638	0.0355546
0.560918	0.0546741
0.499657	0.0771298
0.811841	0.0493945
0.349418	0.0401216
0.823305	0.0385235
0.552324	0.0477914
0.457858	0.0573537
0.629388	0.0844115
0.886081	0.0555665
0.395842	0.0619121
0.700584	0.0886567
0.705623	0.028809
0.710105	0.0646486
0.501224	0.0672444
0.626626	0.0876105
0.0884614	0.0290244
0.876135	0.0279208
0.722263	0.139263
0.888765	0.0994123
0.761032	0.0427273
0.523826	0.0653815
0.822322	0.0708891
0.507305	0.0316505
0.0658511	0.0267402
0.628243	0.0909339
0.452558	0.0629691
0.87704	0.0768954
0.434003	0.0845943
0.35654	0.0352196
0.778351	0.0727692
0.690316	0.0515042
0.601842	0.081826
0.716939	0.139296
0.664395	0.143187
0.377151	0.0501787
0.856761	0.0259302
0.530142	0.0375777
0.711343	0.0799295
0.701143	0.0685775
0.800154	0.0766779
0.80991	0.0853583
0.404058	0.068116
0.60498	0.0518848
0.438876	0.0540681
0.772438	0.0411046
0.482435	0.0594478
0.738695	0.0583389
0.65221	0.0587914
0.71979	0.0641364
0.572476	0.0685352
0.559048	0.0715801
0.748326	0.134323
0.805882	0.0627504
0.369562	0.0472761
0.832354	0.0229713
0.682791	0.0631581
0.649724	0.0810042
0.588527	0.0677169
0.68568	0.0780058
0.666305	0.029304
0.667711	0.0453873
0.316631	0.0287236
0.5277	0.0308366
0.75442	0.0773533
0.441403	0.0601227
0.538747	0.0845902
0.597877	0.0992651
0.759699	0.0292685
0.135795	0.0345297
0.815436	0.0528525
0.702966	0.0663089
0.285678	0.0335292
0.373103	0.0294492
0.592188	0.0890627
0.889491	0.0470056
0.358197	0.0484686
0.467224	0.0699709
0.667743	0.0799787
0.772688	0.0737357
0.729841	0.0973297
0.320051	0.0203339
0.970485	0.0416922
0.560967	0.0275432
0.664489	0.0827931
0.440161	0.06606
0.507277	0.0858007
0.681322	0.0453401
0.738417	0.0636966
0.791144	0.176937
0.389193	0.0369251
0.203001	0.0296434
0.434992	0.0585902
0.854411	0.048919
0.796508	0.0515468
0.880446	0.126023
0.841329	0.0788258
0.7052	0.0255766
0.690186	0.0414445
0.68884	0.0612151
0.643489	0.0668975
0.741943	0.0575198
0.638112	0.068454
0.42049	0.0545675
0.854192	0.0565994
0.785734	0.076069
0.792941	0.0825233
0.565185	0.0646136
0.0893773	0.0400928
0.452021	0.0405098
0.84943	0.0396312
0.316289	0.0783047
0.63556	0.0779993
0.593484	0.0805317
0.661742	0.0394413
0.516356	0.0586606
0.915392	0.0528124
0.77192	0.051386
0.449646	0.0821845
0.337309	0.0306166
0.163792	0.027145
0.707042	0.0374575
0.424175	0.0355749
0.583047	0.0398388
0.693916	0.0468746
0.479735	0.0565417
0.787163	0.068794
0.934526	0.0451644
0.520173	0.0423756
0.849936	0.0543331
0.773159	0.127534
0.80039	0.0366588
0.785512	0.0482849
0.89589	0.0616767
0.449978	0.0447203
0.446429	0.0452141
0.509854	0.0618731
0.622591	0.070103
0.810992	0.0746695
0.954836	0.0490632
0.958375	0.0506626
0.860054	0.0390922
0.913139	0.0407652
0.509221	0.0490778
0.574079	0.0662842
0.290061	0.0359867
0.66517	0.0319186
0.800342	0.0549274
0.683309	0.0524872
0.462637	0.0213177
0.577569	0.036941
0.589471	0.0732456
0.854853	0.0637376
0.57728	0.0278322
0.823507	0.0681945
0.312426	0.0364504
0.27857	0.0363825
0.959674	0.0311415
0.609177	0.0497231
0.65694	0.0655874
0.625364	0.0587962
0.606355	0.068194
0.966093	0.0408286
0.0417901	0.0228717
0.541553	0.0508052
0.258979	0.02756
0.514335	0.0390169
0.701682	0.067415
0.589683	0.0686184
0.630831	0.0529785
0.845594	0.0592597
0.581859	0.0741234
0.538945	0.060865
0.597643	0.0624321
0.850048	0.0268754
0.656481	0.023511
0.44457	0.0238023
0.650549	0.0623594
0.749022	0.0659419
0.970411	0.0520698
0.535741	0.0604466
0.573603	0.0846924
0.843661	0.0639899
0.362216	0.0255743
0.550973	0.032616
0.823252	0.0260669
0.596135	0.0353914
0.830011	0.0308194
0.543853	0.0390846
0.567278	0.0719221
0.693093	0.0803097
0.601669	0.0400352
0.928328	0.0764211
0.678977	0.0551375
0.490792	0.0626206
0.331231	0.0329867
0.807044	0.0291771
0.958757	0.0267559
0.314509	0.0402929
0.314341	0.0284899
0.64408	0.0570437
0.748225	0.0346427
0.00533369	0.0209724
0.0502419	0.0359223
0.695022	0.0835265
0.0770596	0.0369632
0.737463	0.0836955
0.687685	0.0431162
0.559285	0.0452293
0.871407	0.0612982
0.989038	0.0271469
0.713632	0.0552498
0.718825	0.0294004
0.706856	0.065321
0.398674	0.0563934
0.607711	0.0939401
0.721783	0.0840888
0.676643	0.0520323
0.467755	0.0761575
0.897621	0.0667753
0.478413	0.0622019
0.721166	0.0475945
0.832939	0.0563859
0.223369	0.0340838
0.458495	0.0362511
0.580429	0.0364119
0.354906	0.0188381
0.834107	0.0291437
0.544326	0.0867807
0.78261	0.0433025
0.859358	0.0476755
0.702681	0.0837879
0.621555	0.0452643
0.758059	0.074602
0.591331	0.118905
0.279141	0.0315618
0.550394	0.0761899
0.510745	0.0521129
0.557354	0.0252618
0.248139	0.0834423
0.739483	0.0579306
0.759272	0.0500642
0.919078	0.0642861
0.954619	0.0307023
0.603566	0.0751562
0.753903	0.073129
0.363246	0.0831548
0.120921	0.0432323
0.558921	0.0268484
0.734446	0.0883599
0.818136	0.0517361
0.346357	0.0461707
0.684975	0.0464204
0.847126	0.0620453
0.692813	0.0447241
0.642369	0.0654688
0.708011	0.040194
0.515881	0.0318812
0.497082	0.0313792
0.338734	0.0476225
0.439576	0.0538228
0.387233	0.0631558
0.590643	0.0674046
0.457151	0.0388397
0.5588	0.0744012
0.507876	0.0496013
0.71632	0.0935452
0.945425	0.0746761
0.708423	0.0675735
0.400188	0.0507905
0.0829263	0.0214769
0.774541	0.0327071
0.750875	0.0498579
0.476586	0.0712179
0.520243	0.0627046
0.54534	0.094201
0.385644	0.0621199
0.918968	0.0448641
0.680979	0.104136
0.595612	0.0546351
0.320729	0.0348911
0.516931	0.066344
0.835747	0.0719586
0.46813	0.0702174
0.742995	0.0294956
0.549501	0.0414784
0.816016	0.0467264
0.539502	0.0704389
0.698395	0.099229
0.336937	0.065991
0.568357	0.0615774
0.809265	0.0252525
0.44626	0.0500752
0.496828	0.0303382
0.334443	0.0386063
0.388015	0.0363175
0.153669	0.0427053
0.129648	0.0403045
0.0569439	0.019504
0.450007	0.0460009
0.593558	0.0590627
0.68536	0.118253
0.285198	0.0232349
0.933498	0.0393388
0.435422	0.0419472
0.839805	0.0317681
0.738716	0.0400055
0.517777	0.0598645
0.676928	0.130375
0.388705	0.0507564
0.137805	0.0273091
0.81736	0.111185
0.518023	0.0693991
0.758902	0.12434
0.346734	0.0438789
0.868507	0.0812584
0.415646	0.0539747
0.828591	0.0382091
0.624118	0.0357671
0.54157	0.0469615
0.741233	0.0398168
0.638756	0.0546755
0.834839	0.084196
0.8283	0.102706
0.489897	0.0489862
0.337724	0.042941
0.44938	0.04495
0.164303	0.0278834
0.757181	0.108568
0.522684	0.0485351
0.648911	0.0802145
0.796848	0.0565917
0.392544	0.0471458
0.59338	0.0533564
0.866771	0.0433081
0.224334	0.0397299
0.588166	0.0609725
0.556637	0.0296445
0.709395	0.0404174
0.501818	0.0424614
0.596869	0.087314
0.906343	0.0607869
0.821301	0.056206
0.898648	0.0480145
0.637194	0.0661576
0.639452	0.0656409
0.66871	0.0355531
0.393206	0.0413032
0.594903	0.070298
0.859321	0.0570956
0.902286	0.0439261
0.296286	0.0246173
0.632482	0.112407
0.576113	0.0731231
0.758039	0.0565365
0.693136	0.050744
0.907814	0.0368244
0.577282	0.0328811
0.466443	0.0358432
0.731575	0.107491
0.736204	0.0704791
0.80263	0.0393887
1e-04	0.0249353
0.608222	0.0522893
0.732101	0.0640119
0.547343	0.0257126
0.839596	0.0857247
0.829759	0.0835245
0.57011	0.0643243
0.342236	0.0597461
0.330642	0.0480373
0.9173	0.0380408
0.534964	0.0415241
0.14601	0.0192872
0.453261	0.0287767
0.537768	0.0551462
0.46616	0.0897411
0.942138	0.0545417
0.320497	0.0737835
0.434332	0.0534682
0.829942	0.0718752
0.516116	0.0552827
0.376401	0.0562945
0.683742	0.0612183
0.621289	0.057195
0.582085	0.0715744
0.497194	0.0830405
0.988038	0.0339595
0.689698	0.0597861
0.740788	0.0613118
0.557547	0.10127
0.0140937	0.0126172
0.681522	0.0341503
0.755837	0.0581963
0.932233	0.0404576
0.234905	0.0429331
0.464344	0.0389354
0.59634	0.0476317
0.63452	0.0690866
0.1657	0.0257443
0.646549	0.0416466
0.391014	0.0407153
0.668531	0.071129
0.665722	0.0636008
0.524335	0.051288
0.522928	0.0663318
0.695599	0.0622041
0.947474	0.0641144
0.656535	0.0460602
0.915181	0.0601595
0.666241	0.0835425
0.633166	0.0776746
0.651703	0.076847
0.886796	0.0419946
0.587693	0.0376964
0.966826	0.0265336
0.759246	0.0537228
0.720921	0.0527775
0.576927	0.0407942
0.747269	0.0724172
0.000479574	0.0108217
0.555692	0.0416797
0.888097	0.0591228
0.781987	0.0749692
0.88678	0.0661244
0.197904	0.0277409
0.568109	0.0199778
0.16963	0.0156192
0.630979	0.0310457
0.594714	0.0531928
0.386002	0.107533
0.346287	0.0447683
0.572824	0.0887157
0.693049	0.109053
0.864612	0.0662776
0.84263	0.0963604
0.563853	0.0328728
0.838756	0.088103
0.279201	0.0483024
0.900633	0.0533136
0.80726	0.0794241
0.968087	0.0421999
0.503991	0.0902292
0.511803	0.0263917
0.521588	0.0308954
0.605636	0.0263784
0.878803	0.0643543
0.634412	0.0665985
0.391072	0.0495762
0.647068	0.0796544
0.930117	0.030676
0.866374	0.0618394
0.868756	0.0425709
0.18639	0.0470726
0.503274	0.0453407
0.902245	0.0370077
0.752666	0.0751516
0.594108	0.0666885
0.561703	0.0894497
0.577576	0.0567968
0.311878	0.048048
0.68002	0.0813217
0.916553	0.0426212
0.320884	0.0590314
0.554887	0.0564965
0.168873	0.0268192
0.114309	0.0182261
0.419793	0.0337238
0.511912	0.0299476
0.576674	0.0429886
0.507565	0.018242
0.899071	0.0518978
0.594975	0.080321
0.601142	0.0689687
0.198751	0.0313529
0.592654	0.151938
0.448203	0.0469404
0.101852	0.0313837
0.753034	0.0609416
0.917279	0.0372491
0.586638	0.0195512
0.313046	0.0233467
0.656539	0.0706876
0.565491	0.0507425
0.688825	0.0895234
0.529076	0.0693639
0.680364	0.0566812
0.74292	0.0639091
0.696089	0.0553337
0.27601	0.0312109
0.162922	0.0167347
0.55819	0.0290625
0.492436	0.0204581
0.778768	0.0481614
0.609134	0.0830601
0.58202	0.0812006
0.802799	0.0550683
0.780783	0.0802006
0.387514	0.0515587
0.479501	0.0554696
0.379372	0.0297799
0.20914	0.026429
0.915645	0.0381921
0.667026	0.0470676
0.91645	0.0715476
0.586225	0.0946941
0.162341	0.0387888
0.817786	0.0611267
0.814585	0.0367416
0.703191	0.0737773
0.775602	0.0734029
0.68988	0.0615211
0.888331	0.0402923
0.673749	0.0336363
0.771928	0.0458706
0.309946	0.02742
0.505144	0.0357159
0.653295	0.0544843
0.132767	0.0309357
0.860638	0.0275373
0.702166	0.0825665
0.558666	0.0642256
0.555269	0.0425833
0.843012	0.042636
0.461001	0.0540557
0.362656	0.0535065
0.600976	0.0803897
0.685974	0.0904904
0.62836	0.0792119
0.947815	0.0446621
0.751075	0.0433518
0.553354	0.0258675
0.690122	0.0440951
0.646788	0.0857144
0.536677	0.0744096
0.72025	0.0611837
0.835286	0.0692341
0.342723	0.0311865
0.823678	0.0594377
0.603681	0.0287518
0.717042	0.0885617
0.725074	0.0577902
0.552533	0.0401935
0.60048	0.0707975
0.852338	0.0590113
0.825546	0.041285
0.778946	0.0365551
0.513216	0.0474955
0.812149	0.0519477
0.627145	0.062661
0.717145	0.0440925
0.578888	0.103453
0.494847	0.0717536
0.982598	0.0473323
0.299115	0.0375842
0.520369	0.0724656
1e-04	0.0196468
0.647424	0.0857143
0.34224	0.0709078
0.417368	0.0216902
0.408754	0.0316723
0.837899	0.0439345
0.555923	0.0345325
0.935962	0.0509859
0.618303	0.0539259
0.395582	0.0514042
0.7853	0.0729708
0.0304984	0.0205327
0.756958	0.0599038
0.510188	0.0691587
0.466944	0.0615237
0.462606	0.0287907
0.968519	0.0376738
0.68641	0.0231344
0.65433	0.0561671
0.555361	0.0723491
0.516133	0.0805219
0.432639	0.0465478
0.314779	0.0208588
0.859283	0.0367106
0.785014	0.037165
0.671441	0.0415254
0.514492	0.0548678
0.678591	0.0148586
0.80818	0.0384116
0.685156	0.0599214
0.593495	0.099039
0.5264	0.0632133
0.747559	0.0356741
0.631855	0.0516565
0.559908	0.0504326
0.90837	0.0619264
0.20987	0.0372148
0.568268	0.0738186
0.44417	0.061536
0.461205	0.0448543
0.492461	0.0347355
0.640148	0.0631358
0.722178	0.0663735
0.393587	0.0253066
0.123256	0.0178883
0.664214	0.0539804
0.471683	0.0652666
0.537204	0.0655474
0.538738	0.0645066
0.336292	0.042312
0.441024	0.0596882
0.458789	0.0750568
0.69275	0.0633688
0.199965	0.0276516
0.180289	0.019952
0.378753	0.0240708
0.408711	0.0647955
0.561651	0.0591045
0.835815	0.0635275
0.696621	0.0667431
0.79898	0.0384678
0.156483	0.023258
0.857203	0.0404404
0.784212	0.0437884
0.450601	0.056809
0.259768	0.0318665
0.406502	0.0487623
0.533242	0.0257126
0.517461	0.0344889
0.449358	0.0532181
0.508321	0.0633038
0.395673	0.0417483
0.542227	0.0321743
0.940456	0.0379574
0.413403	0.0494489
0.59187	0.0679987
0.44252	0.0603033
0.958377	0.0376115
0.65171	0.0534569
0.684285	0.0653807
0.330006	0.0294395
0.869862	0.0411984
0.785008	0.0961678
0.770336	0.0973801
0.70537	0.066762
0.684781	0.134698
0.279657	0.0439569
0.939766	0.030727
0.731445	0.0534347
0.676625	0.0790747
0.410169	0.0205008
0.876914	0.0511855
0.715487	0.0675166
0.605401	0.0453924
0.265875	0.0314609
0.693874	0.0752096
0.703669	0.0785145
0.541853	0.0656584
0.313081	0.0484523
0.803426	0.0296052
0.894795	0.0314613
0.884455	0.0444022
0.891442	0.035731
0.524217	0.0736348
0.538707	0.0893273
0.854471	0.0578821
0.801718	0.0714777
0.328767	0.116264
0.668301	0.0647057
0.326578	0.0681359
0.571101	0.0480854
0.849509	0.0444212
0.528426	0.0370293
0.670745	0.0440995
0.704307	0.0406538
0.248078	0.0393771
0.663346	0.122709
0.568905	0.0593624
0.899369	0.0455004
0.88675	0.0878203
0.971115	0.0619848
0.699751	0.0820327
0.838779	0.0386737
0.600193	0.0445097
0.721525	0.109169
0.334186	0.0428957
0.405759	0.0613934
0.975646	0.0421107
0.947661	0.0425697
0.635391	0.0537505
0.817238	0.0378949
0.485305	0.0581014
0.874906	0.052899
0.573877	0.050851
0.867411	0.0404182
0.37451	0.0500348
0.846412	0.0498428
0.935059	0.040222
0.85926	0.0452443
0.940937	0.033658
0.815943	0.0471531
0.591472	0.0639299
0.647929	0.0653491
0.863568	0.0352719
0.630898	0.100303
0.532009	0.0581291
0.944604	0.0786546
0.933969	0.0383482
0.487702	0.0287163
0.96114	0.035637
0.795909	0.0380904
0.866457	0.0707036
0.630147	0.0526456
0.63625	0.0614008
0.334118	0.0193457
0.835743	0.034639
0.0304443	0.0236991
0.881813	0.030327
0.9037	0.0373357
0.442797	0.0508305
0.435696	0.0741592
0.898078	0.0497191
0.311045	0.0626584
0.449605	0.0542732
0.723069	0.0442229
0.578538	0.0712104
0.972332	0.0550673
0.797376	0.0317379
0.37557	0.0535914
0.961715	0.00939761
0.846394	0.0893683
0.622956	0.0371183
0.443556	0.083069
1e-04	0.0242595
1e-04	0.0501304
0.742991	0.0695684
0.252754	0.0366192
0.232508	0.0479476
0.640104	0.033212
0.986607	0.0327838
0.981416	0.0492982
0.553404	0.0546899
0.631844	0.0760861
0.699991	0.060775
0.681236	0.137878
0.938656	0.062622
0.774152	0.0655402
0.542588	0.052586
0.712178	0.112929
0.423678	0.023261
0.910488	0.0635611
0.746763	0.0552756
0.575229	0.0562252
0.293525	0.0482319
0.94396	0.0508067
0.574809	0.0448551
0.799111	0.0776076
0.519461	0.0532453
0.811452	0.0514287
0.902703	0.0366601
0.992391	0.0451264
0.913917	0.0726744
0.622747	0.120239
0.735454	0.0695955
0.492274	0.0475952
0.969442	0.033718
0.650564	0.0980461
0.800454	0.0792952
0.450732	0.0309596
0.987182	0.0373817
0.846771	0.0333044
0.872313	0.0585253
0.705453	0.104678
0.215315	0.0329078
0.418364	0.0487633
0.360723	0.0221659
0.845766	0.0430489
0.89128	0.0897948
0.464674	0.0573929
0.532302	0.0784531
0.471179	0.0495411
0.807366	0.0706023
0.209004	0.0284332
0.493402	0.0506389
0.251088	0.034682
0.53988	0.0331711
0.553665	0.0673981
0.696823	0.106679
0.635582	0.0520642
0.593971	0.0568483
0.65586	0.0756387
0.812261	0.0530561
0.274995	0.0254833
0.936125	0.0595259
0.664961	0.0912196
0.583701	0.0697238
0.593263	0.0761208
0.696513	0.0760139
0.828376	0.104392
0.68453	0.0474057
0.903502	0.0572039
0.846896	0.0553472
0.214762	0.0253612
0.822259	0.0881742
0.730882	0.0776069
0.800396	0.063375
0.693714	0.0343951
0.542525	0.0453554
0.140658	0.0200349
0.0937059	0.0215676
0.342503	0.0398778
0.958979	0.0443777
0.499834	0.0849308
0.612963	0.0443595
0.546133	0.060758
0.752288	0.0390166
0.567784	0.0479157
0.76312	0.064152
0.743938	0.0519085
0.922831	0.0383907
0.606938	0.038689
0.700302	0.0716808
0.676395	0.0528312
0.720015	0.0835898
0.692879	0.0658291
0.865308	0.0473748
0.699418	0.0346914
0.703967	0.0927757
0.557628	0.0551978
0.853442	0.101793
0.674805	0.0620121
0.728616	0.0445945
0.808387	0.0401646
0.262883	0.0312286
0.247674	0.0306713
0.291261	0.048854
0.833886	0.0450237
0.815497	0.04802
0.824639	0.075115
0.717599	0.0567861
0.714241	0.0574162
0.493785	0.0536824
0.471614	0.0570135
0.770657	0.038108
0.9208	0.0339464
0.692135	0.0470459
0.704956	0.0858225
0.478593	0.078615
0.870491	0.0859068
0.799695	0.0373866
0.657209	0.0495184
0.639758	0.0521346
0.556527	0.0518456
0.752631	0.102803
0.634696	0.0309068
0.80211	0.0616857
0.661245	0.0700334
0.858651	0.0370274
0.688542	0.0268901
0.414003	0.0567148
0.417779	0.0764725
0.482102	0.0569406
0.599819	0.0556211
0.415495	0.0468881
0.556003	0.0698112
0.245507	0.02691
0.778178	0.0818972
0.68032	0.0813095
0.50398	0.0318066
0.822231	0.0485187
0.94686	0.0488171
0.736194	0.0539396
0.599656	0.109894
0.209133	0.0338614
0.395408	0.0515508
0.51526	0.0517418
0.891629	0.0715021
0.661642	0.0609643
0.891006	0.0493876
0.744328	0.0722255
0.638826	0.0633615
0.569131	0.106619
0.352368	0.0666177
0.273342	0.0378594
0.835073	0.0615231
0.426306	0.0447352
0.724632	0.0614166
0.716315	0.0737201
0.794373	0.0831865
0.916205	0.0709766
0.858573	0.0259455
0.678147	0.0593478
0.886053	0.0525825
0.687787	0.0869535
0.692824	0.0645631
0.582785	0.0737645
0.70659	0.0699719
0.822271	0.0621298
0.890285	0.0624752
0.74315	0.0730776
0.883817	0.049153
0.815978	0.0679379
0.722638	0.10755
0.584698	0.0774004
0.75016	0.0959243
0.655153	0.0395861
0.481581	0.0609995
0.968047	0.0479196
0.873181	0.05322
0.686503	0.0763636
0.528886	0.115131
0.419187	0.050807
0.749655	0.0432984
0.696023	0.0734084
0.592936	0.0715263
0.946265	0.0421055
0.629575	0.104744
0.363544	0.0230501
0.453695	0.0470443
0.925811	0.0430517
0.970731	0.0436129
0.69867	0.063591
0.914756	0.0639194
0.359958	0.0535657
0.40522	0.0344145
0.509392	0.0223288
0.724837	0.0825948
0.890299	0.0321172
0.832542	0.0321629
0.642246	0.0737486
0.969642	0.0454064
0.552487	0.0808348
0.913269	0.0456589
0.520271	0.0874109
0.540078	0.0586389
0.0893103	0.0197788
0.591435	0.0556128
0.642528	0.0272097
0.865677	0.0540155
0.750914	0.0465123
0.722382	0.0995329
0.908933	0.0765309
0.676705	0.0517265
0.615572	0.0376119
0.962545	0.0400967
0.119682	0.030083
0.436399	0.0544798
0.548168	0.0499354
0.495536	0.0573574
0.558773	0.0734213
0.823725	0.0845839
0.842346	0.0361329
0.69052	0.049353
0.277337	0.0589723
0.845672	0.0680474
0.95583	0.0471868
0.830572	0.0647932
0.50291	0.0513964
0.569677	0.0936423
0.576349	0.0479614
0.446327	0.0478476
0.539793	0.0490473
0.799476	0.0734195
0.551577	0.0829365
0.776493	0.0542606
0.707298	0.0627139
0.551003	0.0524245
0.368164	0.0353171
0.922193	0.0563036
0.48329	0.052928
0.752633	0.0801267
0.332174	0.0393547
0.711522	0.0425495
0.694217	0.0449986
0.770071	0.065661
0.693165	0.0645876
0.369599	0.0431634
0.681228	0.0789159
0.578454	0.052567
0.793814	0.043368
0.327573	0.05758
0.283385	0.0566102
0.725014	0.0675925
0.457311	0.0609901
0.243355	0.0367242
0.641169	0.0803731
0.619131	0.0396183
0.600851	0.0726283
0.219568	0.0301775
0.321146	0.0484372
0.611673	0.0710088
0.579024	0.0957238
0.736702	0.1198
0.505274	0.0621894
0.809405	0.0455472
0.301514	0.0387747
0.824872	0.0489958
0.669812	0.0499172
0.14077	0.0528026
0.330729	0.0453904
0.557701	0.0363492
0.831334	0.0573383
0.293823	0.0680027
0.725631	0.0875701
0.893231	0.0724877
0.485055	0.0510599
0.899439	0.0536322
0.131074	0.0420977
0.0786488	0.0355223
0.373617	0.0326035
0.30541	0.0487465
0.441666	0.0603447
0.612389	0.0770746
0.752255	0.100672
0.76851	0.0513361
0.888131	0.0465366
0.771953	0.0511494
0.780226	0.0523966
0.16597	0.0199012
0.599005	0.0363472
0.886496	0.0750885
0.974907	0.0421477
0.516089	0.0933676
0.4412	0.0496465
0.37067	0.0620499
0.431761	0.0367282
0.791421	0.0564369
0.59192	0.0987336
0.688442	0.0588392
0.878003	0.0521725
0.891978	0.0968095
0.773636	0.0458566
0.866585	0.0611293
0.9203	0.0646265
0.661302	0.0314942
0.271707	0.0490879
0.306798	0.0929431
0.468726	0.0974056
0.690244	0.0427471
0.847085	0.0182215
0.709723	0.0618312
0.946772	0.01926
0.577611	0.0965785
0.783905	0.0567799
0.62138	0.0603143
0.404906	0.0291153
0.0745373	0.0650715
0.899619	0.0760598
0.69675	0.0696338
0.884995	0.0661854
0.580812	0.0694455
0.490152	0.0945689
0.75517	0.0325481
0.874474	0.0510958
0.912096	0.0300298
0.908996	0.0294082
0.782237	0.0645151
0.722593	0.068399
0.662155	0.0816505
0.778351	0.0572595
0.747736	0.0524072
0.743128	0.0386697
0.451632	0.0555401
0.472751	0.0347489
0.820538	0.0757811
0.80688	0.0450448
0.674013	0.117392
0.415074	0.0673835
0.734789	0.0536824
0.135077	0.0395816
0.24855	0.0408755
0.525115	0.0487598
0.900381	0.0473906
0.887888	0.094323
0.0607306	0.0225782
0.672997	0.0879432
0.524593	0.0759717
0.785201	0.0649964
0.838007	0.0421056
0.642455	0.0327242
0.77848	0.0341107
0.797182	0.0820561
0.806738	0.0449033
0.428171	0.0417205
0.856648	0.0404369
0.778507	0.0522974
0.741173	0.0714304
0.688098	0.0833498
0.272403	0.0369943
0.494803	0.0457113
0.785274	0.0642337
0.442416	0.112235
0.819712	0.0270907
0.789658	0.0440868
0.585323	0.0621182
0.697912	0.0817671
0.647343	0.0363039
0.654402	0.0240194
0.774287	0.0876066
0.969845	0.0411171
0.620627	0.0606534
0.0142753	0.0291608
0.895999	0.0675143
0.27562	0.0743805
0.34808	0.0500087
0.230037	0.0399681
0.46307	0.0485792
0.138971	0.0350289
0.594392	0.15133
0.612939	0.0277002
0.135941	0.0332022
0.62519	0.0465462
0.55251	0.0603614
0.606681	0.0756822
0.758824	0.0540301
0.758903	0.0534237
0.89057	0.0509823
0.482814	0.0793677
0.317859	0.047966
0.516195	0.0398381
0.782172	0.0479589
0.0436233	0.0274607
0.684959	0.0535396
0.192336	0.0473699
0.814091	0.0524412
0.311025	0.0312752
0.451295	0.0369934
0.391047	0.045922
0.70719	0.0305629
0.817497	0.0419578
0.601538	0.0438803
0.749351	0.0935253
0.960456	0.0492477
0.721738	0.0920407
0.136508	0.0344307
0.712597	0.0935395
0.677797	0.0840497
0.296484	0.0442699
0.373187	0.0599852
0.593691	0.0427664
0.600647	0.0474205
0.661261	0.0860986
0.526892	0.0344232
0.423466	0.0550789
0.910387	0.0588736
0.91525	0.0478056
0.682001	0.0441142
0.766681	0.0963079
0.365093	0.0581403
0.396271	0.0371715
0.348199	0.0470072
0.308519	0.035736
0.745121	0.0714305
0.77277	0.040916
0.636448	0.0477254
0.7745	0.0648112
0.951536	0.063065
0.931071	0.0729255
0.0915556	0.0245539
0.388011	0.0409109
0.75814	0.0861254
0.530892	0.046675
0.514669	0.0454984
0.279686	0.0450632
0.661963	0.0533306
0.412508	0.0627539
0.551086	0.0602654
0.695984	0.0379061
0.844094	0.0610862
0.571062	0.0339351
0.679567	0.0410473
0.411398	0.0718084
0.664957	0.0367969
0.726484	0.0448474
0.588814	0.0539973
0.642281	0.0965382
0.781379	0.032473
0.86238	0.0615248
0.82952	0.075917
0.459176	0.083936
0.756978	0.0615535
0.225615	0.0372233
0.750323	0.0637927
0.866268	0.0558436
0.592948	0.0324004
0.652019	0.0678529
0.77253	0.0419162
0.693759	0.0432338
0.776182	0.0739595
0.790602	0.0217284
0.795951	0.0576574
0.724823	0.0459651
0.399735	0.0346364
0.7705	0.0983322
0.752791	0.0954577
0.880373	0.0349609
0.00244079	0.0589428
0.528928	0.0553265
0.68627	0.0721772
0.612847	0.0449945
0.674096	0.0831533
0.952557	0.0737577
0.882165	0.0397736
0.77441	0.0462136
0.699224	0.0492802
0.647645	0.0360808
0.876824	0.0359042
0.37186	0.0534266
0.718339	0.0609675
0.109968	0.0208077
0.143474	0.0266361
0.792808	0.0299311
0.863614	0.0538283
0.142639	0.0271254
0.397367	0.0582494
0.935119	0.0530922
0.929409	0.0735
0.827824	0.029357
0.740096	0.101386
0.943682	0.0408076
0.826115	0.0200718
0.789108	0.0584969
0.630587	0.0841078
0.419643	0.0653134
0.53922	0.0884893
0.496593	0.052858
0.658946	0.0545923
0.812531	0.0480098
0.839753	0.0792818
0.77221	0.0784055
0.919671	0.0372831
0.390581	0.0446499
0.900004	0.0647284
0.263674	0.0687765
0.5548	0.0522504
0.647022	0.0718835
0.805172	0.0657417
0.608831	0.032405
0.347293	0.0338334
0.585231	0.0392345
0.820425	0.0479178
0.692494	0.0769585
0.640934	0.0543667
0.753385	0.0435152
0.390592	0.0545141
0.882734	0.0517863
0.853352	0.05373
0.901165	0.0582728
0.398151	0.035165
0.524678	0.0477829
0.838933	0.0648722
0.301451	0.0329198
0.812975	0.05213
0.743407	0.0404322
0.626683	0.0996307
0.562948	0.101292
0.92969	0.0777118
0.407134	0.0363636
0.304046	0.0453478
0.638891	0.0691981
0.630833	0.0494343
0.783695	0.0586201
0.307009	0.0332118
0.0864224	0.0424155
0.570211	0.0913954
0.730259	0.0793882
0.781646	0.0773261
0.859152	0.0545496
0.794245	0.0486438
0.889349	0.0518883
0.795263	0.0621979
0.914043	0.0425293
0.29052	0.0299085
0.390135	0.106912
0.941081	0.0412718
0.589241	0.103536
0.539041	0.0378213
0.385634	0.0559728
0.845313	0.0482787
0.349044	0.0876926
0.324087	0.0434011
0.920288	0.0441857
0.82619	0.035662
0.569295	0.0632115
0.391561	0.0309627
0.688419	0.0500126
0.500299	0.0245969
0.887793	0.0368352
0.718437	0.0976469
0.887169	0.0422479
0.560891	0.0745204
0.830626	0.106892
0.860001	0.0467243
0.596449	0.0683286
0.596409	0.058815
0.559118	0.0770095
0.515147	0.0497327
0.134574	0.0338487
0.763242	0.0602584
0.97342	0.0348445
0.410509	0.0314192
0.779593	0.0576613
0.500862	0.041699
0.837354	0.0680213
0.0770567	0.029162
0.627865	0.0513476
0.851865	0.0691022
0.874546	0.0542201
0.462494	0.0413267
0.761494	0.0719234
0.971772	0.017816
0.808591	0.075283
0.627127	0.107505
0.757539	0.0958481
0.575543	0.0371763
0.789359	0.0666099
0.796072	0.0645923
0.572457	0.0989756
0.525412	0.0191477
0.8622	0.0571363
0.834865	0.0464907
0.169624	0.0300322
0.906786	0.0469723
0.827419	0.0890749
0.589856	0.0645706
0.893102	0.0397515
0.771576	0.0493636
0.748841	0.0592177
0.835059	0.034978
0.615955	0.0562893
0.412891	0.0359234
0.608302	0.0803753
0.753877	0.0512659
0.776101	0.0360552
0.759348	0.0837793
0.660274	0.025238
0.724089	0.0346748
0.343739	0.0380832
0.660834	0.0808641
0.769805	0.0494211
0.389671	0.0600291
0.795544	0.0480373
0.928548	0.0544734
0.722405	0.0617186
0.878965	0.0513744
0.892871	0.0563318
0.980947	0.0459229
0.829226	0.0455614
0.779141	0.0725647
0.62673	0.06042
0.317485	0.0332631
0.258213	0.0431428
0.597371	0.110676
0.836838	0.0753389
0.594095	0.0282126
0.435482	0.0641107
0.710218	0.0843235
0.628949	0.0832686
0.803312	0.060122
0.676631	0.0500833
0.73869	0.0712104
0.851998	0.0621514
0.442238	0.0545774
0.639606	0.0414804
0.733075	0.0369344
0.00276569	0.0248226
0.476287	0.0572082
0.390782	0.0532605
0.926417	0.0487207
0.910075	0.0513459
0.608734	0.042401
0.283612	0.0781955
0.64973	0.0573968
0.399186	0.0652617
0.316546	0.0370447
0.892056	0.0615969
0.875922	0.0971436
0.968985	0.0347682
0.84154	0.0529391
0.933687	0.0668513
0.61525	0.0400761
0.707503	0.0424944
0.599823	0.0761507
0.621473	0.0739573
0.717139	0.041765
0.369211	0.0331086
0.0400536	0.0177302
0.48888	0.0546309
0.524338	0.0570646
0.725658	0.050916
0.861232	0.0758836
0.767241	0.0966167
0.951326	0.0396829
0.511853	0.0570082
0.672722	0.0598561
0.942243	0.0608861
0.750196	0.0396039
0.645389	0.065344
0.66162	0.0902376
0.842144	0.0629471
0.744221	0.0490041
0.591571	0.0417993
0.488622	0.0374989
0.592738	0.0606901
0.786142	0.0933349
0.690013	0.0527747
0.757665	0.0721797
0.978791	0.0583144
0.757558	0.0791107
0.0229427	0.0118719
0.486851	0.031966
0.51498	0.06694
0.387852	0.0517337
0.696931	0.0528107
0.725706	0.0775887
0.644287	0.0663901
0.845783	0.0601589
0.972617	0.046957
0.324204	0.039613
0.771233	0.0609195
0.170058	0.023721
0.510637	0.0549714
0.617435	0.0912299
0.843625	0.080769
0.9145	0.0594306
0.497519	0.0842211
0.828018	0.0415519
0.697354	0.0373486
0.820654	0.0523173
0.910623	0.0707561
0.752652	0.10142
1e-04	0.0130626
0.531116	0.0435031
0.218093	0.0424458
0.0457914	0.0191874
0.648169	0.0634495
0.852149	0.0549763
0.857708	0.111561
0.890449	0.0823917
0.816168	0.0955782
0.78765	0.0654254
0.690158	0.0565287
0.705003	0.0713614
0.419795	0.0361647
0.592246	0.026334
0.625158	0.0656642
0.547683	0.039663
0.913454	0.0414784
0.960561	0.0398589
0.915889	0.0262093
0.196159	0.0556487
0.579961	0.042842
0.689736	0.138772
0.693889	0.0752295
0.102351	0.0307816
0.161003	0.0248589
0.334184	0.0314152
0.298777	0.0213782
0.611558	0.069014
0.792425	0.0534212
0.961083	0.0473905
0.541289	0.0486538
0.390524	0.0475299
0.700813	0.0814988
0.182817	0.0304676
0.689434	0.041457
0.923187	0.0331156
0.505295	0.0578834
0.188984	0.0240473
0.778959	0.0392775
0.870457	0.0731484
0.488807	0.0488424
0.801997	0.069768
0.717128	0.0375303
0.70886	0.0364893
0.407503	0.0255328
0.287911	0.0287603
0.514318	0.0514922
0.751899	0.0458331
0.728401	0.127698
0.919791	0.0594313
0.709102	0.0453808
0.524903	0.0365396
0.640677	0.0775513
0.423444	0.0448922
0.313115	0.0402872
0.295938	0.0483307
0.501633	0.0320312
0.365749	0.0509283
0.557576	0.0921797
0.668254	0.0608174
0.728823	0.0916195
0.607715	0.176539
0.752398	0.112234
0.848894	0.0578116
0.78006	0.056098
0.724171	0.0560147
0.455302	0.041481
0.265772	0.0498734
0.839364	0.028438
0.683086	0.0651525
0.551904	0.0552367
0.599876	0.0384118
0.829588	0.0276985
0.321431	0.02926
0.461477	0.0566214
0.804961	0.079859
0.907624	0.0980582
0.531679	0.0528432
0.440307	0.0635263
0.819927	0.062282
0.582197	0.0576829
0.928287	0.0456802
0.789043	0.0397418
0.561603	0.0432005
0.845282	0.0941028
0.698705	0.0451437
0.548107	0.0421019
0.615132	0.0300792
0.854151	0.0609212
0.302928	0.0278798
0.858551	0.0786473
0.712159	0.0806114
0.194119	0.045524
0.912653	0.0334259
0.960222	0.0516204
0.425471	0.0516305
0.642898	0.0809251
0.794935	0.0616794
0.817044	0.0439142
0.594366	0.0502708
0.773856	0.0836235
0.355946	0.0381941
0.814496	0.0300154
0.770335	0.0221035
0.554017	0.0429352
0.832414	0.0445478
0.368728	0.0231204
0.694661	0.0491743
0.724585	0.0681008
0.186675	0.0453424
0.378399	0.047939
0.919001	0.0370784
0.661858	0.118377
0.729494	0.0508092
0.880044	0.0600238
0.431458	0.0384876
0.740099	0.0335864
0.680986	0.0744955
0.773612	0.0907747
0.639351	0.0580352
0.683152	0.0439846
0.543289	0.0654333
0.493753	0.0618175
0.731523	0.0886806
0.566435	0.056186
0.690452	0.0262
0.813445	0.0839569
0.678034	0.0763814
0.158926	0.0340368
0.678019	0.0501139
0.315739	0.0477663
0.206156	0.0387724
0.418405	0.0423613
0.762493	0.0441185
0.742127	0.047868
0.748182	0.0809317
0.945895	0.0353421
0.296828	0.0291216
0.525713	0.108359
0.792397	0.0289966
0.959848	0.0457607
0.413117	0.073313
0.915316	0.0413899
0.982328	0.0265827
0.802475	0.0596003
0.527775	0.0322255
0.436381	0.0319968
0.554456	0.0371314
0.806798	0.083952
0.582042	0.0897132
0.740669	0.0315804
0.719926	0.0817204
0.599356	0.0506944
0.913815	0.0648834
0.296693	0.0732584
0.786616	0.0776327
0.861172	0.0489609
0.686483	0.0466371
0.458766	0.0223902
0.651573	0.0473895
0.369771	0.0260445
0.770202	0.0671437
0.653845	0.0472902
0.671159	0.0835025
0.661161	0.0664143
0.607044	0.0585255
0.758802	0.0589498
0.738715	0.121407
0.411583	0.0669964
0.849468	0.0481362
0.578301	0.0617096
0.595437	0.0893328
0.73943	0.0546996
0.444202	0.0720777
0.985159	0.0367654
0.587385	0.0696892
0.66067	0.0470429
0.506334	0.0831938
0.893911	0.0425373
0.37929	0.046204
0.197689	0.0318088
0.777429	0.0411239
0.383412	0.0318504
0.219898	0.0491248
0.774389	0.0386693
0.693823	0.0455843
0.105596	0.0383389
0.779473	0.0460386
0.900237	0.0778661
0.543315	0.0348132
0.732358	0.0660483
0.162987	0.0529889
0.439463	0.0677422
0.442273	0.0507425
0.935535	0.036287
0.128759	0.0437928
0.660809	0.0618652
0.633967	0.0600079
0.319939	0.0579513
0.714665	0.0403871
0.832093	0.0719531
0.472954	0.0471123
0.702318	0.0457184
0.866841	0.0383468
0.852019	0.0308791
[truncated: 8,001 more rows]

## Sheet: UNCORR_band5
cos_i	reflectance
0.620309	0.18869
0.753308	0.243329
0.739853	0.272666
0.487016	0.1975
0.598212	0.250382
0.635089	0.259587
0.66843	0.225698
0.585608	0.147534
0.740758	0.210848
0.749816	0.286138
0.435978	0.158467
0.23919	0.0916997
0.871957	0.0753779
0.657566	0.2584
0.57394	0.223192
0.62444	0.197515
0.519031	0.189019
0.53733	0.187661
0.431901	0.0953686
0.963758	0.259043
0.229048	0.103888
0.982186	0.305978
0.582631	0.206984
0.508079	0.19729
0.542355	0.23108
0.361146	0.222341
0.703202	0.195356
0.703401	0.203821
0.548818	0.193771
0.65154	0.191801
0.754001	0.228318
0.507167	0.153158
0.0719838	0.059227
0.60612	0.19374
0.58301	0.18228
0.883706	0.249474
0.682499	0.160194
0.349512	0.11599
0.16434	0.0779047
0.466242	0.124315
0.887291	0.219388
0.775122	0.229905
0.805361	0.207524
0.598302	0.218802
0.718256	0.279906
0.474224	0.233669
0.525031	0.227864
0.399213	0.165112
0.788269	0.31366
0.763089	0.258543
0.355876	0.120066
0.481965	0.15943
0.851378	0.228466
0.681422	0.225385
0.561819	0.0917192
0.50841	0.180979
0.738053	0.171209
0.0739412	0.0536761
0.593244	0.146461
0.77825	0.253864
0.577549	0.198471
0.764049	0.275546
0.521926	0.0485809
0.552983	0.183651
0.912595	0.213553
0.713731	0.183265
0.780399	0.140209
0.403926	0.116192
0.246931	0.137432
0.553821	0.238627
0.477305	0.225895
0.00814545	0.0944464
0.800539	0.244636
0.718936	0.232463
0.867304	0.315047
0.251058	0.125004
0.159788	0.0692323
0.295625	0.115174
0.462201	0.143998
0.308178	0.0872008
0.753332	0.187965
0.501049	0.218832
0.440327	0.175172
0.485667	0.192398
0.443328	0.206668
0.789815	0.236935
0.000393101	0.0415199
0.204258	0.0817679
0.2526	0.108621
0.847271	0.191197
0.697593	0.189185
0.589656	0.160535
0.743727	0.309098
0.675373	0.197989
0.716656	0.224195
0.695563	0.275295
0.624478	0.144288
0.407126	0.182122
0.372926	0.141705
0.772863	0.221899
0.808115	0.280152
0.819458	0.284306
0.516152	0.197069
0.539455	0.16492
0.370392	0.113019
0.978329	0.307258
0.781238	0.267204
0.495517	0.2517
0.694063	0.303891
0.755345	0.310698
0.729808	0.170455
0.787694	0.21813
0.605547	0.24086
0.282801	0.157
0.749659	0.252061
0.480955	0.17702
0.544858	0.126319
0.497048	0.199727
0.26104	0.14022
0.524915	0.0433203
0.738187	0.221225
0.547632	0.196169
0.509022	0.190512
0.117615	0.0387705
0.575596	0.220766
0.471159	0.167656
0.280199	0.0530655
0.322146	0.107684
0.659923	0.17656
0.302136	0.169576
0.6565	0.217873
0.153787	0.109215
0.669878	0.263743
0.810921	0.216126
0.000132422	0.0476866
0.698312	0.231683
0.798667	0.251447
0.651787	0.205396
0.846657	0.227408
0.284273	0.122426
0.837822	0.263648
0.903919	0.299184
0.504978	0.20784
0.15425	0.107641
0.882696	0.27763
0.36026	0.107073
0.59928	0.166842
0.774262	0.248943
0.525663	0.143696
0.645078	0.129771
0.328585	0.127518
0.536982	0.152142
0.945076	0.338611
0.413495	0.231616
0.738715	0.288761
0.695269	0.261551
0.812108	0.278149
0.862	0.27211
0.30999	0.151477
0.246597	0.115068
0.488704	0.173266
0.723298	0.316687
0.907897	0.221976
0.640333	0.250476
0.819156	0.323846
0.595464	0.254499
0.610411	0.197515
0.429964	0.2233
0.598307	0.208557
0.0706649	0.061335
0.619702	0.189177
0.92095	0.326315
0.361749	0.135017
0.829463	0.199896
0.826443	0.271711
0.455675	0.196204
0.201096	0.14021
0.351472	0.20482
0.643017	0.202416
0.520831	0.187393
0.946144	0.263248
0.700972	0.272707
0.643779	0.263978
0.648889	0.250588
0.544833	0.210979
0.645988	0.15172
0.860795	0.285333
0.556932	0.128109
0.022699	0.0797656
0.32544	0.146027
0.69236	0.191304
0.559728	0.197613
0.664855	0.249816
0.67928	0.27761
0.668438	0.229952
0.499061	0.17769
0.191538	0.0700733
0.315361	0.0839519
0.906541	0.250902
0.494962	0.185804
0.319513	0.11731
0.590679	0.19205
0.520132	0.127408
0.6835	0.23856
0.797429	0.232762
0.260845	0.139412
0.333053	0.0953305
0.644362	0.236803
0.671795	0.227543
0.993268	0.307468
0.958558	0.236362
0.565526	0.154033
0.390898	0.154937
0.558448	0.19644
0.589886	0.243233
0.982468	0.306051
0.475033	0.190699
0.462672	0.106905
0.534323	0.135666
0.41501	0.087688
0.0568702	0.0354534
0.662996	0.248213
0.67547	0.223749
0.521315	0.210759
0.668902	0.290881
0.75513	0.263997
0.445051	0.182676
1e-04	0.039533
0.353421	0.133407
0.320905	0.0862657
0.642422	0.192333
0.311209	0.137484
0.681271	0.16428
0.583609	0.181181
0.709084	0.245883
0.529859	0.171251
0.45728	0.238406
0.7828	0.27986
0.0109969	0.0540581
0.783339	0.235055
0.259731	0.167644
0.354753	0.150706
0.711066	0.162069
0.442427	0.180371
0.377775	0.0851032
0.273402	0.115714
0.417829	0.184948
0.622719	0.234908
0.805789	0.271625
0.943108	0.227786
0.391455	0.140196
0.48837	0.177902
0.713921	0.269925
0.954971	0.200303
0.689769	0.220071
0.465036	0.14814
0.600271	0.140607
0.749196	0.177584
0.827793	0.200556
0.655308	0.242637
0.382843	0.209901
0.842943	0.293296
0.127768	0.0869402
0.421733	0.22942
0.797819	0.297336
0.607002	0.1633
0.434387	0.203306
0.637628	0.219655
0.49778	0.195182
0.789147	0.180883
0.496321	0.161124
0.826372	0.2815
0.560639	0.21884
0.376988	0.13284
0.723941	0.153177
0.8227	0.233645
0.573129	0.179108
0.472299	0.0720485
0.498232	0.0231413
0.371063	0.082371
0.723904	0.150376
0.844083	0.246558
0.397354	0.206934
0.578406	0.232612
0.670452	0.320704
0.741636	0.317827
0.590772	0.268889
0.364098	0.187061
0.815261	0.261131
0.942885	0.291346
0.775067	0.261207
0.70654	0.205822
0.616701	0.248097
0.356131	0.117684
0.47425	0.220504
0.429364	0.143387
0.732986	0.259146
0.379764	0.194912
0.63957	0.250061
0.32209	0.199221
0.211338	0.130605
0.884326	0.255481
0.109073	0.0887244
0.62701	0.223754
0.536592	0.124259
0.806796	0.193425
0.664717	0.191104
0.745425	0.261831
0.577567	0.153383
0.708315	0.281767
0.883544	0.269644
0.832304	0.322147
0.49546	0.138966
0.490306	0.127818
0.282765	0.098681
0.867795	0.216796
0.578329	0.173955
0.430261	0.161181
0.477851	0.198112
0.854495	0.31563
0.181754	0.0910779
0.608717	0.171532
0.458437	0.195055
0.960156	0.254528
0.815989	0.159163
0.596007	0.144751
0.32818	0.18515
0.33849	0.135136
0.0454369	0.0873797
0.304894	0.149551
0.729978	0.298696
0.833843	0.195942
0.750049	0.207387
0.415128	0.101225
0.381605	0.0877886
0.10184	0.045375
0.511998	0.24481
0.585207	0.162596
0.490653	0.154025
0.743734	0.283022
0.635874	0.172509
0.735554	0.20503
0.689891	0.197689
0.209352	0.0941276
0.620511	0.144021
0.596184	0.203185
0.79786	0.148849
0.439553	0.177115
0.75752	0.27467
0.615965	0.289005
0.57056	0.228916
0.704615	0.302012
0.927106	0.308585
0.308975	0.118887
0.42777	0.183972
0.531495	0.210341
0.78371	0.179763
0.444827	0.13351
0.533365	0.146181
0.301946	0.0995565
0.56687	0.104863
0.257478	0.0442179
0.561721	0.162262
0.386665	0.168699
0.580045	0.259045
0.562446	0.190426
0.562475	0.276021
0.581755	0.167627
0.439159	0.158555
0.925543	0.214107
0.485017	0.177741
0.406162	0.181122
0.931719	0.382369
0.254526	0.107651
0.930192	0.216526
0.341986	0.152482
0.695657	0.218179
0.649549	0.176241
0.882647	0.230311
0.562012	0.212056
0.623797	0.268666
0.710107	0.181482
0.579306	0.232611
0.573567	0.257145
0.566693	0.263497
0.300644	0.111306
0.814113	0.206598
0.752832	0.219001
0.848029	0.256354
0.506708	0.18486
0.571548	0.220518
0.883947	0.223591
0.66709	0.162536
0.49915	0.120454
0.582895	0.220099
0.562314	0.242584
0.73426	0.302936
0.389087	0.174493
0.403305	0.133485
0.764878	0.234593
0.742823	0.247287
0.558276	0.176234
0.664395	0.188538
0.723163	0.219677
0.496103	0.223951
0.862472	0.198534
0.623169	0.147633
0.709515	0.251709
0.778788	0.257419
0.677404	0.229215
0.711969	0.239438
0.427529	0.142806
0.615804	0.265861
0.34577	0.100368
0.85666	0.195356
0.286036	0.150362
0.70066	0.230463
0.583031	0.201694
0.476442	0.224467
0.559048	0.195139
0.573565	0.179488
0.74964	0.245622
0.634795	0.248934
0.606729	0.176864
0.882421	0.193837
0.643504	0.254935
0.624611	0.266483
0.679604	0.253002
0.642047	0.229075
0.56584	0.127321
0.38682	0.175269
0.463131	0.143354
0.645182	0.14114
0.470761	0.222331
0.48229	0.218124
0.655376	0.207798
0.638755	0.260858
0.797257	0.202353
0.259292	0.137637
0.842164	0.230953
0.713742	0.238654
0.274656	0.133025
0.449164	0.132697
0.582253	0.205239
0.836301	0.325327
0.432476	0.188996
0.729153	0.26388
0.691293	0.205892
0.729965	0.206436
0.774606	0.208899
0.433647	0.0759693
0.887168	0.189888
0.388196	0.0234273
0.576064	0.217552
0.492595	0.208739
0.402655	0.157145
0.692582	0.248487
0.839856	0.249592
0.776396	0.246466
0.634035	0.0866209
0.346989	0.134201
0.675718	0.176012
0.79781	0.196077
0.77218	0.241383
0.931724	0.295764
0.768775	0.232909
0.558579	0.139568
0.548493	0.1942
0.732099	0.251077
0.531545	0.188968
0.619815	0.273308
0.824792	0.301179
0.548999	0.213582
0.935214	0.266906
0.825749	0.210343
0.819237	0.226826
0.647508	0.189876
0.135487	0.0586857
0.605661	0.243712
0.881163	0.31675
0.625525	0.271294
0.620682	0.242804
0.53525	0.229449
0.5185	0.25319
0.913098	0.231933
0.71366	0.244786
0.749762	0.220702
0.422706	0.127712
0.0818681	0.030294
0.360445	0.0607982
0.651976	0.20209
0.379411	0.136094
0.60396	0.155739
0.742565	0.24672
0.525093	0.209233
0.657726	0.163905
0.910041	0.285083
0.444163	0.290097
0.893455	0.237204
0.803589	0.221918
0.767782	0.178464
0.883768	0.214404
0.898021	0.214492
0.446429	0.163639
0.326771	0.112707
0.417485	0.218245
0.768057	0.21544
0.837079	0.241017
0.958375	0.236255
0.902895	0.271445
0.903131	0.245935
0.541072	0.173106
0.490626	0.187393
0.451044	0.198458
0.240221	0.151189
0.722196	0.199231
0.753028	0.253436
0.565993	0.223107
0.458087	0.114363
0.741648	0.191591
0.52741	0.248597
0.862154	0.340378
0.930073	0.226156
0.550231	0.189576
0.300382	0.0929121
0.276307	0.113295
0.943722	0.213174
0.614578	0.191021
0.635894	0.271477
0.605877	0.195348
0.690713	0.265711
0.790353	0.224357
0.140553	0.0811737
0.560419	0.2203
0.226693	0.0867926
0.401945	0.168235
0.599849	0.225962
0.642929	0.242167
0.418892	0.165757
0.882857	0.273774
0.471257	0.188124
0.638304	0.210845
0.563685	0.191738
0.785507	0.194789
0.696073	0.172966
0.566139	0.126972
0.641528	0.307692
0.723097	0.264598
0.966916	0.287427
0.351124	0.117324
0.670924	0.209232
0.914959	0.255987
0.454258	0.129941
0.535648	0.0829961
0.895215	0.19994
0.499025	0.127238
0.815734	0.158463
0.533104	0.179343
0.626133	0.222102
0.650879	0.212971
0.681497	0.216818
0.947297	0.296495
0.590651	0.206848
0.412013	0.246255
0.340454	0.0951103
0.890696	0.194801
0.966466	0.249032
0.344251	0.100495
0.285401	0.0769814
0.583353	0.246474
0.592457	0.292777
0.0600187	0.0280129
0.00644066	0.0359124
0.650549	0.209575
0.0369551	0.0404632
0.676354	0.303715
0.876936	0.0974301
0.54359	0.136092
0.854848	0.232335
0.986668	0.22457
0.484963	0.287707
0.568293	0.182345
0.713231	0.221578
0.402529	0.209811
0.662593	0.167591
0.628722	0.218144
0.845392	0.240237
0.0460792	0.0546835
0.835857	0.280315
0.419132	0.16765
0.662402	0.199803
0.87346	0.229478
0.21998	0.106402
0.512215	0.128351
0.643626	0.168202
0.480921	0.0478686
0.81477	0.208985
0.525587	0.192033
0.742064	0.217575
0.847149	0.267803
0.696067	0.167153
0.491038	0.221186
0.753025	0.209561
0.756621	0.212894
0.298976	0.0954063
0.547487	0.198642
0.579226	0.202797
0.546275	0.153274
0.278076	0.162422
0.709473	0.30462
0.86504	0.186689
0.907285	0.278923
0.954462	0.262732
0.538974	0.181717
0.783159	0.23256
0.328864	0.130954
0.0735894	0.0587525
0.522429	0.106472
0.687361	0.253443
0.861313	0.320793
0.399242	0.214968
0.625328	0.237071
0.871922	0.230502
0.75088	0.212174
0.630251	0.180181
0.728722	0.201831
0.497082	0.148566
0.537457	0.150112
0.347846	0.159368
0.387233	0.203174
0.397209	0.201877
0.626849	0.22584
0.45343	0.154124
0.508306	0.164716
0.577928	0.225066
0.696807	0.206949
0.904768	0.21228
0.874718	0.182074
0.413098	0.154256
0.0478844	0.0527937
0.754293	0.138139
0.722704	0.266723
0.416505	0.181666
0.286302	0.194774
0.686644	0.232003
0.384533	0.183118
0.815934	0.248898
0.684916	0.20284
0.591406	0.29716
0.371832	0.117477
0.658599	0.164609
0.760622	0.235321
0.412244	0.149971
0.727695	0.169865
0.709939	0.193928
0.846405	0.21384
0.52163	0.195558
0.626835	0.254637
0.228744	0.148898
0.587386	0.182135
0.809265	0.17758
0.419651	0.168361
0.525864	0.189685
0.465555	0.12247
0.386557	0.132351
0.180897	0.139563
0.0399559	0.0627915
0.159381	0.0380572
0.666247	0.163677
0.631935	0.114345
0.68536	0.215387
0.285198	0.0887015
0.844011	0.302361
0.608902	0.141512
0.858204	0.18381
0.738716	0.212109
0.515589	0.177628
0.654785	0.278268
0.514503	0.231206
0.342424	0.0961374
0.80403	0.231484
0.487078	0.130345
0.709632	0.208182
0.346734	0.140304
0.552177	0.204169
0.437643	0.170675
0.814475	0.205346
0.70159	0.172049
0.439161	0.163884
0.728794	0.214622
0.579046	0.19075
0.873374	0.225417
0.8283	0.212287
0.440042	0.2357
0.250718	0.139864
0.476043	0.184794
0.164303	0.0716614
0.813855	0.232945
0.501669	0.180734
0.607398	0.187929
0.796848	0.173535
0.392544	0.173729
0.479198	0.156381
0.801261	0.223454
0.304676	0.111188
0.619103	0.183859
0.558036	0.141
0.774351	0.24171
0.501818	0.144157
0.605213	0.210955
0.878766	0.319007
0.821301	0.223913
0.871816	0.337353
0.637194	0.178595
0.580142	0.162052
0.586657	0.193325
0.737686	0.195578
0.510704	0.181846
0.855747	0.228191
0.823487	0.290658
0.589137	0.113736
0.648788	0.217187
0.540503	0.150236
0.758039	0.246155
0.545013	0.184637
0.895757	0.255918
0.600239	0.152686
0.466443	0.145143
0.737213	0.226848
0.736204	0.265876
0.80263	0.208114
0.0771513	0.0463906
0.548966	0.171407
0.732101	0.209685
0.547343	0.123036
0.839596	0.334366
0.829759	0.269539
0.629958	0.208681
0.22413	0.156593
0.464205	0.155299
0.877712	0.318844
0.534964	0.143369
0.0919151	0.0583958
0.544475	0.114571
0.49889	0.219037
0.46616	0.15939
0.84992	0.243465
0.442034	0.162991
0.368012	0.142954
0.858109	0.2681
0.584083	0.206327
0.456655	0.13651
0.683742	0.302146
0.621289	0.262566
0.607758	0.226956
0.497194	0.144644
0.993963	0.300085
0.723178	0.238016
0.760508	0.219801
0.5568	0.159385
0.0114197	0.0256392
0.681522	0.187035
0.776171	0.242759
0.932233	0.250363
0.191292	0.133893
0.461216	0.194526
0.664735	0.142877
0.63452	0.208456
0.1657	0.0893748
0.646549	0.174038
0.391014	0.173602
0.668531	0.24282
0.678311	0.208894
0.575565	0.272946
0.523293	0.195039
0.643029	0.264126
0.947474	0.231655
0.663925	0.167265
0.892112	0.250086
0.666241	0.211841
0.606373	0.230794
0.651703	0.143402
0.886796	0.279077
0.587693	0.142103
0.966826	0.300504
0.774739	0.256993
0.840256	0.289956
0.576927	0.122692
0.747269	0.242639
0.000479574	0.0317564
0.573384	0.145048
0.938563	0.222029
0.781987	0.329749
0.88678	0.258617
0.197904	0.133639
0.568109	0.145159
0.16963	0.061456
0.630979	0.14636
0.594714	0.280181
0.40682	0.159299
0.451741	0.195675
0.53948	0.193515
0.701839	0.201226
0.878891	0.273734
0.84263	0.288454
0.563853	0.144394
0.838756	0.188987
0.279201	0.166553
0.900633	0.235929
0.80726	0.223025
0.968087	0.331498
0.503991	0.181535
0.572924	0.158438
0.521588	0.145803
0.605636	0.133099
0.878803	0.341323
0.634412	0.20444
0.391072	0.16153
0.647068	0.198658
0.930117	0.244092
0.866374	0.232315
0.868756	0.285345
0.18639	0.163732
0.503274	0.183369
0.902245	0.259993
0.752666	0.254644
0.594108	0.201948
0.561703	0.230992
0.66479	0.238754
0.311878	0.245009
0.68002	0.219182
0.916553	0.29403
0.320884	0.131258
0.554887	0.197426
0.168873	0.0667268
0.114309	0.0481726
0.419793	0.194266
0.554272	0.141526
0.576674	0.177183
0.507565	0.122951
0.899071	0.293403
0.594975	0.243452
0.601142	0.248338
0.198751	0.110239
0.592654	0.172456
0.448203	0.14135
0.101852	0.0840505
0.753034	0.271471
0.939108	0.240173
0.586638	0.119785
0.313046	0.0968115
0.656539	0.200219
0.565491	0.263065
0.688825	0.246554
0.529076	0.203183
0.680364	0.193805
0.74292	0.239127
0.696089	0.208253
0.27601	0.103491
0.162922	0.0526409
0.55819	0.147992
0.492436	0.101616
0.778768	0.216842
0.609134	0.222252
0.58202	0.203308
0.802799	0.259248
0.780783	0.241415
0.387514	0.150984
0.479501	0.18954
0.379372	0.13223
0.20914	0.0689222
0.915645	0.228704
0.667026	0.196183
0.964517	0.332081
0.586225	0.206574
0.162341	0.106905
0.817786	0.237567
0.814585	0.241562
0.703191	0.173172
0.775602	0.28871
0.719778	0.315945
0.888331	0.224032
0.673749	0.164043
0.771928	0.214405
0.309946	0.11453
0.505144	0.146775
0.653295	0.217181
0.132767	0.0899773
0.860638	0.284632
0.702166	0.222393
0.558666	0.164079
0.555269	0.198419
0.843012	0.318332
0.461001	0.260712
0.362656	0.154257
0.600976	0.24742
0.685974	0.213336
0.62836	0.219985
0.947815	0.166292
0.751075	0.205334
0.553354	0.135902
0.690122	0.173613
0.640532	0.226265
0.536677	0.181415
0.72025	0.185496
0.835286	0.214049
0.342723	0.0951596
0.823678	0.244114
0.603681	0.141932
0.717042	0.223397
0.725074	0.288141
0.552533	0.123302
0.690399	0.195846
0.852338	0.22646
0.825546	0.274169
0.778946	0.197988
0.619014	0.18573
0.812149	0.241249
0.627145	0.294814
0.717145	0.246401
0.598555	0.260279
0.494847	0.147129
0.988344	0.28916
0.299115	0.11696
0.520369	0.226858
1e-04	0.0300981
0.647424	0.222222
0.34224	0.195609
0.345339	0.133645
0.408754	0.128066
0.870094	0.20258
0.555923	0.17975
0.935962	0.312516
0.618303	0.194977
0.395582	0.148118
0.7853	0.242301
0.0304984	0.0391633
0.756958	0.170206
0.510188	0.188609
0.466944	0.171486
0.462606	0.141776
0.963783	0.31355
0.68641	0.129277
0.674766	0.21359
0.555361	0.170667
0.516133	0.185518
0.826093	0.251741
0.314779	0.101236
0.859283	0.22474
0.785014	0.187355
0.6037	0.187545
0.497232	0.160623
0.62791	0.0788577
0.80818	0.262106
0.491596	0.156992
0.604271	0.196307
0.5264	0.16509
0.747559	0.185067
0.631855	0.208513
0.559908	0.221471
0.90837	0.313994
0.199644	0.12473
0.518389	0.197749
0.554668	0.181593
0.461205	0.185393
0.396863	0.189666
0.640148	0.198975
0.722178	0.277276
0.393587	0.120145
0.123256	0.0473013
0.705917	0.25339
0.402628	0.1711
0.537204	0.182381
0.574183	0.243632
0.336292	0.170844
0.441024	0.23494
0.458789	0.162043
0.6624	0.205324
0.199965	0.0545361
0.110567	0.0464412
0.378753	0.118435
0.408711	0.197941
0.537932	0.247734
0.835815	0.267864
0.54808	0.0924467
0.638866	0.227713
0.363744	0.103283
0.857203	0.246368
0.784212	0.233152
0.526199	0.158109
0.259768	0.103243
0.62165	0.22899
0.533242	0.14357
0.517461	0.145641
0.557342	0.199099
0.52948	0.285626
0.431452	0.199338
0.542227	0.15911
0.935973	0.255283
0.413403	0.174785
0.59187	0.224192
0.43273	0.146873
0.837119	0.199055
0.740476	0.215509
0.684285	0.214941
0.330006	0.112695
0.869862	0.276826
0.810719	0.266565
0.770336	0.244629
0.710547	0.23329
0.6894	0.160685
0.279657	0.149038
0.933139	0.256517
0.731445	0.225163
0.73446	0.250973
0.410169	0.0876368
0.889918	0.2791
0.665195	0.213472
0.68779	0.181059
0.300765	0.135476
0.6894	0.181549
0.828481	0.23957
0.623397	0.210396
0.244453	0.165731
0.803426	0.239524
0.87407	0.263873
0.871907	0.232673
0.891442	0.235274
0.542936	0.188322
0.453619	0.205659
0.839062	0.316085
0.782914	0.309683
0.328767	0.122423
0.545027	0.127795
0.430014	0.208118
0.581271	0.204778
0.695285	0.209784
0.626018	0.206991
0.563661	0.163813
0.616312	0.179245
0.244909	0.103482
0.646429	0.227978
0.609389	0.249529
0.90394	0.273711
0.777668	0.206311
0.88675	0.232372
0.732283	0.215967
0.754413	0.210944
0.592004	0.212192
0.721525	0.227135
0.324996	0.106106
0.548975	0.290531
0.975646	0.225946
0.710873	0.226739
0.749146	0.251566
0.435164	0.17472
0.801248	0.220541
0.573877	0.19241
0.826289	0.291136
0.37451	0.176705
0.787059	0.283498
0.937682	0.236937
0.913797	0.23214
0.948682	0.322953
0.774647	0.27921
0.60466	0.232182
0.8188	0.313118
0.859417	0.259046
0.630898	0.178285
0.504574	0.163223
0.909587	0.293029
0.967345	0.260097
0.487702	0.156705
0.939858	0.235044
0.795909	0.269804
0.855425	0.314497
0.708968	0.214297
0.541278	0.232659
0.226927	0.0677899
0.851004	0.26767
0.0445438	0.0306781
0.875349	0.229337
0.917985	0.215326
0.511528	0.180201
0.510231	0.250997
0.882736	0.278009
0.40792	0.215274
0.423795	0.143258
0.738249	0.243928
0.632514	0.214
0.931861	0.180148
0.748075	0.266975
0.429539	0.158932
0.961715	0.364102
0.846784	0.251957
0.66071	0.19028
0.456831	0.162946
1e-04	0.040449
1e-04	0.0728107
0.709839	0.181831
0.275985	0.0942653
0.260312	0.106986
0.574208	0.167425
0.97728	0.329315
0.98777	0.314786
0.53228	0.181945
0.608042	0.199941
0.684908	0.264276
0.623041	0.206914
0.944922	0.280085
0.768379	0.276822
0.570101	0.210889
0.662178	0.214171
0.578751	0.162683
0.903903	0.336597
0.720841	0.282742
0.605812	0.306226
0.280916	0.157583
0.941842	0.276104
0.589714	0.231909
0.710104	0.219987
0.850685	0.226665
0.927211	0.292258
0.942741	0.31227
0.98592	0.332401
0.935475	0.304389
0.601293	0.164542
0.45764	0.228211
0.503834	0.177991
0.971729	0.291587
0.51576	0.159973
0.708131	0.208099
0.475024	0.161183
0.988248	0.288442
0.9215	0.289578
0.90811	0.290771
0.623971	0.242791
0.136164	0.0694341
0.487455	0.150564
0.274117	0.0831146
0.835485	0.248578
0.884261	0.274064
0.4276	0.15253
0.52044	0.255472
0.492457	0.199314
0.82351	0.283784
0.24612	0.0862674
0.527158	0.189231
0.320589	0.102049
0.251088	0.0955628
0.607431	0.174901
0.696257	0.28216
0.656461	0.2343
0.635942	0.196251
0.625456	0.294937
0.812239	0.212713
0.266478	0.120876
0.896185	0.203263
0.683739	0.193173
0.56446	0.244082
0.561628	0.233961
0.665953	0.171872
0.751862	0.218786
0.745554	0.241583
0.386455	0.142506
0.843915	0.266664
0.421699	0.115737
0.800638	0.250866
0.850296	0.278224
0.707694	0.184
0.376487	0.180463
0.711353	0.211982
0.666771	0.257834
0.0341557	0.0352972
0.164234	0.0735903
0.959416	0.227717
0.557893	0.21456
0.517141	0.192304
0.585558	0.244866
0.721573	0.186475
0.580365	0.180522
0.709429	0.247294
0.755634	0.183096
0.868387	0.224308
0.549852	0.169081
0.766761	0.236805
0.654855	0.317483
0.708526	0.263905
0.500946	0.213903
0.863038	0.217453
0.599919	0.128869
0.738644	0.281615
0.518664	0.158123
0.875468	0.247779
0.541682	0.214181
0.794053	0.260013
0.663268	0.23749
0.0346498	0.0351825
0.150637	0.0945924
0.426627	0.139512
0.814123	0.197681
0.584298	0.158016
0.805631	0.248385
0.631332	0.194803
0.9424	0.270416
0.571255	0.224627
0.234605	0.0636407
0.820335	0.25153
0.727722	0.156095
0.693454	0.165637
0.714233	0.260308
0.574129	0.123629
0.869021	0.22902
0.729545	0.200775
0.65193	0.180204
0.634133	0.188633
0.524052	0.179018
0.747182	0.243918
0.500996	0.135527
0.826914	0.248326
0.675626	0.202319
0.824511	0.208012
0.462839	0.129481
0.483425	0.159882
0.482961	0.15853
0.455511	0.179305
0.559909	0.184597
0.420932	0.158999
0.581483	0.147847
0.357806	0.13415
0.830706	0.242423
0.675748	0.26451
0.599358	0.16463
0.815986	0.202678
0.871046	0.238237
0.640076	0.14628
0.579778	0.164954
0.142373	0.0902696
0.359467	0.155836
0.556637	0.186377
0.672634	0.19058
0.614409	0.181154
0.9162	0.233756
0.75406	0.221766
0.517615	0.195636
0.65992	0.186032
0.427048	0.173857
0.138862	0.089029
0.839998	0.334088
0.405517	0.145915
0.623421	0.202988
0.740251	0.199395
0.83292	0.195862
0.979298	0.252814
0.63253	0.125417
0.718536	0.177751
0.860235	0.271589
0.687566	0.290945
0.538244	0.171192
0.623575	0.301835
0.735924	0.263684
0.782836	0.342723
0.939396	0.33622
0.764586	0.310963
0.563143	0.177853
0.837912	0.258102
0.783003	0.230222
0.722638	0.237952
0.623411	0.169537
0.835634	0.204761
0.546967	0.206166
0.917562	0.241258
0.946085	0.257414
0.723165	0.217219
0.630055	0.154133
0.34289	0.240031
0.774417	0.312235
0.808501	0.283494
0.637767	0.256305
0.928131	0.269398
0.78072	0.227573
0.0617086	0.0529427
0.687636	0.203808
0.868515	0.251958
0.925811	0.243877
0.806807	0.217701
0.960292	0.359535
0.372273	0.172314
0.426568	0.152157
0.236096	0.0543954
0.786526	0.216104
0.876661	0.160208
0.893874	0.199697
0.650191	0.210193
0.946574	0.302303
0.62134	0.206664
0.880789	0.27078
0.601184	0.206615
0.537836	0.270961
0.157728	0.0437085
0.653063	0.228751
0.263661	0.0949962
0.789642	0.289074
0.496135	0.11651
0.765012	0.254572
0.837304	0.202489
0.772884	0.243999
0.279011	0.105238
0.897317	0.25742
0.126628	0.122651
0.313538	0.103047
0.637683	0.168452
0.563702	0.196245
0.537766	0.199347
0.661587	0.196229
0.338706	0.128894
0.767032	0.210141
0.487152	0.173273
0.829354	0.277768
0.863362	0.204211
0.8965	0.276323
0.347325	0.119337
0.533321	0.158508
0.378354	0.170085
0.394284	0.129943
0.69104	0.220165
0.771469	0.293364
0.687776	0.235606
0.765446	0.179441
0.785828	0.244621
0.486678	0.173148
0.401424	0.107361
0.782187	0.228012
0.484634	0.182345
0.645723	0.185403
0.626089	0.215761
0.689928	0.200863
0.650533	0.212445
0.551052	0.194004
0.688904	0.203987
0.6442	0.206532
0.643712	0.223748
0.593303	0.208018
0.829477	0.261275
0.223288	0.146981
0.439003	0.173343
0.667659	0.145212
0.538212	0.209494
0.295542	0.127643
0.669764	0.223851
0.824774	0.229866
0.723565	0.270432
0.354756	0.13839
0.462875	0.179059
0.611673	0.169931
0.579024	0.220578
0.736702	0.257512
0.505274	0.143078
0.809405	0.207245
0.301514	0.102356
0.824872	0.230296
0.669812	0.258772
0.14077	0.138217
0.330729	0.185056
0.557701	0.155999
0.831334	0.263939
0.293823	0.149119
0.725631	0.25905
0.893231	0.204051
0.555126	0.155412
0.901959	0.282194
0.131074	0.152888
0.0786488	0.132053
0.373617	0.103003
0.30541	0.116706
0.441666	0.139422
0.612389	0.222051
0.752255	0.242952
0.629064	0.148486
0.888131	0.228918
0.771953	0.230596
0.792315	0.203289
0.16597	0.0560984
0.599005	0.171213
0.886496	0.257735
0.961108	0.276954
0.516089	0.149937
0.4412	0.184254
0.37067	0.237745
0.431761	0.115441
0.791421	0.29513
0.59192	0.21045
0.688442	0.229753
0.878003	0.259051
0.908345	0.242632
0.759512	0.230334
0.866585	0.297923
0.9203	0.298404
0.661302	0.159544
0.271707	0.162077
0.306798	0.199811
0.468726	0.164975
0.690244	0.226698
0.903759	0.172753
0.709723	0.240445
0.946772	0.335946
0.577611	0.20985
0.783905	0.221134
0.676118	0.23684
0.404906	0.0856503
0.366541	0.0860769
0.0745373	0.209918
0.868388	0.25577
0.672831	0.205535
0.879587	0.286501
0.580812	0.19296
0.490152	0.156735
0.796782	0.202708
0.874474	0.250818
0.912096	0.262282
0.816867	0.179804
0.822477	0.231214
0.722593	0.249428
0.662155	0.228902
0.778351	0.221
0.747736	0.2153
0.743128	0.225548
0.530087	0.166498
0.391426	0.123496
0.820538	0.224183
0.881339	0.269707
0.580139	0.169776
0.442118	0.129897
0.687602	0.233533
0.135077	0.134647
0.24855	0.168287
0.524735	0.165069
0.900381	0.361314
0.902242	0.252334
0.0881761	0.0663292
0.68104	0.217469
0.524593	0.146722
0.773116	0.228863
0.853116	0.338528
0.642455	0.176483
0.77848	0.204933
0.797182	0.252002
0.806738	0.235711
0.519712	0.188269
0.862258	0.320071
0.778507	0.205111
0.741173	0.217044
0.634085	0.196404
0.272403	0.114862
0.494803	0.157456
0.808835	0.224799
0.41321	0.115013
0.77991	0.198639
0.789658	0.267357
0.585323	0.268619
0.697912	0.201525
0.646398	0.220821
0.58067	0.152782
0.684128	0.231476
0.877167	0.389068
0.620627	0.239595
0.0142753	0.0845674
0.946481	0.226965
0.27562	0.146523
0.350845	0.176448
0.230037	0.0877991
0.463405	0.143505
0.138971	0.0851464
0.594392	0.211119
0.612939	0.144144
0.135941	0.12296
0.62519	0.218079
0.55251	0.205965
0.606681	0.188574
0.780199	0.224758
0.758903	0.240822
0.89057	0.24077
0.482814	0.178965
0.317859	0.191382
0.516195	0.140962
0.782172	0.23847
0.109996	0.0939968
0.684959	0.204856
0.192336	0.172188
0.857006	0.260181
0.311025	0.12888
0.451295	0.150771
0.53332	0.176813
0.70719	0.16448
0.817497	0.20842
0.574355	0.157958
0.749351	0.215192
0.960456	0.264437
0.721738	0.216639
0.136508	0.15294
0.712597	0.17135
0.677797	0.227594
0.296484	0.142118
0.373187	0.174495
0.593691	0.165152
0.600647	0.182369
0.661261	0.232043
0.526892	0.18209
0.411824	0.143581
0.884559	0.277151
0.91525	0.24819
0.682001	0.181926
0.766681	0.258206
0.365093	0.180445
0.396271	0.157783
0.348199	0.157305
0.272676	0.109624
0.745121	0.218678
0.77277	0.255144
0.636448	0.18458
0.817705	0.259474
0.951536	0.278139
0.931071	0.270213
0.0915556	0.036916
0.381127	0.194411
0.75814	0.236604
0.530892	0.191792
0.514669	0.209036
0.279686	0.120819
0.661963	0.17489
0.384186	0.186441
0.551086	0.212346
0.695984	0.239717
0.844094	0.251179
0.571062	0.189714
0.679567	0.222953
0.411398	0.202643
0.664957	0.252128
0.726484	0.205765
0.50715	0.19269
0.630899	0.142811
0.781379	0.238286
0.86238	0.254291
0.82952	0.235405
0.459176	0.208659
0.756978	0.201067
0.225615	0.176147
0.750323	0.222081
0.866268	0.291856
0.592948	0.180451
0.652019	0.211288
0.77253	0.195252
0.693759	0.244267
0.776182	0.205454
0.790602	0.171325
0.795951	0.210938
0.654342	0.223882
0.399735	0.135291
0.7705	0.192727
0.752791	0.240893
0.880373	0.298152
0.00244079	0.133289
0.528928	0.235102
0.783475	0.31962
0.612847	0.141487
0.674096	0.269513
0.952557	0.239243
0.882165	0.246527
0.77441	0.173527
0.699224	0.308062
0.647645	0.271226
0.876824	0.287437
0.37186	0.194806
0.718339	0.207399
0.109968	0.0317857
0.143474	0.0831562
0.792808	0.240971
0.863614	0.226185
0.142639	0.0616065
0.397367	0.13225
0.927896	0.341628
0.929409	0.286104
0.827824	0.255494
0.740096	0.20131
0.943682	0.244195
0.826115	0.209211
0.789108	0.297073
0.630587	0.221478
0.419643	0.135103
0.53922	0.179113
0.496593	0.177828
0.652874	0.263549
0.812531	0.274234
0.839753	0.283259
0.77221	0.232087
0.919671	0.289366
0.390581	0.161318
0.907012	0.29136
0.263674	0.146831
0.5548	0.181216
0.647022	0.220406
0.805172	0.251046
0.608831	0.196773
0.311274	0.0894939
0.585231	0.18352
0.820425	0.232942
0.692494	0.202432
0.640934	0.178275
0.753385	0.246733
0.390592	0.161511
0.882734	0.303825
0.853352	0.300938
0.901165	0.304686
0.398151	0.133342
0.543039	0.194769
0.838933	0.271728
0.301451	0.129754
0.812975	0.214986
0.743407	0.242267
0.640623	0.225033
0.614735	0.134278
0.92969	0.300028
0.407134	0.124169
0.361099	0.172089
0.638891	0.19904
0.630833	0.194343
0.783695	0.19506
0.307009	0.128253
0.100105	0.0627449
0.570211	0.184904
0.730259	0.210725
0.781646	0.222495
0.859152	0.169902
0.824709	0.257867
0.889349	0.249578
0.795263	0.219955
0.914043	0.257026
0.29052	0.117407
0.390135	0.1639
0.952309	0.271239
0.591811	0.199013
0.503342	0.182684
0.386852	0.137087
0.931519	0.29993
0.349044	0.150632
0.324087	0.127308
0.920288	0.27208
0.82619	0.350923
0.569295	0.211608
0.359477	0.158313
0.693582	0.200753
0.364154	0.0900571
0.862374	0.226956
0.718437	0.265874
0.887169	0.27506
0.560891	0.203277
0.830626	0.328147
0.874565	0.26414
0.596449	0.258395
0.625291	0.241221
0.559118	0.169806
0.515147	0.196223
0.170496	0.119909
0.763242	0.267057
0.97342	0.27924
0.410509	0.154004
0.779593	0.238493
0.500862	0.157608
0.837354	0.272164
0.0809977	0.146204
0.527947	0.193277
0.851865	0.215167
0.874546	0.274159
0.462494	0.224034
0.761494	0.342232
0.971772	0.207075
0.869008	0.253764
0.648801	0.16823
0.757539	0.213924
0.510231	0.193021
0.789359	0.382205
0.796072	0.246743
0.572457	0.173513
0.525412	0.147006
0.8622	0.197691
0.834865	0.24512
0.130915	0.0707022
0.906786	0.295271
0.847195	0.251711
0.589856	0.20632
0.906882	0.243087
0.771576	0.222456
0.748841	0.210082
0.749932	0.205953
0.56076	0.264269
0.412891	0.148804
0.608302	0.221286
0.752927	0.235065
0.763821	0.169019
0.759348	0.215731
0.590104	0.162951
0.797429	0.2467
0.511409	0.236215
0.660834	0.189298
0.769805	0.240898
0.492841	0.227512
0.795544	0.300511
0.922315	0.263812
0.722405	0.275991
0.878965	0.324145
0.724704	0.271051
0.980947	0.348583
0.79284	0.286153
0.770481	0.191215
0.622309	0.161647
0.312962	0.112691
0.258213	0.0994103
0.626455	0.236947
0.836357	0.192374
0.642957	0.2055
0.435482	0.125439
0.729204	0.20738
0.628949	0.221047
0.897109	0.306324
0.645212	0.240997
0.73869	0.253605
0.899658	0.265494
0.363789	0.150913
0.58394	0.223909
0.718641	0.211587
0.0453797	0.0495881
0.478003	0.199377
0.390782	0.185532
0.926417	0.252101
0.92718	0.24822
0.668573	0.194179
0.283612	0.200707
0.535873	0.177902
0.612545	0.235806
0.316546	0.121583
0.892056	0.299754
0.863467	0.268822
0.957681	0.320447
0.968985	0.320382
0.848357	0.299241
0.956357	0.308408
0.598788	0.196377
0.693666	0.233796
0.689659	0.288142
0.621473	0.254915
0.639831	0.217571
0.376965	0.154729
0.0400536	0.0416996
0.469378	0.23179
0.48888	0.227511
0.780324	0.313713
0.873746	0.33879
0.776528	0.208269
0.928788	0.319608
0.48571	0.214659
0.627228	0.214495
0.96118	0.331177
0.836809	0.258818
0.670241	0.228799
0.716977	0.215073
0.834556	0.247685
0.669042	0.172059
0.678311	0.211102
0.261509	0.104422
0.813184	0.356061
0.863136	0.292878
0.690013	0.20679
0.76977	0.322924
0.981868	0.324031
0.756454	0.211519
0.0222641	0.0253655
0.449495	0.158554
0.679697	0.185568
0.352827	0.128446
0.643339	0.195728
0.725706	0.239174
0.436618	0.151853
0.818528	0.29364
0.972435	0.316743
0.329499	0.138679
0.776072	0.234692
0.148987	0.0933635
0.510637	0.186976
0.449705	0.194598
0.763343	0.237863
0.939577	0.290624
0.517391	0.257927
0.697261	0.0950213
0.602077	0.17441
0.803675	0.265128
0.85849	0.277383
0.777422	0.209598
1e-04	0.0362389
0.574761	0.148442
0.274368	0.139834
0.0538566	0.0388123
0.75979	0.321921
0.86312	0.303728
0.873377	0.278567
0.847426	0.223285
0.896161	0.251565
0.854125	0.357612
0.724266	0.289212
0.704825	0.196834
0.349271	0.115507
0.801997	0.212461
0.728788	0.288466
0.535163	0.219839
0.907578	0.276454
0.946971	0.268469
0.940233	0.277744
0.282389	0.169143
0.447305	0.197395
0.682856	0.178925
0.71848	0.193069
0.204907	0.116922
0.115288	0.0849851
0.42346	0.175742
0.56984	0.154228
0.591561	0.204737
0.794503	0.303827
0.961459	0.341376
0.359508	0.231925
0.366418	0.161634
0.672537	0.104825
0.505102	0.237635
0.614979	0.217561
0.932023	0.31116
0.670326	0.268429
0.217311	0.0836154
0.731941	0.194266
0.861873	0.269849
0.809955	0.23462
0.745766	0.209959
0.634567	0.177461
0.763684	0.26132
0.313825	0.162898
0.380357	0.117973
0.541616	0.212186
0.717054	0.213358
0.788925	0.217563
0.85776	0.259231
0.648058	0.193896
0.44926	0.117349
0.594834	0.207779
0.419114	0.205848
0.445014	0.187584
0.64867	0.228743
0.514975	0.125665
0.311961	0.16549
0.514548	0.180423
0.665318	0.196644
0.842676	0.249141
0.56388	0.268954
0.812428	0.180475
0.7412	0.208826
0.635938	0.158442
0.669462	0.156893
0.446841	0.238344
0.275069	0.163113
0.797987	0.2248
0.504482	0.205856
0.624732	0.27058
0.377828	0.16043
0.828239	0.20739
0.571043	0.159414
0.485207	0.188947
0.532804	0.223102
0.804961	0.253601
0.414333	0.191703
0.385244	0.19346
0.795133	0.241758
0.547496	0.236632
0.84962	0.273128
0.745898	0.21308
0.591789	0.172869
0.786818	0.239175
0.866616	0.257099
0.683397	0.220933
0.453475	0.266038
0.894518	0.266033
0.293586	0.136783
0.768848	0.225693
0.578063	0.122722
0.244646	0.123644
0.894624	0.339436
0.947106	0.333079
0.372464	0.163142
0.571334	0.204863
0.737707	0.256482
0.899355	0.267642
0.559426	0.156807
0.762389	0.234823
0.395396	0.159865
0.802679	0.213063
0.738479	0.179013
0.540701	0.205306
0.723938	0.21286
0.265252	0.110272
0.705441	0.191827
0.740814	0.214017
0.166283	0.157772
0.311143	0.165097
0.926133	0.305224
0.690343	0.20489
0.731221	0.314736
0.882583	0.276269
0.360071	0.0975044
0.677164	0.162563
0.784927	0.271004
0.785494	0.233196
0.759742	0.263493
0.820762	0.274098
0.513139	0.199817
0.502702	0.269834
0.737389	0.247939
0.758169	0.235734
0.741943	0.184763
0.807148	0.241083
0.712806	0.233647
0.0513404	0.0475217
0.607181	0.159063
0.443655	0.210778
0.10379	0.0820264
0.296435	0.165568
0.771338	0.220171
0.762493	0.337618
0.783533	0.341941
0.911897	0.138577
0.372561	0.15819
0.707173	0.254613
0.781046	0.161175
0.944059	0.248085
0.658561	0.238364
0.890817	0.205921
0.953261	0.363717
0.804454	0.369338
0.361187	0.165588
0.470824	0.166166
0.532635	0.160576
0.782619	0.235226
0.590299	0.186261
0.423226	0.120359
0.710272	0.246584
0.490943	0.186361
0.843125	0.262469
0.470046	0.242007
0.761114	0.28536
0.909589	0.267895
0.740019	0.209071
0.416645	0.111086
0.481675	0.149957
0.492599	0.153625
0.788673	0.272533
0.651895	0.229286
0.731626	0.211908
0.636503	0.233889
0.706686	0.239329
0.839409	0.239663
0.759752	0.209882
0.404741	0.152479
0.849669	0.276846
0.475949	0.204788
0.482027	0.136864
0.836905	0.323621
0.414301	0.136881
0.980571	0.322275
0.642359	0.233333
0.665699	0.230691
0.588456	0.228849
0.893401	0.278642
0.604819	0.247797
0.478974	0.0952345
0.324074	0.105289
0.38138	0.170501
0.967019	0.279345
0.730819	0.259827
0.370776	0.202517
0.852772	0.273015
0.92004	0.250505
0.587399	0.160773
0.635813	0.191311
0.563075	0.223303
0.420752	0.20353
0.557724	0.229711
0.989555	0.356851
0.258509	0.166527
0.616432	0.239505
0.660809	0.255792
0.47536	0.175376
0.661009	0.206458
0.925763	0.284516
0.544522	0.161516
0.646749	0.200573
[truncated: 8,001 more rows]
[truncated: 7 more columns]

## Sheet: SCS+C_band5
cos_i	reflectance
0.620309	0.189742
0.753308	0.201642
0.739853	0.251482
0.487016	0.262795
0.598212	0.277468
0.635089	0.213146
0.66843	0.228183
0.585608	0.166402
0.740758	0.187289
0.749816	0.242746
0.435978	0.229816
0.23919	0.207462
0.871957	0.0435218
0.657566	0.266814
0.57394	0.259419
0.62444	0.207535
0.519031	0.238623
0.53733	0.231104
0.431901	0.132035
0.963758	0.130275
0.229048	0.242333
0.982186	0.169316
0.582631	0.231138
0.508079	0.255155
0.542355	0.258795
0.361146	0.333327
0.703202	0.185226
0.703401	0.191478
0.548818	0.215429
0.65154	0.167693
0.754001	0.203864
0.507167	0.193533
0.0719838	0.301596
0.60612	0.195223
0.58301	0.206556
0.883706	0.1837
0.682499	0.145711
0.349512	0.192732
0.16434	0.227714
0.466242	0.171755
0.887291	0.152534
0.775122	0.175957
0.805361	0.170956
0.598302	0.22144
0.718256	0.26166
0.474224	0.314118
0.525031	0.284229
0.399213	0.25309
0.788269	0.254754
0.763089	0.226809
0.355876	0.204823
0.481965	0.207192
0.851378	0.175198
0.681422	0.194088
0.561819	0.104635
0.50841	0.231921
0.738053	0.141906
0.0739412	0.306796
0.593244	0.158723
0.77825	0.198959
0.577549	0.229005
0.764049	0.195836
0.521926	0.0604888
0.552983	0.184382
0.912595	0.142563
0.713731	0.14449
0.780399	0.117671
0.403926	0.174748
0.246931	0.309681
0.553821	0.268904
0.477305	0.305102
0.00814545	0.757863
0.800539	0.203914
0.718936	0.186325
0.867304	0.20509
0.251058	0.241209
0.159788	0.199907
0.295625	0.207546
0.462201	0.195409
0.308178	0.16922
0.753332	0.155886
0.501049	0.279217
0.440327	0.25159
0.485667	0.258988
0.443328	0.299594
0.789815	0.200321
0.000393101	0.812604
0.204258	0.204061
0.2526	0.231342
0.847271	0.146642
0.697593	0.17797
0.589656	0.176531
0.743727	0.262549
0.675373	0.182095
0.716656	0.189398
0.695563	0.243695
0.624478	0.14715
0.407126	0.275498
0.372926	0.194362
0.772863	0.187996
0.808115	0.226581
0.819458	0.219612
0.516152	0.24934
0.539455	0.19058
0.370392	0.177537
0.978329	0.168926
0.781238	0.225251
0.495517	0.315889
0.694063	0.29014
0.755345	0.269871
0.729808	0.158503
0.787694	0.176926
0.605547	0.26549
0.282801	0.317999
0.749659	0.227311
0.480955	0.237193
0.544858	0.152791
0.497048	0.245286
0.26104	0.30301
0.524915	0.0481394
0.738187	0.200009
0.547632	0.213411
0.509022	0.240783
0.117615	0.146725
0.575596	0.249708
0.471159	0.209059
0.280199	0.105398
0.322146	0.195791
0.659923	0.177924
0.302136	0.314985
0.6565	0.217161
0.153787	0.347386
0.669878	0.260177
0.810921	0.174021
0.000132422	0.00166734
0.698312	0.166668
0.798667	0.212299
0.651787	0.214199
0.846657	0.174365
0.284273	0.208208
0.837822	0.207226
0.903919	0.209769
0.504978	0.268403
0.15425	0.346648
0.882696	0.197816
0.36026	0.151473
0.59928	0.186348
0.774262	0.219227
0.525663	0.170125
0.645078	0.129294
0.328585	0.213656
0.536982	0.147557
0.945076	0.217387
0.413495	0.331288
0.738715	0.26064
0.695269	0.246666
0.812108	0.229025
0.862	0.207176
0.30999	0.286551
0.246597	0.257886
0.488704	0.230222
0.723298	0.296894
0.907897	0.135607
0.640333	0.264837
0.819156	0.247771
0.595464	0.284653
0.610411	0.216762
0.429964	0.304784
0.598307	0.212128
0.0706649	0.394942
0.619702	0.204589
0.92095	0.218076
0.361749	0.228312
0.829463	0.151401
0.826443	0.200211
0.455675	0.270253
0.201096	0.352682
0.351472	0.290381
0.643017	0.208911
0.520831	0.229806
0.946144	0.161844
0.700972	0.25804
0.643779	0.273937
0.648889	0.23775
0.544833	0.25651
0.645988	0.159074
0.860795	0.21635
0.556932	0.148317
0.022699	0.144647
0.32544	0.26138
0.69236	0.178906
0.559728	0.225776
0.664855	0.249728
0.67928	0.265347
0.668438	0.230978
0.499061	0.229183
0.191538	0.187803
0.315361	0.156565
0.906541	0.16151
0.494962	0.243425
0.319513	0.199957
0.590679	0.208887
0.520132	0.13171
0.6835	0.230135
0.797429	0.195778
0.260845	0.289627
0.333053	0.146892
0.644362	0.232751
0.671795	0.22226
0.993268	0.144803
0.958558	0.136397
0.565526	0.181163
0.390898	0.244327
0.558448	0.234357
0.589886	0.260674
0.982468	0.134656
0.475033	0.246901
0.462672	0.137488
0.534323	0.167842
0.41501	0.132325
0.0568702	0.183807
0.662996	0.248017
0.67547	0.224862
0.521315	0.265841
0.668902	0.279603
0.75513	0.233601
0.445051	0.249026
1e-04	1.7039661e-12
0.353421	0.216783
0.320905	0.165102
0.642422	0.155932
0.311209	0.259884
0.681271	0.143241
0.583609	0.202033
0.709084	0.237925
0.529859	0.2132
0.45728	0.295254
0.7828	0.229371
0.0109969	0.163584
0.783339	0.175029
0.259731	0.347117
0.354753	0.249115
0.711066	0.141822
0.442427	0.263442
0.377775	0.137437
0.273402	0.238627
0.417829	0.251548
0.622719	0.25329
0.805789	0.193046
0.943108	0.146723
0.391455	0.215824
0.48837	0.209262
0.713921	0.217245
0.954971	0.122454
0.689769	0.217551
0.465036	0.192557
0.600271	0.156239
0.749196	0.154866
0.827793	0.125892
0.655308	0.250423
0.382843	0.30839
0.842943	0.2038
0.127768	0.327932
0.421733	0.405865
0.797819	0.250015
0.607002	0.187919
0.434387	0.295871
0.637628	0.224506
0.49778	0.231349
0.789147	0.154777
0.496321	0.189103
0.826372	0.227866
0.560639	0.26043
0.376988	0.20768
0.723941	0.111841
0.8227	0.183701
0.573129	0.183642
0.472299	0.0967556
0.498232	0.0281758
0.371063	0.135483
0.723904	0.132136
0.844083	0.184592
0.397354	0.317973
0.578406	0.268863
0.670452	0.248437
0.741636	0.292557
0.590772	0.293688
0.364098	0.312692
0.815261	0.212906
0.942885	0.190097
0.775067	0.22619
0.70654	0.169516
0.616701	0.271928
0.356131	0.199687
0.47425	0.294418
0.429364	0.211811
0.732986	0.240369
0.379764	0.309465
0.63957	0.265383
0.32209	0.363016
0.211338	0.311488
0.884326	0.185526
0.109073	0.384276
0.62701	0.221066
0.536592	0.152759
0.806796	0.144115
0.664717	0.190578
0.745425	0.2386
0.577567	0.178215
0.708315	0.217837
0.883544	0.198498
0.832304	0.257824
0.49546	0.146766
0.490306	0.166984
0.282765	0.186073
0.867795	0.153062
0.578329	0.191398
0.430261	0.181826
0.477851	0.267285
0.854495	0.23684
0.181754	0.248665
0.608717	0.189608
0.458437	0.258042
0.960156	0.15548
0.815989	0.127057
0.596007	0.157036
0.32818	0.328808
0.33849	0.235365
0.0454369	0.738767
0.304894	0.279003
0.729978	0.256337
0.833843	0.136187
0.750049	0.157756
0.415128	0.150494
0.381605	0.135663
0.10184	0.185244
0.511998	0.302484
0.585207	0.172556
0.490653	0.199291
0.743734	0.248052
0.635874	0.184403
0.735554	0.186036
0.689891	0.192726
0.209352	0.220297
0.620511	0.140438
0.596184	0.190567
0.79786	0.110343
0.439553	0.246257
0.75752	0.245178
0.615965	0.316595
0.57056	0.265786
0.704615	0.266338
0.927106	0.202594
0.308975	0.241302
0.42777	0.266963
0.531495	0.221541
0.78371	0.137431
0.444827	0.185967
0.533365	0.16895
0.301946	0.21491
0.56687	0.0881545
0.257478	0.0928323
0.561721	0.182722
0.386665	0.271199
0.580045	0.282404
0.562446	0.21594
0.562475	0.323795
0.581755	0.192811
0.439159	0.207705
0.925543	0.130153
0.485017	0.233273
0.406162	0.271781
0.931719	0.244946
0.254526	0.237985
0.930192	0.142309
0.341986	0.267129
0.695657	0.185363
0.649549	0.181668
0.882647	0.168811
0.562012	0.248534
0.623797	0.290488
0.710107	0.163189
0.579306	0.26877
0.573567	0.236509
0.566693	0.284203
0.300644	0.224114
0.814113	0.156595
0.752832	0.189944
0.848029	0.196864
0.506708	0.238323
0.571548	0.236415
0.883947	0.164227
0.66709	0.156891
0.49915	0.154817
0.582895	0.253665
0.562314	0.2237
0.73426	0.280047
0.389087	0.278229
0.403305	0.20325
0.764878	0.180248
0.742823	0.203833
0.558276	0.199214
0.664395	0.18912
0.723163	0.201984
0.496103	0.266918
0.862472	0.148156
0.623169	0.152192
0.709515	0.237028
0.778788	0.222005
0.677404	0.198098
0.711969	0.219245
0.427529	0.163388
0.615804	0.289533
0.34577	0.171918
0.85666	0.136968
0.286036	0.282717
0.70066	0.218548
0.583031	0.211858
0.476442	0.295685
0.559048	0.219867
0.573565	0.198168
0.74964	0.215274
0.634795	0.26422
0.606729	0.194004
0.882421	0.142894
0.643504	0.261589
0.624611	0.276178
0.679604	0.25655
0.642047	0.213969
0.56584	0.148614
0.38682	0.256295
0.463131	0.186342
0.645182	0.139772
0.470761	0.2941
0.48229	0.291176
0.655376	0.215553
0.638755	0.274852
0.797257	0.164205
0.259292	0.288684
0.842164	0.133861
0.713742	0.213648
0.274656	0.272651
0.449164	0.177057
0.582253	0.232864
0.836301	0.252771
0.432476	0.26761
0.729153	0.247262
0.691293	0.175202
0.729965	0.19048
0.774606	0.177938
0.433647	0.10641
0.887168	0.129288
0.388196	0.0378263
0.576064	0.245756
0.492595	0.276325
0.402655	0.234411
0.692582	0.231046
0.839856	0.178035
0.776396	0.216043
0.634035	0.0788566
0.346989	0.232683
0.675718	0.165996
0.79781	0.14649
0.77218	0.199841
0.931724	0.177805
0.768775	0.17642
0.558579	0.162843
0.548493	0.229883
0.732099	0.231471
0.531545	0.228651
0.619815	0.296816
0.824792	0.228061
0.548999	0.248642
0.935214	0.172414
0.825749	0.168638
0.819237	0.185218
0.647508	0.198464
0.135487	0.203793
0.605661	0.223057
0.881163	0.193377
0.625525	0.290304
0.620682	0.263462
0.53525	0.283596
0.5185	0.311454
0.913098	0.156588
0.71366	0.229999
0.749762	0.194609
0.422706	0.180236
0.0818681	0.1302
0.360445	0.108
0.651976	0.205343
0.379411	0.219922
0.60396	0.162696
0.742565	0.221922
0.525093	0.243011
0.657726	0.163784
0.910041	0.183328
0.444163	0.280477
0.893455	0.166791
0.803589	0.185789
0.767782	0.154073
0.883768	0.156121
0.898021	0.153443
0.446429	0.221899
0.326771	0.18655
0.417485	0.325097
0.768057	0.187964
0.837079	0.191295
0.958375	0.147791
0.902895	0.190995
0.903131	0.151899
0.541072	0.195935
0.490626	0.246519
0.451044	0.278832
0.240221	0.337796
0.722196	0.139372
0.753028	0.208151
0.565993	0.251527
0.458087	0.158041
0.741648	0.163541
0.52741	0.281109
0.862154	0.255733
0.930073	0.131875
0.550231	0.210187
0.300382	0.159051
0.276307	0.233138
0.943722	0.132281
0.614578	0.188621
0.635894	0.272478
0.605877	0.208636
0.690713	0.224289
0.790353	0.189465
0.140553	0.269604
0.560419	0.239902
0.226693	0.183132
0.401945	0.256279
0.599849	0.252298
0.642929	0.25618
0.418892	0.233243
0.882857	0.202938
0.471257	0.247173
0.638304	0.218101
0.563685	0.22265
0.785507	0.162817
0.696073	0.155241
0.566139	0.147224
0.641528	0.294776
0.723097	0.232143
0.966916	0.172107
0.351124	0.208066
0.670924	0.2113
0.914959	0.177387
0.454258	0.175169
0.535648	0.0977306
0.895215	0.138646
0.499025	0.169029
0.815734	0.114756
0.533104	0.198553
0.626133	0.240037
0.650879	0.219561
0.681497	0.2129
0.947297	0.177042
0.590651	0.201097
0.412013	0.345467
0.340454	0.160986
0.890696	0.124416
0.966466	0.146052
0.344251	0.176017
0.285401	0.151134
0.583353	0.270351
0.592457	0.329998
0.0600187	0.0481273
0.00644066	0.20454
0.650549	0.21862
0.0369551	0.346223
0.676354	0.306142
0.876936	0.0684311
0.54359	0.143259
0.854848	0.172851
0.986668	0.107983
0.484963	0.390234
0.568293	0.239342
0.713231	0.202674
0.402529	0.296652
0.662593	0.172913
0.628722	0.235158
0.845392	0.18152
0.0460792	0.257881
0.835857	0.217219
0.419132	0.2337
0.662402	0.194163
0.87346	0.166884
0.21998	0.260106
0.512215	0.1491
0.643626	0.163217
0.480921	0.0480049
0.81477	0.169145
0.525587	0.237144
0.742064	0.132085
0.847149	0.208883
0.696067	0.162415
0.491038	0.28046
0.753025	0.171962
0.756621	0.186508
0.298976	0.185759
0.547487	0.222947
0.579226	0.207388
0.546275	0.183233
0.278076	0.302352
0.709473	0.280102
0.86504	0.135787
0.907285	0.190347
0.954462	0.122655
0.538974	0.217381
0.783159	0.18229
0.328864	0.236909
0.0735894	0.293377
0.522429	0.132846
0.687361	0.244269
0.861313	0.202143
0.399242	0.334783
0.625328	0.248569
0.871922	0.159637
0.75088	0.191393
0.630251	0.170761
0.728722	0.17708
0.497082	0.194976
0.537457	0.185045
0.347846	0.254717
0.387233	0.322611
0.397209	0.316033
0.626849	0.234791
0.45343	0.216013
0.508306	0.201031
0.577928	0.239089
0.696807	0.202577
0.904768	0.141155
0.874718	0.131569
0.413098	0.212042
0.0478844	0.597186
0.754293	0.12208
0.722704	0.228632
0.416505	0.266819
0.286302	0.382076
0.686644	0.216868
0.384533	0.259244
0.815934	0.202149
0.684916	0.202153
0.591406	0.258514
0.371832	0.17551
0.658599	0.15848
0.760622	0.211711
0.412244	0.223854
0.727695	0.151894
0.709939	0.175755
0.846405	0.161987
0.52163	0.245596
0.626835	0.262303
0.228744	0.349497
0.587386	0.188612
0.809265	0.140243
0.419651	0.218732
0.525864	0.198829
0.465555	0.16789
0.386557	0.209984
0.180897	0.407422
0.0399559	0.324398
0.159381	0.109955
0.666247	0.15857
0.631935	0.107747
0.68536	0.206113
0.285198	0.177531
0.844011	0.199419
0.608902	0.151089
0.858204	0.142032
0.738716	0.188272
0.515589	0.217134
0.654785	0.282384
0.514503	0.291123
0.342424	0.15206
0.80403	0.191903
0.487078	0.172893
0.709632	0.197093
0.346734	0.192383
0.552177	0.242698
0.437643	0.233033
0.814475	0.165556
0.70159	0.158343
0.439161	0.225782
0.728794	0.19848
0.579046	0.214476
0.873374	0.165106
0.8283	0.15862
0.440042	0.339094
0.250718	0.29591
0.476043	0.250148
0.164303	0.255699
0.813855	0.189001
0.501669	0.223613
0.607398	0.205805
0.796848	0.140218
0.392544	0.264449
0.479198	0.201624
0.801261	0.180839
0.304676	0.21425
0.619103	0.198975
0.558036	0.164018
0.774351	0.15708
0.501818	0.178535
0.605213	0.235085
0.878766	0.221089
0.821301	0.17001
0.871816	0.234967
0.637194	0.152045
0.580142	0.167041
0.586657	0.180313
0.737686	0.17784
0.510704	0.206726
0.855747	0.174352
0.823487	0.21455
0.589137	0.114359
0.648788	0.226607
0.540503	0.165015
0.758039	0.213853
0.545013	0.216194
0.895757	0.175655
0.600239	0.16954
0.466443	0.198735
0.737213	0.208195
0.736204	0.238711
0.80263	0.173174
0.0771513	0.169842
0.548966	0.195444
0.732101	0.191923
0.547343	0.148927
0.839596	0.263516
0.829759	0.217414
0.629958	0.216034
0.22413	0.360585
0.464205	0.212232
0.877712	0.204776
0.534964	0.173329
0.0919151	0.281745
0.544475	0.134388
0.49889	0.284466
0.46616	0.215996
0.84992	0.182626
0.442034	0.232803
0.368012	0.209237
0.858109	0.204355
0.584083	0.238352
0.456655	0.190576
0.683742	0.291846
0.621289	0.285937
0.607758	0.233011
0.497194	0.190167
0.993963	0.154563
0.723178	0.19297
0.760508	0.174653
0.5568	0.186365
0.0114197	0.805728
0.681522	0.180266
0.776171	0.200891
0.932233	0.159516
0.191292	0.358985
0.461216	0.236639
0.664735	0.128595
0.63452	0.215598
0.1657	0.258955
0.646549	0.156884
0.391014	0.241507
0.668531	0.244248
0.678311	0.210018
0.575565	0.317041
0.523293	0.244159
0.643029	0.249108
0.947474	0.149039
0.663925	0.164961
0.892112	0.180476
0.666241	0.216494
0.606373	0.255119
0.651703	0.149379
0.886796	0.201027
0.587693	0.159734
0.966826	0.142262
0.774739	0.209192
0.840256	0.223084
0.576927	0.141613
0.747269	0.221691
0.000479574	0.97118
0.573384	0.149443
0.938563	0.145771
0.781987	0.250659
0.88678	0.181126
0.197904	0.340757
0.568109	0.156127
0.16963	0.189913
0.630979	0.152479
0.594714	0.2979
0.40682	0.242473
0.451741	0.272847
0.53948	0.236966
0.701839	0.185994
0.878891	0.196007
0.84263	0.220954
0.563853	0.168069
0.838756	0.147183
0.279201	0.324959
0.900633	0.163612
0.80726	0.173765
0.968087	0.198143
0.503991	0.236065
0.572924	0.154775
0.521588	0.181185
0.605636	0.144949
0.878803	0.236352
0.634412	0.213426
0.391072	0.227592
0.647068	0.203036
0.930117	0.151526
0.866374	0.174608
0.868756	0.200523
0.18639	0.388292
0.503274	0.239618
0.902245	0.178936
0.752666	0.227787
0.594108	0.219981
0.561703	0.273926
0.66479	0.244471
0.311878	0.391488
0.68002	0.21397
0.916553	0.20247
0.320884	0.224145
0.554887	0.226483
0.168873	0.18513
0.114309	0.203413
0.419793	0.298673
0.554272	0.167523
0.576674	0.201214
0.507565	0.158014
0.899071	0.198004
0.594975	0.275232
0.601142	0.277287
0.198751	0.269674
0.592654	0.186185
0.448203	0.177751
0.101852	0.371247
0.753034	0.213503
0.939108	0.15532
0.586638	0.111951
0.313046	0.178876
0.656539	0.208497
0.565491	0.310949
0.688825	0.237653
0.529076	0.253404
0.680364	0.19083
0.74292	0.208837
0.696089	0.20507
0.27601	0.217133
0.162922	0.229252
0.55819	0.173648
0.492436	0.130197
0.778768	0.17968
0.609134	0.238984
0.58202	0.234592
0.802799	0.216209
0.780783	0.196868
0.387514	0.228293
0.479501	0.258183
0.379372	0.185417
0.20914	0.203925
0.915645	0.154304
0.667026	0.188901
0.964517	0.202122
0.586225	0.240295
0.162341	0.305331
0.817786	0.166687
0.814585	0.179788
0.703191	0.159323
0.775602	0.2501
0.719778	0.291576
0.888331	0.144993
0.673749	0.133978
0.771928	0.164454
0.309946	0.21521
0.505144	0.189031
0.653295	0.222169
0.132767	0.313307
0.860638	0.154243
0.702166	0.208889
0.558666	0.195856
0.555269	0.238292
0.843012	0.231118
0.461001	0.310432
0.362656	0.258285
0.600976	0.275601
0.685974	0.211569
0.62836	0.236702
0.947815	0.102436
0.751075	0.17853
0.553354	0.161896
0.690122	0.165835
0.640532	0.233984
0.536677	0.223578
0.72025	0.168719
0.835286	0.167132
0.342723	0.165178
0.823678	0.184364
0.603681	0.156162
0.717042	0.209853
0.725074	0.234087
0.552533	0.138501
0.690399	0.193974
0.852338	0.163032
0.825546	0.207117
0.778946	0.172277
0.619014	0.191285
0.812149	0.200059
0.627145	0.278399
0.717145	0.208363
0.598555	0.295988
0.494847	0.193616
0.988344	0.137336
0.299115	0.298747
0.520369	0.274262
1e-04	0
0.647424	0.233841
0.34224	0.314481
0.345339	0.247677
0.408754	0.195986
0.870094	0.14814
0.555923	0.21388
0.935962	0.193255
0.618303	0.203818
0.395582	0.234832
0.7853	0.205451
0.0304984	0.143415
0.756958	0.140044
0.510188	0.239081
0.466944	0.237236
0.462606	0.199665
0.963783	0.184554
0.68641	0.105922
0.674766	0.207578
0.555361	0.197391
0.516133	0.236331
0.826093	0.20144
0.314779	0.191585
0.859283	0.167426
0.785014	0.153359
0.6037	0.172631
0.497232	0.1992
0.62791	0.0828814
0.80818	0.198806
0.491596	0.193534
0.604271	0.217972
0.5264	0.206457
0.747559	0.166385
0.631855	0.223085
0.559908	0.20314
0.90837	0.22002
0.199644	0.308016
0.518389	0.226023
0.554668	0.217412
0.461205	0.257256
0.396863	0.299297
0.640148	0.202892
0.722178	0.250347
0.393587	0.187935
0.123256	0.248814
0.705917	0.242572
0.402628	0.252036
0.537204	0.218627
0.574183	0.275634
0.336292	0.276244
0.441024	0.314655
0.458789	0.224772
0.6624	0.184671
0.199965	0.148284
0.110567	0.23608
0.378753	0.194696
0.408711	0.3046
0.537932	0.305301
0.835815	0.210287
0.54808	0.0992631
0.638866	0.23482
0.363744	0.279193
0.857203	0.177343
0.784212	0.191707
0.526199	0.192142
0.259768	0.218698
0.62165	0.242242
0.533242	0.162711
0.517461	0.150983
0.557342	0.236985
0.52948	0.341396
0.431452	0.292084
0.542227	0.197043
0.935973	0.168101
0.413403	0.251391
0.59187	0.241612
0.43273	0.217105
0.837119	0.137866
0.740476	0.191696
0.684285	0.192028
0.330006	0.198609
0.869862	0.194642
0.810719	0.2066
0.770336	0.211172
0.710547	0.222829
0.6894	0.159116
0.279657	0.294193
0.933139	0.171403
0.731445	0.193557
0.73446	0.228617
0.410169	0.129836
0.889918	0.194696
0.665195	0.214508
0.68779	0.178047
0.300765	0.274931
0.6894	0.177227
0.828481	0.185115
0.623397	0.227997
0.244453	0.315609
0.803426	0.162825
0.87407	0.183547
0.871907	0.175216
0.891442	0.163703
0.542936	0.225129
0.453619	0.290815
0.839062	0.213465
0.782914	0.266066
0.328767	0.20481
0.545027	0.145688
0.430014	0.260719
0.581271	0.224826
0.695285	0.176025
0.626018	0.213934
0.563661	0.184904
0.616312	0.186155
0.244909	0.231681
0.646429	0.236223
0.609389	0.267403
0.90394	0.179694
0.777668	0.178556
0.88675	0.167712
0.732283	0.195112
0.754413	0.173932
0.592004	0.219087
0.721525	0.21371
0.324996	0.179528
0.548975	0.350863
0.975646	0.129035
0.710873	0.211316
0.749146	0.213132
0.435164	0.2538
0.801248	0.180872
0.573877	0.219195
0.826289	0.212993
0.37451	0.272026
0.787059	0.216472
0.937682	0.151928
0.913797	0.157926
0.948682	0.185409
0.774647	0.20254
0.60466	0.255148
0.8188	0.253338
0.859417	0.191598
0.630898	0.174263
0.504574	0.209688
0.909587	0.202721
0.967345	0.150855
0.487702	0.204992
0.939858	0.151857
0.795909	0.202972
0.855425	0.241246
0.708968	0.196113
0.541278	0.279007
0.226927	0.160411
0.851004	0.200603
0.0445438	0.542698
0.875349	0.149221
0.917985	0.144167
0.511528	0.226888
0.510231	0.327465
0.882736	0.204339
0.40792	0.322701
0.423795	0.212693
0.738249	0.193488
0.632514	0.217525
0.931861	0.112424
0.748075	0.196147
0.429539	0.221882
0.961715	0.140059
0.846784	0.196935
0.66071	0.194958
0.456831	0.2257
1e-04	0
1e-04	0
0.709839	0.175243
0.275985	0.189766
0.260312	0.227958
0.574208	0.194474
0.97728	0.179006
0.98777	0.173927
0.53228	0.218708
0.608042	0.222268
0.684908	0.241553
0.623041	0.213611
0.944922	0.180818
0.768379	0.223731
0.570101	0.236325
0.662178	0.194271
0.578751	0.183532
0.903903	0.20086
0.720841	0.232371
0.605812	0.301379
0.280916	0.305556
0.941842	0.170517
0.589714	0.228206
0.710104	0.204966
0.850685	0.170826
0.927211	0.190399
0.942741	0.175646
0.98592	0.179254
0.935475	0.202658
0.601293	0.180552
0.45764	0.323961
0.503834	0.225926
0.971729	0.155508
0.51576	0.188397
0.708131	0.195263
0.475024	0.180325
0.988248	0.159192
0.9215	0.198078
0.90811	0.205118
0.623971	0.263274
0.136164	0.23891
0.487455	0.2016
0.274117	0.159045
0.835485	0.17365
0.884261	0.199203
0.4276	0.225467
0.52044	0.322324
0.492457	0.26236
0.82351	0.214269
0.24612	0.19323
0.527158	0.225125
0.320589	0.184283
0.251088	0.204593
0.607431	0.188013
0.696257	0.252857
0.656461	0.22781
0.635942	0.20793
0.625456	0.309575
0.812239	0.164311
0.266478	0.248168
0.896185	0.14242
0.683739	0.187883
0.56446	0.288268
0.561628	0.276316
0.665953	0.175437
0.751862	0.196812
0.745554	0.205595
0.386455	0.18861
0.843915	0.18531
0.421699	0.173917
0.800638	0.207547
0.850296	0.216993
0.707694	0.168003
0.376487	0.23158
0.711353	0.173286
0.666771	0.243378
0.0341557	0.24418
0.164234	0.232771
0.959416	0.138188
0.557893	0.256167
0.517141	0.233586
0.585558	0.273106
0.721573	0.167356
0.580365	0.199812
0.709429	0.235679
0.755634	0.148831
0.868387	0.163154
0.549852	0.186189
0.766761	0.197632
0.654855	0.244402
0.708526	0.243315
0.500946	0.264477
0.863038	0.159803
0.599919	0.138217
0.738644	0.252858
0.518664	0.200725
0.875468	0.170352
0.541682	0.235537
0.794053	0.216815
0.663268	0.226306
0.0346498	0.353
0.150637	0.298458
0.426627	0.19516
0.814123	0.157702
0.584298	0.154024
0.805631	0.208317
0.631332	0.208349
0.9424	0.144204
0.571255	0.261717
0.234605	0.127183
0.820335	0.205479
0.727722	0.128713
0.693454	0.155663
0.714233	0.248448
0.574129	0.141992
0.869021	0.162708
0.729545	0.170709
0.65193	0.177943
0.634133	0.195595
0.524052	0.210858
0.747182	0.222402
0.500996	0.177034
0.826914	0.198798
0.675626	0.19162
0.824511	0.164685
0.462839	0.177357
0.483425	0.20082
0.482961	0.210706
0.455511	0.252011
0.559909	0.212217
0.420932	0.23739
0.581483	0.164907
0.357806	0.225769
0.830706	0.191044
0.675748	0.266989
0.599358	0.179102
0.815986	0.148853
0.871046	0.168512
0.640076	0.14887
0.579778	0.189775
0.142373	0.305365
0.359467	0.258678
0.556637	0.2022
0.672634	0.182555
0.614409	0.186609
0.9162	0.16205
0.75406	0.196838
0.517615	0.248156
0.65992	0.191892
0.427048	0.25498
0.138862	0.316014
0.839998	0.209669
0.405517	0.2246
0.623421	0.209071
0.740251	0.179425
0.83292	0.155659
0.979298	0.143449
0.63253	0.12214
0.718536	0.158644
0.860235	0.172562
0.687566	0.281902
0.538244	0.208833
0.623575	0.302931
0.735924	0.220627
0.782836	0.244454
0.939396	0.189429
0.764586	0.242647
0.563143	0.204407
0.837912	0.183826
0.783003	0.198022
0.722638	0.223532
0.623411	0.184966
0.835634	0.155634
0.546967	0.228201
0.917562	0.161281
0.946085	0.147599
0.723165	0.200956
0.630055	0.165664
0.34289	0.368806
0.774417	0.194539
0.808501	0.233572
0.637767	0.209841
0.928131	0.169838
0.78072	0.198294
0.0617086	0.106983
0.687636	0.1866
0.868515	0.160073
0.925811	0.151626
0.806807	0.177218
0.960292	0.217383
0.372273	0.292099
0.426568	0.22246
0.236096	0.138017
0.786526	0.171722
0.876661	0.0966508
0.893874	0.141232
0.650191	0.219385
0.946574	0.16227
0.62134	0.218517
0.880789	0.172802
0.601184	0.219556
0.537836	0.321683
0.157728	0.121842
0.653063	0.199349
0.263661	0.202352
0.789642	0.234179
0.496135	0.151058
0.765012	0.225111
0.837304	0.150041
0.772884	0.213702
0.279011	0.195691
0.897317	0.173865
0.126628	0.429344
0.313538	0.180244
0.637683	0.171564
0.563702	0.218524
0.537766	0.242369
0.661587	0.193261
0.338706	0.205484
0.767032	0.17278
0.487152	0.224461
0.829354	0.224119
0.863362	0.150802
0.8965	0.188861
0.347325	0.205988
0.533321	0.19555
0.378354	0.238581
0.394284	0.201018
0.69104	0.212394
0.771469	0.24665
0.687776	0.231206
0.765446	0.154193
0.785828	0.206348
0.486678	0.226434
0.401424	0.154254
0.782187	0.176541
0.484634	0.242586
0.645723	0.193777
0.626089	0.196681
0.689928	0.189373
0.650533	0.181047
0.551052	0.22693
0.688904	0.199595
0.6442	0.210606
0.643712	0.235045
0.593303	0.232575
0.829477	0.201781
0.223288	0.356383
0.439003	0.227266
0.667659	0.146257
0.538212	0.241396
0.295542	0.255992
0.669764	0.218617
0.824774	0.176212
0.723565	0.21753
0.354756	0.240089
0.462875	0.249533
0.611673	0.186454
0.579024	0.24854
0.736702	0.234918
0.505274	0.184341
0.809405	0.159841
0.301514	0.196256
0.824872	0.181605
0.669812	0.249852
0.14077	0.408164
0.330729	0.269551
0.557701	0.185454
0.831334	0.200248
0.293823	0.281097
0.725631	0.237617
0.893231	0.145035
0.555126	0.18026
0.901959	0.188373
0.131074	0.500718
0.0786488	0.657294
0.373617	0.168897
0.30541	0.20382
0.441666	0.20021
0.612389	0.235226
0.752255	0.20698
0.629064	0.154066
0.888131	0.154828
0.771953	0.183761
0.792315	0.169448
0.16597	0.160894
0.599005	0.16887
0.886496	0.188783
0.961108	0.160741
0.516089	0.186044
0.4412	0.24315
0.37067	0.329855
0.431761	0.169645
0.791421	0.209477
0.59192	0.219069
0.688442	0.223661
0.878003	0.172243
0.908345	0.160289
0.759512	0.180775
0.866585	0.216239
0.9203	0.187407
0.661302	0.160962
0.271707	0.329336
0.306798	0.345842
0.468726	0.225392
0.690244	0.213149
0.903759	0.122542
0.709723	0.214828
0.946772	0.142776
0.577611	0.242364
0.783905	0.180787
0.676118	0.238337
0.404906	0.105135
0.366541	0.100965
0.0745373	0.895759
0.868388	0.192947
0.672831	0.179672
0.879587	0.203972
0.580812	0.219508
0.490152	0.207869
0.796782	0.160724
0.874474	0.187021
0.912096	0.149375
0.816867	0.128337
0.822477	0.184428
0.722593	0.180411
0.662155	0.22927
0.778351	0.190639
0.747736	0.193963
0.743128	0.206032
0.530087	0.198742
0.391426	0.196597
0.820538	0.183569
0.881339	0.195424
0.580139	0.191321
0.442118	0.182403
0.687602	0.23249
0.135077	0.442215
0.24855	0.337423
0.524735	0.179398
0.900381	0.237288
0.902242	0.174777
0.0881761	0.294798
0.68104	0.217702
0.524593	0.17029
0.773116	0.196085
0.853116	0.223749
0.642455	0.175207
0.77848	0.173675
0.797182	0.212802
0.806738	0.173275
0.519712	0.23524
0.862258	0.193615
0.778507	0.161064
0.741173	0.192946
0.634085	0.206268
0.272403	0.233276
0.494803	0.176016
0.808835	0.177059
0.41321	0.172022
0.77991	0.167115
0.789658	0.221677
0.585323	0.343739
0.697912	0.189953
0.646398	0.228823
0.58067	0.166311
0.684128	0.231714
0.877167	0.272912
0.620627	0.234526
0.0142753	0.903984
0.946481	0.145492
0.27562	0.290822
0.350845	0.278073
0.230037	0.190764
0.463405	0.19699
0.138971	0.283044
0.594392	0.238665
0.612939	0.157934
0.135941	0.429557
0.62519	0.227331
0.55251	0.224527
0.606681	0.207967
0.780199	0.180021
0.758903	0.198394
0.89057	0.152851
0.482814	0.237612
0.317859	0.289169
0.516195	0.167137
0.782172	0.207129
0.109996	0.32036
0.684959	0.187412
0.192336	0.49446
0.857006	0.188368
0.311025	0.241413
0.451295	0.213253
0.53332	0.21189
0.70719	0.152476
0.817497	0.162768
0.574355	0.180538
0.749351	0.195946
0.960456	0.16246
0.721738	0.203508
0.136508	0.420374
0.712597	0.160671
0.677797	0.229259
0.296484	0.264697
0.373187	0.2677
0.593691	0.156506
0.600647	0.179392
0.661261	0.238853
0.526892	0.219848
0.411824	0.210237
0.884559	0.177465
0.91525	0.166708
0.682001	0.17684
0.766681	0.228903
0.365093	0.277368
0.396271	0.229407
0.348199	0.234419
0.272676	0.241106
0.745121	0.189578
0.77277	0.220855
0.636448	0.168597
0.817705	0.180599
0.951536	0.174356
0.931071	0.177019
0.0915556	0.218376
0.381127	0.230643
0.75814	0.20461
0.530892	0.2379
0.514669	0.259288
0.279686	0.233831
0.661963	0.173712
0.384186	0.266605
0.551086	0.256234
0.695984	0.208785
0.844094	0.191392
0.571062	0.220699
0.679567	0.182421
0.411398	0.298794
0.664957	0.223294
0.726484	0.182759
0.50715	0.247003
0.630899	0.150459
0.781379	0.183759
0.86238	0.173396
0.82952	0.16911
0.459176	0.229282
0.756978	0.18089
0.225615	0.37826
0.750323	0.196339
0.866268	0.214714
0.592948	0.184196
0.652019	0.216469
0.77253	0.165905
0.693759	0.233837
0.776182	0.180011
0.790602	0.140142
0.795951	0.177121
0.654342	0.224319
0.399735	0.207892
0.7705	0.166416
0.752791	0.217328
0.880373	0.155446
0.00244079	0.0223937
0.528928	0.246266
0.783475	0.234254
0.612847	0.14573
0.674096	0.265543
0.952557	0.151765
0.882165	0.149651
0.77441	0.147619
0.699224	0.175622
0.647645	0.175902
0.876824	0.146563
0.37186	0.26302
0.718339	0.194464
0.109968	0.128822
0.143474	0.299736
0.792808	0.196863
0.863614	0.166873
0.142639	0.207996
0.397367	0.209806
0.927896	0.207039
0.929409	0.177172
0.827824	0.188603
0.740096	0.177982
0.943682	0.157765
0.826115	0.167774
0.789108	0.22616
0.630587	0.237726
0.419643	0.201355
0.53922	0.214609
0.496593	0.222587
0.652874	0.247833
0.812531	0.215894
0.839753	0.200337
0.77221	0.202144
0.919671	0.197909
0.390581	0.249561
0.907012	0.183964
0.263674	0.288048
0.5548	0.215722
0.647022	0.212053
0.805172	0.205727
0.608831	0.204023
0.311274	0.160054
0.585231	0.208444
0.820425	0.180681
0.692494	0.199224
0.640934	0.18575
0.753385	0.200483
0.390592	0.254938
0.882734	0.189198
0.853352	0.206703
0.901165	0.198814
0.398151	0.207169
0.543039	0.229771
0.838933	0.192011
0.301451	0.24517
0.812975	0.166611
0.743407	0.204117
0.640623	0.238245
0.614735	0.144592
0.92969	0.188012
0.407134	0.172536
0.361099	0.255233
0.638891	0.207101
0.630833	0.19265
0.783695	0.16006
0.307009	0.176566
0.100105	0.0811433
0.570211	0.216539
0.730259	0.184518
0.781646	0.183899
0.859152	0.122709
0.824709	0.205139
0.889349	0.170839
0.795263	0.176869
0.914043	0.15267
0.29052	0.208302
0.390135	0.257963
0.952309	0.172125
0.591811	0.225834
0.503342	0.235502
0.386852	0.208018
0.931519	0.187397
0.349044	0.270519
0.324087	0.223469
0.920288	0.154783
0.82619	0.203551
0.569295	0.241786
0.359477	0.263549
0.693582	0.190527
0.364154	0.14269
0.862374	0.154659
0.718437	0.252389
0.887169	0.159608
0.560891	0.242993
0.830626	0.2552
0.874565	0.188034
0.596449	0.276086
0.625291	0.253068
0.559118	0.189183
0.515147	0.217408
0.170496	0.320489
0.763242	0.223293
0.97342	0.157064
0.410509	0.230403
0.779593	0.1945
0.500862	0.148292
0.837354	0.215234
0.0809977	0.662453
0.527947	0.231399
0.851865	0.152595
0.874546	0.188222
0.462494	0.264181
0.761494	0.29155
0.971772	0.119131
0.869008	0.182337
0.648801	0.173246
0.757539	0.192095
0.510231	0.236467
0.789359	0.273236
0.796072	0.198602
0.572457	0.202571
0.525412	0.175537
0.8622	0.134338
0.834865	0.178055
0.130915	0.249548
0.906786	0.179446
0.847195	0.173857
0.589856	0.229928
0.906882	0.152185
0.771576	0.188745
0.748841	0.185677
0.749932	0.179771
0.56076	0.239202
0.412891	0.20531
0.608302	0.228693
0.752927	0.203898
0.763821	0.136717
0.759348	0.18234
0.590104	0.180907
0.797429	0.206187
0.511409	0.285111
0.660834	0.192586
0.769805	0.187262
0.492841	0.298529
0.795544	0.251829
0.922315	0.174252
0.722405	0.225693
0.878965	0.211464
0.724704	0.2261
0.980947	0.192244
0.79284	0.227139
0.770481	0.168488
0.622309	0.173767
0.312962	0.219398
0.258213	0.214916
0.626455	0.254044
0.836357	0.154059
0.642957	0.20557
0.435482	0.180998
0.729204	0.193371
0.628949	0.215411
0.897109	0.198732
0.645212	0.235686
0.73869	0.217322
0.899658	0.186133
0.363789	0.254128
0.58394	0.225465
0.718641	0.194334
0.0453797	0.65154
0.478003	0.260156
0.390782	0.264383
0.926417	0.1662
0.92718	0.167558
0.668573	0.183396
0.283612	0.334961
0.535873	0.191186
0.612545	0.250932
0.316546	0.224183
0.892056	0.209033
0.863467	0.204553
0.957681	0.180397
0.968985	0.154297
0.848357	0.228533
0.956357	0.18265
0.598788	0.206457
0.693666	0.205792
0.689659	0.260691
0.621473	0.252658
0.639831	0.219485
0.376965	0.249371
0.0400536	0.300317
0.469378	0.290634
0.48888	0.274806
0.780324	0.218217
0.873746	0.254754
0.776528	0.180557
0.928788	0.167826
0.48571	0.268025
0.627228	0.193371
0.96118	0.201033
0.836809	0.206256
0.670241	0.227902
0.716977	0.202333
0.834556	0.191664
0.669042	0.168843
0.678311	0.197954
0.261509	0.228978
0.813184	0.285601
0.863136	0.224493
0.690013	0.185103
0.76977	0.207878
0.981868	0.185816
0.756454	0.190723
0.0222641	0.82191
0.449495	0.223056
0.679697	0.184226
0.352827	0.208308
0.643339	0.183342
0.725706	0.212447
0.436618	0.228968
0.818528	0.215562
0.972435	0.186302
0.329499	0.209828
0.776072	0.193714
0.148987	0.319658
0.510637	0.217129
0.449705	0.275101
0.763343	0.203859
0.939577	0.18916
0.517391	0.279697
0.697261	0.0928218
0.602077	0.187999
0.803675	0.205254
0.85849	0.193309
0.777422	0.182693
1e-04	1.5972216e-12
0.574761	0.162472
0.274368	0.279827
0.0538566	0.00969353
0.75979	0.276717
0.86312	0.219154
0.873377	0.205282
0.847426	0.169372
0.896161	0.180878
0.854125	0.253803
0.724266	0.243149
0.704825	0.187531
0.349271	0.197527
0.801997	0.165895
0.728788	0.206645
0.535163	0.229099
0.907578	0.15758
0.946971	0.142147
0.940233	0.133798
0.282389	0.299121
0.447305	0.260593
0.682856	0.174411
0.71848	0.182047
0.204907	0.299343
0.115288	0.312235
0.42346	0.266776
0.56984	0.178988
0.591561	0.223865
0.794503	0.20588
0.961459	0.207003
0.359508	0.316943
0.366418	0.262123
0.672537	0.105544
0.505102	0.292896
0.614979	0.207589
0.932023	0.209005
0.670326	0.239913
0.217311	0.200985
0.731941	0.171863
0.861873	0.191668
0.809955	0.18526
0.745766	0.191787
0.634567	0.170021
0.763684	0.230975
0.313825	0.304646
0.380357	0.191679
0.541616	0.250559
0.717054	0.175915
0.788925	0.175054
0.85776	0.178625
0.648058	0.201075
0.44926	0.16193
0.594834	0.216177
0.419114	0.288892
0.445014	0.268843
0.64867	0.223556
0.514975	0.119034
0.311961	0.226283
0.514548	0.228364
0.665318	0.186628
0.842676	0.191107
0.56388	0.319284
0.812428	0.149271
0.7412	0.191753
0.635938	0.162749
0.669462	0.158653
0.446841	0.236156
0.275069	0.307555
0.797987	0.168026
0.504482	0.268855
0.624732	0.208152
0.377828	0.228565
0.828239	0.167167
0.571043	0.1711
0.485207	0.249852
0.532804	0.257845
0.804961	0.204924
0.414333	0.285184
0.385244	0.278908
0.795133	0.198343
0.547496	0.183373
0.84962	0.19705
0.745898	0.180726
0.591789	0.196995
0.786818	0.198838
0.866616	0.194091
0.683397	0.214222
0.453475	0.368515
0.894518	0.176807
0.293586	0.255382
0.768848	0.195992
0.578063	0.143266
0.244646	0.23576
0.894624	0.203271
0.947106	0.19416
0.372464	0.2424
0.571334	0.216
0.737707	0.225005
0.899355	0.187973
0.559426	0.163596
0.762389	0.210074
0.395396	0.23816
0.802679	0.179668
0.738479	0.163946
0.540701	0.250622
0.723938	0.193304
0.265252	0.227589
0.705441	0.173128
0.740814	0.18676
0.166283	0.427125
0.311143	0.270868
0.926133	0.185596
0.690343	0.180973
0.731221	0.257366
0.882583	0.20387
0.360071	0.149027
0.677164	0.147644
0.784927	0.232212
0.785494	0.193644
0.759742	0.1712
0.820762	0.175292
0.513139	0.247866
0.502702	0.268726
0.737389	0.229375
0.758169	0.208315
0.741943	0.16962
0.807148	0.200281
0.712806	0.216107
0.0513404	0.323567
0.607181	0.174124
0.443655	0.282479
0.10379	0.328902
0.296435	0.269457
0.771338	0.171031
0.762493	0.245098
0.783533	0.281883
0.911897	0.0934435
0.372561	0.261167
0.707173	0.24504
0.781046	0.133573
0.944059	0.155015
0.658561	0.201544
0.890817	0.135456
0.953261	0.1859
0.804454	0.277142
0.361187	0.243712
0.470824	0.226221
0.532635	0.198325
0.782619	0.19687
0.590299	0.190368
0.423226	0.182449
0.710272	0.218562
0.490943	0.246348
0.843125	0.202211
0.470046	0.256662
0.761114	0.255553
0.909589	0.178652
0.740019	0.19238
0.416645	0.161001
0.481675	0.19943
0.492599	0.196888
0.788673	0.21216
0.651895	0.232772
0.731626	0.194854
0.636503	0.233144
0.706686	0.21062
0.839409	0.191039
0.759752	0.187539
0.404741	0.23615
0.849669	0.209168
0.475949	0.254783
0.482027	0.184193
0.836905	0.253241
0.414301	0.203284
0.980571	0.181047
0.642359	0.222662
0.665699	0.210226
0.588456	0.239017
0.893401	0.173484
0.604819	0.276065
0.478974	0.125824
0.324074	0.18932
0.38138	0.28124
0.967019	0.151437
0.730819	0.201677
0.370776	0.455183
0.852772	0.205136
0.92004	0.172216
0.587399	0.181623
0.635813	0.190973
0.563075	0.230519
0.420752	0.302716
0.557724	0.218263
0.989555	0.193272
0.258509	0.358992
0.616432	0.247321
0.660809	0.250063
0.47536	0.237245
0.661009	0.198562
0.925763	0.166331
0.544522	0.195368
0.646749	0.206601
[truncated: 8,001 more rows]

[truncated: 2 more sheets: SCSCTS_band5, PLC_band5]
