# Supplementary material for: SCSCTS: An improved SCS+C topographic correction model with shadow compensation for mountainous regions
Source: PLoS One. 2026 Apr 30;21(4):e0347784. doi: 10.1371/journal.pone.0347784 (PMC13132225; doi:10.1371/journal.pone.0347784)
Supplement: S3 File — (XLSX) [file pone.0347784.s003.xlsx]

## Sheet: 20200416
Methods	reflectance	percentages of outliers（%）
SCS+C	band2	0.3413
SCSCTS	band2	0.0649
PLC	band2	0.0031
SCS+C	band4	0.2603
SCSCTS	band4	0.0443
PLC	band4	0.0028
SCS+C	band5	0.8438
SCSCTS	band5	0.4043
PLC	band5	0.0022

## Sheet: 20201110
Methods	reflectance	percentages of outliers（%）
SCS+C	band2	0.7002
SCSCTS	band2	0.0137
PLC	band2	0.0316
SCS+C	band4	0.5065
SCSCTS	band4	0.0084
PLC	band4	0.0373
SCS+C	band5	1.3374
SCSCTS	band5	0.1939
PLC	band5	0.2061
