# Supplementary material for: SCSCTS: An improved SCS+C topographic correction model with shadow compensation for mountainous regions
Source: PLoS One. 2026 Apr 30;21(4):e0347784. doi: 10.1371/journal.pone.0347784 (PMC13132225; doi:10.1371/journal.pone.0347784)
Supplement: S4 File — (XLSX) [file pone.0347784.s004.xlsx]

## Sheet: 20200416
Methods	reflectance	Absolute Deviation（%）
UNCORR	band2	0.0102038
SCS+C	band2	0.00967678
SCSCTS	band2	0.00579649
PLC	band2	0.00282371
UNCORR	band4	0.013897
SCS+C	band4	0.010193
SCSCTS	band4	0.00738329
PLC	band4	0.00316788
UNCORR	band5	0.0443988
SCS+C	band5	0.0588686
SCSCTS	band5	0.0285213
PLC	band5	0.00436386

## Sheet: 20201110
Methods	reflectance	Absolute Deviation（%）
UNCORR	band2	0.0117085
SCS+C	band2	0.0284068
SCSCTS	band2	0.00558236
PLC	band2	0.00184936
UNCORR	band4	0.0207746
SCS+C	band4	0.0236487
SCSCTS	band4	0.00577999
PLC	band4	0.0101866
UNCORR	band5	0.127453
SCS+C	band5	0.0765817
SCSCTS	band5	0.0103046
PLC	band5	0.071849
