# Supplementary material for: SCSCTS: An improved SCS+C topographic correction model with shadow compensation for mountainous regions
Source: PLoS One. 2026 Apr 30;21(4):e0347784. doi: 10.1371/journal.pone.0347784 (PMC13132225; doi:10.1371/journal.pone.0347784)
Supplement: S5 File — (XLSX) [file pone.0347784.s005.xlsx]

## Sheet: 20200416
Methods	reflectance	RDMR
SCS+C	band2	20.8395
SCSCTS	band2	20.4757
PLC	band2	10.2958
SCS+C	band4	23.9279
SCSCTS	band4	22.6094
PLC	band4	10.0587
SCS+C	band5	6.77652
SCSCTS	band5	5.16738
PLC	band5	11.178

## Sheet: 20201110
Methods	reflectance	RDMR
SCS+C	band2	17.0625
SCSCTS	band2	13.1409
PLC	band2	40.6459
SCS+C	band4	16.165
SCSCTS	band4	14.5461
PLC	band4	37.2885
SCS+C	band5	13.6896
SCSCTS	band5	8.00214
PLC	band5	39.4598
