# Supplementary material for: SCSCTS: An improved SCS+C topographic correction model with shadow compensation for mountainous regions
Source: PLoS One. 2026 Apr 30;21(4):e0347784. doi: 10.1371/journal.pone.0347784 (PMC13132225; doi:10.1371/journal.pone.0347784)
Supplement: S6 File — (XLSX) [file pone.0347784.s006.xlsx]

## Sheet: UNCORR_NDVI
cos_i	NDVI
0.974686	0.50519
0.690073	0.656408
0.577485	0.680842
0.872016	0.748731
0.967152	0.458034
0.735751	0.554577
0.788054	0.736819
0.768834	0.419245
0.769493	0.519616
0.602135	0.492673
0.826762	0.665349
0.564163	0.662624
0.911711	0.680593
0.83453	0.649111
0.820861	0.713806
0.926045	0.552906
0.515154	0.660871
0.840967	0.572749
0.905478	0.570925
0.601632	0.608847
0.689391	0.542058
0.950218	0.767882
0.685775	0.541244
0.364847	0.58008
0.869968	0.622552
0.934405	0.404206
0.948133	0.518103
0.672122	0.429182
0.966398	0.624608
0.608013	0.780198
0.755833	0.646002
0.909929	0.635148
0.949245	0.709264
0.982439	0.754184
0.871826	0.664432
0.903341	0.52719
0.805531	0.422924
0.704933	0.490666
0.875842	0.607079
0.957496	0.312622
0.838141	0.507723
0.864195	0.271108
0.923607	0.552466
0.95657	0.549722
0.769787	0.567782
0.772089	0.581691
0.954664	0.635857
0.495149	0.659793
0.826746	0.606683
0.921286	0.611373
0.795646	0.521511
0.986745	0.443902
0.427904	0.693094
0.879817	0.538357
0.971834	0.513594
0.820448	0.487322
0.840906	0.616044
0.516665	0.683244
0.542618	0.729787
0.880519	0.600905
0.839411	0.653334
0.499192	0.700748
0.836657	0.464721
0.952784	0.479399
0.992497	0.655712
0.621234	0.608541
0.670205	0.55771
0.645324	0.631573
0.748533	0.45565
0.642634	0.520495
0.945539	0.648382
0.910086	0.731395
0.742127	0.522021
0.790952	0.476639
0.969414	0.609789
0.186462	0.738304
0.439695	0.662212
0.757219	0.459375
0.914303	0.56212
0.86322	0.651208
0.88889	0.403097
0.973054	0.754284
0.953616	0.517978
0.755066	0.633124
0.916016	0.733465
0.556586	0.607034
0.944142	0.46718
0.825692	0.751173
0.994897	0.420422
0.862406	0.433413
0.933848	0.624899
0.9488	0.415147
0.664066	0.617726
0.599952	0.696584
0.845963	0.678445
0.984932	0.368067
0.668731	0.651869
0.915635	0.361326
0.97995	0.617553
0.912124	0.701116
0.954723	0.67392
0.957083	0.695787
0.638279	0.707642
0.982528	0.396834
0.942754	0.765003
0.766532	0.448561
0.734864	0.586621
0.674493	0.726571
0.530107	0.651953
0.824647	0.441548
0.802685	0.549577
0.9339	0.479151
0.47975	0.49444
0.962643	0.465277
0.932453	0.696219
0.651156	0.48292
0.715194	0.739136
0.893471	0.63187
0.621381	0.70395
0.763871	0.578239
0.896681	0.401982
0.954961	0.527087
0.802555	0.442713
0.590607	0.728023
0.87842	0.617001
0.494189	0.662833
0.904731	0.72308
0.465158	0.75398
0.99146	0.722554
0.812145	0.467064
0.986706	0.453612
0.533268	0.527048
0.931171	0.389618
0.969609	0.643525
0.427935	0.596109
0.864808	0.481631
0.693043	0.652653
0.956812	0.634189
0.576076	0.718652
0.613771	0.751946
0.94823	0.578821
0.46955	0.666741
0.950269	0.507603
0.919937	0.432359
0.956633	0.541146
0.984362	0.782389
0.739554	0.369411
0.660558	0.615359
0.81376	0.475108
0.970247	0.398678
0.9454	0.453698
0.869965	0.483897
0.870279	0.70088
0.687852	0.441158
0.760413	0.601781
0.858655	0.674957
0.514703	0.62565
0.464876	0.674312
0.840112	0.662443
0.851051	0.504432
0.733629	0.478395
0.974655	0.618529
0.984451	0.770968
0.946478	0.48343
0.462932	0.697602
0.678186	0.640894
0.911712	0.511087
0.688859	0.498886
0.969748	0.686596
0.62636	0.494586
0.922453	0.391409
0.774486	0.564101
0.892442	0.596078
0.61288	0.581009
0.929548	0.462698
0.95959	0.640149
0.849999	0.721868
0.742606	0.745027
0.262827	0.755008
0.822284	0.524948
0.519589	0.49464
0.923057	0.510657
0.828772	0.579308
0.904628	0.483227
0.228749	0.657743
0.548113	0.623037
0.868146	0.610546
0.921165	0.600172
0.757416	0.535865
0.673152	0.367469
0.964897	0.341185
0.784253	0.566026
0.930895	0.651852
0.487135	0.601909
0.924879	0.489
0.425545	0.710493
0.602548	0.517412
0.528095	0.53208
0.948383	0.623183
0.984478	0.579535
0.87541	0.480935
0.552392	0.562448
0.721667	0.642055
0.870215	0.466801
0.519781	0.600696
0.552953	0.660305
0.816312	0.645915
0.616	0.688515
0.94405	0.560353
0.98815	0.767535
0.822696	0.390016
0.791311	0.550402
0.881853	0.517239
0.617993	0.476235
0.987721	0.523112
0.46221	0.51359
0.507204	0.683055
0.731996	0.474648
0.665893	0.487313
0.934937	0.646179
0.88819	0.76807
0.836514	0.520196
0.82094	0.346145
0.643987	0.660909
0.872566	0.650589
0.978345	0.391146
0.842189	0.613908
0.979793	0.709292
0.994709	0.62131
0.906611	0.586597
0.748657	0.611331
0.807326	0.734155
0.773424	0.717554
0.768903	0.674251
0.793359	0.428123
0.346642	0.669304
0.78676	0.383177
0.857753	0.614319
0.65419	0.522453
0.628502	0.715111
0.868229	0.524866
0.891165	0.461156
0.545467	0.556701
0.554944	0.594173
0.929587	0.624772
0.939168	0.713807
0.868688	0.403001
0.542794	0.645313
0.508143	0.510135
0.93927	0.614774
0.80415	0.669624
0.959346	0.4305
0.616323	0.528126
0.960058	0.484391
0.981456	0.597622
0.98591	0.764707
0.841509	0.521165
0.891461	0.711858
0.877334	0.464159
0.531762	0.607216
0.331931	0.647245
0.606752	0.463513
0.847806	0.357499
0.903876	0.425726
0.949459	0.737151
0.949292	0.732196
0.809464	0.716691
0.613905	0.710859
0.827388	0.591867
0.972894	0.560727
0.711137	0.627343
0.973761	0.493738
0.943965	0.646695
0.598055	0.510313
0.744207	0.461097
0.685856	0.609165
0.281944	0.641281
0.991652	0.560058
0.976398	0.49498
0.949049	0.416363
0.911537	0.457424
0.9245	0.651792
0.740532	0.749692
0.909717	0.54641
0.92937	0.599191
0.847735	0.430358
0.549236	0.652177
0.826213	0.579578
0.882422	0.628144
0.89329	0.45123
0.483018	0.703255
0.674119	0.459554
0.96518	0.495364
0.965325	0.610248
0.969168	0.446669
0.858403	0.206199
0.625356	0.482984
0.906662	0.565077
0.978522	0.414727
0.797376	0.567258
0.650352	0.563043
0.540121	0.636519
0.956319	0.729589
0.834282	0.705662
0.664357	0.69697
0.672138	0.605758
0.917839	0.484749
0.991806	0.456
0.775435	0.572123
0.967934	0.449356
0.86916	0.697437
0.961164	0.766878
0.8053	0.705815
0.925193	0.647288
0.950645	0.636982
0.927772	0.62432
0.965907	0.703248
0.641397	0.551838
0.965276	0.468497
0.790519	0.702473
0.679203	0.693962
0.658433	0.670695
0.791152	0.760987
0.422844	0.68343
0.889988	0.752659
0.866983	0.750384
0.936377	0.388061
0.784511	0.488468
0.888603	0.471619
0.408187	0.679864
0.946418	0.462037
0.819131	0.468719
0.608428	0.449276
0.788204	0.689885
0.873323	0.788192
0.934118	0.59699
0.846827	0.487806
0.831156	0.269604
0.993436	0.495121
0.72159	0.535768
0.808202	0.540201
0.915183	0.636115
0.876006	0.675944
0.963057	0.510366
0.971648	0.682937
0.614545	0.661702
0.662388	0.714114
0.56597	0.712748
0.868258	0.649323
0.858579	0.752505
0.816845	0.656486
0.958822	0.584681
0.952423	0.656808
0.880027	0.32655
0.590001	0.42922
0.94146	0.61897
0.698793	0.680651
0.85851	0.788529
0.587728	0.485583
0.752527	0.557865
0.631121	0.502424
0.944863	0.506227
0.370456	0.708532
0.813548	0.630621
0.930884	0.463671
0.985836	0.501258
0.977599	0.525376
0.752402	0.459457
0.861961	0.650109
0.850522	0.398103
0.930994	0.56538
0.923098	0.454494
0.661273	0.561875
0.510888	0.678324
0.815585	0.568555
0.997387	0.483276
0.881146	0.48011
0.957007	0.420024
0.933443	0.625713
0.942568	0.616734
0.293029	0.760525
0.838055	0.423008
0.932822	0.369816
0.601129	0.404217
0.474627	0.581987
0.781323	0.712679
0.849759	0.613952
0.81597	0.517222
0.844506	0.466928
0.850216	0.692076
0.892886	0.505776
0.82521	0.395133
0.81113	0.744826
0.975856	0.433345
0.898464	0.51966
0.952278	0.454441
0.8069	0.637271
0.89922	0.662415
0.784602	0.620136
0.578559	0.399504
0.918297	0.565398
0.878614	0.721101
0.906186	0.771922
0.924347	0.411472
0.562329	0.52922
0.979035	0.338972
0.674745	0.681794
0.729016	0.745885
0.822917	0.582342
0.844747	0.540005
0.927331	0.540547
0.677826	0.674578
0.887	0.240889
0.459043	0.459824
0.725115	0.569562
0.475433	0.582409
0.916779	0.777941
0.514752	0.666644
0.553921	0.740453
0.927588	0.37281
0.931429	0.678043
0.776252	0.438782
0.517952	0.582211
0.782632	0.547584
0.965768	0.657819
0.936133	0.626029
0.976694	0.516278
0.628954	0.545456
0.234838	0.730518
0.429816	0.753021
0.901285	0.617317
0.898814	0.660134
0.990252	0.555633
0.607708	0.59631
0.941853	0.458766
0.868902	0.619158
0.862005	0.475241
0.453681	0.703547
0.559778	0.74163
0.85304	0.62647
0.659754	0.547099
0.989586	0.449074
0.870969	0.353321
0.942854	0.598352
0.804194	0.498402
0.926199	0.462048
0.650405	0.534008
0.878282	0.51033
0.743097	0.483477
0.739369	0.684264
0.928298	0.627706
0.896632	0.459683
0.860859	0.550212
0.936219	0.734131
0.991754	0.458459
0.955927	0.63033
0.821395	0.512441
0.78685	0.542985
0.813565	0.466122
0.989047	0.507469
0.697744	0.529403
0.958633	0.396046
0.568116	0.577834
0.986671	0.535748
0.846195	0.698912
0.943571	0.712071
0.552669	0.68972
0.722762	0.491142
0.832489	0.616533
0.657161	0.631138
0.952005	0.358755
0.888567	0.449822
0.953363	0.381621
0.907232	0.305928
0.96389	0.546971
0.919048	0.371126
0.954216	0.717477
0.327578	0.715987
0.893094	0.743669
0.866424	0.761899
0.95355	0.479105
0.678075	0.652233
0.942762	0.636786
0.70466	0.508184
0.827823	0.41561
0.718802	0.581709
0.907233	0.571105
0.653185	0.656462
0.94825	0.590387
0.952628	0.684294
0.954861	0.723519
0.957292	0.726391
0.834009	0.448624
0.943091	0.733343
0.912255	0.447493
0.695704	0.535027
0.886274	0.493663
0.740678	0.680348
0.669898	0.660073
0.881195	0.463106
0.891466	0.52921
0.490075	0.470736
0.987426	0.550133
0.896933	0.613551
0.997622	0.609946
0.909789	0.680452
0.972434	0.515946
0.903864	0.437875
0.604182	0.472313
0.448122	0.711802
0.910177	0.451271
0.736492	0.536777
0.851818	0.648543
0.871192	0.702937
0.970184	0.579789
0.880218	0.671394
0.870584	0.673152
0.798751	0.557679
0.973747	0.515689
0.467914	0.634974
0.876094	0.354194
0.990084	0.630464
0.896499	0.781923
0.851378	0.436726
0.876364	0.612296
0.83768	0.652472
0.909432	0.348068
0.855407	0.687881
0.902959	0.58631
0.661225	0.449306
0.89131	0.504286
0.896605	0.55166
0.4612	0.744712
0.942559	0.446908
0.884891	0.454852
0.637564	0.594062
0.521812	0.689909
0.969985	0.543727
0.904932	0.407019
0.987982	0.501046
0.716125	0.519935
0.98437	0.529391
0.88603	0.606372
0.984248	0.678056
0.778543	0.720717
0.683301	0.50374
0.66302	0.60453
0.858037	0.526771
0.984926	0.512589
0.878333	0.460815
0.692961	0.604423
0.917188	0.542895
0.93634	0.670293
0.831481	0.609697
0.92503	0.664264
0.985097	0.717934
0.824615	0.726515
0.873013	0.44032
0.872186	0.61365
0.925626	0.648578
0.784582	0.55397
0.681494	0.401285
0.760178	0.407164
0.667251	0.53729
0.819055	0.554078
0.777598	0.465594
0.935724	0.646822
0.216956	0.732046
0.580765	0.739533
0.971308	0.51316
0.870363	0.500764
0.829502	0.425032
0.726426	0.549133
0.979324	0.650367
0.888131	0.599331
0.729808	0.362398
0.439139	0.610666
0.817438	0.316125
0.943786	0.512328
0.592591	0.699577
0.890927	0.680868
0.950255	0.776956
0.461372	0.484922
0.971947	0.40065
0.755174	0.402301
0.864208	0.697885
0.987453	0.735812
0.889291	0.395
0.893319	0.394973
0.727646	0.481731
0.871375	0.40475
0.600928	0.592333
0.888749	0.439817
0.893538	0.526908
0.945606	0.68854
0.782775	0.622482
0.951315	0.432327
0.990576	0.563936
0.806599	0.605288
0.984242	0.567583
0.751659	0.306515
0.919197	0.309411
0.848158	0.517296
0.750791	0.703484
0.91071	0.626706
0.918157	0.577236
0.831828	0.661546
0.974074	0.469059
0.691993	0.501713
0.789011	0.706409
0.987011	0.621317
0.897356	0.461365
0.764126	0.569738
0.530925	0.700218
0.520966	0.712224
0.597456	0.3835
0.99764	0.559765
0.286914	0.454539
0.669382	0.574234
0.893404	0.415665
0.616081	0.680315
0.826453	0.514187
0.596975	0.528666
0.641265	0.565437
0.917779	0.453658
0.922522	0.698827
0.755137	0.680796
0.914257	0.672825
0.891018	0.388685
0.838261	0.506864
0.686204	0.595266
0.976071	0.478939
0.921159	0.678413
0.76511	0.475428
0.868092	0.368198
0.980915	0.507408
0.839934	0.410843
0.984934	0.505154
0.573308	0.453233
0.83935	0.560146
0.753841	0.598423
0.756099	0.655526
0.697653	0.647648
0.977155	0.60753
0.987623	0.510402
0.957476	0.71135
0.603129	0.560076
0.92457	0.544802
0.928709	0.448949
0.872932	0.700635
0.973385	0.533244
0.982698	0.538035
0.641467	0.466652
0.537397	0.577425
0.170773	0.486183
0.921059	0.51627
0.887561	0.356836
0.569623	0.723826
0.845915	0.605505
0.939267	0.735341
0.858392	0.715135
0.793322	0.703775
0.985543	0.701104
0.90611	0.501587
0.726003	0.658587
0.371026	0.691341
0.376103	0.701214
0.863805	0.589648
0.482102	0.562055
0.871977	0.535524
0.897075	0.461045
0.869168	0.620814
0.370582	0.725133
0.581272	0.692061
0.954316	0.697709
0.826509	0.696521
0.972622	0.736435
0.985295	0.48542
0.947052	0.392246
0.512453	0.491239
0.654037	0.635156
0.989127	0.596627
0.746389	0.701073
0.827272	0.712041
0.643618	0.459286
0.424319	0.767424
0.801593	0.471137
0.819363	0.508385
0.928557	0.522895
0.78177	0.385164
0.886198	0.572894
0.659502	0.452068
0.522985	0.718939
0.655238	0.712359
0.367952	0.706187
0.902711	0.621938
0.707602	0.656536
0.959782	0.571888
0.86815	0.704676
0.937132	0.439766
0.743537	0.522572
0.826392	0.577752
0.87816	0.448215
0.861712	0.602714
0.735312	0.603472
0.794467	0.717317
0.943849	0.678806
0.704781	0.615307
0.544501	0.490407
0.647858	0.492547
0.726273	0.42625
0.885486	0.524613
0.583241	0.693176
0.881033	0.626793
0.737241	0.774666
0.934405	0.478383
0.857296	0.523493
0.676421	0.612489
0.974597	0.56552
0.585933	0.497132
0.607233	0.773351
0.953347	0.519005
0.986907	0.641585
0.977483	0.535294
0.96373	0.56288
0.575877	0.687931
0.919529	0.551047
0.94121	0.616347
0.825858	0.440068
0.882311	0.683304
0.744312	0.521417
0.967553	0.566
0.373124	0.503855
0.945893	0.586848
0.740798	0.544144
0.780233	0.543253
0.85745	0.580689
0.764448	0.524744
0.943247	0.558959
0.918757	0.494895
0.969422	0.514603
0.818537	0.697334
0.691402	0.597732
0.958365	0.362812
0.952867	0.433998
0.644578	0.4854
0.858974	0.344948
0.819461	0.667921
0.779348	0.674051
0.980018	0.665184
0.993681	0.516852
0.823954	0.55042
0.867244	0.484736
0.996003	0.484728
0.609538	0.579835
0.986343	0.407503
0.904468	0.542323
0.985083	0.375323
0.936817	0.356792
0.844242	0.552249
0.901427	0.663909
0.933091	0.707321
0.790363	0.274803
0.970166	0.468667
0.994829	0.474387
0.970123	0.636014
0.932872	0.67202
0.919681	0.640244
0.930291	0.554822
0.562102	0.518652
0.986593	0.604475
0.994207	0.602828
0.987927	0.51563
0.795775	0.342524
0.731008	0.465245
0.959078	0.47033
0.87655	0.657897
0.928959	0.640982
0.990587	0.446117
0.768692	0.447211
0.952215	0.516937
0.623767	0.687576
0.785038	0.595345
0.889034	0.716459
0.771785	0.454568
0.975428	0.558857
0.992353	0.606302
0.692366	0.412112
0.831797	0.476673
0.553526	0.570816
0.961737	0.572717
0.456339	0.74964
0.954779	0.682195
0.86292	0.5318
0.760098	0.675198
0.917043	0.484973
0.904221	0.711829
0.997314	0.788366
0.536837	0.733256
0.460182	0.716928
0.468903	0.7205
0.911398	0.695544
0.957773	0.333728
0.771796	0.555491
0.706756	0.617105
0.713297	0.613057
0.704993	0.410258
0.944205	0.600087
0.940961	0.659687
0.62047	0.410168
0.978879	0.677761
0.7889	0.734957
0.836692	0.672941
0.946457	0.667861
0.926756	0.739418
0.9263	0.509247
0.527543	0.606066
0.905555	0.4915
0.515786	0.690423
0.704427	0.53734
0.732156	0.520604
0.877684	0.594153
0.986566	0.674407
0.604215	0.705382
0.221421	0.70503
0.99423	0.593049
0.914518	0.690165
0.9257	0.510653
0.926046	0.730163
0.848653	0.453652
0.992224	0.679704
0.686452	0.373386
0.982326	0.60965
0.664638	0.513086
0.408114	0.497262
0.834364	0.407665
0.889995	0.510722
0.787637	0.678251
0.956823	0.743301
0.848316	0.256628
0.966598	0.486916
0.980942	0.699892
0.985536	0.541754
0.926067	0.54008
0.609238	0.544306
0.871743	0.287662
0.903965	0.698907
0.974303	0.667336
0.785416	0.725282
0.953729	0.710474
0.922454	0.746139
0.480244	0.526624
0.946113	0.428839
0.710297	0.546697
0.723351	0.549489
0.967291	0.42672
0.891574	0.377434
0.881769	0.495516
0.790452	0.6847
0.845948	0.517926
0.993645	0.304167
0.87636	0.613237
0.790894	0.704313
0.454715	0.549658
0.549397	0.691769
0.494796	0.705282
0.977807	0.638986
0.84164	0.479541
0.92668	0.407911
0.831897	0.440961
0.83546	0.697541
0.702091	0.542711
0.948832	0.65063
0.907561	0.628803
0.709297	0.570508
0.673377	0.665422
0.613016	0.503304
0.81399	0.438683
0.711678	0.358029
0.620609	0.526955
0.612527	0.479029
0.912702	0.725807
0.486826	0.61768
0.948719	0.678257
0.654472	0.49989
0.510822	0.59909
0.909877	0.621099
0.932901	0.642169
0.962714	0.699676
0.905349	0.68576
0.815018	0.586812
0.841868	0.408369
0.907325	0.557792
0.950654	0.588117
0.85236	0.657372
0.932463	0.77689
0.793509	0.461345
0.512593	0.589851
0.835821	0.545492
0.839824	0.395326
0.892299	0.629041
0.921013	0.692002
0.95236	0.670162
0.962256	0.5928
0.945607	0.727394
0.894465	0.307186
0.829178	0.609885
0.900667	0.31709
0.786847	0.421677
0.750514	0.480521
0.582474	0.411232
0.812153	0.545909
0.981287	0.511096
0.884136	0.559176
0.848609	0.624326
0.878341	0.509172
0.675698	0.706169
0.922673	0.619392
0.655227	0.400961
0.935904	0.606947
0.382692	0.592184
0.652674	0.753917
0.774645	0.567372
0.779549	0.556304
0.437559	0.576622
0.93489	0.503528
0.968618	0.503451
0.745942	0.660511
0.759491	0.573536
0.549484	0.635244
0.973855	0.513293
0.920031	0.309808
0.600667	0.270174
0.994576	0.511057
0.607882	0.708213
0.90279	0.633765
0.423442	0.54776
0.860967	0.494506
0.818328	0.657966
0.707523	0.747255
0.969501	0.570048
0.974148	0.625513
0.665423	0.745452
0.805818	0.664392
0.94	0.583988
0.921536	0.581801
0.936324	0.519879
0.9023	0.426638
0.401754	0.535599
0.826878	0.566734
0.825422	0.762681
0.624123	0.729755
0.760356	0.403468
0.799381	0.348715
0.963625	0.470749
0.988029	0.621659
0.917513	0.320107
0.834246	0.567668
0.933333	0.295215
0.688553	0.737812
0.785305	0.333793
0.859096	0.515773
0.982062	0.74942
0.934992	0.467924
0.940181	0.44313
0.696785	0.561603
0.754485	0.670998
0.884001	0.568561
0.794277	0.598185
0.887449	0.492724
0.925829	0.549254
0.888544	0.674952
0.869303	0.650613
0.81592	0.658164
0.94158	0.604222
0.927829	0.482816
0.770539	0.45876
0.926404	0.566588
0.896495	0.325603
0.897659	0.622107
0.965254	0.33148
0.833936	0.682927
0.699888	0.516241
0.973326	0.526084
0.802624	0.59778
0.943416	0.761997
0.4864	0.464424
0.900182	0.622552
0.83996	0.625023
0.816243	0.662528
0.939624	0.494353
0.71628	0.513639
0.898905	0.637508
0.982795	0.727712
0.894357	0.648975
0.710328	0.466374
0.884303	0.421842
0.876796	0.34404
0.947271	0.68116
0.814015	0.499707
0.92637	0.629493
0.808577	0.673411
0.795621	0.611904
0.95538	0.590324
0.945344	0.740511
0.943683	0.654636
0.640462	0.583486
0.858234	0.518404
0.893732	0.594305
0.840752	0.46196
0.691819	0.597903
0.904683	0.711841
0.906594	0.648354
0.925737	0.682901
0.993442	0.55651
0.878718	0.677391
0.790568	0.427596
0.82943	0.476277
0.992861	0.502829
0.63428	0.349925
0.980294	0.516174
0.942637	0.505243
0.583884	0.441606
0.655223	0.56462
0.958566	0.707813
0.954615	0.706748
0.867749	0.696229
0.966439	0.777518
0.974157	0.410084
0.670386	0.537093
0.781392	0.476102
0.572626	0.318146
0.694628	0.602446
0.938881	0.597071
0.976593	0.769322
0.942697	0.676823
0.628611	0.692308
0.703919	0.638397
0.748158	0.704025
0.980964	0.662833
0.950513	0.75406
0.869104	0.41688
0.515669	0.452318
0.996967	0.660146
0.940107	0.652165
0.918951	0.438423
0.574519	0.595857
0.722035	0.563755
0.995418	0.617911
0.882784	0.673409
0.941462	0.656654
0.989627	0.402815
0.335898	0.700113
0.810096	0.382896
0.951611	0.755055
0.72324	0.448416
0.96095	0.60224
0.835585	0.481987
0.98795	0.492671
0.710063	0.596
0.754332	0.645095
0.881323	0.693052
0.606318	0.743888
0.881722	0.738219
0.3909	0.547011
0.897323	0.601034
0.982974	0.45954
0.653087	0.596865
0.738153	0.664688
0.592647	0.749107
0.782891	0.662243
0.76653	0.499158
0.804899	0.323271
0.614532	0.512833
0.771949	0.390891
0.844625	0.653708
0.854768	0.480544
0.839721	0.428841
0.977509	0.53601
0.555957	0.600146
0.925507	0.575984
0.847417	0.651581
0.972595	0.370886
0.967914	0.303666
0.963379	0.524752
0.897285	0.609268
0.89713	0.60745
0.94709	0.647016
0.911073	0.641704
0.968441	0.63928
0.903627	0.652438
0.976338	0.452518
0.920923	0.448832
0.833122	0.645442
0.668838	0.684719
0.735849	0.428186
0.93026	0.45524
0.904669	0.682625
0.659284	0.565157
0.818443	0.40628
0.920461	0.441439
0.766455	0.353949
0.911356	0.394028
0.855298	0.653778
0.450744	0.396665
0.979601	0.469885
0.978813	0.520999
0.632791	0.38049
0.816025	0.623139
0.896445	0.569722
0.901585	0.611829
0.993401	0.640576
0.686188	0.729267
0.991883	0.383861
0.588421	0.602356
0.953106	0.627024
0.985366	0.47686
0.9961	0.469971
0.76096	0.657086
0.956864	0.53722
0.950736	0.560614
0.812338	0.639111
0.871192	0.709155
0.824712	0.508925
0.959958	0.720061
0.979043	0.532117
0.730313	0.552783
0.960276	0.514778
0.502574	0.34767
0.762756	0.539034
0.926169	0.669282
0.772788	0.553785
0.883103	0.405922
0.736463	0.52695
0.757521	0.501133
0.789102	0.765683
0.984241	0.707165
0.86346	0.477731
0.94988	0.401746
0.893527	0.480838
0.769441	0.333136
0.991138	0.472728
0.929211	0.632381
0.582168	0.71157
0.996155	0.671412
0.975906	0.732978
0.955722	0.483816
0.92958	0.464181
0.983733	0.519743
0.704846	0.634618
0.747275	0.632385
0.609585	0.681668
0.93971	0.589204
0.986712	0.592183
0.806463	0.527132
0.915634	0.609547
0.714352	0.458094
0.948135	0.607754
0.83149	0.480287
0.567918	0.632353
0.986799	0.542497
0.963421	0.37519
0.902545	0.275867
0.592093	0.461533
0.542104	0.702635
0.55787	0.678216
0.851955	0.715945
0.604201	0.434244
0.589022	0.533122
0.885821	0.668157
0.989605	0.701747
0.92734	0.555688
0.615675	0.665187
0.887265	0.623777
0.969989	0.396718
0.739534	0.588974
0.968597	0.59891
0.664742	0.633079
0.956629	0.664384
0.77589	0.335346
0.9384	0.578583
0.50106	0.423184
0.661328	0.57537
0.547452	0.510473
0.648589	0.498473
0.845701	0.414069
0.756918	0.740535
0.995558	0.604348
0.891445	0.332139
0.824412	0.542254
0.805158	0.473731
0.793009	0.551606
0.536378	0.270752
0.733729	0.633828
0.925946	0.663183
0.788427	0.403125
0.99574	0.502811
0.972582	0.479152
0.614555	0.593353
0.555294	0.505494
0.687841	0.513144
0.851606	0.463721
0.701284	0.532504
0.868219	0.393706
0.876811	0.582235
0.924419	0.571804
0.690441	0.493381
0.98063	0.597501
0.75758	0.511468
0.949987	0.681722
0.935752	0.526755
0.738945	0.625859
0.794447	0.761985
0.958073	0.658942
0.995117	0.572161
0.828085	0.581216
0.62169	0.445523
0.864397	0.431087
0.977609	0.590338
0.472968	0.726485
0.484542	0.585355
0.661722	0.303084
0.701304	0.572637
0.849413	0.239794
0.994709	0.45797
0.929685	0.473025
0.956812	0.544205
0.970805	0.554105
0.981263	0.575608
0.591795	0.588181
0.578522	0.627647
0.752182	0.764623
0.975172	0.516552
0.900525	0.276817
0.514473	0.729473
0.913454	0.578472
0.964186	0.499113
0.919346	0.537102
0.970083	0.437335
0.977988	0.421649
0.667238	0.565996
0.71753	0.64959
0.929033	0.487922
0.815953	0.648755
0.971899	0.600664
0.972195	0.47549
0.919514	0.578324
0.547685	0.555238
0.959982	0.735249
0.699065	0.612874
0.704377	0.509605
0.764721	0.473073
0.695238	0.64325
0.806565	0.634765
0.890863	0.425768
0.850785	0.560263
0.935898	0.50471
0.926709	0.680357
0.766827	0.391234
0.949821	0.502436
0.908535	0.48014
0.828506	0.646466
0.862514	0.483519
0.986533	0.773833
0.626983	0.691799
0.878019	0.646526
0.886839	0.726524
0.765122	0.413187
0.843983	0.436573
0.807275	0.270115
0.823022	0.392836
0.934023	0.629631
0.581036	0.578295
0.972578	0.417416
0.816906	0.656669
0.729606	0.38171
0.931239	0.382866
0.778698	0.456971
0.708696	0.577902
0.369352	0.542634
0.763211	0.449954
0.976439	0.555757
0.9786	0.753823
0.825186	0.580685
0.908834	0.762089
0.527773	0.659397
0.221327	0.646324
0.483181	0.664835
0.941897	0.466989
0.791318	0.639138
0.970275	0.508783
0.886578	0.291922
0.990927	0.604526
0.859058	0.437387
0.922341	0.656068
0.769072	0.395345
0.596387	0.605294
0.493864	0.630989
0.743233	0.700963
0.799847	0.335833
0.902043	0.328136
0.650452	0.686829
0.880872	0.257318
0.630295	0.643023
0.989328	0.558431
0.804446	0.634404
0.938291	0.601116
0.990894	0.70029
0.53027	0.701236
0.736702	0.733846
0.925097	0.733885
0.578938	0.431268
0.830572	0.51592
0.779458	0.443409
0.814615	0.48602
0.962284	0.580095
0.888181	0.649798
0.844054	0.550908
0.852803	0.751844
0.871923	0.558414
0.441193	0.727303
0.694611	0.692674
0.630089	0.470231
0.874225	0.475682
0.809521	0.50374
0.944507	0.62268
0.948901	0.759353
0.884207	0.51942
0.819713	0.562944
0.862321	0.691575
0.886005	0.563648
0.722853	0.495979
0.830819	0.568915
0.978345	0.541894
0.870028	0.534567
0.876128	0.732693
0.720971	0.47088
0.586479	0.676034
0.639798	0.682761
0.816044	0.669126
0.858091	0.54332
0.853863	0.394288
0.950899	0.352259
0.935383	0.553732
0.957248	0.47255
0.959159	0.58531
0.901457	0.575859
0.959545	0.697352
0.953678	0.667307
0.695566	0.692043
0.866297	0.649622
0.938829	0.443631
0.864933	0.586717
0.961826	0.481149
0.685625	0.632577
0.872863	0.419051
0.896875	0.268822
0.851201	0.423937
0.713105	0.465254
0.819617	0.725644
0.895692	0.679528
0.982114	0.559964
0.804268	0.604792
0.854909	0.422383
0.87298	0.351821
0.863241	0.388735
0.936053	0.614299
0.696535	0.433238
0.90507	0.559288
0.944489	0.356799
0.961143	0.665148
0.966527	0.703771
0.894396	0.395458
0.966884	0.668888
0.709919	0.421167
0.796156	0.383993
0.974884	0.535724
0.56268	0.555602
0.50277	0.721067
0.783108	0.373876
0.809262	0.525819
0.718721	0.59403
0.69245	0.462331
0.935061	0.75611
0.818617	0.285326
0.513528	0.639151
0.757282	0.62327
0.991188	0.737231
0.901444	0.559665
0.881479	0.569837
0.654664	0.682691
0.907359	0.72849
0.765473	0.48376
0.75304	0.641704
0.771045	0.327842
0.868089	0.525113
0.949011	0.598177
0.858934	0.374041
0.916858	0.740083
0.997356	0.640906
0.391727	0.531127
0.700282	0.622
0.50493	0.694546
0.959252	0.686659
0.859754	0.72195
0.900455	0.718133
0.714899	0.671454
0.548646	0.700394
0.911129	0.627869
0.562212	0.40686
0.907397	0.416471
0.857196	0.492847
0.895504	0.434738
0.971234	0.46065
0.884636	0.336647
0.795125	0.615553
0.831051	0.605595
0.444711	0.625696
0.725973	0.613361
0.670141	0.736097
0.495551	0.574087
0.9877	0.625354
0.956664	0.467283
0.68599	0.588355
0.793507	0.618872
0.778319	0.587977
0.915041	0.554484
0.978113	0.567777
0.686664	0.449267
0.889743	0.44575
0.969697	0.597996
0.561446	0.669526
0.78399	0.669693
0.974352	0.704304
0.502807	0.468698
0.95385	0.684276
0.931289	0.658564
0.675896	0.697279
0.994144	0.442945
0.666437	0.695837
0.81201	0.494746
0.332453	0.732527
0.969694	0.691351
0.99158	0.605711
0.920655	0.357683
0.980541	0.482912
0.877489	0.48529
0.974443	0.5827
0.624212	0.4748
0.913494	0.348287
0.759668	0.605672
0.781532	0.705015
0.972695	0.605134
0.961063	0.743783
0.910252	0.596895
0.490526	0.639371
0.986927	0.520089
0.913152	0.548012
0.94217	0.731894
0.90178	0.553469
0.902523	0.305154
0.78755	0.521518
0.489045	0.652576
0.522854	0.712123
0.904435	0.429912
0.916589	0.564126
0.757974	0.62567
0.599947	0.705967
0.932975	0.332813
0.612471	0.543305
0.77365	0.639653
0.981308	0.511794
0.610893	0.448168
0.756894	0.728607
0.71259	0.334545
0.730232	0.719559
0.713497	0.624602
0.968668	0.643873
0.893233	0.654738
0.944077	0.314547
0.858324	0.524761
0.755938	0.380523
0.682193	0.625622
0.975776	0.651172
0.924919	0.678232
0.82718	0.699264
0.713849	0.707808
0.962813	0.603258
0.970384	0.582487
0.853929	0.457474
0.814848	0.687219
0.860861	0.490387
0.750661	0.504982
0.698022	0.435379
0.964683	0.593475
0.465117	0.626315
0.609443	0.685676
0.605269	0.474421
0.27781	0.695438
0.661887	0.640174
0.888113	0.579508
0.781036	0.429986
0.66018	0.436602
0.660682	0.676277
0.969161	0.336683
0.843796	0.650563
0.986549	0.595074
0.968011	0.306894
0.681999	0.718425
0.950541	0.534112
0.896129	0.680239
0.889468	0.643609
0.54402	0.435777
0.978949	0.490378
0.846315	0.729931
0.727862	0.515143
0.846131	0.285206
0.985698	0.373334
0.709802	0.775332
0.60517	0.79062
0.299366	0.707143
0.936628	0.687261
0.885481	0.374948
0.830902	0.541876
0.904632	0.384747
0.902298	0.667956
0.693708	0.61711
0.635538	0.606494
0.938898	0.544383
0.521515	0.632371
0.525835	0.651269
0.831098	0.777908
0.774693	0.660976
0.769317	0.693257
0.997846	0.569697
0.970629	0.487333
0.593901	0.712081
0.653634	0.722415
0.985881	0.554708
0.937082	0.610206
0.922562	0.260184
0.683856	0.677375
0.931052	0.53514
0.927159	0.597229
0.964567	0.551236
0.861744	0.586471
0.986295	0.633911
0.989641	0.516797
0.930629	0.346086
0.86497	0.43725
0.852159	0.533102
0.939031	0.297844
0.929162	0.601239
0.932431	0.611642
0.501289	0.592726
0.66447	0.64511
0.976695	0.56807
0.847258	0.704445
0.965968	0.508281
0.968932	0.659608
0.862853	0.458649
0.834904	0.459462
0.850726	0.438934
0.805556	0.711143
0.908713	0.670973
0.976803	0.429995
0.780732	0.461732
0.615456	0.55207
0.373318	0.656258
0.92625	0.635163
0.963272	0.631193
0.914217	0.402324
0.731604	0.563996
0.677062	0.664394
0.82308	0.469845
0.963802	0.558004
0.925485	0.574276
0.883004	0.786793
0.675298	0.466804
0.912121	0.606083
0.973089	0.722724
0.556789	0.699826
0.879399	0.471305
0.896501	0.5605
0.868853	0.587857
0.935487	0.525828
0.883009	0.611992
0.915916	0.615759
0.875722	0.557492
0.780562	0.563917
0.992687	0.604295
0.523119	0.615822
0.96542	0.547694
0.60017	0.512334
0.953736	0.580597
0.334611	0.716293
0.97415	0.644621
0.604147	0.676569
0.790661	0.514643
0.854704	0.523889
0.461703	0.757414
0.888899	0.673015
0.551045	0.529578
0.98241	0.563794
0.820334	0.325104
0.968521	0.611112
0.68921	0.493555
0.558038	0.672704
0.918986	0.604003
0.808728	0.554282
0.75126	0.617984
0.780746	0.504229
0.971877	0.610421
0.911916	0.662077
0.550489	0.558535
0.709486	0.598784
0.737031	0.646344
0.945225	0.696361
0.983578	0.491866
0.416255	0.634344
0.802942	0.505595
0.90281	0.654513
0.992463	0.750186
0.903236	0.609657
0.813458	0.646047
0.913362	0.436744
0.955126	0.614216
0.809622	0.541204
0.50945	0.677761
0.719753	0.522855
0.359875	0.674281
0.882569	0.436899
0.996125	0.532704
0.7287	0.404321
0.721291	0.702903
0.659719	0.56821
0.992374	0.58828
0.730773	0.718393
0.834364	0.474249
0.89614	0.61678
0.892155	0.776318
0.931526	0.561734
0.97867	0.559025
0.776278	0.571717
0.979358	0.527618
0.94492	0.70006
0.673066	0.65605
0.963628	0.588282
0.720991	0.483205
0.665083	0.458616
0.953849	0.568865
0.922887	0.53973
0.984799	0.54405
0.813062	0.6243
0.708	0.551127
0.157186	0.70868
0.990354	0.503173
0.827409	0.711765
0.957672	0.752858
0.981448	0.534807
0.970417	0.790472
0.748064	0.547214
0.815409	0.506255
0.815434	0.6593
0.927681	0.469806
0.985008	0.496079
0.643986	0.704728
0.906659	0.597836
0.884196	0.470721
0.801009	0.696682
0.996337	0.617156
0.908809	0.622171
0.842606	0.717835
0.957191	0.506936
0.62351	0.459934
0.879816	0.49189
0.277638	0.672545
0.956731	0.694338
0.698681	0.462785
0.97464	0.592367
0.928316	0.548675
0.339791	0.624228
0.979846	0.697747
0.958078	0.460117
0.842626	0.507471
0.908292	0.599371
0.996392	0.609226
0.665547	0.703145
0.864346	0.589469
0.997953	0.725029
0.971171	0.295725
0.554767	0.668654
0.269695	0.720897
0.875199	0.538483
0.959232	0.622452
0.972051	0.652298
0.700028	0.55679
0.239429	0.730131
0.941915	0.751655
0.79015	0.659361
0.991758	0.736438
0.949624	0.582937
0.937359	0.490219
0.979818	0.759063
0.531071	0.527056
0.986461	0.667978
0.646346	0.489434
0.882386	0.62594
0.991223	0.604092
0.920355	0.592717
0.88172	0.576915
0.746657	0.446943
0.602576	0.545897
0.393675	0.675216
0.991875	0.756402
0.78306	0.585843
0.7976	0.305953
0.494503	0.701139
0.775942	0.571526
0.889637	0.548719
0.873637	0.531159
0.963182	0.758914
0.948443	0.773444
0.817138	0.576069
0.9537	0.405564
0.990875	0.781102
0.636261	0.517555
0.553862	0.643217
0.984831	0.545347
0.838355	0.536596
0.879844	0.310739
0.87637	0.62972
0.957673	0.606282
0.972082	0.596212
0.787651	0.533225
0.640096	0.758505
0.979344	0.741047
0.997992	0.630104
0.733655	0.471418
0.97659	0.693814
0.97613	0.496839
0.842787	0.606672
0.821326	0.269598
0.760218	0.474131
0.633409	0.493013
0.481563	0.680713
0.856254	0.63338
0.927497	0.62464
0.900786	0.32514
0.961862	0.694954
0.554069	0.690542
0.975568	0.679927
0.484097	0.375212
0.692303	0.546707
0.949579	0.725218
0.729511	0.549086
0.940557	0.544294
0.73644	0.650214
0.913962	0.536585
0.608638	0.71564
0.727973	0.539271
0.808087	0.699057
0.130206	0.576046
0.262044	0.729436
0.841533	0.461205
0.35093	0.627584
0.272334	0.622957
0.599982	0.634598
0.626564	0.674708
0.943567	0.627551
0.817921	0.3806
0.766355	0.648955
0.689247	0.38605
0.763986	0.489884
0.676998	0.519795
0.721372	0.557029
0.966503	0.599733
0.921809	0.602834
0.938308	0.342097
0.915545	0.795175
0.969201	0.551687
0.857652	0.465141
0.80692	0.553819
0.707063	0.567859
0.853733	0.592905
0.781577	0.476887
0.951592	0.565387
0.953926	0.405508
0.945699	0.579189
0.97694	0.478719
0.555109	0.710289
0.935559	0.68899
0.960997	0.727518
0.963793	0.7492
0.875299	0.630709
0.643219	0.625717
0.913001	0.342189
0.291441	0.608445
0.644413	0.432232
0.680698	0.587824
0.823497	0.605017
0.892265	0.583119
0.948183	0.69721
0.947781	0.514011
0.557504	0.747928
0.564175	0.552462
0.935455	0.658455
0.87799	0.474507
0.92668	0.676298
0.908847	0.670141
0.956078	0.466189
0.609675	0.598949
0.909456	0.577861
0.804719	0.365053
0.586746	0.665459
0.834536	0.78392
0.698474	0.563464
0.957498	0.738398
0.758934	0.591666
0.954281	0.266296
0.819012	0.617113
0.915068	0.672089
0.531885	0.694665
0.928163	0.491762
0.996891	0.651863
0.950584	0.758611
0.701381	0.600445
0.985034	0.600116
0.876297	0.730495
0.93709	0.259484
0.824656	0.550099
0.772364	0.280144
0.825102	0.643954
0.504808	0.605922
0.816155	0.5968
0.654252	0.591636
0.776428	0.52978
0.973317	0.732175
0.571194	0.548944
0.950391	0.736204
0.772794	0.512466
0.348004	0.609683
0.98403	0.715418
0.765124	0.543654
0.886715	0.616045
0.673715	0.524944
0.879787	0.488213
0.845224	0.691259
0.780447	0.654965
0.75012	0.70372
0.911837	0.457956
0.77307	0.269004
0.981448	0.701369
0.823062	0.785537
0.409941	0.523408
0.943994	0.466478
0.467766	0.700667
0.715268	0.558338
0.631973	0.573597
0.434064	0.580376
0.582915	0.404206
0.980914	0.737905
0.751581	0.593961
0.89329	0.620233
0.88051	0.667369
0.631722	0.553086
0.452049	0.64082
0.826366	0.472697
0.719204	0.662974
0.790387	0.719199
0.926005	0.715104
0.696716	0.778651
0.795679	0.493615
0.396835	0.657241
0.824485	0.584628
0.940387	0.640499
0.403336	0.742026
0.954456	0.670985
0.913213	0.685647
0.463494	0.614783
0.833591	0.714576
0.857809	0.32235
0.676672	0.598703
0.879163	0.682031
0.772316	0.615145
0.992236	0.614181
0.475765	0.735591
0.986799	0.561919
0.797578	0.479462
0.887456	0.54764
0.350881	0.61602
0.415401	0.732432
0.864888	0.539089
0.935168	0.58414
0.866799	0.686644
0.779601	0.441368
0.95858	0.360456
0.932653	0.631365
0.537214	0.779545
0.748389	0.362812
0.953358	0.689243
0.934403	0.665157
0.962542	0.287967
0.959168	0.369907
0.825953	0.506833
0.745503	0.728838
0.929442	0.619464
0.958287	0.799974
0.652317	0.420692
0.683714	0.457625
0.65072	0.586669
0.780299	0.414115
0.431674	0.435385
0.905419	0.618889
0.543512	0.618373
0.808991	0.407542
0.649664	0.680979
0.796785	0.712305
0.934162	0.678322
0.723186	0.408073
0.93668	0.687802
0.965865	0.637789
0.97619	0.546791
0.88538	0.723812
0.79999	0.501239
0.462382	0.416508
0.936399	0.474248
0.855627	0.665582
0.812566	0.655367
0.882433	0.446058
0.986415	0.668115
0.673424	0.577793
0.984281	0.626124
0.635202	0.579231
0.913392	0.404715
0.629514	0.685498
0.756011	0.450796
0.865019	0.625854
0.617199	0.652248
0.815349	0.659493
0.602379	0.544245
0.908538	0.643706
0.521301	0.712282
0.958585	0.547181
0.892037	0.508142
0.786334	0.612413
0.72825	0.680724
0.940738	0.299606
0.938238	0.514012
0.744395	0.322221
0.905116	0.599756
0.741151	0.541406
0.70782	0.446182
0.958716	0.443176
0.970395	0.637774
0.96414	0.624637
0.992379	0.487407
0.667297	0.65521
0.938024	0.453276
0.954756	0.561998
0.945892	0.574973
0.558925	0.652503
0.25518	0.666715
0.727809	0.566494
0.974823	0.613934
0.624577	0.510426
0.99125	0.629483
0.943353	0.65955
0.99027	0.513705
0.801016	0.287139
0.975948	0.728177
0.944768	0.772541
0.94752	0.788005
0.797895	0.660935
0.526543	0.615739
0.51632	0.655646
0.958503	0.619181
0.688961	0.559549
0.709937	0.735757
0.95451	0.405969
0.925935	0.554433
0.985758	0.627492
0.868299	0.360637
0.801966	0.442364
0.979556	0.690923
0.509741	0.594719
0.799127	0.661531
0.96394	0.491276
0.924482	0.677685
0.591828	0.476732
0.919964	0.75824
0.991746	0.706701
0.720729	0.73472
0.594441	0.627718
0.937437	0.763998
0.485254	0.70371
0.652573	0.614549
0.953398	0.446511
0.638363	0.511682
[truncated: 7,974 more rows]

## Sheet: SCS+C_NDVI
cos_i	NDVI
0.974686	0.612694
0.690073	0.779953
0.577485	0.760248
0.872016	0.774318
0.967152	0.686407
0.735751	0.613459
0.788054	0.719114
0.768834	0.544392
0.769493	0.549141
0.602135	0.510648
0.826762	0.743487
0.564163	0.757551
0.911711	0.730104
0.83453	0.71445
0.820861	0.659608
0.926045	0.746795
0.515154	0.743852
0.840967	0.654874
0.905478	0.52725
0.601632	0.675184
0.689391	0.661857
0.950218	0.778752
0.685775	0.688144
0.364847	0.623998
0.869968	0.699616
0.934405	0.632701
0.948133	0.639964
0.672122	0.566802
0.966398	0.683261
0.608013	0.767062
0.755833	0.731039
0.909929	0.724459
0.949245	0.714989
0.982439	0.751319
0.871826	0.679262
0.903341	0.73363
0.805531	0.614115
0.704933	0.662657
0.875842	0.732848
0.957496	0.407881
0.838141	0.630381
0.864195	0.470761
0.923607	0.659085
0.95657	0.637492
0.769787	0.657537
0.772089	0.711293
0.954664	0.705076
0.495149	0.771243
0.826746	0.708453
0.921286	0.713717
0.795646	0.55376
0.986745	0.618325
0.427904	0.674013
0.879817	0.669254
0.971834	0.665955
0.820448	0.631826
0.840906	0.714117
0.516665	0.757438
0.542618	0.722228
0.880519	0.729931
0.839411	0.655187
0.499192	0.691792
0.836657	0.643455
0.952784	0.640537
0.992497	0.764617
0.621234	0.639418
0.670205	0.635463
0.645324	0.697302
0.748533	0.665703
0.642634	0.616533
0.945539	0.782077
0.910086	0.764887
0.742127	0.666711
0.790952	0.572827
0.969414	0.707283
0.186462	0.581077
0.439695	0.7338
0.757219	0.601687
0.914303	0.668556
0.86322	0.755589
0.88889	0.560775
0.973054	0.831295
0.953616	0.658298
0.755066	0.694438
0.916016	0.748285
0.556586	0.733519
0.944142	0.645539
0.825692	0.777037
0.994897	0.615715
0.862406	0.484399
0.933848	0.691802
0.9488	0.454382
0.664066	0.773998
0.599952	0.761494
0.845963	0.742474
0.984932	0.597343
0.668731	0.757832
0.915635	0.411195
0.97995	0.726112
0.912124	0.768136
0.954723	0.793765
0.957083	0.771828
0.638279	0.77405
0.982528	0.654132
0.942754	0.79708
0.766532	0.483416
0.734864	0.548466
0.674493	0.795245
0.530107	0.768907
0.824647	0.521567
0.802685	0.659084
0.9339	0.600376
0.47975	0.598612
0.962643	0.464352
0.932453	0.741649
0.651156	0.569329
0.715194	0.768753
0.893471	0.72719
0.621381	0.70457
0.763871	0.565741
0.896681	0.777367
0.954961	0.683953
0.802555	0.437052
0.590607	0.740523
0.87842	0.71262
0.494189	0.676651
0.904731	0.773058
0.465158	0.751959
0.99146	0.70964
0.812145	0.649808
0.986706	0.577074
0.533268	0.740217
0.931171	0.565045
0.969609	0.706658
0.427935	0.705591
0.864808	0.631453
0.693043	0.722974
0.956812	0.785784
0.576076	0.753195
0.613771	0.718137
0.94823	0.663852
0.46955	0.726683
0.950269	0.633736
0.919937	0.636648
0.956633	0.750972
0.984362	0.78631
0.739554	0.558251
0.660558	0.716888
0.81376	0.474721
0.970247	0.41708
0.9454	0.63398
0.869965	0.683436
0.870279	0.789095
0.687852	0.62539
0.760413	0.727766
0.858655	0.779309
0.514703	0.746012
0.464876	0.753585
0.840112	0.694813
0.851051	0.663273
0.733629	0.615249
0.974655	0.622543
0.984451	0.772312
0.946478	0.654817
0.462932	0.788224
0.678186	0.738176
0.911712	0.415436
0.688859	0.642491
0.969748	0.72094
0.62636	0.671641
0.922453	0.489396
0.774486	0.722442
0.892442	0.690698
0.61288	0.674324
0.929548	0.649757
0.95959	0.768096
0.849999	0.739675
0.742606	0.761719
0.262827	0.816155
0.822284	0.683627
0.519589	0.701351
0.923057	0.641186
0.828772	0.525754
0.904628	0.615179
0.228749	0.79163
0.548113	0.678154
0.868146	0.671704
0.921165	0.730433
0.757416	0.59056
0.673152	0.641554
0.964897	0.609469
0.784253	0.697515
0.930895	0.613348
0.487135	0.734312
0.924879	0.587754
0.425545	0.709375
0.602548	0.675803
0.528095	0.628005
0.948383	0.72983
0.984478	0.720378
0.87541	0.584412
0.552392	0.731305
0.721667	0.739449
0.870215	0.518844
0.519781	0.773205
0.552953	0.748151
0.816312	0.779606
0.616	0.626353
0.94405	0.58198
0.98815	0.758537
0.822696	0.603391
0.791311	0.723604
0.881853	0.681887
0.617993	0.644647
0.987721	0.701919
0.46221	0.514412
0.507204	0.703323
0.731996	0.644218
0.665893	0.668388
0.934937	0.769891
0.88819	0.766808
0.836514	0.588645
0.82094	0.522844
0.643987	0.768783
0.872566	0.751089
0.978345	0.562255
0.842189	0.714951
0.979793	0.798485
0.994709	0.706126
0.906611	0.70909
0.748657	0.697805
0.807326	0.726889
0.773424	0.765336
0.768903	0.744635
0.793359	0.56143
0.346642	0.645566
0.78676	0.521898
0.857753	0.785875
0.65419	0.5319
0.628502	0.752676
0.868229	0.722627
0.891165	0.625875
0.545467	0.629621
0.554944	0.699748
0.929587	0.751218
0.939168	0.767077
0.868688	0.608696
0.542794	0.781984
0.508143	0.665226
0.93927	0.641577
0.80415	0.729135
0.959346	0.486956
0.616323	0.684391
0.960058	0.532125
0.981456	0.676011
0.98591	0.764117
0.841509	0.707391
0.891461	0.698773
0.877334	0.57333
0.531762	0.709269
0.331931	0.729545
0.606752	0.623701
0.847806	0.460284
0.903876	0.597361
0.949459	0.726408
0.949292	0.750786
0.809464	0.716299
0.613905	0.67667
0.827388	0.681715
0.972894	0.672238
0.711137	0.714534
0.973761	0.646391
0.943965	0.68077
0.598055	0.717496
0.744207	0.627905
0.685856	0.702393
0.281944	0.621754
0.991652	0.647953
0.976398	0.665686
0.949049	0.739465
0.911537	0.65075
0.9245	0.715163
0.740532	0.785758
0.909717	0.642548
0.92937	0.663426
0.847735	0.578282
0.549236	0.743269
0.826213	0.709147
0.882422	0.720794
0.89329	0.600328
0.483018	0.774981
0.674119	0.568207
0.96518	0.632373
0.965325	0.730837
0.969168	0.546756
0.858403	0.225166
0.625356	0.666615
0.906662	0.692779
0.978522	0.563126
0.797376	0.68049
0.650352	0.66745
0.540121	0.768259
0.956319	0.765313
0.834282	0.769548
0.664357	0.63076
0.672138	0.729595
0.917839	0.672003
0.991806	0.609596
0.775435	0.682643
0.967934	0.612886
0.86916	0.786798
0.961164	0.790188
0.8053	0.75687
0.925193	0.802142
0.950645	0.741214
0.927772	0.717837
0.965907	0.741387
0.641397	0.710573
0.965276	0.673823
0.790519	0.799667
0.679203	0.759914
0.658433	0.68332
0.791152	0.773599
0.422844	0.672371
0.889988	0.751825
0.866983	0.765605
0.936377	0.555306
0.784511	0.60427
0.888603	0.670152
0.408187	0.692658
0.946418	0.631303
0.819131	0.65991
0.608428	0.578265
0.788204	0.715498
0.873323	0.72175
0.934118	0.728235
0.846827	0.646278
0.831156	0.398607
0.993436	0.691034
0.72159	0.702846
0.808202	0.680667
0.915183	0.642062
0.876006	0.753657
0.963057	0.648042
0.971648	0.792175
0.614545	0.683637
0.662388	0.753432
0.56597	0.728215
0.868258	0.775227
0.858579	0.734765
0.816845	0.722086
0.958822	0.740621
0.952423	0.607523
0.880027	0.532716
0.590001	0.431753
0.94146	0.666529
0.698793	0.739681
0.85851	0.759632
0.587728	0.70132
0.752527	0.697332
0.631121	0.659682
0.944863	0.664138
0.370456	0.701053
0.813548	0.731967
0.930884	0.450616
0.985836	0.640546
0.977599	0.652382
0.752402	0.629723
0.861961	0.750855
0.850522	0.637247
0.930994	0.655072
0.923098	0.639349
0.661273	0.649735
0.510888	0.694153
0.815585	0.739255
0.997387	0.649325
0.881146	0.636644
0.957007	0.55842
0.933443	0.732474
0.942568	0.77512
0.293029	0.710148
0.838055	0.5848
0.932822	0.634257
0.601129	0.512418
0.474627	0.657875
0.781323	0.731133
0.849759	0.66651
0.81597	0.653176
0.844506	0.646323
0.850216	0.831038
0.892886	0.617785
0.82521	0.626775
0.81113	0.740292
0.975856	0.630792
0.898464	0.702957
0.952278	0.615085
0.8069	0.699831
0.89922	0.756107
0.784602	0.707901
0.578559	0.477215
0.918297	0.706505
0.878614	0.736808
0.906186	0.770181
0.924347	0.648654
0.562329	0.654214
0.979035	0.594573
0.674745	0.654985
0.729016	0.733557
0.822917	0.694464
0.844747	0.674051
0.927331	0.711276
0.677826	0.716439
0.887	0.33673
0.459043	0.561307
0.725115	0.692418
0.475433	0.720254
0.916779	0.727504
0.514752	0.67061
0.553921	0.720142
0.927588	0.667739
0.931429	0.763915
0.776252	0.474587
0.517952	0.652602
0.782632	0.643949
0.965768	0.673622
0.936133	0.742064
0.976694	0.630464
0.628954	0.703074
0.234838	0.717594
0.429816	0.683923
0.901285	0.668222
0.898814	0.731755
0.990252	0.699285
0.607708	0.61841
0.941853	0.505343
0.868902	0.795486
0.862005	0.62124
0.453681	0.725827
0.559778	0.775336
0.85304	0.690959
0.659754	0.625679
0.989586	0.65665
0.870969	0.482862
0.942854	0.731094
0.804194	0.6294
0.926199	0.591718
0.650405	0.663179
0.878282	0.646134
0.743097	0.681558
0.739369	0.730044
0.928298	0.724494
0.896632	0.592412
0.860859	0.68094
0.936219	0.776303
0.991754	0.733186
0.955927	0.745017
0.821395	0.585218
0.78685	0.561265
0.813565	0.577134
0.989047	0.605886
0.697744	0.588576
0.958633	0.563051
0.568116	0.711453
0.986671	0.721584
0.846195	0.737443
0.943571	0.771522
0.552669	0.704279
0.722762	0.607288
0.832489	0.638323
0.657161	0.681692
0.952005	0.632028
0.888567	0.677162
0.953363	0.566583
0.907232	0.42238
0.96389	0.656699
0.919048	0.635121
0.954216	0.76873
0.327578	0.687445
0.893094	0.771093
0.866424	0.756533
0.95355	0.562813
0.678075	0.752895
0.942762	0.716747
0.70466	0.699064
0.827823	0.704773
0.718802	0.68155
0.907233	0.708834
0.653185	0.747598
0.94825	0.685401
0.952628	0.77534
0.954861	0.78528
0.957292	0.793647
0.834009	0.627923
0.943091	0.744626
0.912255	0.647468
0.695704	0.668215
0.886274	0.644036
0.740678	0.739292
0.669898	0.720193
0.881195	0.522501
0.891466	0.714782
0.490075	0.67139
0.987426	0.655179
0.896933	0.700565
0.997622	0.69341
0.909789	0.781618
0.972434	0.65169
0.903864	0.542498
0.604182	0.639712
0.448122	0.728979
0.910177	0.677125
0.736492	0.684388
0.851818	0.787476
0.871192	0.731939
0.970184	0.717239
0.880218	0.68341
0.870584	0.748804
0.798751	0.652515
0.973747	0.675818
0.467914	0.694896
0.876094	0.447966
0.990084	0.700675
0.896499	0.733307
0.851378	0.600095
0.876364	0.702127
0.83768	0.734685
0.909432	0.554614
0.855407	0.715038
0.902959	0.667989
0.661225	0.566521
0.89131	0.642375
0.896605	0.70915
0.4612	0.795702
0.942559	0.609673
0.884891	0.412148
0.637564	0.708673
0.521812	0.683733
0.969985	0.622858
0.904932	0.536427
0.987982	0.655002
0.716125	0.677935
0.98437	0.703727
0.88603	0.724042
0.984248	0.737893
0.778543	0.762199
0.683301	0.58678
0.66302	0.645263
0.858037	0.688331
0.984926	0.708634
0.878333	0.654491
0.692961	0.737297
0.917188	0.654998
0.93634	0.78812
0.831481	0.719632
0.92503	0.73935
0.985097	0.784237
0.824615	0.741345
0.873013	0.705388
0.872186	0.698623
0.925626	0.739264
0.784582	0.523135
0.681494	0.54885
0.760178	0.596286
0.667251	0.628615
0.819055	0.638842
0.777598	0.641141
0.935724	0.730553
0.216956	0.721363
0.580765	0.744543
0.971308	0.683816
0.870363	0.557938
0.829502	0.443604
0.726426	0.659609
0.979324	0.7584
0.888131	0.637579
0.729808	0.510277
0.439139	0.683991
0.817438	0.573189
0.943786	0.680597
0.592591	0.76224
0.890927	0.744898
0.950255	0.740324
0.461372	0.626092
0.971947	0.523391
0.755174	0.509242
0.864208	0.757153
0.987453	0.742083
0.889291	0.455363
0.893319	0.687782
0.727646	0.635092
0.871375	0.555617
0.600928	0.736267
0.888749	0.588179
0.893538	0.649927
0.945606	0.749085
0.782775	0.695229
0.951315	0.5801
0.990576	0.688871
0.806599	0.690775
0.984242	0.745294
0.751659	0.614086
0.919197	0.367835
0.848158	0.686197
0.750791	0.734388
0.91071	0.730548
0.918157	0.670377
0.831828	0.756444
0.974074	0.635312
0.691993	0.574257
0.789011	0.754528
0.987011	0.747606
0.897356	0.608791
0.764126	0.720741
0.530925	0.740976
0.520966	0.745471
0.597456	0.649432
0.99764	0.678496
0.286914	0.612591
0.669382	0.635345
0.893404	0.59891
0.616081	0.752335
0.826453	0.55767
0.596975	0.620622
0.641265	0.635077
0.917779	0.673461
0.922522	0.786829
0.755137	0.730574
0.914257	0.737768
0.891018	0.55897
0.838261	0.673795
0.686204	0.686455
0.976071	0.674706
0.921159	0.731039
0.76511	0.522767
0.868092	0.479247
0.980915	0.704102
0.839934	0.544562
0.984934	0.65681
0.573308	0.660663
0.83935	0.655199
0.753841	0.686788
0.756099	0.710149
0.697653	0.72157
0.977155	0.755144
0.987623	0.748397
0.957476	0.743643
0.603129	0.646341
0.92457	0.662942
0.928709	0.573474
0.872932	0.741094
0.973385	0.675412
0.982698	0.76426
0.641467	0.498451
0.537397	0.685888
0.170773	0.654162
0.921059	0.614816
0.887561	0.545382
0.569623	0.752991
0.845915	0.703986
0.939267	0.773667
0.858392	0.777061
0.793322	0.761782
0.985543	0.743135
0.90611	0.662709
0.726003	0.762893
0.371026	0.718501
0.376103	0.674876
0.863805	0.684779
0.482102	0.684996
0.871977	0.624177
0.897075	0.622109
0.869168	0.708703
0.370582	0.748332
0.581272	0.741008
0.954316	0.729521
0.826509	0.72025
0.972622	0.753515
0.985295	0.72057
0.947052	0.40958
0.512453	0.66996
0.654037	0.721638
0.989127	0.715047
0.746389	0.750612
0.827272	0.731777
0.643618	0.689192
0.424319	0.764728
0.801593	0.638942
0.819363	0.584496
0.928557	0.633473
0.78177	0.641848
0.886198	0.73163
0.659502	0.591809
0.522985	0.798806
0.655238	0.73694
0.367952	0.75686
0.902711	0.677552
0.707602	0.745927
0.959782	0.6901
0.86815	0.712121
0.937132	0.540562
0.743537	0.704505
0.826392	0.707027
0.87816	0.620213
0.861712	0.735246
0.735312	0.66199
0.794467	0.77745
0.943849	0.757197
0.704781	0.735668
0.544501	0.628973
0.647858	0.715618
0.726273	0.547466
0.885486	0.626968
0.583241	0.786395
0.881033	0.722445
0.737241	0.727527
0.934405	0.667887
0.857296	0.587548
0.676421	0.719888
0.974597	0.700596
0.585933	0.581786
0.607233	0.715884
0.953347	0.69085
0.986907	0.741972
0.977483	0.698657
0.96373	0.697248
0.575877	0.735227
0.919529	0.64532
0.94121	0.747755
0.825858	0.608842
0.882311	0.760767
0.744312	0.576436
0.967553	0.742035
0.373124	0.705927
0.945893	0.688643
0.740798	0.702995
0.780233	0.753126
0.85745	0.726227
0.764448	0.62793
0.943247	0.723327
0.918757	0.519262
0.969422	0.623554
0.818537	0.731273
0.691402	0.681203
0.958365	0.469331
0.952867	0.568252
0.644578	0.6863
0.858974	0.394202
0.819461	0.804319
0.779348	0.774947
0.980018	0.730477
0.993681	0.668266
0.823954	0.661783
0.867244	0.657226
0.996003	0.633332
0.609538	0.658443
0.986343	0.577075
0.904468	0.722815
0.985083	0.54073
0.936817	0.423423
0.844242	0.660521
0.901427	0.733715
0.933091	0.78776
0.790363	0.559535
0.970166	0.688025
0.994829	0.563987
0.970123	0.633451
0.932872	0.676359
0.919681	0.642607
0.930291	0.724921
0.562102	0.623253
0.986593	0.725957
0.994207	0.685167
0.987927	0.662975
0.795775	0.613487
0.731008	0.657646
0.959078	0.581569
0.87655	0.782288
0.928959	0.676168
0.990587	0.714637
0.768692	0.692686
0.952215	0.568369
0.623767	0.808194
0.785038	0.774381
0.889034	0.788214
0.771785	0.655697
0.975428	0.65932
0.992353	0.741693
0.692366	0.588039
0.831797	0.604069
0.553526	0.694025
0.961737	0.757087
0.456339	0.775979
0.954779	0.728443
0.86292	0.733981
0.760098	0.753486
0.917043	0.628457
0.904221	0.79342
0.997314	0.761058
0.536837	0.758052
0.460182	0.774604
0.468903	0.795958
0.911398	0.784877
0.957773	0.647022
0.771796	0.682997
0.706756	0.731149
0.713297	0.712256
0.704993	0.666662
0.944205	0.71508
0.940961	0.74058
0.62047	0.704261
0.978879	0.782572
0.7889	0.759092
0.836692	0.769372
0.946457	0.753784
0.926756	0.691668
0.9263	0.726385
0.527543	0.726055
0.905555	0.710979
0.515786	0.743575
0.704427	0.604009
0.732156	0.674277
0.877684	0.738459
0.986566	0.794663
0.604215	0.732149
0.221421	0.583103
0.99423	0.711231
0.914518	0.810916
0.9257	0.552654
0.926046	0.661925
0.848653	0.687809
0.992224	0.760053
0.686452	0.689458
0.982326	0.720382
0.664638	0.632713
0.408114	0.636933
0.834364	0.709884
0.889995	0.665806
0.787637	0.760321
0.956823	0.717642
0.848316	0.626961
0.966598	0.691669
0.980942	0.754877
0.985536	0.674788
0.926067	0.652477
0.609238	0.593756
0.871743	0.408077
0.903965	0.764197
0.974303	0.749982
0.785416	0.771462
0.953729	0.724763
0.922454	0.732941
0.480244	0.655137
0.946113	0.474205
0.710297	0.622989
0.723351	0.640253
0.967291	0.651652
0.891574	0.712929
0.881769	0.612187
0.790452	0.745726
0.845948	0.671862
0.993645	0.66237
0.87636	0.72256
0.790894	0.782213
0.454715	0.629328
0.549397	0.725905
0.494796	0.785076
0.977807	0.748292
0.84164	0.714813
0.92668	0.655294
0.831897	0.669267
0.83546	0.802679
0.702091	0.655107
0.948832	0.74148
0.907561	0.744699
0.709297	0.621242
0.673377	0.700081
0.613016	0.67098
0.81399	0.572161
0.711678	0.615702
0.620609	0.674604
0.612527	0.597667
0.912702	0.810398
0.486826	0.661205
0.948719	0.77985
0.654472	0.651127
0.510822	0.623478
0.909877	0.778171
0.932901	0.742785
0.962714	0.748901
0.905349	0.733691
0.815018	0.688291
0.841868	0.643158
0.907325	0.701162
0.950654	0.699805
0.85236	0.727185
0.932463	0.770856
0.793509	0.506959
0.512593	0.72896
0.835821	0.678471
0.839824	0.553999
0.892299	0.725688
0.921013	0.800438
0.95236	0.771587
0.962256	0.726577
0.945607	0.755665
0.894465	0.534737
0.829178	0.713944
0.900667	0.315856
0.786847	0.584136
0.750514	0.631236
0.582474	0.704688
0.812153	0.668653
0.981287	0.629171
0.884136	0.655841
0.848609	0.720023
0.878341	0.631877
0.675698	0.800395
0.922673	0.638899
0.655227	0.560846
0.935904	0.679988
0.382692	0.646618
0.652674	0.727331
0.774645	0.734056
0.779549	0.689281
0.437559	0.654897
0.93489	0.665705
0.968618	0.660945
0.745942	0.694248
0.759491	0.644985
0.549484	0.737854
0.973855	0.648653
0.920031	0.613963
0.600667	0.435148
0.994576	0.597545
0.607882	0.7861
0.90279	0.761136
0.423442	0.708342
0.860967	0.582009
0.818328	0.754279
0.707523	0.744696
0.969501	0.684553
0.974148	0.744725
0.665423	0.820192
0.805818	0.770553
0.94	0.746908
0.921536	0.674963
0.936324	0.738951
0.9023	0.454643
0.401754	0.730078
0.826878	0.623131
0.825422	0.783058
0.624123	0.78373
0.760356	0.615505
0.799381	0.688521
0.963625	0.692755
0.988029	0.707942
0.917513	0.597676
0.834246	0.693176
0.933333	0.510849
0.688553	0.789646
0.785305	0.532797
0.859096	0.693035
0.982062	0.7914
0.934992	0.565986
0.940181	0.48245
0.696785	0.745624
0.754485	0.721113
0.884001	0.721434
0.794277	0.684432
0.887449	0.632477
0.925829	0.644494
0.888544	0.724317
0.869303	0.72103
0.81592	0.710871
0.94158	0.713564
0.927829	0.530174
0.770539	0.557118
0.926404	0.68139
0.896495	0.554032
0.897659	0.684718
0.965254	0.416265
0.833936	0.69715
0.699888	0.620761
0.973326	0.661637
0.802624	0.651414
0.943416	0.811273
0.4864	0.654269
0.900182	0.706107
0.83996	0.752931
0.816243	0.749306
0.939624	0.591041
0.71628	0.543469
0.898905	0.658846
0.982795	0.664612
0.894357	0.673772
0.710328	0.640812
0.884303	0.607161
0.876796	0.569131
0.947271	0.790745
0.814015	0.574612
0.92637	0.718505
0.808577	0.765915
0.795621	0.729791
0.95538	0.705681
0.945344	0.774744
0.943683	0.747241
0.640462	0.654015
0.858234	0.622983
0.893732	0.699545
0.840752	0.617323
0.691819	0.695916
0.904683	0.789751
0.906594	0.766475
0.925737	0.735476
0.993442	0.612175
0.878718	0.733911
0.790568	0.683006
0.82943	0.544833
0.992861	0.689046
0.63428	0.445802
0.980294	0.601362
0.942637	0.603965
0.583884	0.556918
0.655223	0.649016
0.958566	0.771702
0.954615	0.76091
0.867749	0.732526
0.966439	0.771938
0.974157	0.604799
0.670386	0.680437
0.781392	0.627069
0.572626	0.641491
0.694628	0.642082
0.938881	0.680527
0.976593	0.821011
0.942697	0.767753
0.628611	0.70717
0.703919	0.790627
0.748158	0.831339
0.980964	0.72402
0.950513	0.747919
0.869104	0.523645
0.515669	0.56613
0.996967	0.723677
0.940107	0.710647
0.918951	0.689452
0.574519	0.697297
0.722035	0.686076
0.995418	0.731144
0.882784	0.758404
0.941462	0.691302
0.989627	0.642306
0.335898	0.663347
0.810096	0.421117
0.951611	0.767964
0.72324	0.555473
0.96095	0.69509
0.835585	0.5677
0.98795	0.657779
0.710063	0.724487
0.754332	0.726002
0.881323	0.772961
0.606318	0.705557
0.881722	0.787879
0.3909	0.661082
0.897323	0.637639
0.982974	0.621322
0.653087	0.701379
0.738153	0.78064
0.592647	0.719735
0.782891	0.661597
0.76653	0.610869
0.804899	0.380604
0.614532	0.706157
0.771949	0.434754
0.844625	0.777798
0.854768	0.599906
0.839721	0.483409
0.977509	0.686108
0.555957	0.697496
0.925507	0.754454
0.847417	0.770655
0.972595	0.533678
0.967914	0.475295
0.963379	0.68349
0.897285	0.707521
0.89713	0.690179
0.94709	0.783142
0.911073	0.754766
0.968441	0.741951
0.903627	0.737362
0.976338	0.628173
0.920923	0.567703
0.833122	0.666664
0.668838	0.793623
0.735849	0.495888
0.93026	0.634176
0.904669	0.775001
0.659284	0.625191
0.818443	0.533101
0.920461	0.567807
0.766455	0.632115
0.911356	0.678558
0.855298	0.759866
0.450744	0.53209
0.979601	0.647331
0.978813	0.64062
0.632791	0.476372
0.816025	0.733288
0.896445	0.727044
0.901585	0.688427
0.993401	0.754486
0.686188	0.714762
0.991883	0.719101
0.588421	0.673806
0.953106	0.74761
0.985366	0.686933
0.9961	0.626892
0.76096	0.730771
0.956864	0.685297
0.950736	0.688008
0.812338	0.737357
0.871192	0.792557
0.824712	0.664009
0.959958	0.779481
0.979043	0.726938
0.730313	0.679834
0.960276	0.71922
0.502574	0.72351
0.762756	0.70145
0.926169	0.770076
0.772788	0.693567
0.883103	0.641739
0.736463	0.633409
0.757521	0.611516
0.789102	0.796489
0.984241	0.744927
0.86346	0.681101
0.94988	0.547331
0.893527	0.669828
0.769441	0.559499
0.991138	0.636844
0.929211	0.740577
0.582168	0.759139
0.996155	0.664147
0.975906	0.721272
0.955722	0.654907
0.92958	0.647318
0.983733	0.742907
0.704846	0.623321
0.747275	0.743194
0.609585	0.738721
0.93971	0.7052
0.986712	0.753185
0.806463	0.625042
0.915634	0.715459
0.714352	0.625495
0.948135	0.728115
0.83149	0.598056
0.567918	0.752685
0.986799	0.680507
0.963421	0.550407
0.902545	0.450729
0.592093	0.624282
0.542104	0.768126
0.55787	0.728344
0.851955	0.710399
0.604201	0.532276
0.589022	0.64726
0.885821	0.73946
0.989605	0.721952
0.92734	0.654358
0.615675	0.72496
0.887265	0.690646
0.969989	0.532609
0.739534	0.704472
0.968597	0.707063
0.664742	0.723408
0.956629	0.734383
0.77589	0.549095
0.9384	0.709725
0.50106	0.48199
0.661328	0.659946
0.547452	0.615921
0.648589	0.616
0.845701	0.527159
0.756918	0.79233
0.995558	0.693635
0.891445	0.404178
0.824412	0.61448
0.805158	0.498445
0.793009	0.646515
0.536378	0.439642
0.733729	0.738062
0.925946	0.711541
0.788427	0.637757
0.99574	0.683594
0.972582	0.65245
0.614555	0.673022
0.555294	0.607135
0.687841	0.643794
0.851606	0.574872
0.701284	0.585807
0.868219	0.510784
0.876811	0.719784
0.924419	0.656365
0.690441	0.597622
0.98063	0.715088
0.75758	0.659818
0.949987	0.785677
0.935752	0.718972
0.738945	0.722647
0.794447	0.77209
0.958073	0.742034
0.995117	0.682962
0.828085	0.671825
0.62169	0.577913
0.864397	0.528474
0.977609	0.661827
0.472968	0.772772
0.484542	0.661874
0.661722	0.615815
0.701304	0.684134
0.849413	0.434882
0.994709	0.573695
0.929685	0.582091
0.956812	0.657912
0.970805	0.717816
0.981263	0.661327
0.591795	0.589694
0.578522	0.709346
0.752182	0.750668
0.975172	0.679263
0.900525	0.423273
0.514473	0.772797
0.913454	0.675979
0.964186	0.744869
0.919346	0.671892
0.970083	0.601205
0.977988	0.553761
0.667238	0.686025
0.71753	0.795205
0.929033	0.610921
0.815953	0.714688
0.971899	0.729792
0.972195	0.610999
0.919514	0.751977
0.547685	0.699362
0.959982	0.74258
0.699065	0.675736
0.704377	0.546961
0.764721	0.529044
0.695238	0.766824
0.806565	0.716003
0.890863	0.683084
0.850785	0.704764
0.935898	0.667879
0.926709	0.79218
0.766827	0.562602
0.949821	0.590199
0.908535	0.587625
0.828506	0.662787
0.862514	0.418928
0.986533	0.788165
0.626983	0.715682
0.878019	0.730589
0.886839	0.716195
0.765122	0.584123
0.843983	0.59583
0.807275	0.307693
0.823022	0.65944
0.934023	0.767991
0.581036	0.706291
0.972578	0.455697
0.816906	0.727216
0.729606	0.541226
0.931239	0.601995
0.778698	0.584354
0.708696	0.642305
0.369352	0.559647
0.763211	0.656708
0.976439	0.693274
0.9786	0.694642
0.825186	0.643048
0.908834	0.738918
0.527773	0.730401
0.221327	0.74628
0.483181	0.739477
0.941897	0.670524
0.791318	0.704356
0.970275	0.6312
0.886578	0.480083
0.990927	0.690711
0.859058	0.590848
0.922341	0.712649
0.769072	0.378491
0.596387	0.707406
0.493864	0.716933
0.743233	0.735075
0.799847	0.5833
0.902043	0.451065
0.650452	0.741684
0.880872	0.550184
0.630295	0.759426
0.989328	0.664308
0.804446	0.746255
0.938291	0.735341
0.990894	0.760218
0.53027	0.728091
0.736702	0.749314
0.925097	0.715959
0.578938	0.538646
0.830572	0.615935
0.779458	0.542509
0.814615	0.580464
0.962284	0.681341
0.888181	0.750587
0.844054	0.69283
0.852803	0.785924
0.871923	0.709809
0.441193	0.750198
0.694611	0.758095
0.630089	0.622929
0.874225	0.574614
0.809521	0.611558
0.944507	0.659651
0.948901	0.742903
0.884207	0.666882
0.819713	0.704235
0.862321	0.762976
0.886005	0.711487
0.722853	0.636698
0.830819	0.618222
0.978345	0.666753
0.870028	0.579893
0.876128	0.742424
0.720971	0.557248
0.586479	0.74402
0.639798	0.740171
0.816044	0.750068
0.858091	0.714799
0.853863	0.504441
0.950899	0.636283
0.935383	0.719609
0.957248	0.655325
0.959159	0.639515
0.901457	0.715477
0.959545	0.732734
0.953678	0.784314
0.695566	0.757378
0.866297	0.719308
0.938829	0.621516
0.864933	0.674049
0.961826	0.6334
0.685625	0.744489
0.872863	0.564153
0.896875	0.375491
0.851201	0.452258
0.713105	0.704048
0.819617	0.771169
0.895692	0.751492
0.982114	0.721208
0.804268	0.689557
0.854909	0.526919
0.87298	0.433972
0.863241	0.448097
0.936053	0.701688
0.696535	0.65995
0.90507	0.663984
0.944489	0.593528
0.961143	0.738069
0.966527	0.740691
0.894396	0.548822
0.966884	0.71744
0.709919	0.627849
0.796156	0.670924
0.974884	0.615481
0.56268	0.692578
0.50277	0.751483
0.783108	0.597823
0.809262	0.672739
0.718721	0.705823
0.69245	0.497791
0.935061	0.7732
0.818617	0.451105
0.513528	0.725978
0.757282	0.731403
0.991188	0.734946
0.901444	0.653607
0.881479	0.679177
0.654664	0.768869
0.907359	0.776433
0.765473	0.504015
0.75304	0.726631
0.771045	0.4473
0.868089	0.64282
0.949011	0.730483
0.858934	0.468556
0.916858	0.750573
0.997356	0.742332
0.391727	0.610132
0.700282	0.669998
0.50493	0.71274
0.959252	0.722564
0.859754	0.778143
0.900455	0.793153
0.714899	0.732301
0.548646	0.775083
0.911129	0.766833
0.562212	0.581842
0.907397	0.51856
0.857196	0.632678
0.895504	0.622174
0.971234	0.587363
0.884636	0.657575
0.795125	0.694901
0.831051	0.695666
0.444711	0.666725
0.725973	0.736413
0.670141	0.777972
0.495551	0.61552
0.9877	0.72116
0.956664	0.608652
0.68599	0.680694
0.793507	0.738796
0.778319	0.691229
0.915041	0.694915
0.978113	0.712618
0.686664	0.568782
0.889743	0.479561
0.969697	0.672196
0.561446	0.657895
0.78399	0.762727
0.974352	0.784399
0.502807	0.586476
0.95385	0.798159
0.931289	0.770491
0.675896	0.773559
0.994144	0.524872
0.666437	0.733994
0.81201	0.582555
0.332453	0.741221
0.969694	0.785747
0.99158	0.6898
0.920655	0.621432
0.980541	0.574378
0.877489	0.605545
0.974443	0.723473
0.624212	0.557072
0.913494	0.709787
0.759668	0.717417
0.781532	0.766218
0.972695	0.722343
0.961063	0.76898
0.910252	0.717542
0.490526	0.730581
0.986927	0.684686
0.913152	0.671816
0.94217	0.730876
0.90178	0.536028
0.902523	0.63529
0.78755	0.525604
0.489045	0.674392
0.522854	0.739678
0.904435	0.5647
0.916589	0.736195
0.757974	0.73356
0.599947	0.743551
0.932975	0.696149
0.612471	0.722135
0.77365	0.743985
0.981308	0.662937
0.610893	0.654192
0.756894	0.713884
0.71259	0.530166
0.730232	0.72955
0.713497	0.621471
0.968668	0.696256
0.893233	0.74918
0.944077	0.384114
0.858324	0.651389
0.755938	0.632711
0.682193	0.708889
0.975776	0.736335
0.924919	0.747561
0.82718	0.799172
0.713849	0.69459
0.962813	0.699956
0.970384	0.635112
0.853929	0.662972
0.814848	0.737985
0.860861	0.527671
0.750661	0.696601
0.698022	0.600587
0.964683	0.730408
0.465117	0.651496
0.609443	0.785012
0.605269	0.582848
0.27781	0.785946
0.661887	0.79229
0.888113	0.679006
0.781036	0.592847
0.66018	0.569637
0.660682	0.725209
0.969161	0.647975
0.843796	0.712003
0.986549	0.668662
0.968011	0.469062
0.681999	0.792457
0.950541	0.71223
0.896129	0.764457
0.889468	0.705784
0.54402	0.636915
0.978949	0.665171
0.846315	0.809706
0.727862	0.586365
0.846131	0.588623
0.985698	0.637512
0.709802	0.763883
0.60517	0.752428
0.299366	0.696284
0.936628	0.789316
0.885481	0.532247
0.830902	0.699492
0.904632	0.618202
0.902298	0.757926
0.693708	0.684134
0.635538	0.743529
0.938898	0.69226
0.521515	0.727753
0.525835	0.714428
0.831098	0.802982
0.774693	0.72806
0.769317	0.771395
0.997846	0.705091
0.970629	0.692595
0.593901	0.731025
0.653634	0.735127
0.985881	0.717549
0.937082	0.72068
0.922562	0.625896
0.683856	0.753474
0.931052	0.579483
0.927159	0.703062
0.964567	0.719302
0.861744	0.73572
0.986295	0.735533
0.989641	0.613078
0.930629	0.621114
0.86497	0.600045
0.852159	0.738228
0.939031	0.581342
0.929162	0.723115
0.932431	0.715886
0.501289	0.715054
0.66447	0.717046
0.976695	0.638386
0.847258	0.782158
0.965968	0.614304
0.968932	0.776966
0.862853	0.649206
0.834904	0.592303
0.850726	0.63377
0.805556	0.790443
0.908713	0.806358
0.976803	0.61831
0.780732	0.596729
0.615456	0.639555
0.373318	0.691271
0.92625	0.779289
0.963272	0.70145
0.914217	0.470978
0.731604	0.574124
0.677062	0.760128
0.82308	0.594232
0.963802	0.58307
0.925485	0.656888
0.883004	0.683288
0.675298	0.540137
0.912121	0.702063
0.973089	0.754889
0.556789	0.809094
0.879399	0.587084
0.896501	0.697144
0.868853	0.695107
0.935487	0.599857
0.883009	0.701898
0.915916	0.688903
0.875722	0.708972
0.780562	0.707813
0.992687	0.723488
0.523119	0.696009
0.96542	0.677031
0.60017	0.631092
0.953736	0.705442
0.334611	0.763426
0.97415	0.729371
0.604147	0.695799
0.790661	0.676957
0.854704	0.626783
0.461703	0.734788
0.888899	0.774823
0.551045	0.679758
0.98241	0.714242
0.820334	0.620688
0.968521	0.729772
0.68921	0.537429
0.558038	0.742785
0.918986	0.715231
0.808728	0.698364
0.75126	0.753104
0.780746	0.677709
0.971877	0.678125
0.911916	0.703016
0.550489	0.617447
0.709486	0.729532
0.737031	0.763454
0.945225	0.708523
0.983578	0.613562
0.416255	0.76045
0.802942	0.673189
0.90281	0.719051
0.992463	0.755899
0.903236	0.715797
0.813458	0.745976
0.913362	0.546836
0.955126	0.7242
0.809622	0.646478
0.50945	0.761927
0.719753	0.709694
0.359875	0.75415
0.882569	0.514671
0.996125	0.669149
0.7287	0.583707
0.721291	0.792066
0.659719	0.670222
0.992374	0.681399
0.730773	0.748032
0.834364	0.555707
0.89614	0.674526
0.892155	0.782856
0.931526	0.671477
0.97867	0.72733
0.776278	0.690656
0.979358	0.650467
0.94492	0.738827
0.673066	0.734345
0.963628	0.691524
0.720991	0.597792
0.665083	0.456993
0.953849	0.644019
0.922887	0.701244
0.984799	0.575577
0.813062	0.739865
0.708	0.697813
0.157186	0.730302
0.990354	0.615417
0.827409	0.748907
0.957672	0.76745
0.981448	0.568492
0.970417	0.755162
0.748064	0.623078
0.815409	0.611442
0.815434	0.741062
0.927681	0.606774
0.985008	0.59455
0.643986	0.69609
0.906659	0.683542
0.884196	0.671902
0.801009	0.77619
0.996337	0.732947
0.908809	0.684407
0.842606	0.796167
0.957191	0.634679
0.62351	0.586252
0.879816	0.617755
0.277638	0.740262
0.956731	0.774864
0.698681	0.640091
0.97464	0.688643
0.928316	0.643748
0.339791	0.666141
0.979846	0.756404
0.958078	0.449721
0.842626	0.651778
0.908292	0.698343
0.996392	0.703422
0.665547	0.762295
0.864346	0.626681
0.997953	0.722509
0.971171	0.47365
0.554767	0.789328
0.269695	0.738339
0.875199	0.657896
0.959232	0.68036
0.972051	0.76077
0.700028	0.752602
0.239429	0.726728
0.941915	0.716685
0.79015	0.767378
0.991758	0.79655
0.949624	0.734135
0.937359	0.594779
0.979818	0.74888
0.531071	0.693954
0.986461	0.782061
0.646346	0.616361
0.882386	0.753885
0.991223	0.736511
0.920355	0.713529
0.88172	0.735796
0.746657	0.618869
0.602576	0.720485
0.393675	0.763614
0.991875	0.762994
0.78306	0.640847
0.7976	0.433579
0.494503	0.772873
0.775942	0.710348
0.889637	0.680556
0.873637	0.644273
0.963182	0.794918
0.948443	0.791379
0.817138	0.723813
0.9537	0.679841
0.990875	0.791743
0.636261	0.65573
0.553862	0.706855
0.984831	0.682649
0.838355	0.739939
0.879844	0.406744
0.87637	0.75536
0.957673	0.708045
0.972082	0.728902
0.787651	0.625315
0.640096	0.760996
0.979344	0.777726
0.997992	0.699489
0.733655	0.629622
0.97659	0.787846
0.97613	0.625933
0.842787	0.709777
0.821326	0.297705
0.760218	0.577584
0.633409	0.699832
0.481563	0.738956
0.856254	0.747795
0.927497	0.71407
0.900786	0.658914
0.961862	0.734013
0.554069	0.758108
0.975568	0.77693
0.484097	0.624403
0.692303	0.67144
0.949579	0.78108
0.729511	0.694035
0.940557	0.6865
0.73644	0.684559
0.913962	0.655764
0.608638	0.732873
0.727973	0.673796
0.808087	0.766933
0.130206	0.74252
0.262044	0.759914
0.841533	0.552684
0.35093	0.765448
0.272334	0.383592
0.599982	0.705611
0.626564	0.732414
0.943567	0.676142
0.817921	0.58754
0.766355	0.738054
0.689247	0.641721
0.763986	0.670984
0.676998	0.656415
0.721372	0.641999
0.966503	0.681549
0.921809	0.656358
0.938308	0.604955
0.915545	0.797755
0.969201	0.718906
0.857652	0.627252
0.80692	0.695307
0.707063	0.720112
0.853733	0.79188
0.781577	0.706349
0.951592	0.730181
0.953926	0.489535
0.945699	0.713645
0.97694	0.651516
0.555109	0.74251
0.935559	0.742672
0.960997	0.765682
0.963793	0.758514
0.875299	0.66948
0.643219	0.694473
0.913001	0.665854
0.291441	0.735956
0.644413	0.502138
0.680698	0.647513
0.823497	0.695052
0.892265	0.718688
0.948183	0.812675
0.947781	0.64985
0.557504	0.763544
0.564175	0.647977
0.935455	0.774191
0.87799	0.672077
0.92668	0.773449
0.908847	0.745977
0.956078	0.597387
0.609675	0.70175
0.909456	0.70203
0.804719	0.392175
0.586746	0.743833
0.834536	0.786547
0.698474	0.611511
0.957498	0.780994
0.758934	0.704457
0.954281	0.362609
0.819012	0.689257
0.915068	0.788786
0.531885	0.768223
0.928163	0.666502
0.996891	0.694144
0.950584	0.754398
0.701381	0.732436
0.985034	0.732519
0.876297	0.813585
0.93709	0.624528
0.824656	0.702441
0.772364	0.545164
0.825102	0.684651
0.504808	0.763943
0.816155	0.732004
0.654252	0.742689
0.776428	0.710443
0.973317	0.757566
0.571194	0.698573
0.950391	0.761771
0.772794	0.51688
0.348004	0.656874
0.98403	0.716202
0.765124	0.636873
0.886715	0.756484
0.673715	0.702173
0.879787	0.655651
0.845224	0.77426
0.780447	0.789804
0.75012	0.75053
0.911837	0.491725
0.77307	0.283217
0.981448	0.739419
0.823062	0.783347
0.409941	0.74682
0.943994	0.627854
0.467766	0.698749
0.715268	0.714427
0.631973	0.746319
0.434064	0.705977
0.582915	0.550395
0.980914	0.781682
0.751581	0.701115
0.89329	0.634887
0.88051	0.778724
0.631722	0.62857
0.452049	0.657964
0.826366	0.688761
0.719204	0.736871
0.790387	0.756546
0.926005	0.689203
0.696716	0.761087
0.795679	0.741726
0.396835	0.712761
0.824485	0.69278
0.940387	0.750285
0.403336	0.760267
0.954456	0.669694
0.913213	0.747684
0.463494	0.702526
0.833591	0.76957
0.857809	0.597036
0.676672	0.751336
0.879163	0.794749
0.772316	0.725136
0.992236	0.747737
0.475765	0.749425
0.986799	0.710207
0.797578	0.72859
0.887456	0.712674
0.350881	0.727015
0.415401	0.74552
0.864888	0.604818
0.935168	0.737755
0.866799	0.767867
0.779601	0.647939
0.95858	0.400072
0.932653	0.773133
0.537214	0.824047
0.748389	0.481116
0.953358	0.73234
0.934403	0.75906
0.962542	0.319611
0.959168	0.417785
0.825953	0.629072
0.745503	0.781247
0.929442	0.683717
0.958287	0.757279
0.652317	0.629566
0.683714	0.650775
0.65072	0.724118
0.780299	0.551364
0.431674	0.558879
0.905419	0.641277
0.543512	0.704405
0.808991	0.593575
0.649664	0.733169
0.796785	0.776756
0.934162	0.767042
0.723186	0.563512
0.93668	0.743807
0.965865	0.723902
0.97619	0.659667
0.88538	0.803033
0.79999	0.661396
0.462382	0.577372
0.936399	0.542771
0.855627	0.776926
0.812566	0.698523
0.882433	0.596385
0.986415	0.754714
0.673424	0.708298
0.984281	0.703251
0.635202	0.692516
0.913392	0.566827
0.629514	0.751153
0.756011	0.609991
0.865019	0.656407
0.617199	0.718323
0.815349	0.737508
0.602379	0.69652
0.908538	0.720641
0.521301	0.775982
0.958585	0.616954
0.892037	0.592885
0.786334	0.737237
0.72825	0.770785
0.940738	0.579788
0.938238	0.672622
0.744395	0.631977
0.905116	0.64625
0.741151	0.765815
0.70782	0.671041
0.958716	0.533674
0.970395	0.767912
0.96414	0.761353
0.992379	0.690021
0.667297	0.733993
0.938024	0.548618
0.954756	0.726829
0.945892	0.705765
0.558925	0.76388
0.25518	0.532429
0.727809	0.684266
0.974823	0.71671
0.624577	0.672963
0.99125	0.741602
0.943353	0.787464
0.99027	0.665847
0.801016	0.667209
0.975948	0.737031
0.944768	0.806275
0.94752	0.802963
0.797895	0.752869
0.526543	0.750076
0.51632	0.703984
0.958503	0.729694
0.688961	0.668901
0.709937	0.762897
0.95451	0.617478
0.925935	0.707674
0.985758	0.745019
0.868299	0.676041
0.801966	0.622569
0.979556	0.771694
0.509741	0.694176
0.799127	0.763616
0.96394	0.606509
0.924482	0.79453
0.591828	0.546235
0.919964	0.791479
0.991746	0.771984
0.720729	0.683936
0.594441	0.679253
0.937437	0.814689
0.485254	0.761383
0.652573	0.707858
0.953398	0.517259
0.638363	0.680206
[truncated: 7,973 more rows]

## Sheet: SCSCTS_NDVI
cos_i	NDVI
0.974686	0.612694
0.690073	0.654578
0.577485	0.658992
0.872016	0.774318
0.967152	0.686407
0.735751	0.613459
0.788054	0.719114
0.768834	0.544392
0.769493	0.549141
0.602135	0.510648
0.826762	0.743487
0.564163	0.630399
0.911711	0.730104
0.83453	0.71445
0.820861	0.659608
0.926045	0.746795
0.515154	0.743852
0.840967	0.654874
0.905478	0.52725
0.601632	0.675184
0.689391	0.661857
0.950218	0.778752
0.685775	0.688144
0.364847	0.623998
0.869968	0.699616
0.934405	0.632701
0.948133	0.639964
0.672122	0.41009
0.966398	0.683261
0.608013	0.767062
0.755833	0.627097
0.909929	0.724459
0.949245	0.714989
0.982439	0.751319
0.871826	0.679262
0.903341	0.73363
0.805531	0.614115
0.704933	0.662657
0.875842	0.732848
0.957496	0.407881
0.838141	0.630381
0.864195	0.470761
0.923607	0.659085
0.95657	0.637492
0.769787	0.657537
0.772089	0.711293
0.954664	0.705076
0.495149	0.611607
0.826746	0.596993
0.921286	0.713717
0.795646	0.55376
0.986745	0.618325
0.427904	0.676317
0.879817	0.669254
0.971834	0.665955
0.820448	0.468735
0.840906	0.714117
0.516665	0.757438
0.542618	0.722228
0.880519	0.729931
0.839411	0.655187
0.499192	0.691792
0.836657	0.643455
0.952784	0.640537
0.992497	0.764617
0.621234	0.639418
0.670205	0.635463
0.645324	0.631374
0.748533	0.665703
0.642634	0.510567
0.945539	0.782077
0.910086	0.764887
0.742127	0.666711
0.790952	0.572827
0.969414	0.707283
0.186462	0.731033
0.439695	0.7338
0.757219	0.455982
0.914303	0.668556
0.86322	0.642783
0.88889	0.560775
0.973054	0.831295
0.953616	0.658298
0.755066	0.694438
0.916016	0.748285
0.556586	0.733519
0.944142	0.645539
0.825692	0.777037
0.994897	0.615715
0.862406	0.484399
0.933848	0.691802
0.9488	0.454382
0.664066	0.773998
0.599952	0.688479
0.845963	0.742474
0.984932	0.597343
0.668731	0.757832
0.915635	0.411195
0.97995	0.726112
0.912124	0.768136
0.954723	0.673902
0.957083	0.771828
0.638279	0.77405
0.982528	0.654132
0.942754	0.79708
0.766532	0.483416
0.734864	0.548466
0.674493	0.795245
0.530107	0.768907
0.824647	0.521567
0.802685	0.659084
0.9339	0.600376
0.47975	0.480619
0.962643	0.464352
0.932453	0.741649
0.651156	0.475003
0.715194	0.768753
0.893471	0.625899
0.621381	0.70457
0.763871	0.565741
0.896681	0.777367
0.954961	0.683953
0.802555	0.437052
0.590607	0.740523
0.87842	0.71262
0.494189	0.676651
0.904731	0.773058
0.465158	0.751959
0.99146	0.70964
0.812145	0.649808
0.986706	0.577074
0.533268	0.740217
0.931171	0.565045
0.969609	0.706658
0.427935	0.705591
0.864808	0.631453
0.693043	0.643472
0.956812	0.785784
0.576076	0.753195
0.613771	0.718137
0.94823	0.663852
0.46955	0.726683
0.950269	0.633736
0.919937	0.636648
0.956633	0.750972
0.984362	0.78631
0.739554	0.558251
0.660558	0.716888
0.81376	0.474721
0.970247	0.41708
0.9454	0.63398
0.869965	0.683436
0.870279	0.789095
0.687852	0.62539
0.760413	0.727766
0.858655	0.779309
0.514703	0.746012
0.464876	0.753585
0.840112	0.694813
0.851051	0.502833
0.733629	0.615249
0.974655	0.622543
0.984451	0.772312
0.946478	0.654817
0.462932	0.788224
0.678186	0.738176
0.911712	0.415436
0.688859	0.496947
0.969748	0.72094
0.62636	0.671641
0.922453	0.489396
0.774486	0.722442
0.892442	0.690698
0.61288	0.578439
0.929548	0.649757
0.95959	0.768096
0.849999	0.739675
0.742606	0.761719
0.262827	0.816155
0.822284	0.683627
0.519589	0.701351
0.923057	0.641186
0.828772	0.525754
0.904628	0.615179
0.228749	0.619019
0.548113	0.678154
0.868146	0.671704
0.921165	0.730433
0.757416	0.59056
0.673152	0.641554
0.964897	0.609469
0.784253	0.697515
0.930895	0.613348
0.487135	0.596287
0.924879	0.587754
0.425545	0.709375
0.602548	0.675803
0.528095	0.505922
0.948383	0.72983
0.984478	0.720378
0.87541	0.584412
0.552392	0.731305
0.721667	0.739449
0.870215	0.518844
0.519781	0.572214
0.552953	0.613565
0.816312	0.627
0.616	0.650046
0.94405	0.58198
0.98815	0.758537
0.822696	0.603391
0.791311	0.723604
0.881853	0.681887
0.617993	0.644647
0.987721	0.701919
0.46221	0.514412
0.507204	0.679443
0.731996	0.472409
0.665893	0.482487
0.934937	0.632184
0.88819	0.766808
0.836514	0.588645
0.82094	0.522844
0.643987	0.768783
0.872566	0.751089
0.978345	0.562255
0.842189	0.714951
0.979793	0.798485
0.994709	0.706126
0.906611	0.70909
0.748657	0.697805
0.807326	0.726889
0.773424	0.765336
0.768903	0.744635
0.793359	0.56143
0.346642	0.66871
0.78676	0.521898
0.857753	0.785875
0.65419	0.5319
0.628502	0.752676
0.868229	0.722627
0.891165	0.460095
0.545467	0.555417
0.554944	0.561056
0.929587	0.751218
0.939168	0.767077
0.868688	0.608696
0.542794	0.781984
0.508143	0.665226
0.93927	0.641577
0.80415	0.729135
0.959346	0.486956
0.616323	0.519524
0.960058	0.532125
0.981456	0.676011
0.98591	0.764117
0.841509	0.707391
0.891461	0.698773
0.877334	0.57333
0.531762	0.709269
0.331931	0.729545
0.606752	0.446713
0.847806	0.460284
0.903876	0.597361
0.949459	0.726408
0.949292	0.750786
0.809464	0.716628
0.613905	0.667885
0.827388	0.681715
0.972894	0.672238
0.711137	0.714534
0.973761	0.646391
0.943965	0.68077
0.598055	0.717496
0.744207	0.627905
0.685856	0.702393
0.281944	0.635835
0.991652	0.647953
0.976398	0.665686
0.949049	0.739465
0.911537	0.449922
0.9245	0.715163
0.740532	0.785758
0.909717	0.642548
0.92937	0.663426
0.847735	0.578282
0.549236	0.743269
0.826213	0.709147
0.882422	0.720794
0.89329	0.600328
0.483018	0.774981
0.674119	0.439297
0.96518	0.632373
0.965325	0.609108
0.969168	0.546756
0.858403	0.225166
0.625356	0.666615
0.906662	0.692779
0.978522	0.563126
0.797376	0.68049
0.650352	0.66745
0.540121	0.607247
0.956319	0.765313
0.834282	0.769548
0.664357	0.63076
0.672138	0.729595
0.917839	0.672003
0.991806	0.609596
0.775435	0.682643
0.967934	0.612886
0.86916	0.786798
0.961164	0.790188
0.8053	0.70428
0.925193	0.802142
0.950645	0.741214
0.927772	0.717837
0.965907	0.741387
0.641397	0.710573
0.965276	0.673823
0.790519	0.700252
0.679203	0.661751
0.658433	0.68332
0.791152	0.773599
0.422844	0.682176
0.889988	0.751825
0.866983	0.765605
0.936377	0.555306
0.784511	0.60427
0.888603	0.670152
0.408187	0.67945
0.946418	0.631303
0.819131	0.65991
0.608428	0.416213
0.788204	0.715498
0.873323	0.72175
0.934118	0.728235
0.846827	0.646278
0.831156	0.398607
0.993436	0.691034
0.72159	0.702846
0.808202	0.680667
0.915183	0.642062
0.876006	0.753657
0.963057	0.648042
0.971648	0.792175
0.614545	0.636426
0.662388	0.753432
0.56597	0.709296
0.868258	0.598449
0.858579	0.734765
0.816845	0.722086
0.958822	0.740621
0.952423	0.607523
0.880027	0.532716
0.590001	0.431753
0.94146	0.666529
0.698793	0.739681
0.85851	0.759632
0.587728	0.70132
0.752527	0.697332
0.631121	0.497602
0.944863	0.664138
0.370456	0.701053
0.813548	0.731967
0.930884	0.450616
0.985836	0.640546
0.977599	0.652382
0.752402	0.458322
0.861961	0.750855
0.850522	0.637247
0.930994	0.655072
0.923098	0.639349
0.661273	0.649735
0.510888	0.694153
0.815585	0.739255
0.997387	0.649325
0.881146	0.636644
0.957007	0.419563
0.933443	0.591469
0.942568	0.585686
0.293029	0.710148
0.838055	0.5848
0.932822	0.634257
0.601129	0.512418
0.474627	0.577949
0.781323	0.731133
0.849759	0.66651
0.81597	0.653176
0.844506	0.646323
0.850216	0.691616
0.892886	0.617785
0.82521	0.626775
0.81113	0.740292
0.975856	0.630792
0.898464	0.702957
0.952278	0.615085
0.8069	0.699831
0.89922	0.756107
0.784602	0.707901
0.578559	0.368633
0.918297	0.706505
0.878614	0.736808
0.906186	0.770181
0.924347	0.648654
0.562329	0.654214
0.979035	0.594573
0.674745	0.654985
0.729016	0.733557
0.822917	0.694464
0.844747	0.674051
0.927331	0.539228
0.677826	0.716439
0.887	0.33673
0.459043	0.444843
0.725115	0.692418
0.475433	0.720254
0.916779	0.727504
0.514752	0.635164
0.553921	0.720142
0.927588	0.667739
0.931429	0.763915
0.776252	0.474587
0.517952	0.544505
0.782632	0.643949
0.965768	0.673622
0.936133	0.742064
0.976694	0.630464
0.628954	0.703074
0.234838	0.728859
0.429816	0.683923
0.901285	0.668222
0.898814	0.731755
0.990252	0.699285
0.607708	0.61841
0.941853	0.505343
0.868902	0.61814
0.862005	0.62124
0.453681	0.725827
0.559778	0.775336
0.85304	0.592113
0.659754	0.625679
0.989586	0.65665
0.870969	0.482862
0.942854	0.731094
0.804194	0.6294
0.926199	0.591718
0.650405	0.663179
0.878282	0.646134
0.743097	0.47573
0.739369	0.681079
0.928298	0.724494
0.896632	0.447618
0.860859	0.68094
0.936219	0.776303
0.991754	0.733186
0.955927	0.745017
0.821395	0.585218
0.78685	0.561265
0.813565	0.577134
0.989047	0.605886
0.697744	0.588576
0.958633	0.563051
0.568116	0.711453
0.986671	0.721584
0.846195	0.737443
0.943571	0.771522
0.552669	0.684328
0.722762	0.607288
0.832489	0.638323
0.657161	0.681692
0.952005	0.632028
0.888567	0.677162
0.953363	0.566583
0.907232	0.42238
0.96389	0.656699
0.919048	0.635121
0.954216	0.76873
0.327578	0.681652
0.893094	0.771093
0.866424	0.756533
0.95355	0.562813
0.678075	0.752895
0.942762	0.716747
0.70466	0.699064
0.827823	0.704773
0.718802	0.565634
0.907233	0.570724
0.653185	0.62926
0.94825	0.58868
0.952628	0.77534
0.954861	0.78528
0.957292	0.793647
0.834009	0.627923
0.943091	0.744626
0.912255	0.647468
0.695704	0.516803
0.886274	0.644036
0.740678	0.739292
0.669898	0.720193
0.881195	0.522501
0.891466	0.714782
0.490075	0.466901
0.987426	0.655179
0.896933	0.700565
0.997622	0.69341
0.909789	0.67392
0.972434	0.65169
0.903864	0.542498
0.604182	0.639712
0.448122	0.728979
0.910177	0.677125
0.736492	0.512285
0.851818	0.617712
0.871192	0.731939
0.970184	0.717239
0.880218	0.68341
0.870584	0.748804
0.798751	0.652515
0.973747	0.675818
0.467914	0.694896
0.876094	0.447966
0.990084	0.700675
0.896499	0.733307
0.851378	0.600095
0.876364	0.702127
0.83768	0.734685
0.909432	0.554614
0.855407	0.715038
0.902959	0.667989
0.661225	0.566521
0.89131	0.504229
0.896605	0.537032
0.4612	0.795702
0.942559	0.609673
0.884891	0.453217
0.637564	0.708673
0.521812	0.683733
0.969985	0.622858
0.904932	0.536427
0.987982	0.655002
0.716125	0.484701
0.98437	0.52053
0.88603	0.724042
0.984248	0.737893
0.778543	0.762199
0.683301	0.58678
0.66302	0.645263
0.858037	0.688331
0.984926	0.708634
0.878333	0.654491
0.692961	0.601793
0.917188	0.654998
0.93634	0.664877
0.831481	0.719632
0.92503	0.73935
0.985097	0.784237
0.824615	0.741345
0.873013	0.705388
0.872186	0.698623
0.925626	0.739264
0.784582	0.523135
0.681494	0.54885
0.760178	0.596286
0.667251	0.521586
0.819055	0.638842
0.777598	0.461985
0.935724	0.730553
0.216956	0.723808
0.580765	0.744543
0.971308	0.683816
0.870363	0.557938
0.829502	0.443604
0.726426	0.659609
0.979324	0.7584
0.888131	0.637579
0.729808	0.510277
0.439139	0.683991
0.817438	0.573189
0.943786	0.509251
0.592591	0.76224
0.890927	0.744898
0.950255	0.740324
0.461372	0.387364
0.971947	0.523391
0.755174	0.509242
0.864208	0.757153
0.987453	0.742083
0.889291	0.377747
0.893319	0.687782
0.727646	0.474593
0.871375	0.555617
0.600928	0.736267
0.888749	0.588179
0.893538	0.649927
0.945606	0.749085
0.782775	0.695229
0.951315	0.429875
0.990576	0.688871
0.806599	0.690775
0.984242	0.745294
0.751659	0.614086
0.919197	0.367835
0.848158	0.686197
0.750791	0.734388
0.91071	0.571485
0.918157	0.670377
0.831828	0.756444
0.974074	0.635312
0.691993	0.574257
0.789011	0.754528
0.987011	0.747606
0.897356	0.461154
0.764126	0.543064
0.530925	0.698807
0.520966	0.71071
0.597456	0.649432
0.99764	0.678496
0.286914	0.3555
0.669382	0.635345
0.893404	0.59891
0.616081	0.752335
0.826453	0.55767
0.596975	0.522636
0.641265	0.635077
0.917779	0.673461
0.922522	0.786829
0.755137	0.636737
0.914257	0.667117
0.891018	0.55897
0.838261	0.673795
0.686204	0.686455
0.976071	0.674706
0.921159	0.731039
0.76511	0.522767
0.868092	0.479247
0.980915	0.704102
0.839934	0.544562
0.984934	0.65681
0.573308	0.660663
0.83935	0.655199
0.753841	0.686788
0.756099	0.710149
0.697653	0.72157
0.977155	0.755144
0.987623	0.748397
0.957476	0.743643
0.603129	0.537887
0.92457	0.662942
0.928709	0.573474
0.872932	0.741094
0.973385	0.675412
0.982698	0.76426
0.641467	0.498451
0.537397	0.685888
0.170773	0.39127
0.921059	0.614816
0.887561	0.545382
0.569623	0.752991
0.845915	0.703986
0.939267	0.773667
0.858392	0.66589
0.793322	0.761782
0.985543	0.743135
0.90611	0.662709
0.726003	0.762893
0.371026	0.680156
0.376103	0.674876
0.863805	0.684779
0.482102	0.684996
0.871977	0.53448
0.897075	0.622109
0.869168	0.708703
0.370582	0.720772
0.581272	0.678589
0.954316	0.729521
0.826509	0.637667
0.972622	0.753515
0.985295	0.72057
0.947052	0.40958
0.512453	0.66996
0.654037	0.721638
0.989127	0.715047
0.746389	0.750612
0.827272	0.731777
0.643618	0.44525
0.424319	0.764728
0.801593	0.455314
0.819363	0.584496
0.928557	0.633473
0.78177	0.641848
0.886198	0.548484
0.659502	0.438751
0.522985	0.69365
0.655238	0.711661
0.367952	0.75686
0.902711	0.677552
0.707602	0.745927
0.959782	0.6901
0.86815	0.712121
0.937132	0.540562
0.743537	0.517389
0.826392	0.707027
0.87816	0.620213
0.861712	0.735246
0.735312	0.66199
0.794467	0.77745
0.943849	0.757197
0.704781	0.735668
0.544501	0.484482
0.647858	0.715618
0.726273	0.417474
0.885486	0.626968
0.583241	0.689585
0.881033	0.722445
0.737241	0.727527
0.934405	0.667887
0.857296	0.587548
0.676421	0.719888
0.974597	0.55236
0.585933	0.47391
0.607233	0.715884
0.953347	0.69085
0.986907	0.741972
0.977483	0.698657
0.96373	0.697248
0.575877	0.735227
0.919529	0.64532
0.94121	0.600605
0.825858	0.438941
0.882311	0.681466
0.744312	0.576436
0.967553	0.742035
0.373124	0.473764
0.945893	0.688643
0.740798	0.702995
0.780233	0.753126
0.85745	0.726227
0.764448	0.62793
0.943247	0.723327
0.918757	0.519262
0.969422	0.623554
0.818537	0.731273
0.691402	0.681203
0.958365	0.469331
0.952867	0.568252
0.644578	0.483154
0.858974	0.394202
0.819461	0.650336
0.779348	0.774947
0.980018	0.730477
0.993681	0.668266
0.823954	0.661783
0.867244	0.657226
0.996003	0.633332
0.609538	0.658443
0.986343	0.577075
0.904468	0.722815
0.985083	0.54073
0.936817	0.423423
0.844242	0.660521
0.901427	0.733715
0.933091	0.78776
0.790363	0.559535
0.970166	0.688025
0.994829	0.563987
0.970123	0.633451
0.932872	0.676359
0.919681	0.642607
0.930291	0.724921
0.562102	0.623253
0.986593	0.725957
0.994207	0.685167
0.987927	0.662975
0.795775	0.613487
0.731008	0.657646
0.959078	0.581569
0.87655	0.653203
0.928959	0.676168
0.990587	0.714637
0.768692	0.692686
0.952215	0.568369
0.623767	0.660127
0.785038	0.774381
0.889034	0.788214
0.771785	0.655697
0.975428	0.65932
0.992353	0.741693
0.692366	0.588039
0.831797	0.604069
0.553526	0.56996
0.961737	0.757087
0.456339	0.775979
0.954779	0.728443
0.86292	0.733981
0.760098	0.753486
0.917043	0.628457
0.904221	0.79342
0.997314	0.761058
0.536837	0.758052
0.460182	0.774604
0.468903	0.714607
0.911398	0.667707
0.957773	0.647022
0.771796	0.682997
0.706756	0.731149
0.713297	0.712256
0.704993	0.666662
0.944205	0.71508
0.940961	0.74058
0.62047	0.704261
0.978879	0.782572
0.7889	0.759092
0.836692	0.769372
0.946457	0.753784
0.926756	0.691668
0.9263	0.726385
0.527543	0.726055
0.905555	0.710979
0.515786	0.743575
0.704427	0.604009
0.732156	0.674277
0.877684	0.738459
0.986566	0.794663
0.604215	0.692561
0.221421	0.673005
0.99423	0.711231
0.914518	0.649202
0.9257	0.552654
0.926046	0.661925
0.848653	0.687809
0.992224	0.760053
0.686452	0.689458
0.982326	0.720382
0.664638	0.632713
0.408114	0.486631
0.834364	0.709884
0.889995	0.665806
0.787637	0.760321
0.956823	0.717642
0.848316	0.626961
0.966598	0.691669
0.980942	0.754877
0.985536	0.674788
0.926067	0.538447
0.609238	0.507607
0.871743	0.408077
0.903965	0.764197
0.974303	0.749982
0.785416	0.722101
0.953729	0.724763
0.922454	0.732941
0.480244	0.655137
0.946113	0.474205
0.710297	0.546148
0.723351	0.548362
0.967291	0.651652
0.891574	0.712929
0.881769	0.478303
0.790452	0.654445
0.845948	0.671862
0.993645	0.66237
0.87636	0.72256
0.790894	0.675282
0.454715	0.629328
0.549397	0.725905
0.494796	0.785076
0.977807	0.748292
0.84164	0.714813
0.92668	0.655294
0.831897	0.669267
0.83546	0.69736
0.702091	0.519035
0.948832	0.62178
0.907561	0.744699
0.709297	0.621242
0.673377	0.700081
0.613016	0.460877
0.81399	0.572161
0.711678	0.357243
0.620609	0.674604
0.612527	0.597667
0.912702	0.718453
0.486826	0.614392
0.948719	0.77985
0.654472	0.651127
0.510822	0.597538
0.909877	0.59457
0.932901	0.742785
0.962714	0.748901
0.905349	0.733691
0.815018	0.688291
0.841868	0.643158
0.907325	0.701162
0.950654	0.699805
0.85236	0.727185
0.932463	0.770856
0.793509	0.506959
0.512593	0.72896
0.835821	0.678471
0.839824	0.553999
0.892299	0.725688
0.921013	0.800438
0.95236	0.771587
0.962256	0.590519
0.945607	0.755665
0.894465	0.534737
0.829178	0.713944
0.900667	0.316035
0.786847	0.584136
0.750514	0.631236
0.582474	0.704688
0.812153	0.668653
0.981287	0.629171
0.884136	0.655841
0.848609	0.720023
0.878341	0.631877
0.675698	0.676402
0.922673	0.638899
0.655227	0.560846
0.935904	0.679988
0.382692	0.578032
0.652674	0.727331
0.774645	0.734056
0.779549	0.689281
0.437559	0.569231
0.93489	0.665705
0.968618	0.660945
0.745942	0.694248
0.759491	0.644985
0.549484	0.737854
0.973855	0.648653
0.920031	0.613963
0.600667	0.435148
0.994576	0.597545
0.607882	0.669373
0.90279	0.761136
0.423442	0.544091
0.860967	0.582009
0.818328	0.633773
0.707523	0.744696
0.969501	0.684553
0.974148	0.744725
0.665423	0.729894
0.805818	0.618491
0.94	0.578933
0.921536	0.674963
0.936324	0.738951
0.9023	0.454643
0.401754	0.534991
0.826878	0.623131
0.825422	0.783058
0.624123	0.78373
0.760356	0.615505
0.799381	0.688521
0.963625	0.692755
0.988029	0.707942
0.917513	0.597676
0.834246	0.693176
0.933333	0.510849
0.688553	0.789646
0.785305	0.532797
0.859096	0.693035
0.982062	0.7914
0.934992	0.565986
0.940181	0.48245
0.696785	0.745624
0.754485	0.721113
0.884001	0.721434
0.794277	0.684432
0.887449	0.632477
0.925829	0.644494
0.888544	0.724317
0.869303	0.72103
0.81592	0.710871
0.94158	0.713564
0.927829	0.530174
0.770539	0.557118
0.926404	0.68139
0.896495	0.554032
0.897659	0.684718
0.965254	0.416265
0.833936	0.69715
0.699888	0.620761
0.973326	0.661637
0.802624	0.651414
0.943416	0.811273
0.4864	0.457937
0.900182	0.706107
0.83996	0.752931
0.816243	0.657422
0.939624	0.591041
0.71628	0.543469
0.898905	0.658846
0.982795	0.664612
0.894357	0.673772
0.710328	0.640812
0.884303	0.607161
0.876796	0.569131
0.947271	0.790745
0.814015	0.574612
0.92637	0.718505
0.808577	0.765915
0.795621	0.729791
0.95538	0.705681
0.945344	0.774744
0.943683	0.747241
0.640462	0.654015
0.858234	0.622983
0.893732	0.699545
0.840752	0.617323
0.691819	0.586101
0.904683	0.789751
0.906594	0.766475
0.925737	0.735476
0.993442	0.612175
0.878718	0.733911
0.790568	0.683006
0.82943	0.544833
0.992861	0.689046
0.63428	0.348561
0.980294	0.601362
0.942637	0.603965
0.583884	0.440223
0.655223	0.649016
0.958566	0.771702
0.954615	0.76091
0.867749	0.732526
0.966439	0.771938
0.974157	0.604799
0.670386	0.680437
0.781392	0.627069
0.572626	0.641491
0.694628	0.642082
0.938881	0.680527
0.976593	0.821011
0.942697	0.767753
0.628611	0.70717
0.703919	0.790627
0.748158	0.831339
0.980964	0.72402
0.950513	0.747919
0.869104	0.523645
0.515669	0.56613
0.996967	0.723677
0.940107	0.710647
0.918951	0.689452
0.574519	0.697297
0.722035	0.686076
0.995418	0.731144
0.882784	0.758404
0.941462	0.691302
0.989627	0.642306
0.335898	0.656731
0.810096	0.421117
0.951611	0.767964
0.72324	0.555473
0.96095	0.69509
0.835585	0.5677
0.98795	0.657779
0.710063	0.724487
0.754332	0.726002
0.881323	0.772961
0.606318	0.705557
0.881722	0.787879
0.3909	0.661082
0.897323	0.637639
0.982974	0.621322
0.653087	0.701379
0.738153	0.78064
0.592647	0.719735
0.782891	0.661597
0.76653	0.610869
0.804899	0.380604
0.614532	0.706157
0.771949	0.434754
0.844625	0.777798
0.854768	0.599906
0.839721	0.483409
0.977509	0.686108
0.555957	0.563762
0.925507	0.754454
0.847417	0.770655
0.972595	0.533678
0.967914	0.475295
0.963379	0.68349
0.897285	0.707521
0.89713	0.690179
0.94709	0.783142
0.911073	0.754766
0.968441	0.741951
0.903627	0.737362
0.976338	0.628173
0.920923	0.567703
0.833122	0.666664
0.668838	0.793623
0.735849	0.495888
0.93026	0.634176
0.904669	0.775001
0.659284	0.562441
0.818443	0.533101
0.920461	0.567807
0.766455	0.632115
0.911356	0.678558
0.855298	0.759866
0.450744	0.53209
0.979601	0.647331
0.978813	0.64062
0.632791	0.476372
0.816025	0.733288
0.896445	0.727044
0.901585	0.688427
0.993401	0.754486
0.686188	0.714762
0.991883	0.719101
0.588421	0.673806
0.953106	0.74761
0.985366	0.686933
0.9961	0.626892
0.76096	0.730771
0.956864	0.685297
0.950736	0.688008
0.812338	0.737357
0.871192	0.792557
0.824712	0.664009
0.959958	0.779481
0.979043	0.726938
0.730313	0.679834
0.960276	0.71922
0.502574	0.318155
0.762756	0.70145
0.926169	0.770076
0.772788	0.693567
0.883103	0.641739
0.736463	0.526907
0.757521	0.611516
0.789102	0.796489
0.984241	0.744927
0.86346	0.681101
0.94988	0.547331
0.893527	0.669828
0.769441	0.559499
0.991138	0.636844
0.929211	0.740577
0.582168	0.759139
0.996155	0.664147
0.975906	0.721272
0.955722	0.654907
0.92958	0.647318
0.983733	0.742907
0.704846	0.623321
0.747275	0.743194
0.609585	0.738721
0.93971	0.7052
0.986712	0.753185
0.806463	0.625042
0.915634	0.715459
0.714352	0.625495
0.948135	0.728115
0.83149	0.598056
0.567918	0.626413
0.986799	0.680507
0.963421	0.550407
0.902545	0.450729
0.592093	0.624282
0.542104	0.768126
0.55787	0.728344
0.851955	0.710399
0.604201	0.532276
0.589022	0.511358
0.885821	0.73946
0.989605	0.721952
0.92734	0.654358
0.615675	0.72496
0.887265	0.690646
0.969989	0.532609
0.739534	0.704472
0.968597	0.707063
0.664742	0.723408
0.956629	0.734383
0.77589	0.549095
0.9384	0.709725
0.50106	0.48199
0.661328	0.659946
0.547452	0.508844
0.648589	0.616
0.845701	0.527159
0.756918	0.79233
0.995558	0.693635
0.891445	0.404178
0.824412	0.61448
0.805158	0.498445
0.793009	0.646515
0.536378	0.439642
0.733729	0.738062
0.925946	0.711541
0.788427	0.637757
0.99574	0.683594
0.972582	0.65245
0.614555	0.673022
0.555294	0.607135
0.687841	0.505107
0.851606	0.574872
0.701284	0.530214
0.868219	0.510784
0.876811	0.719784
0.924419	0.656365
0.690441	0.49338
0.98063	0.715088
0.75758	0.495955
0.949987	0.680736
0.935752	0.718972
0.738945	0.722647
0.794447	0.77209
0.958073	0.742034
0.995117	0.682962
0.828085	0.671825
0.62169	0.444051
0.864397	0.528474
0.977609	0.661827
0.472968	0.772772
0.484542	0.661874
0.661722	0.615815
0.701304	0.684134
0.849413	0.227232
0.994709	0.573695
0.929685	0.582091
0.956812	0.657912
0.970805	0.53967
0.981263	0.661327
0.591795	0.589694
0.578522	0.709346
0.752182	0.750668
0.975172	0.679263
0.900525	0.423273
0.514473	0.725212
0.913454	0.675979
0.964186	0.744869
0.919346	0.671892
0.970083	0.601205
0.977988	0.553761
0.667238	0.564306
0.71753	0.628333
0.929033	0.610921
0.815953	0.714688
0.971899	0.729792
0.972195	0.610999
0.919514	0.751977
0.547685	0.699362
0.959982	0.74258
0.699065	0.675736
0.704377	0.500711
0.764721	0.449743
0.695238	0.766824
0.806565	0.716003
0.890863	0.683084
0.850785	0.704764
0.935898	0.667879
0.926709	0.675214
0.766827	0.386034
0.949821	0.590199
0.908535	0.587625
0.828506	0.662787
0.862514	0.418928
0.986533	0.788165
0.626983	0.715682
0.878019	0.730589
0.886839	0.716195
0.765122	0.411673
0.843983	0.59583
0.807275	0.307693
0.823022	0.65944
0.934023	0.767991
0.581036	0.706291
0.972578	0.455697
0.816906	0.727216
0.729606	0.541226
0.931239	0.601995
0.778698	0.584354
0.708696	0.559138
0.369352	0.508273
0.763211	0.656708
0.976439	0.552557
0.9786	0.694642
0.825186	0.643048
0.908834	0.738918
0.527773	0.730401
0.221327	0.636488
0.483181	0.739477
0.941897	0.670524
0.791318	0.704356
0.970275	0.6312
0.886578	0.29182
0.990927	0.690711
0.859058	0.590848
0.922341	0.712649
0.769072	0.385512
0.596387	0.707406
0.493864	0.716933
0.743233	0.735075
0.799847	0.5833
0.902043	0.451065
0.650452	0.741684
0.880872	0.550184
0.630295	0.631432
0.989328	0.664308
0.804446	0.746255
0.938291	0.735341
0.990894	0.760218
0.53027	0.728091
0.736702	0.749314
0.925097	0.715959
0.578938	0.538646
0.830572	0.615935
0.779458	0.542509
0.814615	0.580464
0.962284	0.681341
0.888181	0.750587
0.844054	0.69283
0.852803	0.785924
0.871923	0.709809
0.441193	0.750198
0.694611	0.758095
0.630089	0.622929
0.874225	0.574614
0.809521	0.611558
0.944507	0.659651
0.948901	0.742903
0.884207	0.666882
0.819713	0.704235
0.862321	0.762976
0.886005	0.711487
0.722853	0.495793
0.830819	0.559487
0.978345	0.666753
0.870028	0.579893
0.876128	0.742424
0.720971	0.557248
0.586479	0.655059
0.639798	0.740171
0.816044	0.750068
0.858091	0.714799
0.853863	0.504441
0.950899	0.636283
0.935383	0.547771
0.957248	0.655325
0.959159	0.639515
0.901457	0.715477
0.959545	0.732734
0.953678	0.784314
0.695566	0.757378
0.866297	0.719308
0.938829	0.621516
0.864933	0.674049
0.961826	0.6334
0.685625	0.744489
0.872863	0.564153
0.896875	0.375491
0.851201	0.452258
0.713105	0.704048
0.819617	0.771169
0.895692	0.751492
0.982114	0.721208
0.804268	0.689557
0.854909	0.526919
0.87298	0.348275
0.863241	0.382691
0.936053	0.701688
0.696535	0.65995
0.90507	0.663984
0.944489	0.593528
0.961143	0.738069
0.966527	0.740691
0.894396	0.548822
0.966884	0.71744
0.709919	0.627849
0.796156	0.383971
0.974884	0.615481
0.56268	0.692578
0.50277	0.720776
0.783108	0.597823
0.809262	0.672739
0.718721	0.705823
0.69245	0.497791
0.935061	0.7732
0.818617	0.451105
0.513528	0.725978
0.757282	0.731403
0.991188	0.734946
0.901444	0.653607
0.881479	0.679177
0.654664	0.768869
0.907359	0.776433
0.765473	0.504015
0.75304	0.726631
0.771045	0.4473
0.868089	0.524857
0.949011	0.596973
0.858934	0.468556
0.916858	0.750573
0.997356	0.742332
0.391727	0.50705
0.700282	0.669998
0.50493	0.71274
0.959252	0.722564
0.859754	0.778143
0.900455	0.716414
0.714899	0.732301
0.548646	0.775083
0.911129	0.766833
0.562212	0.581842
0.907397	0.51856
0.857196	0.632678
0.895504	0.622174
0.971234	0.587363
0.884636	0.657575
0.795125	0.57868
0.831051	0.695666
0.444711	0.666725
0.725973	0.736413
0.670141	0.777972
0.495551	0.61552
0.9877	0.597279
0.956664	0.608652
0.68599	0.584784
0.793507	0.738796
0.778319	0.691229
0.915041	0.694915
0.978113	0.712618
0.686664	0.568782
0.889743	0.479561
0.969697	0.672196
0.561446	0.657895
0.78399	0.762727
0.974352	0.784399
0.502807	0.586476
0.95385	0.798159
0.931289	0.770491
0.675896	0.695316
0.994144	0.524872
0.666437	0.733994
0.81201	0.582555
0.332453	0.741221
0.969694	0.785747
0.99158	0.6898
0.920655	0.621432
0.980541	0.574378
0.877489	0.476879
0.974443	0.723473
0.624212	0.557072
0.913494	0.709787
0.759668	0.717417
0.781532	0.766218
0.972695	0.722343
0.961063	0.76898
0.910252	0.717542
0.490526	0.619008
0.986927	0.684686
0.913152	0.528316
0.94217	0.730876
0.90178	0.536028
0.902523	0.63529
0.78755	0.525604
0.489045	0.674392
0.522854	0.739678
0.904435	0.5647
0.916589	0.736195
0.757974	0.625126
0.599947	0.743551
0.932975	0.696149
0.612471	0.722135
0.77365	0.743985
0.981308	0.662937
0.610893	0.654192
0.756894	0.713884
0.71259	0.302018
0.730232	0.72955
0.713497	0.621471
0.968668	0.696256
0.893233	0.650396
0.944077	0.314474
0.858324	0.651389
0.755938	0.632711
0.682193	0.708889
0.975776	0.736335
0.924919	0.747561
0.82718	0.799172
0.713849	0.69459
0.962813	0.699956
0.970384	0.635112
0.853929	0.662972
0.814848	0.737985
0.860861	0.527671
0.750661	0.472213
0.698022	0.426021
0.964683	0.730408
0.465117	0.651496
0.609443	0.785012
0.605269	0.582848
0.27781	0.688709
0.661887	0.570739
0.888113	0.679006
0.781036	0.592847
0.66018	0.421399
0.660682	0.725209
0.969161	0.647975
0.843796	0.712003
0.986549	0.668662
0.968011	0.469062
0.681999	0.792457
0.950541	0.71223
0.896129	0.764457
0.889468	0.705784
0.54402	0.636915
0.978949	0.665171
0.846315	0.809706
0.727862	0.586365
0.846131	0.265026
0.985698	0.637512
0.709802	0.763883
0.60517	0.752428
0.299366	0.696029
0.936628	0.789316
0.885481	0.532247
0.830902	0.52014
0.904632	0.618202
0.902298	0.757926
0.693708	0.684134
0.635538	0.743529
0.938898	0.69226
0.521515	0.727753
0.525835	0.714428
0.831098	0.802982
0.774693	0.72806
0.769317	0.771395
0.997846	0.705091
0.970629	0.692595
0.593901	0.731025
0.653634	0.735127
0.985881	0.717549
0.937082	0.72068
0.922562	0.256395
0.683856	0.753474
0.931052	0.579483
0.927159	0.703062
0.964567	0.719302
0.861744	0.73572
0.986295	0.735533
0.989641	0.613078
0.930629	0.621114
0.86497	0.600045
0.852159	0.738228
0.939031	0.296687
0.929162	0.723115
0.932431	0.715886
0.501289	0.715054
0.66447	0.717046
0.976695	0.638386
0.847258	0.782158
0.965968	0.614304
0.968932	0.776966
0.862853	0.649206
0.834904	0.592303
0.850726	0.63377
0.805556	0.790443
0.908713	0.806358
0.976803	0.61831
0.780732	0.460063
0.615456	0.639555
0.373318	0.656151
0.92625	0.779289
0.963272	0.70145
0.914217	0.470978
0.731604	0.574124
0.677062	0.760128
0.82308	0.594232
0.963802	0.58307
0.925485	0.656888
0.883004	0.683288
0.675298	0.540137
0.912121	0.702063
0.973089	0.754889
0.556789	0.809094
0.879399	0.587084
0.896501	0.697144
0.868853	0.695107
0.935487	0.599857
0.883009	0.701898
0.915916	0.688903
0.875722	0.708972
0.780562	0.707813
0.992687	0.723488
0.523119	0.696009
0.96542	0.677031
0.60017	0.631092
0.953736	0.705442
0.334611	0.763426
0.97415	0.729371
0.604147	0.695799
0.790661	0.676957
0.854704	0.626783
0.461703	0.734788
0.888899	0.774823
0.551045	0.679758
0.98241	0.714242
0.820334	0.620688
0.968521	0.729772
0.68921	0.537429
0.558038	0.672255
0.918986	0.715231
0.808728	0.698364
0.75126	0.753104
0.780746	0.677709
0.971877	0.678125
0.911916	0.703016
0.550489	0.617447
0.709486	0.729532
0.737031	0.763454
0.945225	0.708523
0.983578	0.613562
0.416255	0.76045
0.802942	0.673189
0.90281	0.719051
0.992463	0.755899
0.903236	0.715797
0.813458	0.745976
0.913362	0.546836
0.955126	0.7242
0.809622	0.646478
0.50945	0.761927
0.719753	0.709694
0.359875	0.75415
0.882569	0.514671
0.996125	0.669149
0.7287	0.583707
0.721291	0.792066
0.659719	0.524121
0.992374	0.681399
0.730773	0.748032
0.834364	0.555707
0.89614	0.674526
0.892155	0.782856
0.931526	0.671477
0.97867	0.72733
0.776278	0.690656
0.979358	0.650467
0.94492	0.738827
0.673066	0.734345
0.963628	0.691524
0.720991	0.597792
0.665083	0.456993
0.953849	0.644019
0.922887	0.701244
0.984799	0.575577
0.813062	0.739865
0.708	0.697813
0.157186	0.730302
0.990354	0.615417
0.827409	0.711
0.957672	0.76745
0.981448	0.568492
0.970417	0.755162
0.748064	0.623078
0.815409	0.611442
0.815434	0.741062
0.927681	0.606774
0.985008	0.59455
0.643986	0.69609
0.906659	0.683542
0.884196	0.671902
0.801009	0.77619
0.996337	0.732947
0.908809	0.684407
0.842606	0.796167
0.957191	0.634679
0.62351	0.586252
0.879816	0.617755
0.277638	0.740262
0.956731	0.774864
0.698681	0.640091
0.97464	0.688643
0.928316	0.643748
0.339791	0.666141
0.979846	0.756404
0.958078	0.449721
0.842626	0.482483
0.908292	0.698343
0.996392	0.703422
0.665547	0.701664
0.864346	0.626681
0.997953	0.722509
0.971171	0.47365
0.554767	0.789328
0.269695	0.715139
0.875199	0.657896
0.959232	0.68036
0.972051	0.76077
0.700028	0.752602
0.239429	0.700701
0.941915	0.716685
0.79015	0.767378
0.991758	0.79655
0.949624	0.734135
0.937359	0.594779
0.979818	0.74888
0.531071	0.693954
0.986461	0.782061
0.646346	0.616361
0.882386	0.753885
0.991223	0.736511
0.920355	0.713529
0.88172	0.570003
0.746657	0.618869
0.602576	0.720485
0.393675	0.763614
0.991875	0.762994
0.78306	0.640847
0.7976	0.433579
0.494503	0.772873
0.775942	0.51922
0.889637	0.680556
0.873637	0.644273
0.963182	0.794918
0.948443	0.791379
0.817138	0.723813
0.9537	0.679841
0.990875	0.791743
0.636261	0.65573
0.553862	0.706855
0.984831	0.682649
0.838355	0.739939
0.879844	0.406744
0.87637	0.619581
0.957673	0.708045
0.972082	0.728902
0.787651	0.625315
0.640096	0.760996
0.979344	0.777726
0.997992	0.699489
0.733655	0.629622
0.97659	0.787846
0.97613	0.625933
0.842787	0.709777
0.821326	0.297705
0.760218	0.577584
0.633409	0.699832
0.481563	0.738956
0.856254	0.633093
0.927497	0.71407
0.900786	0.658914
0.961862	0.734013
0.554069	0.758108
0.975568	0.77693
0.484097	0.375159
0.692303	0.67144
0.949579	0.78108
0.729511	0.694035
0.940557	0.6865
0.73644	0.684559
0.913962	0.655764
0.608638	0.732873
0.727973	0.673796
0.808087	0.766933
0.130206	0.571415
0.262044	0.724906
0.841533	0.552684
0.35093	0.576363
0.272334	0.580264
0.599982	0.705611
0.626564	0.732414
0.943567	0.676142
0.817921	0.58754
0.766355	0.738054
0.689247	0.641721
0.763986	0.670984
0.676998	0.656415
0.721372	0.641999
0.966503	0.681549
0.921809	0.656358
0.938308	0.604955
0.915545	0.797755
0.969201	0.718906
0.857652	0.627252
0.80692	0.695307
0.707063	0.720112
0.853733	0.79188
0.781577	0.706349
0.951592	0.730181
0.953926	0.489535
0.945699	0.713645
0.97694	0.651516
0.555109	0.74251
0.935559	0.742672
0.960997	0.765682
0.963793	0.758514
0.875299	0.66948
0.643219	0.694473
0.913001	0.665854
0.291441	0.735956
0.644413	0.431796
0.680698	0.647513
0.823497	0.695052
0.892265	0.718688
0.948183	0.812675
0.947781	0.64985
0.557504	0.763544
0.564175	0.647977
0.935455	0.774191
0.87799	0.672077
0.92668	0.773449
0.908847	0.745977
0.956078	0.597387
0.609675	0.70175
0.909456	0.70203
0.804719	0.392175
0.586746	0.743833
0.834536	0.786547
0.698474	0.611511
0.957498	0.780994
0.758934	0.704457
0.954281	0.362609
0.819012	0.689257
0.915068	0.788786
0.531885	0.768223
0.928163	0.666502
0.996891	0.694144
0.950584	0.754398
0.701381	0.732436
0.985034	0.732519
0.876297	0.813585
0.93709	0.624528
0.824656	0.702441
0.772364	0.272364
0.825102	0.684651
0.504808	0.763943
0.816155	0.732004
0.654252	0.742689
0.776428	0.710443
0.973317	0.757566
0.571194	0.698573
0.950391	0.761771
0.772794	0.511842
0.348004	0.578123
0.98403	0.716202
0.765124	0.636873
0.886715	0.756484
0.673715	0.702173
0.879787	0.655651
0.845224	0.77426
0.780447	0.638912
0.75012	0.75053
0.911837	0.457631
0.77307	0.268353
0.981448	0.739419
0.823062	0.783347
0.409941	0.74682
0.943994	0.627854
0.467766	0.698749
0.715268	0.714427
0.631973	0.746319
0.434064	0.705977
0.582915	0.550395
0.980914	0.781682
0.751581	0.701115
0.89329	0.634887
0.88051	0.778724
0.631722	0.62857
0.452049	0.657964
0.826366	0.472613
0.719204	0.660235
0.790387	0.756546
0.926005	0.689203
0.696716	0.761087
0.795679	0.741726
0.396835	0.712761
0.824485	0.69278
0.940387	0.750285
0.403336	0.760267
0.954456	0.669694
0.913213	0.747684
0.463494	0.702526
0.833591	0.76957
0.857809	0.597036
0.676672	0.583565
0.879163	0.680165
0.772316	0.725136
0.992236	0.747737
0.475765	0.749425
0.986799	0.710207
0.797578	0.72859
0.887456	0.712674
0.350881	0.606752
0.415401	0.74552
0.864888	0.604818
0.935168	0.737755
0.866799	0.767867
0.779601	0.647939
0.95858	0.400072
0.932653	0.773133
0.537214	0.824047
0.748389	0.481116
0.953358	0.73234
0.934403	0.633683
0.962542	0.319611
0.959168	0.417785
0.825953	0.629072
0.745503	0.781247
0.929442	0.683717
0.958287	0.757279
0.652317	0.420096
0.683714	0.650775
0.65072	0.724118
0.780299	0.551364
0.431674	0.429072
0.905419	0.641277
0.543512	0.61323
0.808991	0.593575
0.649664	0.656959
0.796785	0.776756
0.934162	0.767042
0.723186	0.563512
0.93668	0.743807
0.965865	0.723902
0.97619	0.659667
0.88538	0.803033
0.79999	0.661396
0.462382	0.577372
0.936399	0.542771
0.855627	0.776926
0.812566	0.698523
0.882433	0.596385
0.986415	0.754714
0.673424	0.708298
0.984281	0.703251
0.635202	0.692516
0.913392	0.566827
0.629514	0.680239
0.756011	0.609991
0.865019	0.656407
0.617199	0.603043
0.815349	0.737508
0.602379	0.69652
0.908538	0.720641
0.521301	0.775982
0.958585	0.616954
0.892037	0.592885
0.786334	0.575882
0.72825	0.770785
0.940738	0.579788
0.938238	0.672622
0.744395	0.320561
0.905116	0.64625
0.741151	0.765815
0.70782	0.671041
0.958716	0.533674
0.970395	0.767912
0.96414	0.761353
0.992379	0.690021
0.667297	0.733993
0.938024	0.548618
0.954756	0.726829
0.945892	0.705765
0.558925	0.6197
0.25518	0.660388
0.727809	0.684266
0.974823	0.71671
0.624577	0.672963
0.99125	0.741602
0.943353	0.787464
0.99027	0.665847
0.801016	0.281289
0.975948	0.737031
0.944768	0.806275
0.94752	0.802963
0.797895	0.752869
0.526543	0.750076
0.51632	0.703984
0.958503	0.729694
0.688961	0.668901
0.709937	0.762897
0.95451	0.405048
0.925935	0.707674
0.985758	0.745019
0.868299	0.676041
0.801966	0.622569
0.979556	0.771694
0.509741	0.694176
0.799127	0.660287
0.96394	0.606509
0.924482	0.79453
0.591828	0.473153
0.919964	0.791479
0.991746	0.771984
0.720729	0.683936
0.594441	0.679253
0.937437	0.814689
0.485254	0.761383
0.652573	0.707858
0.953398	0.517259
0.638363	0.680206
[truncated: 7,974 more rows]

## Sheet: PLC_NDVI
cos_i	NDVI
0.974686	0.504979
0.690073	0.656185
0.577485	0.680795
0.872016	0.748882
0.967152	0.457701
0.735751	0.553908
0.788054	0.73644
0.768834	0.419251
0.769493	0.519464
0.602135	0.493424
0.826762	0.665425
0.564163	0.662569
0.911711	0.681195
0.83453	0.649123
0.820861	0.713769
0.926045	0.553876
0.515154	0.660816
0.840967	0.573665
0.905478	0.570588
0.601632	0.608932
0.689391	0.541987
0.950218	0.767936
0.685775	0.54062
0.364847	0.581063
0.869968	0.622595
0.934405	0.403926
0.948133	0.518423
0.672122	0.429148
0.966398	0.625906
0.608013	0.780432
0.755833	0.646044
0.909929	0.634774
0.949245	0.709328
0.982439	0.75409
0.871826	0.66432
0.903341	0.526685
0.805531	0.423071
0.704933	0.490683
0.875842	0.606838
0.957496	0.312777
0.838141	0.509252
0.864195	0.271141
0.923607	0.552717
0.95657	0.550013
0.769787	0.567422
0.772089	0.581526
0.954664	0.636139
0.495149	0.659911
0.826746	0.606739
0.921286	0.612662
0.795646	0.52216
0.986745	0.443755
0.427904	0.693186
0.879817	0.538332
0.971834	0.513731
0.820448	0.487007
0.840906	0.617722
0.516665	0.683069
0.542618	0.72966
0.880519	0.601131
0.839411	0.653228
0.499192	0.700648
0.836657	0.464691
0.952784	0.478721
0.992497	0.655046
0.621234	0.609023
0.670205	0.5573
0.645324	0.631596
0.748533	0.456505
0.642634	0.521122
0.945539	0.648392
0.910086	0.730732
0.742127	0.521974
0.790952	0.476797
0.969414	0.609772
0.186462	0.738308
0.439695	0.661964
0.757219	0.459127
0.914303	0.561847
0.86322	0.651204
0.88889	0.403098
0.973054	0.75462
0.953616	0.517637
0.755066	0.633399
0.916016	0.73297
0.556586	0.605795
0.944142	0.467092
0.825692	0.751067
0.994897	0.419939
0.862406	0.433595
0.933848	0.625062
0.9488	0.415308
0.664066	0.617851
0.599952	0.696637
0.845963	0.678428
0.984932	0.368085
0.668731	0.651834
0.915635	0.361608
0.97995	0.617553
0.912124	0.701062
0.954723	0.673921
0.957083	0.695834
0.638279	0.707601
0.982528	0.396745
0.942754	0.766391
0.766532	0.448609
0.734864	0.586621
0.674493	0.726987
0.530107	0.651994
0.824647	0.441584
0.802685	0.550238
0.9339	0.479141
0.47975	0.494439
0.962643	0.465212
0.932453	0.696219
0.651156	0.482939
0.715194	0.739136
0.893471	0.631854
0.621381	0.704172
0.763871	0.578129
0.896681	0.402081
0.954961	0.527079
0.802555	0.442722
0.590607	0.727724
0.87842	0.616961
0.494189	0.663782
0.904731	0.723857
0.465158	0.754052
0.99146	0.722552
0.812145	0.466789
0.986706	0.453637
0.533268	0.527097
0.931171	0.389536
0.969609	0.640653
0.427935	0.596338
0.864808	0.482435
0.693043	0.652609
0.956812	0.63404
0.576076	0.718219
0.613771	0.751921
0.94823	0.57981
0.46955	0.667035
0.950269	0.506988
0.919937	0.432438
0.956633	0.541308
0.984362	0.782461
0.739554	0.372532
0.660558	0.615247
0.81376	0.475217
0.970247	0.39906
0.9454	0.45367
0.869965	0.483961
0.870279	0.700728
0.687852	0.442259
0.760413	0.601737
0.858655	0.674909
0.514703	0.625608
0.464876	0.674338
0.840112	0.662443
0.851051	0.504423
0.733629	0.478197
0.974655	0.618557
0.984451	0.771205
0.946478	0.483403
0.462932	0.697618
0.678186	0.640624
0.911712	0.511238
0.688859	0.498481
0.969748	0.686761
0.62636	0.495079
0.922453	0.391888
0.774486	0.56446
0.892442	0.596556
0.61288	0.580913
0.929548	0.46264
0.95959	0.640211
0.849999	0.721807
0.742606	0.74432
0.262827	0.755167
0.822284	0.524761
0.519589	0.494559
0.923057	0.510691
0.828772	0.579651
0.904628	0.482537
0.228749	0.657737
0.548113	0.623308
0.868146	0.610543
0.921165	0.600149
0.757416	0.535806
0.673152	0.366718
0.964897	0.341245
0.784253	0.566974
0.930895	0.652099
0.487135	0.603332
0.924879	0.489989
0.425545	0.710283
0.602548	0.51745
0.528095	0.532008
0.948383	0.622816
0.984478	0.580236
0.87541	0.481277
0.552392	0.56245
0.721667	0.642028
0.870215	0.466723
0.519781	0.600496
0.552953	0.659447
0.816312	0.645906
0.616	0.688074
0.94405	0.557406
0.98815	0.767463
0.822696	0.390235
0.791311	0.550104
0.881853	0.517445
0.617993	0.476276
0.987721	0.523397
0.46221	0.514519
0.507204	0.683193
0.731996	0.474697
0.665893	0.487949
0.934937	0.646279
0.88819	0.768082
0.836514	0.520164
0.82094	0.346865
0.643987	0.660841
0.872566	0.649245
0.978345	0.39118
0.842189	0.613804
0.979793	0.709423
0.994709	0.620882
0.906611	0.586309
0.748657	0.611388
0.807326	0.733735
0.773424	0.717318
0.768903	0.673806
0.793359	0.428252
0.346642	0.669835
0.78676	0.378294
0.857753	0.616573
0.65419	0.523259
0.628502	0.715004
0.868229	0.525034
0.891165	0.460952
0.545467	0.556763
0.554944	0.594008
0.929587	0.625007
0.939168	0.713445
0.868688	0.40336
0.542794	0.645404
0.508143	0.510138
0.93927	0.615166
0.80415	0.669625
0.959346	0.428558
0.616323	0.528303
0.960058	0.484443
0.981456	0.597232
0.98591	0.764487
0.841509	0.521096
0.891461	0.711937
0.877334	0.464718
0.531762	0.607196
0.331931	0.647223
0.606752	0.463307
0.847806	0.354389
0.903876	0.424987
0.949459	0.736706
0.949292	0.732121
0.809464	0.715696
0.613905	0.710671
0.827388	0.591628
0.972894	0.560496
0.711137	0.627314
0.973761	0.49324
0.943965	0.644025
0.598055	0.510085
0.744207	0.462192
0.685856	0.609079
0.281944	0.642213
0.991652	0.560118
0.976398	0.4959
0.949049	0.415214
0.911537	0.457538
0.9245	0.651792
0.740532	0.749692
0.909717	0.546934
0.92937	0.599249
0.847735	0.43036
0.549236	0.652873
0.826213	0.579511
0.882422	0.628133
0.89329	0.451145
0.483018	0.703291
0.674119	0.459349
0.96518	0.495343
0.965325	0.610651
0.969168	0.446817
0.858403	0.206068
0.625356	0.482854
0.906662	0.567486
0.978522	0.414694
0.797376	0.567258
0.650352	0.563026
0.540121	0.636477
0.956319	0.729367
0.834282	0.706468
0.664357	0.696651
0.672138	0.605904
0.917839	0.484736
0.991806	0.45609
0.775435	0.571581
0.967934	0.449383
0.86916	0.697188
0.961164	0.766785
0.8053	0.705322
0.925193	0.647175
0.950645	0.63708
0.927772	0.624322
0.965907	0.700389
0.641397	0.552086
0.965276	0.468027
0.790519	0.702254
0.679203	0.694684
0.658433	0.670848
0.791152	0.761062
0.422844	0.682738
0.889988	0.752783
0.866983	0.750402
0.936377	0.387832
0.784511	0.489207
0.888603	0.471638
0.408187	0.678806
0.946418	0.461073
0.819131	0.468609
0.608428	0.450476
0.788204	0.689856
0.873323	0.788207
0.934118	0.59739
0.846827	0.487664
0.831156	0.269914
0.993436	0.495275
0.72159	0.535945
0.808202	0.540193
0.915183	0.636764
0.876006	0.675615
0.963057	0.510499
0.971648	0.682909
0.614545	0.661662
0.662388	0.71403
0.56597	0.71294
0.868258	0.650038
0.858579	0.752826
0.816845	0.656994
0.958822	0.584435
0.952423	0.656787
0.880027	0.32693
0.590001	0.42922
0.94146	0.619037
0.698793	0.680872
0.85851	0.788447
0.587728	0.485587
0.752527	0.557848
0.631121	0.502373
0.944863	0.504298
0.370456	0.708164
0.813548	0.630476
0.930884	0.46358
0.985836	0.501337
0.977599	0.525386
0.752402	0.459425
0.861961	0.650735
0.850522	0.398319
0.930994	0.565523
0.923098	0.454971
0.661273	0.56188
0.510888	0.678519
0.815585	0.568082
0.997387	0.483735
0.881146	0.480129
0.957007	0.419973
0.933443	0.625519
0.942568	0.616816
0.293029	0.760514
0.838055	0.421852
0.932822	0.369499
0.601129	0.40376
0.474627	0.582016
0.781323	0.712691
0.849759	0.614322
0.81597	0.517212
0.844506	0.467038
0.850216	0.692384
0.892886	0.506382
0.82521	0.394283
0.81113	0.744074
0.975856	0.43273
0.898464	0.519629
0.952278	0.454362
0.8069	0.635471
0.89922	0.662284
0.784602	0.620168
0.578559	0.399538
0.918297	0.565288
0.878614	0.721019
0.906186	0.771921
0.924347	0.41147
0.562329	0.529412
0.979035	0.338878
0.674745	0.681589
0.729016	0.745784
0.822917	0.582483
0.844747	0.540649
0.927331	0.540824
0.677826	0.675409
0.887	0.240939
0.459043	0.459793
0.725115	0.569342
0.475433	0.582249
0.916779	0.778264
0.514752	0.666873
0.553921	0.740358
0.927588	0.37265
0.931429	0.678077
0.776252	0.438956
0.517952	0.582383
0.782632	0.548576
0.965768	0.657454
0.936133	0.626487
0.976694	0.514161
0.628954	0.545251
0.234838	0.730519
0.429816	0.753119
0.901285	0.617185
0.898814	0.659401
0.990252	0.555569
0.607708	0.596352
0.941853	0.458757
0.868902	0.619437
0.862005	0.475098
0.453681	0.704898
0.559778	0.741548
0.85304	0.626328
0.659754	0.546919
0.989586	0.448914
0.870969	0.353125
0.942854	0.598262
0.804194	0.498364
0.926199	0.462233
0.650405	0.534139
0.878282	0.510324
0.743097	0.484262
0.739369	0.684258
0.928298	0.627061
0.896632	0.459785
0.860859	0.549989
0.936219	0.734122
0.991754	0.45879
0.955927	0.630223
0.821395	0.512455
0.78685	0.542996
0.813565	0.466255
0.989047	0.507421
0.697744	0.529394
0.958633	0.395984
0.568116	0.577804
0.986671	0.535591
0.846195	0.699063
0.943571	0.712196
0.552669	0.689713
0.722762	0.490999
0.832489	0.616536
0.657161	0.631131
0.952005	0.35865
0.888567	0.450066
0.953363	0.381613
0.907232	0.305205
0.96389	0.546177
0.919048	0.370751
0.954216	0.717731
0.327578	0.715972
0.893094	0.743633
0.866424	0.761966
0.95355	0.47877
0.678075	0.651849
0.942762	0.636702
0.70466	0.508185
0.827823	0.414887
0.718802	0.581549
0.907233	0.571301
0.653185	0.656414
0.94825	0.590772
0.952628	0.683945
0.954861	0.723488
0.957292	0.72651
0.834009	0.449463
0.943091	0.733294
0.912255	0.447194
0.695704	0.534993
0.886274	0.493678
0.740678	0.680354
0.669898	0.659887
0.881195	0.462954
0.891466	0.529615
0.490075	0.470776
0.987426	0.549684
0.896933	0.613448
0.997622	0.609917
0.909789	0.680447
0.972434	0.515737
0.903864	0.437792
0.604182	0.472103
0.448122	0.711814
0.910177	0.451467
0.736492	0.536792
0.851818	0.648305
0.871192	0.703412
0.970184	0.580375
0.880218	0.671057
0.870584	0.673388
0.798751	0.555823
0.973747	0.515684
0.467914	0.634937
0.876094	0.352997
0.990084	0.630264
0.896499	0.781923
0.851378	0.436389
0.876364	0.612285
0.83768	0.65327
0.909432	0.348561
0.855407	0.687838
0.902959	0.586694
0.661225	0.451208
0.89131	0.504546
0.896605	0.551831
0.4612	0.744597
0.942559	0.447393
0.884891	0.45483
0.637564	0.593505
0.521812	0.689894
0.969985	0.543925
0.904932	0.40689
0.987982	0.500972
0.716125	0.519737
0.98437	0.529364
0.88603	0.607951
0.984248	0.677825
0.778543	0.720788
0.683301	0.503133
0.66302	0.604573
0.858037	0.525228
0.984926	0.512189
0.878333	0.460904
0.692961	0.604209
0.917188	0.543467
0.93634	0.670619
0.831481	0.609783
0.92503	0.664337
0.985097	0.717922
0.824615	0.726916
0.873013	0.440398
0.872186	0.613506
0.925626	0.648825
0.784582	0.553806
0.681494	0.401889
0.760178	0.407044
0.667251	0.536714
0.819055	0.553692
0.777598	0.466083
0.935724	0.647077
0.216956	0.73237
0.580765	0.738711
0.971308	0.513461
0.870363	0.501239
0.829502	0.425106
0.726426	0.548907
0.979324	0.650366
0.888131	0.599835
0.729808	0.362398
0.439139	0.611022
0.817438	0.315294
0.943786	0.512281
0.592591	0.699564
0.890927	0.680866
0.950255	0.776924
0.461372	0.483766
0.971947	0.401153
0.755174	0.400412
0.864208	0.701037
0.987453	0.73545
0.889291	0.395142
0.893319	0.394479
0.727646	0.481642
0.871375	0.404897
0.600928	0.592146
0.888749	0.439724
0.893538	0.525628
0.945606	0.688866
0.782775	0.625038
0.951315	0.429822
0.990576	0.563143
0.806599	0.60468
0.984242	0.567643
0.751659	0.306871
0.919197	0.309024
0.848158	0.516742
0.750791	0.704
0.91071	0.626665
0.918157	0.576809
0.831828	0.661519
0.974074	0.46878
0.691993	0.50072
0.789011	0.706371
0.987011	0.620863
0.897356	0.461435
0.764126	0.569795
0.530925	0.700233
0.520966	0.712224
0.597456	0.383473
0.99764	0.559234
0.286914	0.454797
0.669382	0.574234
0.893404	0.414777
0.616081	0.680952
0.826453	0.514172
0.596975	0.528506
0.641265	0.565244
0.917779	0.453402
0.922522	0.699696
0.755137	0.680737
0.914257	0.672854
0.891018	0.388913
0.838261	0.506741
0.686204	0.594335
0.976071	0.478428
0.921159	0.678477
0.76511	0.474958
0.868092	0.367301
0.980915	0.50633
0.839934	0.411414
0.984934	0.505227
0.573308	0.453754
0.83935	0.560125
0.753841	0.599269
0.756099	0.657095
0.697653	0.647742
0.977155	0.604421
0.987623	0.510137
0.957476	0.711323
0.603129	0.560235
0.92457	0.544685
0.928709	0.448933
0.872932	0.70031
0.973385	0.531506
0.982698	0.537967
0.641467	0.466649
0.537397	0.577494
0.170773	0.485955
0.921059	0.515976
0.887561	0.357079
0.569623	0.724156
0.845915	0.605456
0.939267	0.735546
0.858392	0.714972
0.793322	0.704174
0.985543	0.702119
0.90611	0.501537
0.726003	0.658966
0.371026	0.691372
0.376103	0.701339
0.863805	0.590736
0.482102	0.561439
0.871977	0.535765
0.897075	0.459711
0.869168	0.620883
0.370582	0.725207
0.581272	0.692268
0.954316	0.697725
0.826509	0.696547
0.972622	0.736293
0.985295	0.485264
0.947052	0.391926
0.512453	0.491087
0.654037	0.635031
0.989127	0.596639
0.746389	0.700963
0.827272	0.712441
0.643618	0.459159
0.424319	0.767538
0.801593	0.471224
0.819363	0.508397
0.928557	0.522943
0.78177	0.385117
0.886198	0.57282
0.659502	0.45212
0.522985	0.718958
0.655238	0.712453
0.367952	0.706645
0.902711	0.62197
0.707602	0.656526
0.959782	0.571262
0.86815	0.705069
0.937132	0.439698
0.743537	0.522267
0.826392	0.578479
0.87816	0.448629
0.861712	0.600164
0.735312	0.603372
0.794467	0.717249
0.943849	0.678992
0.704781	0.615439
0.544501	0.490628
0.647858	0.493001
0.726273	0.426245
0.885486	0.525948
0.583241	0.693188
0.881033	0.626437
0.737241	0.774853
0.934405	0.478268
0.857296	0.52352
0.676421	0.611995
0.974597	0.564845
0.585933	0.497341
0.607233	0.772841
0.953347	0.519578
0.986907	0.640916
0.977483	0.533208
0.96373	0.563284
0.575877	0.68791
0.919529	0.551041
0.94121	0.616455
0.825858	0.439973
0.882311	0.683283
0.744312	0.521613
0.967553	0.566973
0.373124	0.503804
0.945893	0.587335
0.740798	0.5442
0.780233	0.541339
0.85745	0.580883
0.764448	0.524516
0.943247	0.5599
0.918757	0.493712
0.969422	0.513347
0.818537	0.697506
0.691402	0.600807
0.958365	0.362836
0.952867	0.433977
0.644578	0.485194
0.858974	0.344643
0.819461	0.6692
0.779348	0.673971
0.980018	0.66477
0.993681	0.516768
0.823954	0.550151
0.867244	0.484921
0.996003	0.484667
0.609538	0.579913
0.986343	0.408165
0.904468	0.542104
0.985083	0.375144
0.936817	0.357681
0.844242	0.550382
0.901427	0.663967
0.933091	0.707753
0.790363	0.274831
0.970166	0.468599
0.994829	0.474064
0.970123	0.635098
0.932872	0.672038
0.919681	0.640248
0.930291	0.553637
0.562102	0.518544
0.986593	0.604476
0.994207	0.602817
0.987927	0.515666
0.795775	0.34255
0.731008	0.465121
0.959078	0.470258
0.87655	0.657895
0.928959	0.640986
0.990587	0.446696
0.768692	0.447446
0.952215	0.516495
0.623767	0.688601
0.785038	0.595341
0.889034	0.716461
0.771785	0.454324
0.975428	0.55888
0.992353	0.606385
0.692366	0.41199
0.831797	0.477002
0.553526	0.570978
0.961737	0.57265
0.456339	0.749481
0.954779	0.682205
0.86292	0.531874
0.760098	0.675315
0.917043	0.48556
0.904221	0.711839
0.997314	0.788386
0.536837	0.733251
0.460182	0.716913
0.468903	0.720523
0.911398	0.695591
0.957773	0.333184
0.771796	0.557989
0.706756	0.616444
0.713297	0.613093
0.704993	0.410252
0.944205	0.598597
0.940961	0.660027
0.62047	0.413494
0.978879	0.677733
0.7889	0.734896
0.836692	0.671977
0.946457	0.667993
0.926756	0.739418
0.9263	0.509187
0.527543	0.606049
0.905555	0.491322
0.515786	0.69052
0.704427	0.537432
0.732156	0.520779
0.877684	0.594067
0.986566	0.674338
0.604215	0.705461
0.221421	0.704593
0.99423	0.593324
0.914518	0.690166
0.9257	0.510368
0.926046	0.730165
0.848653	0.453745
0.992224	0.679717
0.686452	0.373714
0.982326	0.603882
0.664638	0.513138
0.408114	0.49731
0.834364	0.407646
0.889995	0.511111
0.787637	0.678253
0.956823	0.743363
0.848316	0.257082
0.966598	0.486858
0.980942	0.700351
0.985536	0.542088
0.926067	0.540142
0.609238	0.544345
0.871743	0.287669
0.903965	0.698972
0.974303	0.667315
0.785416	0.725305
0.953729	0.710782
0.922454	0.745769
0.480244	0.526596
0.946113	0.429298
0.710297	0.546709
0.723351	0.549199
0.967291	0.427063
0.891574	0.377313
0.881769	0.495445
0.790452	0.684683
0.845948	0.517782
0.993645	0.304774
0.87636	0.614392
0.790894	0.704421
0.454715	0.549702
0.549397	0.691205
0.494796	0.705275
0.977807	0.638905
0.84164	0.480224
0.92668	0.407513
0.831897	0.441496
0.83546	0.697876
0.702091	0.542809
0.948832	0.650552
0.907561	0.628806
0.709297	0.568647
0.673377	0.665452
0.613016	0.503645
0.81399	0.438966
0.711678	0.359907
0.620609	0.527014
0.612527	0.478929
0.912702	0.725885
0.486826	0.617394
0.948719	0.678914
0.654472	0.500294
0.510822	0.599107
0.909877	0.619991
0.932901	0.643112
0.962714	0.699576
0.905349	0.685737
0.815018	0.586869
0.841868	0.408502
0.907325	0.557511
0.950654	0.58817
0.85236	0.657479
0.932463	0.776885
0.793509	0.461839
0.512593	0.590329
0.835821	0.545378
0.839824	0.395246
0.892299	0.630203
0.921013	0.692785
0.95236	0.670508
0.962256	0.592688
0.945607	0.727351
0.894465	0.307057
0.829178	0.6073
0.900667	0.317067
0.786847	0.421655
0.750514	0.482246
0.582474	0.411363
0.812153	0.546112
0.981287	0.511128
0.884136	0.559706
0.848609	0.624447
0.878341	0.508361
0.675698	0.70622
0.922673	0.619444
0.655227	0.401181
0.935904	0.607926
0.382692	0.593217
0.652674	0.752562
0.774645	0.568965
0.779549	0.556419
0.437559	0.578561
0.93489	0.503586
0.968618	0.501246
0.745942	0.660494
0.759491	0.573585
0.549484	0.635053
0.973855	0.512559
0.920031	0.309603
0.600667	0.270587
0.994576	0.511237
0.607882	0.708389
0.90279	0.633718
0.423442	0.547965
0.860967	0.494665
0.818328	0.658415
0.707523	0.746911
0.969501	0.569602
0.974148	0.625223
0.665423	0.745452
0.805818	0.664606
0.94	0.584183
0.921536	0.58185
0.936324	0.519294
0.9023	0.426628
0.401754	0.535581
0.826878	0.566631
0.825422	0.762836
0.624123	0.73024
0.760356	0.403519
0.799381	0.348636
0.963625	0.470668
0.988029	0.621593
0.917513	0.320097
0.834246	0.567696
0.933333	0.294999
0.688553	0.737688
0.785305	0.333808
0.859096	0.516144
0.982062	0.74861
0.934992	0.468294
0.940181	0.443149
0.696785	0.561593
0.754485	0.671191
0.884001	0.569815
0.794277	0.598206
0.887449	0.492878
0.925829	0.549168
0.888544	0.675009
0.869303	0.650707
0.81592	0.65856
0.94158	0.604189
0.927829	0.482989
0.770539	0.458848
0.926404	0.568658
0.896495	0.325493
0.897659	0.621871
0.965254	0.331204
0.833936	0.682865
0.699888	0.516239
0.973326	0.52059
0.802624	0.597825
0.943416	0.76187
0.4864	0.464832
0.900182	0.621635
0.83996	0.625042
0.816243	0.662752
0.939624	0.493376
0.71628	0.51342
0.898905	0.634999
0.982795	0.728303
0.894357	0.647176
0.710328	0.466364
0.884303	0.421895
0.876796	0.344063
0.947271	0.681141
0.814015	0.499456
0.92637	0.629575
0.808577	0.673911
0.795621	0.611984
0.95538	0.590275
0.945344	0.739809
0.943683	0.654298
0.640462	0.583724
0.858234	0.518427
0.893732	0.595144
0.840752	0.461865
0.691819	0.598655
0.904683	0.712063
0.906594	0.648358
0.925737	0.68253
0.993442	0.554696
0.878718	0.677341
0.790568	0.427535
0.82943	0.47794
0.992861	0.502825
0.63428	0.34966
0.980294	0.516206
0.942637	0.505345
0.583884	0.443324
0.655223	0.564046
0.958566	0.707906
0.954615	0.706944
0.867749	0.696643
0.966439	0.777563
0.974157	0.409463
0.670386	0.53708
0.781392	0.476238
0.572626	0.317904
0.694628	0.602069
0.938881	0.596994
0.976593	0.769282
0.942697	0.677134
0.628611	0.692268
0.703919	0.638925
0.748158	0.704121
0.980964	0.661426
0.950513	0.754073
0.869104	0.417373
0.515669	0.452654
0.996967	0.660318
0.940107	0.652136
0.918951	0.438352
0.574519	0.595832
0.722035	0.564626
0.995418	0.617921
0.882784	0.673626
0.941462	0.656644
0.989627	0.402817
0.335898	0.699651
0.810096	0.383192
0.951611	0.754771
0.72324	0.448139
0.96095	0.602715
0.835585	0.482165
0.98795	0.49103
0.710063	0.595894
0.754332	0.644735
0.881323	0.693168
0.606318	0.743862
0.881722	0.738425
0.3909	0.547009
0.897323	0.600992
0.982974	0.459643
0.653087	0.596672
0.738153	0.665002
0.592647	0.749143
0.782891	0.662199
0.76653	0.499519
0.804899	0.323274
0.614532	0.512439
0.771949	0.390936
0.844625	0.653545
0.854768	0.480905
0.839721	0.42897
0.977509	0.536051
0.555957	0.600149
0.925507	0.57655
0.847417	0.651559
0.972595	0.369388
0.967914	0.303885
0.963379	0.524755
0.897285	0.610069
0.89713	0.60744
0.94709	0.647077
0.911073	0.641813
0.968441	0.639236
0.903627	0.652983
0.976338	0.453037
0.920923	0.448825
0.833122	0.645438
0.668838	0.684725
0.735849	0.428294
0.93026	0.455259
0.904669	0.682577
0.659284	0.564662
0.818443	0.408385
0.920461	0.441542
0.766455	0.354104
0.911356	0.394154
0.855298	0.653257
0.450744	0.396641
0.979601	0.470294
0.978813	0.521296
0.632791	0.380515
0.816025	0.623226
0.896445	0.56985
0.901585	0.611758
0.993401	0.640512
0.686188	0.729438
0.991883	0.384361
0.588421	0.602268
0.953106	0.627053
0.985366	0.47686
0.9961	0.469944
0.76096	0.65683
0.956864	0.537276
0.950736	0.560568
0.812338	0.638992
0.871192	0.709134
0.824712	0.508612
0.959958	0.71971
0.979043	0.532481
0.730313	0.553052
0.960276	0.515014
0.502574	0.34767
0.762756	0.538929
0.926169	0.669278
0.772788	0.553827
0.883103	0.405672
0.736463	0.526841
0.757521	0.501203
0.789102	0.765672
0.984241	0.70569
0.86346	0.477733
0.94988	0.402003
0.893527	0.480807
0.769441	0.333146
0.991138	0.472092
0.929211	0.632406
0.582168	0.711657
0.996155	0.671353
0.975906	0.733121
0.955722	0.483842
0.92958	0.464175
0.983733	0.521099
0.704846	0.634646
0.747275	0.632377
0.609585	0.681992
0.93971	0.589229
0.986712	0.592181
0.806463	0.526941
0.915634	0.609526
0.714352	0.458098
0.948135	0.607597
0.83149	0.480247
0.567918	0.631423
0.986799	0.542512
0.963421	0.375143
0.902545	0.275895
0.592093	0.461579
0.542104	0.702592
0.55787	0.678195
0.851955	0.713423
0.604201	0.434201
0.589022	0.533242
0.885821	0.668499
0.989605	0.70184
0.92734	0.555759
0.615675	0.665256
0.887265	0.623779
0.969989	0.39681
0.739534	0.589078
0.968597	0.598849
0.664742	0.632684
0.956629	0.663909
0.77589	0.335373
0.9384	0.57841
0.50106	0.423255
0.661328	0.575355
0.547452	0.510491
0.648589	0.498554
0.845701	0.414287
0.756918	0.740593
0.995558	0.604151
0.891445	0.332106
0.824412	0.54223
0.805158	0.474019
0.793009	0.551588
0.536378	0.270963
0.733729	0.633912
0.925946	0.663152
0.788427	0.403328
0.99574	0.502859
0.972582	0.478902
0.614555	0.593705
0.555294	0.505715
0.687841	0.513044
0.851606	0.463672
0.701284	0.531903
0.868219	0.39344
0.876811	0.581792
0.924419	0.572432
0.690441	0.493819
0.98063	0.597504
0.75758	0.511373
0.949987	0.681879
0.935752	0.526858
0.738945	0.625837
0.794447	0.761338
0.958073	0.659934
0.995117	0.571503
0.828085	0.581058
0.62169	0.445509
0.864397	0.431202
0.977609	0.590313
0.472968	0.726488
0.484542	0.586229
0.661722	0.302879
0.701304	0.572649
0.849413	0.239808
0.994709	0.457861
0.929685	0.473319
0.956812	0.544371
0.970805	0.554158
0.981263	0.575341
0.591795	0.58786
0.578522	0.627652
0.752182	0.764627
0.975172	0.516488
0.900525	0.276873
0.514473	0.729578
0.913454	0.578577
0.964186	0.498566
0.919346	0.537685
0.970083	0.437274
0.977988	0.421688
0.667238	0.566615
0.71753	0.649632
0.929033	0.488146
0.815953	0.64902
0.971899	0.600198
0.972195	0.47562
0.919514	0.578505
0.547685	0.55508
0.959982	0.735271
0.699065	0.613128
0.704377	0.509656
0.764721	0.473142
0.695238	0.643952
0.806565	0.634788
0.890863	0.425411
0.850785	0.560082
0.935898	0.504773
0.926709	0.680223
0.766827	0.390407
0.949821	0.502631
0.908535	0.480046
0.828506	0.643692
0.862514	0.483292
0.986533	0.773966
0.626983	0.691783
0.878019	0.646348
0.886839	0.726312
0.765122	0.413263
0.843983	0.436135
0.807275	0.270125
0.823022	0.393081
0.934023	0.629739
0.581036	0.577983
0.972578	0.41752
0.816906	0.656624
0.729606	0.384398
0.931239	0.382805
0.778698	0.458292
0.708696	0.577091
0.369352	0.542537
0.763211	0.449681
0.976439	0.555789
0.9786	0.753816
0.825186	0.57695
0.908834	0.762281
0.527773	0.659555
0.221327	0.646306
0.483181	0.664797
0.941897	0.465982
0.791318	0.639031
0.970275	0.509309
0.886578	0.292285
0.990927	0.604199
0.859058	0.43998
0.922341	0.656006
0.769072	0.392581
0.596387	0.606469
0.493864	0.630933
0.743233	0.700734
0.799847	0.335047
0.902043	0.328028
0.650452	0.686554
0.880872	0.257449
0.630295	0.641548
0.989328	0.558448
0.804446	0.635437
0.938291	0.600852
0.990894	0.700761
0.53027	0.700696
0.736702	0.733871
0.925097	0.733056
0.578938	0.431771
0.830572	0.516022
0.779458	0.443408
0.814615	0.486019
0.962284	0.580776
0.888181	0.649798
0.844054	0.550654
0.852803	0.751839
0.871923	0.558441
0.441193	0.727243
0.694611	0.692669
0.630089	0.470539
0.874225	0.476425
0.809521	0.503754
0.944507	0.623093
0.948901	0.759372
0.884207	0.519141
0.819713	0.563536
0.862321	0.691335
0.886005	0.564222
0.722853	0.497443
0.830819	0.569476
0.978345	0.542072
0.870028	0.535618
0.876128	0.730886
0.720971	0.471909
0.586479	0.675514
0.639798	0.683121
0.816044	0.669357
0.858091	0.542194
0.853863	0.394613
0.950899	0.352424
0.935383	0.554878
0.957248	0.471876
0.959159	0.585106
0.901457	0.575833
0.959545	0.697187
0.953678	0.667256
0.695566	0.692084
0.866297	0.649706
0.938829	0.443598
0.864933	0.586792
0.961826	0.481243
0.685625	0.63298
0.872863	0.41903
0.896875	0.268761
0.851201	0.423564
0.713105	0.465417
0.819617	0.725646
0.895692	0.679516
0.982114	0.559926
0.804268	0.604782
0.854909	0.422429
0.87298	0.351705
0.863241	0.389723
0.936053	0.61487
0.696535	0.433469
0.90507	0.559044
0.944489	0.356769
0.961143	0.664954
0.966527	0.703452
0.894396	0.395315
0.966884	0.668491
0.709919	0.421609
0.796156	0.384187
0.974884	0.535452
0.56268	0.55658
0.50277	0.721134
0.783108	0.374213
0.809262	0.526914
0.718721	0.594044
0.69245	0.463946
0.935061	0.756223
0.818617	0.285232
0.513528	0.639161
0.757282	0.622745
0.991188	0.737256
0.901444	0.559805
0.881479	0.569974
0.654664	0.682893
0.907359	0.728978
0.765473	0.483784
0.75304	0.641728
0.771045	0.328315
0.868089	0.526366
0.949011	0.598657
0.858934	0.373765
0.916858	0.740509
0.997356	0.640975
0.391727	0.531213
0.700282	0.621509
0.50493	0.694848
0.959252	0.686446
0.859754	0.722035
0.900455	0.718214
0.714899	0.671722
0.548646	0.7004
0.911129	0.627461
0.562212	0.407206
0.907397	0.416688
0.857196	0.490327
0.895504	0.434212
0.971234	0.460337
0.884636	0.336359
0.795125	0.615782
0.831051	0.606127
0.444711	0.627561
0.725973	0.613488
0.670141	0.736169
0.495551	0.574063
0.9877	0.62535
0.956664	0.467746
0.68599	0.588796
0.793507	0.619019
0.778319	0.588705
0.915041	0.554252
0.978113	0.567701
0.686664	0.4495
0.889743	0.445706
0.969697	0.597921
0.561446	0.671448
0.78399	0.669653
0.974352	0.704384
0.502807	0.46973
0.95385	0.684273
0.931289	0.658494
0.675896	0.697246
0.994144	0.442873
0.666437	0.695858
0.81201	0.494471
0.332453	0.732518
0.969694	0.691302
0.99158	0.605617
0.920655	0.357416
0.980541	0.483922
0.877489	0.485296
0.974443	0.582813
0.624212	0.474402
0.913494	0.348121
0.759668	0.604988
0.781532	0.704977
0.972695	0.605207
0.961063	0.743783
0.910252	0.596858
0.490526	0.639373
0.986927	0.520214
0.913152	0.547925
0.94217	0.731887
0.90178	0.554077
0.902523	0.305222
0.78755	0.521358
0.489045	0.653262
0.522854	0.712078
0.904435	0.429862
0.916589	0.563355
0.757974	0.625651
0.599947	0.705936
0.932975	0.332846
0.612471	0.543347
0.77365	0.639906
0.981308	0.511855
0.610893	0.448423
0.756894	0.727803
0.71259	0.334788
0.730232	0.719614
0.713497	0.624596
0.968668	0.643842
0.893233	0.654754
0.944077	0.314596
0.858324	0.524771
0.755938	0.380523
0.682193	0.625598
0.975776	0.651163
0.924919	0.678274
0.82718	0.699402
0.713849	0.707942
0.962813	0.603259
0.970384	0.582869
0.853929	0.459362
0.814848	0.687414
0.860861	0.490399
0.750661	0.505479
0.698022	0.435305
0.964683	0.593644
0.465117	0.626221
0.609443	0.685547
0.605269	0.474904
0.27781	0.695431
0.661887	0.640158
0.888113	0.579528
0.781036	0.430104
0.66018	0.43688
0.660682	0.67638
0.969161	0.336722
0.843796	0.65047
0.986549	0.595122
0.968011	0.306519
0.681999	0.718407
0.950541	0.533237
0.896129	0.68013
0.889468	0.64379
0.54402	0.435717
0.978949	0.491
0.846315	0.729831
0.727862	0.515544
0.846131	0.285266
0.985698	0.373336
0.709802	0.775721
0.60517	0.790564
0.299366	0.706626
0.936628	0.687315
0.885481	0.372855
0.830902	0.541854
0.904632	0.384616
0.902298	0.668025
0.693708	0.616439
0.635538	0.606528
0.938898	0.545032
0.521515	0.63235
0.525835	0.651278
0.831098	0.778152
0.774693	0.661175
0.769317	0.693289
0.997846	0.56967
0.970629	0.487611
0.593901	0.712192
0.653634	0.722621
0.985881	0.554743
0.937082	0.610371
0.922562	0.260179
0.683856	0.677701
0.931052	0.535038
0.927159	0.597244
0.964567	0.551071
0.861744	0.586556
0.986295	0.633731
0.989641	0.516698
0.930629	0.346094
0.86497	0.43757
0.852159	0.532918
0.939031	0.297671
0.929162	0.601834
0.932431	0.611607
0.501289	0.592673
0.66447	0.645023
0.976695	0.568005
0.847258	0.70449
0.965968	0.508308
0.968932	0.659304
0.862853	0.458588
0.834904	0.459618
0.850726	0.438915
0.805556	0.711008
0.908713	0.670944
0.976803	0.429902
0.780732	0.461573
0.615456	0.552381
0.373318	0.656413
0.92625	0.635446
0.963272	0.631715
0.914217	0.402338
0.731604	0.564053
0.677062	0.664606
0.82308	0.469559
0.963802	0.556837
0.925485	0.574805
0.883004	0.786802
0.675298	0.466865
0.912121	0.606659
0.973089	0.722733
0.556789	0.700349
0.879399	0.470923
0.896501	0.560264
0.868853	0.588622
0.935487	0.52592
0.883009	0.61264
0.915916	0.616316
0.875722	0.557517
0.780562	0.564031
0.992687	0.604292
0.523119	0.6149
0.96542	0.548608
0.60017	0.511612
0.953736	0.580592
0.334611	0.716445
0.97415	0.644644
0.604147	0.676517
0.790661	0.514631
0.854704	0.523909
0.461703	0.757308
0.888899	0.672888
0.551045	0.529554
0.98241	0.563712
0.820334	0.325101
0.968521	0.610947
0.68921	0.493604
0.558038	0.672703
0.918986	0.603606
0.808728	0.554229
0.75126	0.617776
0.780746	0.503902
0.971877	0.610357
0.911916	0.66279
0.550489	0.558489
0.709486	0.599417
0.737031	0.646539
0.945225	0.697072
0.983578	0.492141
0.416255	0.634699
0.802942	0.50562
0.90281	0.65446
0.992463	0.749936
0.903236	0.607833
0.813458	0.646042
0.913362	0.436711
0.955126	0.613912
0.809622	0.542011
0.50945	0.677677
0.719753	0.522972
0.359875	0.67448
0.882569	0.439913
0.996125	0.532619
0.7287	0.404149
0.721291	0.702893
0.659719	0.56817
0.992374	0.588307
0.730773	0.718148
0.834364	0.474026
0.89614	0.616671
0.892155	0.776649
0.931526	0.561855
0.97867	0.559137
0.776278	0.572171
0.979358	0.527175
0.94492	0.699958
0.673066	0.656246
0.963628	0.588405
0.720991	0.483343
0.665083	0.458706
0.953849	0.56859
0.922887	0.539215
0.984799	0.544127
0.813062	0.624034
0.708	0.551921
0.157186	0.708968
0.990354	0.503024
0.827409	0.711847
0.957672	0.75286
0.981448	0.536313
0.970417	0.790532
0.748064	0.547798
0.815409	0.506374
0.815434	0.659547
0.927681	0.469818
0.985008	0.496297
0.643986	0.704682
0.906659	0.597767
0.884196	0.470662
0.801009	0.696671
0.996337	0.617156
0.908809	0.622105
0.842606	0.717994
0.957191	0.50618
0.62351	0.460157
0.879816	0.49291
0.277638	0.672416
0.956731	0.694331
0.698681	0.462762
0.97464	0.592382
0.928316	0.548714
0.339791	0.624683
0.979846	0.697224
0.958078	0.460066
0.842626	0.507234
0.908292	0.599271
0.996392	0.609563
0.665547	0.703131
0.864346	0.589369
0.997953	0.72501
0.971171	0.295967
0.554767	0.668572
0.269695	0.720722
0.875199	0.538308
0.959232	0.62249
0.972051	0.652374
0.700028	0.556973
0.239429	0.730115
0.941915	0.751641
0.79015	0.659931
0.991758	0.736372
0.949624	0.582382
0.937359	0.490241
0.979818	0.759032
0.531071	0.527397
0.986461	0.667533
0.646346	0.489391
0.882386	0.625671
0.991223	0.604471
0.920355	0.592605
0.88172	0.576359
0.746657	0.446887
0.602576	0.545961
0.393675	0.675221
0.991875	0.756443
0.78306	0.585764
0.7976	0.30596
0.494503	0.701244
0.775942	0.571509
0.889637	0.549535
0.873637	0.532027
0.963182	0.758604
0.948443	0.773465
0.817138	0.575636
0.9537	0.405371
0.990875	0.781108
0.636261	0.518166
0.553862	0.6432
0.984831	0.545315
0.838355	0.534509
0.879844	0.310852
0.87637	0.629582
0.957673	0.606232
0.972082	0.595423
0.787651	0.534062
0.640096	0.758759
0.979344	0.740277
0.997992	0.630278
0.733655	0.472579
0.97659	0.693834
0.97613	0.497717
0.842787	0.606412
0.821326	0.270305
0.760218	0.472664
0.633409	0.493029
0.481563	0.680477
0.856254	0.633345
0.927497	0.623918
0.900786	0.325072
0.961862	0.694927
0.554069	0.690564
0.975568	0.67987
0.484097	0.376105
0.692303	0.546871
0.949579	0.725341
0.729511	0.549129
0.940557	0.544394
0.73644	0.650058
0.913962	0.536631
0.608638	0.71565
0.727973	0.53956
0.808087	0.698711
0.130206	0.576868
0.262044	0.729445
0.841533	0.461273
0.35093	0.62754
0.272334	0.623125
0.599982	0.635366
0.626564	0.67429
0.943567	0.627463
0.817921	0.381221
0.766355	0.650163
0.689247	0.386489
0.763986	0.489973
0.676998	0.519943
0.721372	0.557016
0.966503	0.59964
0.921809	0.604736
0.938308	0.342016
0.915545	0.795189
0.969201	0.551653
0.857652	0.464797
0.80692	0.553563
0.707063	0.56775
0.853733	0.593424
0.781577	0.477439
0.951592	0.565398
0.953926	0.405843
0.945699	0.579182
0.97694	0.478287
0.555109	0.710292
0.935559	0.688943
0.960997	0.727369
0.963793	0.748953
0.875299	0.630559
0.643219	0.625718
0.913001	0.34227
0.291441	0.608733
0.644413	0.432209
0.680698	0.587953
0.823497	0.605135
0.892265	0.582993
0.948183	0.697142
0.947781	0.51305
0.557504	0.747862
0.564175	0.552542
0.935455	0.658545
0.87799	0.47479
0.92668	0.676319
0.908847	0.670307
0.956078	0.46603
0.609675	0.59875
0.909456	0.577843
0.804719	0.365165
0.586746	0.665416
0.834536	0.783887
0.698474	0.563633
0.957498	0.738428
0.758934	0.591829
0.954281	0.266302
0.819012	0.615795
0.915068	0.672267
0.531885	0.694398
0.928163	0.491645
0.996891	0.651802
0.950584	0.758613
0.701381	0.6005
0.985034	0.60002
0.876297	0.730449
0.93709	0.25946
0.824656	0.54984
0.772364	0.280858
0.825102	0.643731
0.504808	0.604449
0.816155	0.596818
0.654252	0.591448
0.776428	0.529816
0.973317	0.73216
0.571194	0.54895
0.950391	0.736199
0.772794	0.511308
0.348004	0.609683
0.98403	0.715668
0.765124	0.543691
0.886715	0.616029
0.673715	0.524928
0.879787	0.488262
0.845224	0.691136
0.780447	0.654978
0.75012	0.703725
0.911837	0.457259
0.77307	0.269226
0.981448	0.701376
0.823062	0.785534
0.409941	0.523471
0.943994	0.466361
0.467766	0.700653
0.715268	0.558248
0.631973	0.573861
0.434064	0.580405
0.582915	0.404453
0.980914	0.737869
0.751581	0.594841
0.89329	0.620208
0.88051	0.667552
0.631722	0.553129
0.452049	0.641579
0.826366	0.472481
0.719204	0.662979
0.790387	0.719374
0.926005	0.715276
0.696716	0.779083
0.795679	0.493483
0.396835	0.65721
0.824485	0.584805
0.940387	0.640424
0.403336	0.742034
0.954456	0.670402
0.913213	0.685679
0.463494	0.614811
0.833591	0.714647
0.857809	0.322695
0.676672	0.598276
0.879163	0.682041
0.772316	0.614189
0.992236	0.614209
0.475765	0.735591
0.986799	0.561961
0.797578	0.479572
0.887456	0.547173
0.350881	0.616022
0.415401	0.732451
0.864888	0.539063
0.935168	0.584045
0.866799	0.686938
0.779601	0.441209
0.95858	0.360338
0.932653	0.632384
0.537214	0.779896
0.748389	0.362518
0.953358	0.689242
0.934403	0.664636
0.962542	0.287962
0.959168	0.369823
0.825953	0.506748
0.745503	0.728847
0.929442	0.619442
0.958287	0.799985
0.652317	0.420905
0.683714	0.457689
0.65072	0.586746
0.780299	0.414646
0.431674	0.435476
0.905419	0.618907
0.543512	0.618427
0.808991	0.407376
0.649664	0.680987
0.796785	0.712236
0.934162	0.678344
0.723186	0.407948
0.93668	0.687807
0.965865	0.637729
0.97619	0.547086
0.88538	0.723791
0.79999	0.501574
0.462382	0.416348
0.936399	0.474072
0.855627	0.665567
0.812566	0.655557
0.882433	0.445783
0.986415	0.666754
0.673424	0.577885
0.984281	0.62604
0.635202	0.579406
0.913392	0.404756
0.629514	0.685293
0.756011	0.45079
0.865019	0.625825
0.617199	0.652507
0.815349	0.659655
0.602379	0.54424
0.908538	0.644047
0.521301	0.712424
0.958585	0.547176
0.892037	0.508379
0.786334	0.612217
0.72825	0.680898
0.940738	0.299564
0.938238	0.514065
0.744395	0.322351
0.905116	0.600253
0.741151	0.541022
0.70782	0.446017
0.958716	0.443143
0.970395	0.63746
0.96414	0.624402
0.992379	0.485732
0.667297	0.655097
0.938024	0.454065
0.954756	0.561338
0.945892	0.575407
0.558925	0.652696
0.25518	0.666002
0.727809	0.566482
0.974823	0.613297
0.624577	0.510276
0.99125	0.629432
0.943353	0.6596
0.99027	0.513553
0.801016	0.287514
0.975948	0.728153
0.944768	0.772622
0.94752	0.787829
0.797895	0.661428
0.526543	0.615761
0.51632	0.656248
0.958503	0.619049
0.688961	0.559629
0.709937	0.735662
0.95451	0.405652
0.925935	0.554238
0.985758	0.627301
0.868299	0.361558
0.801966	0.44238
0.979556	0.691045
0.509741	0.594715
0.799127	0.661894
0.96394	0.491289
0.924482	0.677635
0.591828	0.478506
0.919964	0.758235
0.991746	0.706857
0.720729	0.73431
0.594441	0.627648
0.937437	0.760327
0.485254	0.704409
0.652573	0.614609
0.953398	0.446495
0.638363	0.511659
[truncated: 7,974 more rows]

## Sheet: UNCORR_EVI
cos_i	EVI
0.974686	0.287199
0.690073	0.282034
0.577485	0.264619
0.872016	0.507018
0.967152	0.298047
0.735751	0.347884
0.788054	0.489352
0.768834	0.242062
0.769493	0.30977
0.602135	0.276717
0.826762	0.365767
0.564163	0.250569
0.911711	0.38801
0.83453	0.364243
0.820861	0.484653
0.926045	0.329013
0.515154	0.332525
0.840967	0.283043
0.905478	0.33257
0.601632	0.308894
0.689391	0.300938
0.950218	0.554943
0.685775	0.327205
0.364847	0.278699
0.869968	0.355934
0.934405	0.253849
0.948133	0.278869
0.672122	0.188586
0.966398	0.342345
0.608013	0.449453
0.755833	0.255323
0.909929	0.316632
0.949245	0.457288
0.982439	0.503856
0.871826	0.410787
0.903341	0.325963
0.805531	0.263818
0.704933	0.296836
0.875842	0.38105
0.957496	0.19122
0.838141	0.267782
0.864195	0.151418
0.923607	0.350021
0.95657	0.334097
0.769787	0.276366
0.772089	0.335437
0.954664	0.342981
0.495149	0.236572
0.826746	0.254652
0.921286	0.366622
0.795646	0.309381
0.986745	0.269558
0.427904	0.261851
0.879817	0.321321
0.971834	0.25621
0.820448	0.209378
0.840906	0.299154
0.516665	0.298947
0.542618	0.435367
0.880519	0.339378
0.839411	0.417923
0.499192	0.328415
0.836657	0.248921
0.952784	0.318544
0.992497	0.436991
0.621234	0.314698
0.670205	0.292519
0.645324	0.299355
0.748533	0.227091
0.642634	0.228017
0.945539	0.293709
0.910086	0.496084
0.742127	0.286133
0.790952	0.276129
0.969414	0.413667
0.186462	0.28908
0.439695	0.311871
0.757219	0.214676
0.914303	0.276966
0.86322	0.268265
0.88889	0.210488
0.973054	0.518299
0.953616	0.313093
0.755066	0.302976
0.916016	0.447663
0.556586	0.33652
0.944142	0.237275
0.825692	0.458209
0.994897	0.239104
0.862406	0.249941
0.933848	0.417855
0.9488	0.256549
0.664066	0.34187
0.599952	0.298095
0.845963	0.413668
0.984932	0.215258
0.668731	0.424666
0.915635	0.239611
0.97995	0.382943
0.912124	0.349356
0.954723	0.324153
0.957083	0.45201
0.638279	0.484717
0.982528	0.247857
0.942754	0.48722
0.766532	0.240472
0.734864	0.364006
0.674493	0.4117
0.530107	0.347788
0.824647	0.24532
0.802685	0.309238
0.9339	0.265924
0.47975	0.212121
0.962643	0.279986
0.932453	0.449927
0.651156	0.218356
0.715194	0.322862
0.893471	0.262884
0.621381	0.386714
0.763871	0.334024
0.896681	0.270113
0.954961	0.324561
0.802555	0.222423
0.590607	0.409092
0.87842	0.306818
0.494189	0.305392
0.904731	0.406214
0.465158	0.381455
0.99146	0.48015
0.812145	0.256489
0.986706	0.277069
0.533268	0.260679
0.931171	0.249569
0.969609	0.342055
0.427935	0.273736
0.864808	0.259381
0.693043	0.276571
0.956812	0.305655
0.576076	0.388638
0.613771	0.417748
0.94823	0.38582
0.46955	0.326465
0.950269	0.314248
0.919937	0.268385
0.956633	0.336818
0.984362	0.551387
0.739554	0.223391
0.660558	0.333166
0.81376	0.300201
0.970247	0.26787
0.9454	0.23124
0.869965	0.290435
0.870279	0.465722
0.687852	0.244468
0.760413	0.34889
0.858655	0.431204
0.514703	0.314716
0.464876	0.320056
0.840112	0.39085
0.851051	0.228042
0.733629	0.286926
0.974655	0.287216
0.984451	0.510626
0.946478	0.295959
0.462932	0.360609
0.678186	0.341053
0.911712	0.302284
0.688859	0.24681
0.969748	0.394731
0.62636	0.276374
0.922453	0.248128
0.774486	0.345145
0.892442	0.355663
0.61288	0.300794
0.929548	0.292778
0.95959	0.280993
0.849999	0.432259
0.742606	0.412287
0.262827	0.34444
0.822284	0.297165
0.519589	0.274372
0.923057	0.323144
0.828772	0.374544
0.904628	0.298208
0.228749	0.225928
0.548113	0.313699
0.868146	0.344841
0.921165	0.390383
0.757416	0.298994
0.673152	0.209953
0.964897	0.196458
0.784253	0.334884
0.930895	0.432334
0.487135	0.254832
0.924879	0.299811
0.425545	0.320723
0.602548	0.259139
0.528095	0.210625
0.948383	0.313483
0.984478	0.392404
0.87541	0.306631
0.552392	0.30259
0.721667	0.373306
0.870215	0.26715
0.519781	0.22926
0.552953	0.228042
0.816312	0.249177
0.616	0.27667
0.94405	0.36457
0.98815	0.512271
0.822696	0.222434
0.791311	0.338375
0.881853	0.30641
0.617993	0.24468
0.987721	0.334738
0.46221	0.254176
0.507204	0.288295
0.731996	0.226518
0.665893	0.237377
0.934937	0.259779
0.88819	0.473212
0.836514	0.310892
0.82094	0.187171
0.643987	0.385261
0.872566	0.424566
0.978345	0.22572
0.842189	0.321261
0.979793	0.463468
0.994709	0.379304
0.906611	0.356379
0.748657	0.389192
0.807326	0.409447
0.773424	0.36785
0.768903	0.330826
0.793359	0.232431
0.346642	0.29373
0.78676	0.248955
0.857753	0.368288
0.65419	0.275027
0.628502	0.389216
0.868229	0.289497
0.891165	0.248569
0.545467	0.246797
0.554944	0.234736
0.929587	0.264721
0.939168	0.370669
0.868688	0.240827
0.542794	0.35248
0.508143	0.266257
0.93927	0.365643
0.80415	0.37471
0.959346	0.277943
0.616323	0.227456
0.960058	0.30309
0.981456	0.381605
0.98591	0.56486
0.841509	0.294892
0.891461	0.41651
0.877334	0.296909
0.531762	0.330105
0.331931	0.306369
0.606752	0.208174
0.847806	0.19902
0.903876	0.252239
0.949459	0.471677
0.949292	0.455754
0.809464	0.398644
0.613905	0.289878
0.827388	0.333154
0.972894	0.36379
0.711137	0.382351
0.973761	0.327422
0.943965	0.401233
0.598055	0.268759
0.744207	0.252985
0.685856	0.350744
0.281944	0.268648
0.991652	0.350957
0.976398	0.285616
0.949049	0.245145
0.911537	0.204458
0.9245	0.353438
0.740532	0.474493
0.909717	0.355372
0.92937	0.388752
0.847735	0.25167
0.549236	0.368561
0.826213	0.337781
0.882422	0.358799
0.89329	0.26531
0.483018	0.39505
0.674119	0.190518
0.96518	0.247205
0.965325	0.265785
0.969168	0.272189
0.858403	0.132447
0.625356	0.275024
0.906662	0.376821
0.978522	0.256552
0.797376	0.271036
0.650352	0.324998
0.540121	0.24356
0.956319	0.424499
0.834282	0.453695
0.664357	0.366269
0.672138	0.315433
0.917839	0.30357
0.991806	0.282523
0.775435	0.331767
0.967934	0.229211
0.86916	0.307797
0.961164	0.457285
0.8053	0.371472
0.925193	0.376562
0.950645	0.35071
0.927772	0.36457
0.965907	0.456393
0.641397	0.302692
0.965276	0.281294
0.790519	0.303448
0.679203	0.251677
0.658433	0.426256
0.791152	0.444539
0.422844	0.303232
0.889988	0.400282
0.866983	0.401229
0.936377	0.243202
0.784511	0.288099
0.888603	0.29384
0.408187	0.308763
0.946418	0.297923
0.819131	0.287041
0.608428	0.181109
0.788204	0.33042
0.873323	0.537174
0.934118	0.387932
0.846827	0.273865
0.831156	0.171189
0.993436	0.315645
0.72159	0.318802
0.808202	0.33617
0.915183	0.447393
0.876006	0.391627
0.963057	0.266742
0.971648	0.343374
0.614545	0.249834
0.662388	0.386411
0.56597	0.305965
0.868258	0.224616
0.858579	0.401506
0.816845	0.397313
0.958822	0.368699
0.952423	0.48034
0.880027	0.203208
0.590001	0.224883
0.94146	0.340319
0.698793	0.325747
0.85851	0.525963
0.587728	0.278988
0.752527	0.323914
0.631121	0.222718
0.944863	0.300542
0.370456	0.309313
0.813548	0.411041
0.930884	0.26163
0.985836	0.2598
0.977599	0.321679
0.752402	0.220624
0.861961	0.325751
0.850522	0.232318
0.930994	0.339722
0.923098	0.280207
0.661273	0.28072
0.510888	0.313976
0.815585	0.2795
0.997387	0.287562
0.881146	0.251304
0.957007	0.203858
0.933443	0.234424
0.942568	0.234446
0.293029	0.351758
0.838055	0.248973
0.932822	0.209635
0.601129	0.203217
0.474627	0.285498
0.781323	0.394175
0.849759	0.346019
0.81597	0.322727
0.844506	0.261992
0.850216	0.289345
0.892886	0.250925
0.82521	0.224985
0.81113	0.434181
0.975856	0.238215
0.898464	0.329121
0.952278	0.258257
0.8069	0.379876
0.89922	0.424699
0.784602	0.395177
0.578559	0.166145
0.918297	0.284185
0.878614	0.387941
0.906186	0.454522
0.924347	0.261164
0.562329	0.263109
0.979035	0.198353
0.674745	0.367869
0.729016	0.427845
0.822917	0.33515
0.844747	0.274191
0.927331	0.241661
0.677826	0.332532
0.887	0.17091
0.459043	0.196497
0.725115	0.367572
0.475433	0.279943
0.916779	0.555845
0.514752	0.25418
0.553921	0.414005
0.927588	0.204238
0.931429	0.500201
0.776252	0.248101
0.517952	0.206716
0.782632	0.292129
0.965768	0.386895
0.936133	0.35599
0.976694	0.348459
0.628954	0.276967
0.234838	0.296421
0.429816	0.369455
0.901285	0.395643
0.898814	0.437419
0.990252	0.367449
0.607708	0.309702
0.941853	0.273012
0.868902	0.267794
0.862005	0.249242
0.453681	0.347829
0.559778	0.360073
0.85304	0.248345
0.659754	0.302778
0.989586	0.296762
0.870969	0.201238
0.942854	0.379323
0.804194	0.251632
0.926199	0.254065
0.650405	0.273443
0.878282	0.253864
0.743097	0.217183
0.739369	0.278306
0.928298	0.380246
0.896632	0.217619
0.860859	0.253157
0.936219	0.428701
0.991754	0.270956
0.955927	0.407466
0.821395	0.322584
0.78685	0.334149
0.813565	0.26149
0.989047	0.342932
0.697744	0.287267
0.958633	0.242867
0.568116	0.305973
0.986671	0.328291
0.846195	0.37352
0.943571	0.458476
0.552669	0.28903
0.722762	0.270545
0.832489	0.411591
0.657161	0.362504
0.952005	0.222479
0.888567	0.280203
0.953363	0.225764
0.907232	0.161287
0.96389	0.339936
0.919048	0.218126
0.954216	0.455635
0.327578	0.238321
0.893094	0.475428
0.866424	0.50863
0.95355	0.296017
0.678075	0.403048
0.942762	0.335772
0.70466	0.300459
0.827823	0.223244
0.718802	0.24114
0.907233	0.259679
0.653185	0.243756
0.94825	0.260795
0.952628	0.319339
0.954861	0.46294
0.957292	0.50764
0.834009	0.237253
0.943091	0.431969
0.912255	0.256132
0.695704	0.2203
0.886274	0.264264
0.740678	0.299046
0.669898	0.296872
0.881195	0.295398
0.891466	0.336922
0.490075	0.211386
0.987426	0.333831
0.896933	0.358452
0.997622	0.400577
0.909789	0.278099
0.972434	0.32815
0.903864	0.238742
0.604182	0.250923
0.448122	0.341364
0.910177	0.230222
0.736492	0.212457
0.851818	0.229693
0.871192	0.401515
0.970184	0.325877
0.880218	0.423303
0.870584	0.401968
0.798751	0.319495
0.973747	0.276274
0.467914	0.276191
0.876094	0.194054
0.990084	0.403101
0.896499	0.528809
0.851378	0.26595
0.876364	0.405671
0.83768	0.338153
0.909432	0.212586
0.855407	0.476448
0.902959	0.351999
0.661225	0.213946
0.89131	0.239116
0.896605	0.229049
0.4612	0.401579
0.942559	0.261568
0.884891	0.2354
0.637564	0.323637
0.521812	0.321338
0.969985	0.339218
0.904932	0.247214
0.987982	0.243592
0.716125	0.197582
0.98437	0.229735
0.88603	0.332325
0.984248	0.406102
0.778543	0.3336
0.683301	0.278493
0.66302	0.337437
0.858037	0.307012
0.984926	0.319547
0.878333	0.27456
0.692961	0.267486
0.917188	0.302625
0.93634	0.279585
0.831481	0.280835
0.92503	0.309304
0.985097	0.340803
0.824615	0.372094
0.873013	0.246773
0.872186	0.360103
0.925626	0.379306
0.784582	0.31978
0.681494	0.232108
0.760178	0.219931
0.667251	0.229233
0.819055	0.313545
0.777598	0.214809
0.935724	0.366553
0.216956	0.290597
0.580765	0.362394
0.971308	0.310619
0.870363	0.316811
0.829502	0.234388
0.726426	0.334515
0.979324	0.345967
0.888131	0.344414
0.729808	0.201333
0.439139	0.286286
0.817438	0.180618
0.943786	0.235491
0.592591	0.303432
0.890927	0.355331
0.950255	0.486976
0.461372	0.111139
0.971947	0.241268
0.755174	0.196311
0.864208	0.448473
0.987453	0.51395
0.889291	0.175431
0.893319	0.22673
0.727646	0.227408
0.871375	0.249888
0.600928	0.323709
0.888749	0.253329
0.893538	0.283798
0.945606	0.376645
0.782775	0.358446
0.951315	0.208573
0.990576	0.27321
0.806599	0.295078
0.984242	0.357718
0.751659	0.161385
0.919197	0.187283
0.848158	0.282639
0.750791	0.459317
0.91071	0.222202
0.918157	0.346393
0.831828	0.457422
0.974074	0.266092
0.691993	0.307338
0.789011	0.396064
0.987011	0.385294
0.897356	0.238616
0.764126	0.222476
0.530925	0.29657
0.520966	0.298894
0.597456	0.194974
0.99764	0.35125
0.286914	0.102971
0.669382	0.34223
0.893404	0.234222
0.616081	0.341783
0.826453	0.291185
0.596975	0.249335
0.641265	0.26887
0.917779	0.262582
0.922522	0.472825
0.755137	0.245487
0.914257	0.290141
0.891018	0.250643
0.838261	0.312679
0.686204	0.316499
0.976071	0.279369
0.921159	0.464146
0.76511	0.257442
0.868092	0.217985
0.980915	0.307266
0.839934	0.23113
0.984934	0.284262
0.573308	0.21665
0.83935	0.257392
0.753841	0.303722
0.756099	0.335891
0.697653	0.37091
0.977155	0.396296
0.987623	0.316713
0.957476	0.43015
0.603129	0.225785
0.92457	0.324815
0.928709	0.223257
0.872932	0.462112
0.973385	0.343599
0.982698	0.345554
0.641467	0.235403
0.537397	0.29305
0.170773	0.0995326
0.921059	0.25225
0.887561	0.204246
0.569623	0.374763
0.845915	0.282599
0.939267	0.505848
0.858392	0.233825
0.793322	0.315657
0.985543	0.476702
0.90611	0.305627
0.726003	0.374888
0.371026	0.290107
0.376103	0.312113
0.863805	0.350278
0.482102	0.267692
0.871977	0.268973
0.897075	0.247905
0.869168	0.395329
0.370582	0.322992
0.581272	0.267086
0.954316	0.384624
0.826509	0.212602
0.972622	0.467146
0.985295	0.291638
0.947052	0.214544
0.512453	0.234597
0.654037	0.366414
0.989127	0.291654
0.746389	0.376084
0.827272	0.380196
0.643618	0.20178
0.424319	0.413902
0.801593	0.210886
0.819363	0.272739
0.928557	0.285279
0.78177	0.211165
0.886198	0.228822
0.659502	0.198001
0.522985	0.266184
0.655238	0.305664
0.367952	0.386896
0.902711	0.448442
0.707602	0.342739
0.959782	0.389641
0.86815	0.451817
0.937132	0.257157
0.743537	0.231991
0.826392	0.260572
0.87816	0.24781
0.861712	0.362027
0.735312	0.2802
0.794467	0.435373
0.943849	0.398336
0.704781	0.309342
0.544501	0.234102
0.647858	0.248415
0.726273	0.193964
0.885486	0.248277
0.583241	0.297508
0.881033	0.300981
0.737241	0.469014
0.934405	0.274807
0.857296	0.325863
0.676421	0.355375
0.974597	0.230168
0.585933	0.205053
0.607233	0.467846
0.953347	0.30849
0.986907	0.408463
0.977483	0.321465
0.96373	0.364871
0.575877	0.333456
0.919529	0.334289
0.94121	0.243666
0.825858	0.207923
0.882311	0.296373
0.744312	0.300676
0.967553	0.356739
0.373124	0.205019
0.945893	0.309599
0.740798	0.298939
0.780233	0.313057
0.85745	0.351799
0.764448	0.286055
0.943247	0.301775
0.918757	0.266016
0.969422	0.302685
0.818537	0.404193
0.691402	0.306235
0.958365	0.231608
0.952867	0.28053
0.644578	0.230234
0.858974	0.209502
0.819461	0.257232
0.779348	0.315157
0.980018	0.393313
0.993681	0.32238
0.823954	0.309279
0.867244	0.242439
0.996003	0.241927
0.609538	0.299185
0.986343	0.237274
0.904468	0.253762
0.985083	0.209649
0.936817	0.243304
0.844242	0.365721
0.901427	0.393378
0.933091	0.435518
0.790363	0.142145
0.970166	0.241544
0.994829	0.253614
0.970123	0.39433
0.932872	0.467002
0.919681	0.43645
0.930291	0.345025
0.562102	0.285615
0.986593	0.342991
0.994207	0.352242
0.987927	0.3557
0.795775	0.179251
0.731008	0.233262
0.959078	0.300056
0.87655	0.274468
0.928959	0.427039
0.990587	0.271788
0.768692	0.247222
0.952215	0.306891
0.623767	0.245228
0.785038	0.258351
0.889034	0.394349
0.771785	0.226451
0.975428	0.331863
0.992353	0.34282
0.692366	0.21369
0.831797	0.271712
0.553526	0.26568
0.961737	0.33913
0.456339	0.387703
0.954779	0.470083
0.86292	0.352672
0.760098	0.359191
0.917043	0.312604
0.904221	0.410365
0.997314	0.543697
0.536837	0.35402
0.460182	0.323447
0.468903	0.311222
0.911398	0.252658
0.957773	0.174349
0.771796	0.327337
0.706756	0.336288
0.713297	0.340314
0.704993	0.199374
0.944205	0.34671
0.940961	0.387974
0.62047	0.19991
0.978879	0.295143
0.7889	0.392751
0.836692	0.368505
0.946457	0.445331
0.926756	0.53664
0.9263	0.332649
0.527543	0.327359
0.905555	0.30514
0.515786	0.380579
0.704427	0.277715
0.732156	0.270806
0.877684	0.279786
0.986566	0.315166
0.604215	0.282637
0.221421	0.229223
0.99423	0.286193
0.914518	0.237973
0.9257	0.334249
0.926046	0.519184
0.848653	0.257007
0.992224	0.443674
0.686452	0.196497
0.982326	0.378625
0.664638	0.265273
0.408114	0.211139
0.834364	0.257667
0.889995	0.244635
0.787637	0.31631
0.956823	0.500536
0.848316	0.137561
0.966598	0.300715
0.980942	0.391345
0.985536	0.292476
0.926067	0.273764
0.609238	0.209664
0.871743	0.195028
0.903965	0.383915
0.974303	0.309863
0.785416	0.309773
0.953729	0.467136
0.922454	0.494917
0.480244	0.25523
0.946113	0.262751
0.710297	0.279273
0.723351	0.281326
0.967291	0.254727
0.891574	0.232561
0.881769	0.213752
0.790452	0.248011
0.845948	0.293403
0.993645	0.173245
0.87636	0.342783
0.790894	0.254556
0.454715	0.283773
0.549397	0.345229
0.494796	0.353197
0.977807	0.375004
0.84164	0.275293
0.92668	0.249738
0.831897	0.255087
0.83546	0.316619
0.702091	0.224625
0.948832	0.254467
0.907561	0.384921
0.709297	0.269835
0.673377	0.307305
0.613016	0.196855
0.81399	0.235737
0.711678	0.185584
0.620609	0.278496
0.612527	0.230084
0.912702	0.293622
0.486826	0.279324
0.948719	0.426694
0.654472	0.25868
0.510822	0.272301
0.909877	0.244062
0.932901	0.28304
0.962714	0.438175
0.905349	0.472042
0.815018	0.390214
0.841868	0.230689
0.907325	0.271771
0.950654	0.357307
0.85236	0.397212
0.932463	0.540958
0.793509	0.239021
0.512593	0.304331
0.835821	0.26063
0.839824	0.227486
0.892299	0.324311
0.921013	0.394826
0.95236	0.287845
0.962256	0.260916
0.945607	0.464291
0.894465	0.178098
0.829178	0.358854
0.900667	0.164529
0.786847	0.222189
0.750514	0.251209
0.582474	0.203379
0.812153	0.300239
0.981287	0.282967
0.884136	0.299478
0.848609	0.306366
0.878341	0.264917
0.675698	0.264901
0.922673	0.421192
0.655227	0.208453
0.935904	0.394618
0.382692	0.240833
0.652674	0.422875
0.774645	0.32544
0.779549	0.287241
0.437559	0.243718
0.93489	0.289742
0.968618	0.32645
0.745942	0.32581
0.759491	0.252579
0.549484	0.353141
0.973855	0.305644
0.920031	0.188766
0.600667	0.170637
0.994576	0.276789
0.607882	0.256619
0.90279	0.282844
0.423442	0.249282
0.860967	0.278797
0.818328	0.263493
0.707523	0.410387
0.969501	0.348067
0.974148	0.361454
0.665423	0.274886
0.805818	0.244477
0.94	0.253661
0.921536	0.37633
0.936324	0.305481
0.9023	0.250714
0.401754	0.248732
0.826878	0.264122
0.825422	0.400376
0.624123	0.411951
0.760356	0.223927
0.799381	0.184223
0.963625	0.274002
0.988029	0.299574
0.917513	0.17691
0.834246	0.3588
0.933333	0.180481
0.688553	0.417435
0.785305	0.182813
0.859096	0.321225
0.982062	0.487109
0.934992	0.272358
0.940181	0.247826
0.696785	0.253705
0.754485	0.380381
0.884001	0.342154
0.794277	0.368397
0.887449	0.274473
0.925829	0.295726
0.888544	0.381613
0.869303	0.352354
0.81592	0.355354
0.94158	0.336102
0.927829	0.248993
0.770539	0.242982
0.926404	0.332636
0.896495	0.204059
0.897659	0.358632
0.965254	0.198563
0.833936	0.451185
0.699888	0.267517
0.973326	0.308321
0.802624	0.276602
0.943416	0.514054
0.4864	0.206894
0.900182	0.280134
0.83996	0.304169
0.816243	0.28133
0.939624	0.286256
0.71628	0.275571
0.898905	0.427096
0.982795	0.557516
0.894357	0.424053
0.710328	0.271776
0.884303	0.240449
0.876796	0.20979
0.947271	0.298217
0.814015	0.276354
0.92637	0.315165
0.808577	0.340901
0.795621	0.353142
0.95538	0.356052
0.945344	0.4456
0.943683	0.368658
0.640462	0.294163
0.858234	0.289026
0.893732	0.37575
0.840752	0.279351
0.691819	0.246959
0.904683	0.377924
0.906594	0.346016
0.925737	0.439078
0.993442	0.347295
0.878718	0.357773
0.790568	0.25177
0.82943	0.307873
0.992861	0.309818
0.63428	0.164975
0.980294	0.276955
0.942637	0.28006
0.583884	0.214059
0.655223	0.273398
0.958566	0.364147
0.954615	0.368625
0.867749	0.453827
0.966439	0.541741
0.974157	0.26055
0.670386	0.292146
0.781392	0.257864
0.572626	0.158242
0.694628	0.274975
0.938881	0.29587
0.976593	0.509018
0.942697	0.408158
0.628611	0.39209
0.703919	0.286944
0.748158	0.31313
0.980964	0.415862
0.950513	0.516611
0.869104	0.239282
0.515669	0.238455
0.996967	0.435719
0.940107	0.389873
0.918951	0.266964
0.574519	0.256228
0.722035	0.254895
0.995418	0.30377
0.882784	0.393698
0.941462	0.403008
0.989627	0.237072
0.335898	0.225864
0.810096	0.228677
0.951611	0.507802
0.72324	0.232878
0.96095	0.396828
0.835585	0.253158
0.98795	0.302073
0.710063	0.31302
0.754332	0.303833
0.881323	0.416964
0.606318	0.407228
0.881722	0.437227
0.3909	0.262243
0.897323	0.359055
0.982974	0.278872
0.653087	0.319184
0.738153	0.433813
0.592647	0.407884
0.782891	0.450833
0.76653	0.270848
0.804899	0.18549
0.614532	0.262043
0.771949	0.194118
0.844625	0.381839
0.854768	0.265375
0.839721	0.246526
0.977509	0.279346
0.555957	0.222351
0.925507	0.364798
0.847417	0.403367
0.972595	0.24147
0.967914	0.201232
0.963379	0.278667
0.897285	0.394973
0.89713	0.381277
0.94709	0.325801
0.911073	0.299392
0.968441	0.351974
0.903627	0.314578
0.976338	0.257584
0.920923	0.269051
0.833122	0.439957
0.668838	0.34949
0.735849	0.200022
0.93026	0.260775
0.904669	0.366856
0.659284	0.256702
0.818443	0.226897
0.920461	0.258342
0.766455	0.19766
0.911356	0.212411
0.855298	0.353345
0.450744	0.214409
0.979601	0.2659
0.978813	0.306189
0.632791	0.198551
0.816025	0.315269
0.896445	0.270266
0.901585	0.330768
0.993401	0.303112
0.686188	0.392492
0.991883	0.236747
0.588421	0.306963
0.953106	0.33169
0.985366	0.274706
0.9961	0.284265
0.76096	0.292491
0.956864	0.299037
0.950736	0.284456
0.812338	0.378268
0.871192	0.32982
0.824712	0.257333
0.959958	0.477836
0.979043	0.341315
0.730313	0.306446
0.960276	0.294366
0.502574	0.137836
0.762756	0.282999
0.926169	0.459685
0.772788	0.272727
0.883103	0.252926
0.736463	0.284863
0.757521	0.274314
0.789102	0.471042
0.984241	0.530289
0.86346	0.238264
0.94988	0.247734
0.893527	0.268438
0.769441	0.178325
0.991138	0.244576
0.929211	0.276157
0.582168	0.448024
0.996155	0.419071
0.975906	0.494733
0.955722	0.286874
0.92958	0.271948
0.983733	0.308872
0.704846	0.383974
0.747275	0.360104
0.609585	0.346863
0.93971	0.309646
0.986712	0.336927
0.806463	0.300303
0.915634	0.421418
0.714352	0.238438
0.948135	0.33739
0.83149	0.262013
0.567918	0.265294
0.986799	0.280038
0.963421	0.204464
0.902545	0.148713
0.592093	0.236892
0.542104	0.323119
0.55787	0.312985
0.851955	0.450268
0.604201	0.229117
0.589022	0.220015
0.885821	0.368729
0.989605	0.418634
0.92734	0.348902
0.615675	0.357336
0.887265	0.333406
0.969989	0.243553
0.739534	0.276144
0.968597	0.281768
0.664742	0.362371
0.956629	0.36203
0.77589	0.190085
0.9384	0.348775
0.50106	0.207977
0.661328	0.320605
0.547452	0.262665
0.648589	0.246118
0.845701	0.205351
0.756918	0.365438
0.995558	0.362165
0.891445	0.180781
0.824412	0.27268
0.805158	0.228082
0.793009	0.295538
0.536378	0.160283
0.733729	0.27946
0.925946	0.45925
0.788427	0.219128
0.99574	0.320627
0.972582	0.288707
0.614555	0.306501
0.555294	0.243434
0.687841	0.22635
0.851606	0.226119
0.701284	0.233886
0.868219	0.203781
0.876811	0.269724
0.924419	0.349573
0.690441	0.310444
0.98063	0.324908
0.75758	0.22062
0.949987	0.301378
0.935752	0.262004
0.738945	0.348112
0.794447	0.465687
0.958073	0.425299
0.995117	0.343552
0.828085	0.31179
0.62169	0.211117
0.864397	0.208738
0.977609	0.312299
0.472968	0.327827
0.484542	0.26903
0.661722	0.143866
0.701304	0.30252
0.849413	0.118996
0.994709	0.257255
0.929685	0.28276
0.956812	0.286109
0.970805	0.238554
0.981263	0.346009
0.591795	0.315392
0.578522	0.331542
0.752182	0.500572
0.975172	0.304854
0.900525	0.151235
0.514473	0.359484
0.913454	0.331092
0.964186	0.30225
0.919346	0.295537
0.970083	0.254704
0.977988	0.231445
0.667238	0.257681
0.71753	0.253906
0.929033	0.277759
0.815953	0.414633
0.971899	0.314803
0.972195	0.291968
0.919514	0.345431
0.547685	0.288055
0.959982	0.542351
0.699065	0.3055
0.704377	0.234389
0.764721	0.206781
0.695238	0.355829
0.806565	0.274819
0.890863	0.257253
0.850785	0.280537
0.935898	0.271807
0.926709	0.290062
0.766827	0.180145
0.949821	0.264193
0.908535	0.291121
0.828506	0.402184
0.862514	0.311776
0.986533	0.521058
0.626983	0.322655
0.878019	0.378883
0.886839	0.429583
0.765122	0.196804
0.843983	0.214937
0.807275	0.147857
0.823022	0.209901
0.934023	0.387835
0.581036	0.271238
0.972578	0.256802
0.816906	0.306831
0.729606	0.210316
0.931239	0.230449
0.778698	0.25113
0.708696	0.230653
0.369352	0.199309
0.763211	0.221101
0.976439	0.25168
0.9786	0.516572
0.825186	0.31082
0.908834	0.563387
0.527773	0.29748
0.221327	0.261893
0.483181	0.333573
0.941897	0.26405
0.791318	0.369073
0.970275	0.305237
0.886578	0.154857
0.990927	0.332188
0.859058	0.242076
0.922341	0.360624
0.769072	0.191805
0.596387	0.308458
0.493864	0.303525
0.743233	0.362151
0.799847	0.183509
0.902043	0.176383
0.650452	0.424714
0.880872	0.134361
0.630295	0.274894
0.989328	0.292938
0.804446	0.283474
0.938291	0.310915
0.990894	0.515877
0.53027	0.368406
0.736702	0.395435
0.925097	0.420409
0.578938	0.230048
0.830572	0.301987
0.779458	0.23604
0.814615	0.245375
0.962284	0.301763
0.888181	0.327231
0.844054	0.32338
0.852803	0.507888
0.871923	0.34874
0.441193	0.384102
0.694611	0.408199
0.630089	0.254182
0.874225	0.314788
0.809521	0.23815
0.944507	0.407359
0.948901	0.473719
0.884207	0.304826
0.819713	0.338886
0.862321	0.313418
0.886005	0.309575
0.722853	0.231965
0.830819	0.252903
0.978345	0.249911
0.870028	0.33084
0.876128	0.478745
0.720971	0.283425
0.586479	0.285093
0.639798	0.347348
0.816044	0.358696
0.858091	0.296745
0.853863	0.221687
0.950899	0.188174
0.935383	0.238949
0.957248	0.274413
0.959159	0.370047
0.901457	0.337721
0.959545	0.458021
0.953678	0.464653
0.695566	0.414156
0.866297	0.35551
0.938829	0.258747
0.864933	0.339874
0.961826	0.27953
0.685625	0.285648
0.872863	0.239355
0.896875	0.160793
0.851201	0.247109
0.713105	0.239324
0.819617	0.393452
0.895692	0.352822
0.982114	0.312812
0.804268	0.347951
0.854909	0.226649
0.87298	0.181046
0.863241	0.187215
0.936053	0.3756
0.696535	0.215682
0.90507	0.310025
0.944489	0.211718
0.961143	0.291072
0.966527	0.341555
0.894396	0.234373
0.966884	0.450775
0.709919	0.224809
0.796156	0.194692
0.974884	0.303854
0.56268	0.283485
0.50277	0.311255
0.783108	0.192512
0.809262	0.291374
0.718721	0.284935
0.69245	0.242516
0.935061	0.495586
0.818617	0.169511
0.513528	0.308466
0.757282	0.32443
0.991188	0.496
0.901444	0.334361
0.881479	0.276332
0.654664	0.403497
0.907359	0.517652
0.765473	0.271799
0.75304	0.319079
0.771045	0.206914
0.868089	0.265841
0.949011	0.261863
0.858934	0.218193
0.916858	0.46463
0.997356	0.397208
0.391727	0.209311
0.700282	0.358782
0.50493	0.345039
0.959252	0.470186
0.859754	0.331588
0.900455	0.337766
0.714899	0.359439
0.548646	0.370175
0.911129	0.36332
0.562212	0.207092
0.907397	0.219182
0.857196	0.266019
0.895504	0.236074
0.971234	0.251594
0.884636	0.184708
0.795125	0.224563
0.831051	0.380321
0.444711	0.31095
0.725973	0.34511
0.670141	0.462306
0.495551	0.256424
0.9877	0.228948
0.956664	0.26587
0.68599	0.253949
0.793507	0.285832
0.778319	0.322957
0.915041	0.296666
0.978113	0.332391
0.686664	0.248773
0.889743	0.241266
0.969697	0.336594
0.561446	0.374622
0.78399	0.337562
0.974352	0.363329
0.502807	0.229106
0.95385	0.327576
0.931289	0.306368
0.675896	0.281122
0.994144	0.252742
0.666437	0.380148
0.81201	0.279168
0.332453	0.353582
0.969694	0.32109
0.99158	0.361786
0.920655	0.214705
0.980541	0.258409
0.877489	0.213208
0.974443	0.346843
0.624212	0.250733
0.913494	0.190034
0.759668	0.373845
0.781532	0.428887
0.972695	0.390912
0.961063	0.502989
0.910252	0.36433
0.490526	0.23817
0.986927	0.30786
0.913152	0.221018
0.94217	0.448646
0.90178	0.331291
0.902523	0.165766
0.78755	0.278676
0.489045	0.292828
0.522854	0.355792
0.904435	0.225646
0.916589	0.316045
0.757974	0.282138
0.599947	0.404501
0.932975	0.191397
0.612471	0.29677
0.77365	0.306007
0.981308	0.297372
0.610893	0.244015
0.756894	0.438173
0.71259	0.152948
0.730232	0.385886
0.713497	0.332352
0.968668	0.365139
0.893233	0.282558
0.944077	0.177906
0.858324	0.244352
0.755938	0.187997
0.682193	0.299882
0.975776	0.384122
0.924919	0.331198
0.82718	0.445238
0.713849	0.41599
0.962813	0.336073
0.970384	0.347969
0.853929	0.282044
0.814848	0.412224
0.860861	0.280575
0.750661	0.186602
0.698022	0.193126
0.964683	0.299056
0.465117	0.301827
0.609443	0.309835
0.605269	0.23215
0.27781	0.275656
0.661887	0.182301
0.888113	0.340258
0.781036	0.2482
0.66018	0.189209
0.660682	0.343028
0.969161	0.158837
0.843796	0.353794
0.986549	0.333734
0.968011	0.189011
0.681999	0.457594
0.950541	0.31926
0.896129	0.445529
0.889468	0.384881
0.54402	0.214581
0.978949	0.287978
0.846315	0.389788
0.727862	0.280156
0.846131	0.137316
0.985698	0.223564
0.709802	0.476042
0.60517	0.475032
0.299366	0.292496
0.936628	0.341373
0.885481	0.207488
0.830902	0.212742
0.904632	0.202481
0.902298	0.376994
0.693708	0.320983
0.635538	0.315152
0.938898	0.328503
0.521515	0.342355
0.525835	0.335234
0.831098	0.483731
0.774693	0.373917
0.769317	0.42645
0.997846	0.318984
0.970629	0.304517
0.593901	0.349777
0.653634	0.364542
0.985881	0.341149
0.937082	0.348408
0.922562	0.123107
0.683856	0.363779
0.931052	0.347129
0.927159	0.353047
0.964567	0.313545
0.861744	0.329957
0.986295	0.36772
0.989641	0.308428
0.930629	0.212217
0.86497	0.211904
0.852159	0.255261
0.939031	0.152642
0.929162	0.335738
0.932431	0.375257
0.501289	0.275207
0.66447	0.345025
0.976695	0.328468
0.847258	0.383466
0.965968	0.247394
0.968932	0.33861
0.862853	0.259815
0.834904	0.258212
0.850726	0.249475
0.805556	0.316982
0.908713	0.384402
0.976803	0.26132
0.780732	0.225647
0.615456	0.306048
0.373318	0.340505
0.92625	0.33955
0.963272	0.364302
0.914217	0.221159
0.731604	0.285118
0.677062	0.326
0.82308	0.264809
0.963802	0.337223
0.925485	0.293004
0.883004	0.517169
0.675298	0.255854
0.912121	0.361385
0.973089	0.559174
0.556789	0.388529
0.879399	0.252675
0.896501	0.328394
0.868853	0.311212
0.935487	0.313994
0.883009	0.402487
0.915916	0.374618
0.875722	0.267332
0.780562	0.261762
0.992687	0.379581
0.523119	0.303896
0.96542	0.317044
0.60017	0.278643
0.953736	0.372282
0.334611	0.343237
0.97415	0.377022
0.604147	0.354087
0.790661	0.271676
0.854704	0.289236
0.461703	0.392836
0.888899	0.378252
0.551045	0.284176
0.98241	0.358872
0.820334	0.172339
0.968521	0.365903
0.68921	0.226167
0.558038	0.296458
0.918986	0.380402
0.808728	0.305191
0.75126	0.291729
0.780746	0.25949
0.971877	0.346822
0.911916	0.393533
0.550489	0.265319
0.709486	0.278077
0.737031	0.315051
0.945225	0.42473
0.983578	0.27436
0.416255	0.304388
0.802942	0.272158
0.90281	0.352514
0.992463	0.531857
0.903236	0.353217
0.813458	0.280561
0.913362	0.212458
0.955126	0.429903
0.809622	0.354524
0.50945	0.359318
0.719753	0.282766
0.359875	0.340688
0.882569	0.260802
0.996125	0.319609
0.7287	0.216015
0.721291	0.330833
0.659719	0.198243
0.992374	0.33505
0.730773	0.457757
0.834364	0.28323
0.89614	0.382305
0.892155	0.499965
0.931526	0.342246
0.97867	0.369794
0.776278	0.323177
0.979358	0.319936
0.94492	0.441935
0.673066	0.313137
0.963628	0.320166
0.720991	0.262849
0.665083	0.249412
0.953849	0.33761
0.922887	0.304598
0.984799	0.3647
0.813062	0.377932
0.708	0.301106
0.157186	0.342843
0.990354	0.293253
0.827409	0.359898
0.957672	0.442988
0.981448	0.317628
0.970417	0.66857
0.748064	0.274886
0.815409	0.298298
0.815434	0.353251
0.927681	0.297215
0.985008	0.259301
0.643986	0.436058
0.906659	0.367268
0.884196	0.271177
0.801009	0.449781
0.996337	0.360795
0.908809	0.388867
0.842606	0.337554
0.957191	0.302852
0.62351	0.22789
0.879816	0.286532
0.277638	0.289836
0.956731	0.453685
0.698681	0.243354
0.97464	0.372702
0.928316	0.282711
0.339791	0.301296
0.979846	0.425983
0.958078	0.258953
0.842626	0.199203
0.908292	0.358795
0.996392	0.385072
0.665547	0.300383
0.864346	0.321485
0.997953	0.507339
0.971171	0.167987
0.554767	0.366026
0.269695	0.298061
0.875199	0.296655
0.959232	0.337861
0.972051	0.320789
0.700028	0.286065
0.239429	0.24902
0.941915	0.448788
0.79015	0.349606
0.991758	0.468658
0.949624	0.360349
0.937359	0.288562
0.979818	0.618225
0.531071	0.248993
0.986461	0.374585
0.646346	0.237715
0.882386	0.396532
0.991223	0.296941
0.920355	0.335183
0.88172	0.242598
0.746657	0.236373
0.602576	0.295077
0.393675	0.31386
0.991875	0.596756
0.78306	0.305797
0.7976	0.183225
0.494503	0.353341
0.775942	0.197485
0.889637	0.329434
0.873637	0.316181
0.963182	0.539431
0.948443	0.575541
0.817138	0.365909
0.9537	0.230238
0.990875	0.624797
0.636261	0.282922
0.553862	0.30993
0.984831	0.328794
0.838355	0.319773
0.879844	0.169172
0.87637	0.250718
0.957673	0.298107
0.972082	0.332454
0.787651	0.277705
0.640096	0.422439
0.979344	0.503221
0.997992	0.432496
0.733655	0.242682
0.97659	0.472316
0.97613	0.314314
0.842787	0.294656
0.821326	0.161748
0.760218	0.278021
0.633409	0.244487
0.481563	0.346158
0.856254	0.281931
0.927497	0.424309
0.900786	0.184942
0.961862	0.515985
0.554069	0.368261
0.975568	0.456422
0.484097	0.193812
0.692303	0.269111
0.949579	0.460057
0.729511	0.277545
0.940557	0.312209
0.73644	0.346414
0.913962	0.24977
0.608638	0.362915
0.727973	0.281995
0.808087	0.385972
0.130206	0.253673
0.262044	0.310751
0.841533	0.268197
0.35093	0.207715
0.272334	0.182808
0.599982	0.330132
0.626564	0.342249
0.943567	0.416041
0.817921	0.211606
0.766355	0.39119
0.689247	0.199682
0.763986	0.282863
0.676998	0.269208
0.721372	0.267977
0.966503	0.339063
0.921809	0.380372
0.938308	0.187387
0.915545	0.530459
0.969201	0.337607
0.857652	0.258245
0.80692	0.305903
0.707063	0.313045
0.853733	0.351866
0.781577	0.276588
0.951592	0.314315
0.953926	0.239705
0.945699	0.288356
0.97694	0.272505
0.555109	0.337379
0.935559	0.36249
0.960997	0.402554
0.963793	0.450025
0.875299	0.420851
0.643219	0.358662
0.913001	0.185646
0.291441	0.2667
0.644413	0.223762
0.680698	0.291996
0.823497	0.382657
0.892265	0.279896
0.948183	0.334815
0.947781	0.305999
0.557504	0.412096
0.564175	0.2893
0.935455	0.440492
0.87799	0.26119
0.92668	0.36998
0.908847	0.378152
0.956078	0.286144
0.609675	0.306336
0.909456	0.328567
0.804719	0.229655
0.586746	0.299042
0.834536	0.486208
0.698474	0.272991
0.957498	0.447472
0.758934	0.313445
0.954281	0.176674
0.819012	0.358075
0.915068	0.322856
0.531885	0.416971
0.928163	0.290873
0.996891	0.417659
0.950584	0.479232
0.701381	0.270446
0.985034	0.310166
0.876297	0.370658
0.93709	0.147349
0.824656	0.326188
0.772364	0.130316
0.825102	0.417239
0.504808	0.30649
0.816155	0.36768
0.654252	0.335831
0.776428	0.299263
0.973317	0.533202
0.571194	0.256149
0.950391	0.439744
0.772794	0.251766
0.348004	0.216412
0.98403	0.500601
0.765124	0.326884
0.886715	0.380271
0.673715	0.281727
0.879787	0.280208
0.845224	0.410598
0.780447	0.247898
0.75012	0.315747
0.911837	0.22673
0.77307	0.160931
0.981448	0.473039
0.823062	0.486089
0.409941	0.247069
0.943994	0.260425
0.467766	0.385952
0.715268	0.30371
0.631973	0.311544
0.434064	0.252285
0.582915	0.21873
0.980914	0.460694
0.751581	0.285719
0.89329	0.389622
0.88051	0.366633
0.631722	0.261469
0.452049	0.284685
0.826366	0.255724
0.719204	0.273374
0.790387	0.385613
0.926005	0.395883
0.696716	0.482636
0.795679	0.258849
0.396835	0.331346
0.824485	0.348796
0.940387	0.372936
0.403336	0.371309
0.954456	0.416664
0.913213	0.37254
0.463494	0.295939
0.833591	0.433832
0.857809	0.186993
0.676672	0.238582
0.879163	0.289417
0.772316	0.365578
0.992236	0.29164
0.475765	0.341643
0.986799	0.34248
0.797578	0.247976
0.887456	0.332628
0.350881	0.252591
0.415401	0.369401
0.864888	0.286777
0.935168	0.268635
0.866799	0.348212
0.779601	0.248152
0.95858	0.225425
0.932653	0.39822
0.537214	0.457807
0.748389	0.20697
0.953358	0.38375
0.934403	0.24589
0.962542	0.181815
0.959168	0.229798
0.825953	0.314969
0.745503	0.351014
0.929442	0.357508
0.958287	0.46779
0.652317	0.205726
0.683714	0.229885
0.65072	0.320227
0.780299	0.249896
0.431674	0.202887
0.905419	0.380857
0.543512	0.284358
0.808991	0.221507
0.649664	0.2576
0.796785	0.314239
0.934162	0.317587
0.723186	0.201988
0.93668	0.383684
0.965865	0.388441
0.97619	0.326058
0.88538	0.472189
0.79999	0.344509
0.462382	0.213669
0.936399	0.261384
0.855627	0.316458
0.812566	0.323617
0.882433	0.269751
0.986415	0.453897
0.673424	0.303606
0.984281	0.380349
0.635202	0.285222
0.913392	0.217376
0.629514	0.295077
0.756011	0.260576
0.865019	0.397497
0.617199	0.221773
0.815349	0.339982
0.602379	0.276812
0.908538	0.357289
0.521301	0.347996
0.958585	0.332794
0.892037	0.288575
0.786334	0.226069
0.72825	0.331816
0.940738	0.170402
0.938238	0.272301
0.744395	0.150874
0.905116	0.390093
0.741151	0.270376
0.70782	0.23404
0.958716	0.285887
0.970395	0.347819
0.96414	0.339803
0.992379	0.273719
0.667297	0.314071
0.938024	0.220859
0.954756	0.282944
0.945892	0.328984
0.558925	0.23171
0.25518	0.285002
0.727809	0.302064
0.974823	0.354835
0.624577	0.255552
0.99125	0.307714
0.943353	0.328999
0.99027	0.282309
0.801016	0.132346
0.975948	0.413728
0.944768	0.503089
0.94752	0.520876
0.797895	0.325493
0.526543	0.290484
0.51632	0.325155
0.958503	0.369429
0.688961	0.296058
0.709937	0.385023
0.95451	0.219695
0.925935	0.258327
0.985758	0.353738
0.868299	0.190513
0.801966	0.248641
0.979556	0.487937
0.509741	0.288498
0.799127	0.276963
0.96394	0.271918
0.924482	0.363315
0.591828	0.231738
0.919964	0.424678
0.991746	0.406745
0.720729	0.465354
0.594441	0.350538
0.937437	0.56571
0.485254	0.306663
0.652573	0.306064
0.953398	0.24489
0.638363	0.265555
[truncated: 7,974 more rows]

## Sheet: SCS+C_EVI
cos_i	EVI
0.974686	0.285983
0.690073	0.352978
0.577485	0.371566
0.872016	0.314284
0.967152	0.411096
0.735751	0.426401
0.788054	0.452855
0.768834	0.324401
0.769493	0.338592
0.602135	0.252352
0.826762	0.301107
0.564163	0.352183
0.911711	0.34195
0.83453	0.401201
0.820861	0.436857
0.926045	0.429324
0.515154	0.41652
0.840967	0.318498
0.905478	0.294506
0.601632	0.386548
0.689391	0.375053
0.950218	0.405398
0.685775	0.464059
0.364847	0.443921
0.869968	0.372459
0.934405	0.353038
0.948133	0.279712
0.672122	0.265606
0.966398	0.264303
0.608013	0.464387
0.755833	0.321335
0.909929	0.344073
0.949245	0.333648
0.982439	0.316027
0.871826	0.359562
0.903341	0.457119
0.805531	0.413316
0.704933	0.45727
0.875842	0.447151
0.957496	0.220095
0.838141	0.306961
0.864195	0.265087
0.923607	0.341414
0.95657	0.354581
0.769787	0.316169
0.772089	0.389151
0.954664	0.265586
0.495149	0.331006
0.826746	0.30357
0.921286	0.406736
0.795646	0.349936
0.986745	0.326305
0.427904	0.506449
0.879817	0.357252
0.971834	0.266776
0.820448	0.267928
0.840906	0.312607
0.516665	0.393124
0.542618	0.525627
0.880519	0.409275
0.839411	0.431258
0.499192	0.371112
0.836657	0.3428
0.952784	0.328413
0.992497	0.406984
0.621234	0.381288
0.670205	0.377616
0.645324	0.36361
0.748533	0.46872
0.642634	0.283937
0.945539	0.308712
0.910086	0.438537
0.742127	0.408208
0.790952	0.342515
0.969414	0.406085
0.186462	0.425569
0.439695	0.436825
0.757219	0.308839
0.914303	0.29239
0.86322	0.327276
0.88889	0.27805
0.973054	0.473023
0.953616	0.333249
0.755066	0.336354
0.916016	0.292836
0.556586	0.624611
0.944142	0.295122
0.825692	0.429805
0.994897	0.298791
0.862406	0.274496
0.933848	0.403558
0.9488	0.249125
0.664066	0.488257
0.599952	0.382731
0.845963	0.382509
0.984932	0.329934
0.668731	0.545208
0.915635	0.249451
0.97995	0.352049
0.912124	0.354629
0.954723	0.346246
0.957083	0.426773
0.638279	0.602609
0.982528	0.35882
0.942754	0.432539
0.766532	0.24843
0.734864	0.342527
0.674493	0.453799
0.530107	0.441589
0.824647	0.291559
0.802685	0.353204
0.9339	0.291386
0.47975	0.334305
0.962643	0.250069
0.932453	0.39683
0.651156	0.25654
0.715194	0.350267
0.893471	0.278811
0.621381	0.437556
0.763871	0.338429
0.896681	0.595742
0.954961	0.409174
0.802555	0.224691
0.590607	0.483483
0.87842	0.341718
0.494189	0.345491
0.904731	0.368861
0.465158	0.374111
0.99146	0.217125
0.812145	0.369442
0.986706	0.306444
0.533268	0.419163
0.931171	0.311115
0.969609	0.340143
0.427935	0.42182
0.864808	0.285678
0.693043	0.32146
0.956812	0.292024
0.576076	0.491637
0.613771	0.388812
0.94823	0.428764
0.46955	0.687234
0.950269	0.362189
0.919937	0.394181
0.956633	0.480928
0.984362	0.401549
0.739554	0.322734
0.660558	0.463182
0.81376	0.307677
0.970247	0.254371
0.9454	0.251565
0.869965	0.403254
0.870279	0.481319
0.687852	0.465841
0.760413	0.4038
0.858655	0.509454
0.514703	0.43379
0.464876	0.598523
0.840112	0.402473
0.851051	0.254616
0.733629	0.43071
0.974655	0.250527
0.984451	0.370917
0.946478	0.367119
0.462932	0.639034
0.678186	0.415652
0.911712	0.229597
0.688859	0.373213
0.969748	0.311849
0.62636	0.446185
0.922453	0.273117
0.774486	0.457983
0.892442	0.364857
0.61288	0.430715
0.929548	0.363983
0.95959	0.330785
0.849999	0.395644
0.742606	0.420548
0.262827	0.894055
0.822284	0.387422
0.519589	0.522833
0.923057	0.397868
0.828772	0.325284
0.904628	0.382211
0.228749	0.785039
0.548113	0.488014
0.868146	0.371956
0.921165	0.321717
0.757416	0.365168
0.673152	0.414756
0.964897	0.384457
0.784253	0.423496
0.930895	0.352737
0.487135	0.410875
0.924879	0.297672
0.425545	0.487354
0.602548	0.398517
0.528095	0.353232
0.948383	0.293318
0.984478	0.404735
0.87541	0.366032
0.552392	0.496366
0.721667	0.461288
0.870215	0.29042
0.519781	0.501646
0.552953	0.284695
0.816312	0.323848
0.616	0.205998
0.94405	0.314802
0.98815	0.37721
0.822696	0.364062
0.791311	0.535522
0.881853	0.390483
0.617993	0.388063
0.987721	0.435355
0.46221	0.35724
0.507204	0.367789
0.731996	0.273167
0.665893	0.326396
0.934937	0.311766
0.88819	0.458773
0.836514	0.346182
0.82094	0.287507
0.643987	0.530887
0.872566	0.433948
0.978345	0.296303
0.842189	0.332059
0.979793	0.399382
0.994709	0.357559
0.906611	0.37566
0.748657	0.263652
0.807326	0.302402
0.773424	0.416543
0.768903	0.376133
0.793359	0.321311
0.346642	0.409312
0.78676	0.440329
0.857753	0.432325
0.65419	0.307085
0.628502	0.325357
0.868229	0.391147
0.891165	0.226038
0.545467	0.313757
0.554944	0.302875
0.929587	0.278055
0.939168	0.313436
0.868688	0.35655
0.542794	0.599764
0.508143	0.419747
0.93927	0.243717
0.80415	0.379912
0.959346	0.234713
0.616323	0.323183
0.960058	0.299064
0.981456	0.328487
0.98591	0.397249
0.841509	0.430281
0.891461	0.305122
0.877334	0.350757
0.531762	0.51102
0.331931	0.330282
0.606752	0.342901
0.847806	0.268009
0.903876	0.300295
0.949459	0.289421
0.949292	0.329734
0.809464	0.235405
0.613905	0.279179
0.827388	0.415792
0.972894	0.398491
0.711137	0.509429
0.973761	0.376151
0.943965	0.389514
0.598055	0.505365
0.744207	0.338484
0.685856	0.46545
0.281944	0.0408387
0.991652	0.334772
0.976398	0.332701
0.949049	0.439795
0.911537	0.25292
0.9245	0.298022
0.740532	0.603743
0.909717	0.428094
0.92937	0.412573
0.847735	0.326694
0.549236	0.61863
0.826213	0.447668
0.882422	0.396371
0.89329	0.33449
0.483018	0.510221
0.674119	0.270017
0.96518	0.254259
0.965325	0.279569
0.969168	0.305943
0.858403	0.145275
0.625356	0.387917
0.906662	0.419761
0.978522	0.309466
0.797376	0.337476
0.650352	0.398094
0.540121	0.345807
0.956319	0.334032
0.834282	0.475888
0.664357	0.241126
0.672138	0.472331
0.917839	0.37358
0.991806	0.321037
0.775435	0.348646
0.967934	0.240766
0.86916	0.322274
0.961164	0.339783
0.8053	0.474095
0.925193	0.4689
0.950645	0.300709
0.927772	0.314572
0.965907	0.334814
0.641397	0.423824
0.965276	0.349814
0.790519	0.396727
0.679203	0.277877
0.658433	0.494392
0.791152	0.424574
0.422844	0.421441
0.889988	0.358663
0.866983	0.362648
0.936377	0.321717
0.784511	0.370753
0.888603	0.358865
0.408187	0.518372
0.946418	0.367993
0.819131	0.408414
0.608428	0.25175
0.788204	0.317754
0.873323	0.332712
0.934118	0.441886
0.846827	0.369502
0.831156	0.242065
0.993436	0.377698
0.72159	0.471252
0.808202	0.436927
0.915183	0.416626
0.876006	0.401489
0.963057	0.274331
0.971648	0.329986
0.614545	0.312637
0.662388	0.443629
0.56597	0.374699
0.868258	0.249131
0.858579	0.3319
0.816845	0.439237
0.958822	0.429777
0.952423	0.344721
0.880027	0.29724
0.590001	0.275347
0.94146	0.291857
0.698793	0.39225
0.85851	0.424906
0.587728	0.463788
0.752527	0.472928
0.631121	0.347781
0.944863	0.316158
0.370456	0.404324
0.813548	0.445638
0.930884	0.240648
0.985836	0.265568
0.977599	0.347644
0.752402	0.272938
0.861961	0.295869
0.850522	0.373213
0.930994	0.401745
0.923098	0.346058
0.661273	0.349292
0.510888	0.423633
0.815585	0.374565
0.997387	0.306557
0.881146	0.281715
0.957007	0.216368
0.933443	0.245135
0.942568	0.258271
0.293029	0.350091
0.838055	0.331223
0.932822	0.371424
0.601129	0.299004
0.474627	0.385206
0.781323	0.417014
0.849759	0.288311
0.81597	0.366368
0.844506	0.307742
0.850216	0.399634
0.892886	0.315146
0.82521	0.353575
0.81113	0.394526
0.975856	0.33682
0.898464	0.455422
0.952278	0.312834
0.8069	0.411065
0.89922	0.455285
0.784602	0.462107
0.578559	0.227449
0.918297	0.284145
0.878614	0.342824
0.906186	0.422546
0.924347	0.43996
0.562329	0.422364
0.979035	0.287704
0.674745	0.359302
0.729016	0.392055
0.822917	0.382697
0.844747	0.294926
0.927331	0.253369
0.677826	0.382878
0.887	0.212925
0.459043	0.345483
0.725115	0.449986
0.475433	0.524616
0.916779	0.295159
0.514752	0.35746
0.553921	0.508417
0.927588	0.388557
0.931429	0.396522
0.776252	0.282056
0.517952	0.26651
0.782632	0.359526
0.965768	0.356901
0.936133	0.36547
0.976694	0.3761
0.628954	0.389868
0.234838	0.466872
0.429816	0.637573
0.901285	0.409388
0.898814	0.442423
0.990252	0.376968
0.607708	0.342392
0.941853	0.280371
0.868902	0.31464
0.862005	0.274977
0.453681	0.462025
0.559778	0.438756
0.85304	0.272004
0.659754	0.400444
0.989586	0.345611
0.870969	0.259772
0.942854	0.342364
0.804194	0.341842
0.926199	0.271564
0.650405	0.393475
0.878282	0.273349
0.743097	0.278734
0.739369	0.303291
0.928298	0.391466
0.896632	0.239857
0.860859	0.315875
0.936219	0.379734
0.991754	0.384435
0.955927	0.471601
0.821395	0.376689
0.78685	0.313191
0.813565	0.32562
0.989047	0.339662
0.697744	0.362227
0.958633	0.296715
0.568116	0.468897
0.986671	0.374957
0.846195	0.380016
0.943571	0.342575
0.552669	0.292368
0.722762	0.381347
0.832489	0.403938
0.657161	0.463715
0.952005	0.34425
0.888567	0.363683
0.953363	0.295266
0.907232	0.218063
0.96389	0.347126
0.919048	0.358324
0.954216	0.354206
0.327578	0.355004
0.893094	0.426939
0.866424	0.336356
0.95355	0.311606
0.678075	0.523346
0.942762	0.348701
0.70466	0.462649
0.827823	0.361883
0.718802	0.292501
0.907233	0.289812
0.653185	0.293343
0.94825	0.278449
0.952628	0.305939
0.954861	0.34658
0.957292	0.414601
0.834009	0.305235
0.943091	0.394251
0.912255	0.354863
0.695704	0.286157
0.886274	0.316359
0.740678	0.321055
0.669898	0.325542
0.881195	0.296523
0.891466	0.440599
0.490075	0.521276
0.987426	0.346109
0.896933	0.317599
0.997622	0.361505
0.909789	0.29438
0.972434	0.368515
0.903864	0.288276
0.604182	0.362006
0.448122	0.584859
0.910177	0.296549
0.736492	0.331614
0.851818	0.297535
0.871192	0.343209
0.970184	0.339403
0.880218	0.404412
0.870584	0.490708
0.798751	0.366376
0.973747	0.316043
0.467914	0.326953
0.876094	0.201636
0.990084	0.389238
0.896499	0.4056
0.851378	0.342616
0.876364	0.464532
0.83768	0.260445
0.909432	0.336731
0.855407	0.499405
0.902959	0.365524
0.661225	0.320877
0.89131	0.289322
0.896605	0.249912
0.4612	0.912347
0.942559	0.309043
0.884891	0.204311
0.637564	0.528827
0.521812	0.390013
0.969985	0.302501
0.904932	0.312348
0.987982	0.249158
0.716125	0.257238
0.98437	0.246233
0.88603	0.426285
0.984248	0.320271
0.778543	0.35051
0.683301	0.382187
0.66302	0.391426
0.858037	0.434355
0.984926	0.373169
0.878333	0.404058
0.692961	0.329254
0.917188	0.32776
0.93634	0.280318
0.831481	0.304629
0.92503	0.320653
0.985097	0.302548
0.824615	0.345494
0.873013	0.446033
0.872186	0.328663
0.925626	0.347311
0.784582	0.298099
0.681494	0.399095
0.760178	0.338727
0.667251	0.274537
0.819055	0.389709
0.777598	0.243452
0.935724	0.27787
0.216956	0.50908
0.580765	0.411969
0.971308	0.375975
0.870363	0.302699
0.829502	0.23282
0.726426	0.41966
0.979324	0.349361
0.888131	0.327857
0.729808	0.310998
0.439139	0.431341
0.817438	0.317715
0.943786	0.247002
0.592591	0.411891
0.890927	0.340636
0.950255	0.317684
0.461372	0.135704
0.971947	0.28448
0.755174	0.296054
0.864208	0.353729
0.987453	0.372184
0.889291	0.217691
0.893319	0.410627
0.727646	0.278343
0.871375	0.335583
0.600928	0.58028
0.888749	0.306169
0.893538	0.311643
0.945606	0.382246
0.782775	0.426703
0.951315	0.19933
0.990576	0.285226
0.806599	0.305229
0.984242	0.416439
0.751659	0.384885
0.919197	0.219893
0.848158	0.343975
0.750791	0.578364
0.91071	0.24111
0.918157	0.393469
0.831828	0.508253
0.974074	0.297663
0.691993	0.386093
0.789011	0.423048
0.987011	0.409775
0.897356	0.250327
0.764126	0.341725
0.530925	0.384065
0.520966	0.387088
0.597456	0.385817
0.99764	0.349833
0.286914	0.32093
0.669382	0.463716
0.893404	0.343138
0.616081	0.399786
0.826453	0.339202
0.596975	0.326959
0.641265	0.334295
0.917779	0.351758
0.922522	0.36767
0.755137	0.278307
0.914257	0.285192
0.891018	0.365829
0.838261	0.426583
0.686204	0.397664
0.976071	0.326007
0.921159	0.433223
0.76511	0.297374
0.868092	0.254788
0.980915	0.352473
0.839934	0.242718
0.984934	0.289159
0.573308	0.350377
0.83935	0.300622
0.753841	0.348626
0.756099	0.352895
0.697653	0.444121
0.977155	0.41188
0.987623	0.407603
0.957476	0.408767
0.603129	0.293262
0.92457	0.339913
0.928709	0.243182
0.872932	0.482723
0.973385	0.37009
0.982698	0.410205
0.641467	0.285972
0.537397	0.508052
0.170773	0.443801
0.921059	0.283408
0.887561	0.295953
0.569623	0.481034
0.845915	0.337447
0.939267	0.38649
0.858392	0.250832
0.793322	0.331191
0.985543	0.419245
0.90611	0.392435
0.726003	0.509724
0.371026	0.509802
0.376103	0.441765
0.863805	0.389873
0.482102	0.541378
0.871977	0.286259
0.897075	0.297353
0.869168	0.443909
0.370582	0.415646
0.581272	0.334986
0.954316	0.345171
0.826509	0.223783
0.972622	0.376383
0.985295	0.386417
0.947052	0.192622
0.512453	0.400756
0.654037	0.485343
0.989127	0.285978
0.746389	0.420152
0.827272	0.331145
0.643618	0.30029
0.424319	0.521271
0.801593	0.284595
0.819363	0.284761
0.928557	0.297677
0.78177	0.360723
0.886198	0.285804
0.659502	0.271456
0.522985	0.413547
0.655238	0.359337
0.367952	0.565256
0.902711	0.453855
0.707602	0.431587
0.959782	0.41123
0.86815	0.420191
0.937132	0.306343
0.743537	0.305212
0.826392	0.327835
0.87816	0.301711
0.861712	0.432978
0.735312	0.351113
0.794467	0.572284
0.943849	0.322431
0.704781	0.362763
0.544501	0.339926
0.647858	0.376232
0.726273	0.249134
0.885486	0.269394
0.583241	0.361791
0.881033	0.326277
0.737241	0.412579
0.934405	0.397607
0.857296	0.359497
0.676421	0.456259
0.974597	0.250093
0.585933	0.305588
0.607233	0.48483
0.953347	0.379382
0.986907	0.413695
0.977483	0.323679
0.96373	0.377814
0.575877	0.439726
0.919529	0.340073
0.94121	0.297571
0.825858	0.283035
0.882311	0.330672
0.744312	0.330107
0.967553	0.460722
0.373124	0.424348
0.945893	0.311024
0.740798	0.414105
0.780233	0.558076
0.85745	0.425654
0.764448	0.374829
0.943247	0.34011
0.918757	0.274225
0.969422	0.310324
0.818537	0.417553
0.691402	0.371224
0.958365	0.269982
0.952867	0.308277
0.644578	0.423279
0.858974	0.239192
0.819461	0.363312
0.779348	0.375223
0.980018	0.371357
0.993681	0.337787
0.823954	0.323116
0.867244	0.280766
0.996003	0.257521
0.609538	0.423994
0.986343	0.280799
0.904468	0.340099
0.985083	0.268587
0.936817	0.282389
0.844242	0.494509
0.901427	0.392476
0.933091	0.464688
0.790363	0.296585
0.970166	0.307461
0.994829	0.236216
0.970123	0.330826
0.932872	0.441221
0.919681	0.398
0.930291	0.400606
0.562102	0.405353
0.986593	0.359654
0.994207	0.346716
0.987927	0.364507
0.795775	0.36576
0.731008	0.332111
0.959078	0.326563
0.87655	0.344531
0.928959	0.419841
0.990587	0.402116
0.768692	0.433661
0.952215	0.311377
0.623767	0.41302
0.785038	0.370668
0.889034	0.375934
0.771785	0.331036
0.975428	0.347021
0.992353	0.344177
0.692366	0.417524
0.831797	0.326748
0.553526	0.386344
0.961737	0.399105
0.456339	0.467737
0.954779	0.469857
0.86292	0.471031
0.760098	0.426416
0.917043	0.381316
0.904221	0.372806
0.997314	0.363771
0.536837	0.401419
0.460182	0.36907
0.468903	0.382545
0.911398	0.269715
0.957773	0.357504
0.771796	0.454042
0.706756	0.437068
0.713297	0.43154
0.704993	0.374949
0.944205	0.345367
0.940961	0.41534
0.62047	0.455426
0.978879	0.304937
0.7889	0.395024
0.836692	0.386291
0.946457	0.48773
0.926756	0.440087
0.9263	0.444711
0.527543	0.530066
0.905555	0.378443
0.515786	0.648949
0.704427	0.335157
0.732156	0.368109
0.877684	0.314601
0.986566	0.290743
0.604215	0.326452
0.221421	0.290463
0.99423	0.275479
0.914518	0.294678
0.9257	0.332349
0.926046	0.412909
0.848653	0.35458
0.992224	0.357459
0.686452	0.409496
0.982326	0.357792
0.664638	0.379251
0.408114	0.387763
0.834364	0.422492
0.889995	0.275755
0.787637	0.376261
0.956823	0.389328
0.848316	0.3495
0.966598	0.34614
0.980942	0.314596
0.985536	0.308713
0.926067	0.276856
0.609238	0.277039
0.871743	0.253415
0.903965	0.342696
0.974303	0.313734
0.785416	0.341695
0.953729	0.401139
0.922454	0.430936
0.480244	0.41675
0.946113	0.262687
0.710297	0.371078
0.723351	0.345544
0.967291	0.333508
0.891574	0.458123
0.881769	0.228844
0.790452	0.278498
0.845948	0.385995
0.993645	0.337917
0.87636	0.402423
0.790894	0.285649
0.454715	0.436721
0.549397	0.479791
0.494796	0.422787
0.977807	0.357224
0.84164	0.371051
0.92668	0.355535
0.831897	0.369619
0.83546	0.433974
0.702091	0.304819
0.948832	0.271498
0.907561	0.354317
0.709297	0.351322
0.673377	0.342944
0.613016	0.272938
0.81399	0.278814
0.711678	0.361411
0.620609	0.405695
0.612527	0.310367
0.912702	0.299611
0.486826	0.400959
0.948719	0.459386
0.654472	0.359018
0.510822	0.339965
0.909877	0.251599
0.932901	0.282606
0.962714	0.348201
0.905349	0.500505
0.815018	0.478087
0.841868	0.340324
0.907325	0.241257
0.950654	0.393201
0.85236	0.40634
0.932463	0.381514
0.793509	0.298129
0.512593	0.44829
0.835821	0.308025
0.839824	0.318664
0.892299	0.371357
0.921013	0.488893
0.95236	0.321498
0.962256	0.272183
0.945607	0.416456
0.894465	0.312152
0.829178	0.42981
0.900667	0.154795
0.786847	0.32639
0.750514	0.404164
0.582474	0.520411
0.812153	0.363509
0.981287	0.291908
0.884136	0.309357
0.848609	0.361728
0.878341	0.297964
0.675698	0.38237
0.922673	0.406303
0.655227	0.307585
0.935904	0.349623
0.382692	0.362688
0.652674	0.499885
0.774645	0.423577
0.779549	0.350258
0.437559	0.370032
0.93489	0.38131
0.968618	0.343367
0.745942	0.379445
0.759491	0.326466
0.549484	0.669127
0.973855	0.321853
0.920031	0.346437
0.600667	0.299269
0.994576	0.256578
0.607882	0.341253
0.90279	0.311434
0.423442	0.510563
0.860967	0.291746
0.818328	0.304824
0.707523	0.353665
0.969501	0.335852
0.974148	0.351654
0.665423	0.371229
0.805818	0.291593
0.94	0.278586
0.921536	0.425145
0.936324	0.445154
0.9023	0.244234
0.401754	0.55322
0.826878	0.307405
0.825422	0.422147
0.624123	0.55057
0.760356	0.352844
0.799381	0.373532
0.963625	0.350644
0.988029	0.284693
0.917513	0.320471
0.834246	0.457382
0.933333	0.285742
0.688553	0.452574
0.785305	0.324068
0.859096	0.467407
0.982062	0.394341
0.934992	0.297918
0.940181	0.234348
0.696785	0.326251
0.754485	0.420366
0.884001	0.412597
0.794277	0.449915
0.887449	0.315646
0.925829	0.308833
0.888544	0.391628
0.869303	0.374097
0.81592	0.380188
0.94158	0.331119
0.927829	0.238838
0.770539	0.279402
0.926404	0.345322
0.896495	0.325322
0.897659	0.384187
0.965254	0.22049
0.833936	0.399192
0.699888	0.364301
0.973326	0.319359
0.802624	0.343089
0.943416	0.380525
0.4864	0.370854
0.900182	0.302184
0.83996	0.307227
0.816243	0.297813
0.939624	0.287408
0.71628	0.31896
0.898905	0.397712
0.982795	0.386992
0.894357	0.402772
0.710328	0.429658
0.884303	0.367527
0.876796	0.323507
0.947271	0.303572
0.814015	0.319089
0.92637	0.315219
0.808577	0.351246
0.795621	0.426232
0.95538	0.368535
0.945344	0.356136
0.943683	0.334393
0.640462	0.374335
0.858234	0.272716
0.893732	0.450094
0.840752	0.35516
0.691819	0.302175
0.904683	0.358394
0.906594	0.353102
0.925737	0.362964
0.993442	0.294936
0.878718	0.377652
0.790568	0.459972
0.82943	0.36162
0.992861	0.351231
0.63428	0.235863
0.980294	0.269422
0.942637	0.269057
0.583884	0.343969
0.655223	0.322555
0.958566	0.336156
0.954615	0.3257
0.867749	0.362784
0.966439	0.387116
0.974157	0.338221
0.670386	0.425907
0.781392	0.380542
0.572626	0.459274
0.694628	0.309027
0.938881	0.316629
0.976593	0.463396
0.942697	0.387772
0.628611	0.467705
0.703919	0.336233
0.748158	0.36232
0.980964	0.365588
0.950513	0.35899
0.869104	0.291119
0.515669	0.373451
0.996967	0.35623
0.940107	0.397368
0.918951	0.341147
0.574519	0.330758
0.722035	0.29996
0.995418	0.292103
0.882784	0.363879
0.941462	0.357998
0.989627	0.34309
0.335898	0.271328
0.810096	0.268271
0.951611	0.352805
0.72324	0.303088
0.96095	0.416272
0.835585	0.302104
0.98795	0.327175
0.710063	0.382025
0.754332	0.351783
0.881323	0.353929
0.606318	0.389623
0.881722	0.399754
0.3909	0.420184
0.897323	0.351111
0.982974	0.304819
0.653087	0.369084
0.738153	0.284911
0.592647	0.41474
0.782891	0.450084
0.76653	0.33186
0.804899	0.228449
0.614532	0.380743
0.771949	0.236468
0.844625	0.434074
0.854768	0.31027
0.839721	0.283741
0.977509	0.294709
0.555957	0.326054
0.925507	0.465726
0.847417	0.514576
0.972595	0.266548
0.967914	0.246424
0.963379	0.348056
0.897285	0.402529
0.89713	0.386654
0.94709	0.351128
0.911073	0.304868
0.968441	0.319148
0.903627	0.313645
0.976338	0.326302
0.920923	0.327763
0.833122	0.442091
0.668838	0.528494
0.735849	0.256251
0.93026	0.363144
0.904669	0.347307
0.659284	0.30132
0.818443	0.336492
0.920461	0.323128
0.766455	0.425183
0.911356	0.375701
0.855298	0.376056
0.450744	0.348927
0.979601	0.339641
0.978813	0.304144
0.632791	0.265747
0.816025	0.339866
0.896445	0.314816
0.901585	0.325554
0.993401	0.292768
0.686188	0.385138
0.991883	0.370901
0.588421	0.404608
0.953106	0.363893
0.985366	0.362088
0.9961	0.307526
0.76096	0.311818
0.956864	0.318378
0.950736	0.288979
0.812338	0.448461
0.871192	0.361921
0.824712	0.325765
0.959958	0.420811
0.979043	0.397339
0.730313	0.436245
0.960276	0.377425
0.502574	0.541633
0.762756	0.389751
0.926169	0.491438
0.772788	0.339659
0.883103	0.369403
0.736463	0.399014
0.757521	0.37971
0.789102	0.44861
0.984241	0.409659
0.86346	0.350156
0.94988	0.309023
0.893527	0.331917
0.769441	0.304833
0.991138	0.272643
0.929211	0.295589
0.582168	0.61303
0.996155	0.289268
0.975906	0.323956
0.955722	0.379651
0.92958	0.343803
0.983733	0.40242
0.704846	0.402129
0.747275	0.458667
0.609585	0.367331
0.93971	0.334674
0.986712	0.35944
0.806463	0.334195
0.915634	0.498014
0.714352	0.31844
0.948135	0.307428
0.83149	0.318589
0.567918	0.411042
0.986799	0.293315
0.963421	0.270481
0.902545	0.238957
0.592093	0.341084
0.542104	0.408152
0.55787	0.405686
0.851955	0.417685
0.604201	0.341326
0.589022	0.258095
0.885821	0.37964
0.989605	0.341765
0.92734	0.37802
0.615675	0.436191
0.887265	0.340078
0.969989	0.282465
0.739534	0.306423
0.968597	0.292341
0.664742	0.48
0.956629	0.360914
0.77589	0.346121
0.9384	0.431013
0.50106	0.311861
0.661328	0.404143
0.547452	0.432043
0.648589	0.351409
0.845701	0.254241
0.756918	0.43165
0.995558	0.339285
0.891445	0.213643
0.824412	0.307182
0.805158	0.257765
0.793009	0.322751
0.536378	0.312521
0.733729	0.379437
0.925946	0.47826
0.788427	0.385265
0.99574	0.357309
0.972582	0.366025
0.614555	0.405607
0.555294	0.348021
0.687841	0.301205
0.851606	0.265703
0.701284	0.26666
0.868219	0.276824
0.876811	0.405596
0.924419	0.352288
0.690441	0.491404
0.98063	0.295351
0.75758	0.303091
0.949987	0.36711
0.935752	0.302541
0.738945	0.443888
0.794447	0.462351
0.958073	0.358971
0.995117	0.365791
0.828085	0.405934
0.62169	0.270128
0.864397	0.255735
0.977609	0.297166
0.472968	0.432505
0.484542	0.326879
0.661722	0.434926
0.701304	0.390243
0.849413	0.192575
0.994709	0.252499
0.929685	0.305918
0.956812	0.309191
0.970805	0.257372
0.981263	0.294219
0.591795	0.299568
0.578522	0.445114
0.752182	0.397148
0.975172	0.349449
0.900525	0.219137
0.514473	0.469184
0.913454	0.368599
0.964186	0.406829
0.919346	0.350438
0.970083	0.30007
0.977988	0.230549
0.667238	0.337837
0.71753	0.407181
0.929033	0.3099
0.815953	0.361297
0.971899	0.331281
0.972195	0.324889
0.919514	0.42526
0.547685	0.477608
0.959982	0.352555
0.699065	0.369291
0.704377	0.254737
0.764721	0.226211
0.695238	0.445325
0.806565	0.356315
0.890863	0.389862
0.850785	0.305739
0.935898	0.283933
0.926709	0.311901
0.766827	0.311319
0.949821	0.290704
0.908535	0.341531
0.828506	0.392642
0.862514	0.269633
0.986533	0.361927
0.626983	0.365038
0.878019	0.37288
0.886839	0.270838
0.765122	0.28031
0.843983	0.257525
0.807275	0.166295
0.823022	0.352688
0.934023	0.363605
0.581036	0.396025
0.972578	0.238231
0.816906	0.365834
0.729606	0.344206
0.931239	0.33797
0.778698	0.344358
0.708696	0.273798
0.369352	0.285356
0.763211	0.329579
0.976439	0.273796
0.9786	0.286784
0.825186	0.297057
0.908834	0.390398
0.527773	0.394257
0.221327	0.42141
0.483181	0.494743
0.941897	0.376819
0.791318	0.397131
0.970275	0.314472
0.886578	0.223382
0.990927	0.316195
0.859058	0.317954
0.922341	0.298842
0.769072	0.19215
0.596387	0.457821
0.493864	0.391317
0.743233	0.427543
0.799847	0.310117
0.902043	0.226631
0.650452	0.541962
0.880872	0.279014
0.630295	0.344525
0.989328	0.289458
0.804446	0.331137
0.938291	0.321817
0.990894	0.371016
0.53027	0.472956
0.736702	0.433623
0.925097	0.243625
0.578938	0.388326
0.830572	0.381537
0.779458	0.268627
0.814615	0.307532
0.962284	0.283461
0.888181	0.358713
0.844054	0.363476
0.852803	0.435564
0.871923	0.403369
0.441193	0.490082
0.694611	0.48382
0.630089	0.43864
0.874225	0.348135
0.809521	0.313259
0.944507	0.29164
0.948901	0.335916
0.884207	0.336571
0.819713	0.386275
0.862321	0.341958
0.886005	0.407391
0.722853	0.29295
0.830819	0.2686
0.978345	0.265391
0.870028	0.283794
0.876128	0.41916
0.720971	0.347347
0.586479	0.344963
0.639798	0.41334
0.816044	0.404923
0.858091	0.373614
0.853863	0.253073
0.950899	0.317197
0.935383	0.282852
0.957248	0.363871
0.959159	0.309276
0.901457	0.399097
0.959545	0.396632
0.953678	0.421264
0.695566	0.485004
0.866297	0.372317
0.938829	0.373472
0.864933	0.406337
0.961826	0.298942
0.685625	0.362654
0.872863	0.306856
0.896875	0.204112
0.851201	0.257946
0.713105	0.432179
0.819617	0.404279
0.895692	0.42405
0.982114	0.330256
0.804268	0.358665
0.854909	0.260194
0.87298	0.222465
0.863241	0.213041
0.936053	0.348673
0.696535	0.324319
0.90507	0.342439
0.944489	0.326329
0.961143	0.289198
0.966527	0.296168
0.894396	0.295648
0.966884	0.393833
0.709919	0.373793
0.796156	0.378793
0.974884	0.290454
0.56268	0.501805
0.50277	0.325181
0.783108	0.309405
0.809262	0.361812
0.718721	0.334933
0.69245	0.279521
0.935061	0.385302
0.818617	0.26918
0.513528	0.511459
0.757282	0.412715
0.991188	0.350075
0.901444	0.357551
0.881479	0.309771
0.654664	0.513107
0.907359	0.336563
0.765473	0.296163
0.75304	0.355379
0.771045	0.270765
0.868089	0.313957
0.949011	0.283115
0.858934	0.268696
0.916858	0.374806
0.997356	0.356508
0.391727	0.410584
0.700282	0.407569
0.50493	0.41775
0.959252	0.349946
0.859754	0.356446
0.900455	0.347763
0.714899	0.419659
0.548646	0.443438
0.911129	0.428103
0.562212	0.357257
0.907397	0.243999
0.857196	0.331877
0.895504	0.314565
0.971234	0.274946
0.884636	0.354111
0.795125	0.257353
0.831051	0.314918
0.444711	0.404383
0.725973	0.467807
0.670141	0.478584
0.495551	0.344432
0.9877	0.226485
0.956664	0.330403
0.68599	0.299147
0.793507	0.335471
0.778319	0.394651
0.915041	0.369407
0.978113	0.3418
0.686664	0.341427
0.889743	0.242986
0.969697	0.332629
0.561446	0.445683
0.78399	0.390749
0.974352	0.354912
0.502807	0.342148
0.95385	0.410241
0.931289	0.371999
0.675896	0.32482
0.994144	0.263684
0.666437	0.402644
0.81201	0.300961
0.332453	0.47781
0.969694	0.325588
0.99158	0.349331
0.920655	0.337063
0.980541	0.264705
0.877489	0.25701
0.974443	0.340065
0.624212	0.364162
0.913494	0.422771
0.759668	0.426224
0.781532	0.46277
0.972695	0.388699
0.961063	0.380275
0.910252	0.32065
0.490526	0.459012
0.986927	0.312984
0.913152	0.246823
0.94217	0.312776
0.90178	0.258514
0.902523	0.352365
0.78755	0.293822
0.489045	0.278551
0.522854	0.370856
0.904435	0.261858
0.916589	0.468581
0.757974	0.381479
0.599947	0.519617
0.932975	0.38902
0.612471	0.406112
0.77365	0.366016
0.981308	0.311277
0.610893	0.437428
0.756894	0.343863
0.71259	0.270809
0.730232	0.409922
0.713497	0.365518
0.968668	0.345167
0.893233	0.306655
0.944077	0.204973
0.858324	0.312015
0.755938	0.350406
0.682193	0.393494
0.975776	0.355666
0.924919	0.338616
0.82718	0.476728
0.713849	0.371336
0.962813	0.345042
0.970384	0.315919
0.853929	0.386149
0.814848	0.450499
0.860861	0.308273
0.750661	0.29723
0.698022	0.335563
0.964683	0.353032
0.465117	0.404712
0.609443	0.340979
0.605269	0.354761
0.27781	0.789968
0.661887	0.275599
0.888113	0.427243
0.781036	0.341067
0.66018	0.27085
0.660682	0.377978
0.969161	0.278265
0.843796	0.367888
0.986549	0.288389
0.968011	0.255394
0.681999	0.354608
0.950541	0.370472
0.896129	0.481246
0.889468	0.389485
0.54402	0.467071
0.978949	0.337269
0.846315	0.358838
0.727862	0.340551
0.846131	0.289552
0.985698	0.275064
0.709802	0.443895
0.60517	0.445934
0.299366	0.437563
0.936628	0.326525
0.885481	0.25173
0.830902	0.263062
0.904632	0.314836
0.902298	0.367884
0.693708	0.382845
0.635538	0.47598
0.938898	0.403646
0.521515	0.492442
0.525835	0.415906
0.831098	0.463559
0.774693	0.429124
0.769317	0.524803
0.997846	0.324137
0.970629	0.368332
0.593901	0.403566
0.653634	0.397243
0.985881	0.375787
0.937082	0.334901
0.922562	0.360839
0.683856	0.435572
0.931052	0.311202
0.927159	0.332687
0.964567	0.434942
0.861744	0.39206
0.986295	0.372043
0.989641	0.298156
0.930629	0.330671
0.86497	0.275725
0.852159	0.316632
0.939031	0.32058
0.929162	0.304341
0.932431	0.382474
0.501289	0.509217
0.66447	0.430402
0.976695	0.314317
0.847258	0.442931
0.965968	0.276736
0.968932	0.395243
0.862853	0.329405
0.834904	0.310816
0.850726	0.321844
0.805556	0.347603
0.908713	0.38326
0.976803	0.315058
0.780732	0.276783
0.615456	0.397282
0.373318	0.611116
0.92625	0.38267
0.963272	0.348047
0.914217	0.255049
0.731604	0.315023
0.677062	0.404598
0.82308	0.332496
0.963802	0.282182
0.925485	0.297654
0.883004	0.302746
0.675298	0.33947
0.912121	0.392358
0.973089	0.36539
0.556789	0.54646
0.879399	0.274322
0.896501	0.303904
0.868853	0.400606
0.935487	0.345347
0.883009	0.41264
0.915916	0.37981
0.875722	0.297924
0.780562	0.29756
0.992687	0.3738
0.523119	0.393401
0.96542	0.342248
0.60017	0.430316
0.953736	0.324858
0.334611	0.616125
0.97415	0.375583
0.604147	0.426816
0.790661	0.322816
0.854704	0.349468
0.461703	0.514748
0.888899	0.40565
0.551045	0.34968
0.98241	0.368536
0.820334	0.302462
0.968521	0.368259
0.68921	0.277602
0.558038	0.309064
0.918986	0.309815
0.808728	0.37989
0.75126	0.364671
0.780746	0.363539
0.971877	0.35422
0.911916	0.373216
0.550489	0.349808
0.709486	0.334525
0.737031	0.45931
0.945225	0.335409
0.983578	0.251127
0.416255	0.536536
0.802942	0.356637
0.90281	0.362491
0.992463	0.349689
0.903236	0.418226
0.813458	0.381873
0.913362	0.237762
0.955126	0.370314
0.809622	0.324523
0.50945	0.442301
0.719753	0.414025
0.359875	0.735644
0.882569	0.310259
0.996125	0.328303
0.7287	0.306595
0.721291	0.488085
0.659719	0.259732
0.992374	0.324518
0.730773	0.374508
0.834364	0.303257
0.89614	0.377315
0.892155	0.377676
0.931526	0.367243
0.97867	0.396424
0.776278	0.394017
0.979358	0.346334
0.94492	0.40317
0.673066	0.407207
0.963628	0.32807
0.720991	0.35888
0.665083	0.276553
0.953849	0.338841
0.922887	0.349272
0.984799	0.327553
0.813062	0.388944
0.708	0.334278
0.157186	0.504686
0.990354	0.275011
0.827409	0.367126
0.957672	0.370191
0.981448	0.288372
0.970417	0.363246
0.748064	0.324193
0.815409	0.320605
0.815434	0.408208
0.927681	0.339637
0.985008	0.261319
0.643986	0.411673
0.906659	0.389945
0.884196	0.346724
0.801009	0.581291
0.996337	0.365506
0.908809	0.38071
0.842606	0.386278
0.957191	0.261419
0.62351	0.33622
0.879816	0.347825
0.277638	0.718564
0.956731	0.36925
0.698681	0.35127
0.97464	0.377631
0.928316	0.310331
0.339791	0.425791
0.979846	0.387686
0.958078	0.228259
0.842626	0.261511
0.908292	0.343235
0.996392	0.329944
0.665547	0.372846
0.864346	0.331723
0.997953	0.382465
0.971171	0.244745
0.554767	0.526991
0.269695	0.536654
0.875199	0.338926
0.959232	0.324
0.972051	0.362292
0.700028	0.473284
0.239429	0.523249
0.941915	0.315202
0.79015	0.406354
0.991758	0.392154
0.949624	0.355019
0.937359	0.302969
0.979818	0.363633
0.531071	0.44937
0.986461	0.355816
0.646346	0.355887
0.882386	0.318371
0.991223	0.297307
0.920355	0.341661
0.88172	0.309386
0.746657	0.335472
0.602576	0.476363
0.393675	0.443243
0.991875	0.395786
0.78306	0.340525
0.7976	0.230881
0.494503	0.600281
0.775942	0.253886
0.889637	0.37573
0.873637	0.355343
0.963182	0.393802
0.948443	0.385725
0.817138	0.416588
0.9537	0.326766
0.990875	0.421594
0.636261	0.434747
0.553862	0.401011
0.984831	0.344905
0.838355	0.503823
0.879844	0.214474
0.87637	0.313267
0.957673	0.315997
0.972082	0.360744
0.787651	0.336784
0.640096	0.488076
0.979344	0.377314
0.997992	0.367796
0.733655	0.420437
0.97659	0.407074
0.97613	0.30627
0.842787	0.343923
0.821326	0.203913
0.760218	0.328732
0.633409	0.441893
0.481563	0.496571
0.856254	0.322603
0.927497	0.347962
0.900786	0.363948
0.961862	0.350084
0.554069	0.479553
0.975568	0.394027
0.484097	0.400582
0.692303	0.376904
0.949579	0.369775
0.729511	0.376206
0.940557	0.342015
0.73644	0.389791
0.913962	0.328452
0.608638	0.431286
0.727973	0.349877
0.808087	0.360579
0.130206	0.191357
0.262044	0.610897
0.841533	0.295504
0.35093	0.63871
0.272334	0.10771
0.599982	0.496093
0.626564	0.494745
0.943567	0.365964
0.817921	0.352238
0.766355	0.464553
0.689247	0.338122
0.763986	0.351511
0.676998	0.421656
0.721372	0.344118
0.966503	0.352607
0.921809	0.392257
0.938308	0.289577
0.915545	0.370966
0.969201	0.389939
0.857652	0.331534
0.80692	0.396017
0.707063	0.43232
0.853733	0.47701
0.781577	0.428794
0.951592	0.355192
0.953926	0.267634
0.945699	0.309613
0.97694	0.309199
0.555109	0.431405
0.935559	0.350665
0.960997	0.34461
0.963793	0.342084
0.875299	0.388803
0.643219	0.515965
0.913001	0.303308
0.291441	0.645174
0.644413	0.292312
0.680698	0.359897
0.823497	0.389161
0.892265	0.322007
0.948183	0.395743
0.947781	0.329572
0.557504	0.565117
0.564175	0.436172
0.935455	0.486675
0.87799	0.342156
0.92668	0.38724
0.908847	0.36995
0.956078	0.291531
0.609675	0.468109
0.909456	0.366888
0.804719	0.262038
0.586746	0.436533
0.834536	0.439925
0.698474	0.332089
0.957498	0.413843
0.758934	0.362791
0.954281	0.197648
0.819012	0.403866
0.915068	0.395129
0.531885	0.57565
0.928163	0.32436
0.996891	0.303698
0.950584	0.404519
0.701381	0.338266
0.985034	0.301656
0.876297	0.462945
0.93709	0.297224
0.824656	0.373325
0.772364	0.281968
0.825102	0.420298
0.504808	0.645694
0.816155	0.433161
0.654252	0.412526
0.776428	0.380616
0.973317	0.330255
0.571194	0.423525
0.950391	0.405317
0.772794	0.266176
0.348004	0.331224
0.98403	0.343235
0.765124	0.418005
0.886715	0.354028
0.673715	0.423712
0.879787	0.32079
0.845224	0.440813
0.780447	0.340771
0.75012	0.356054
0.911837	0.236219
0.77307	0.211072
0.981448	0.362662
0.823062	0.434919
0.409941	0.714947
0.943994	0.332314
0.467766	0.505141
0.715268	0.427386
0.631973	0.393155
0.434064	0.530228
0.582915	0.361033
0.980914	0.419058
0.751581	0.348302
0.89329	0.386571
0.88051	0.38241
0.631722	0.339074
0.452049	0.446337
0.826366	0.360683
0.719204	0.323715
0.790387	0.383958
0.926005	0.314178
0.696716	0.471858
0.795679	0.423926
0.396835	0.676027
0.824485	0.368796
0.940387	0.365899
0.403336	0.414733
0.954456	0.344375
0.913213	0.391659
0.463494	0.346619
0.833591	0.409662
0.857809	0.324139
0.676672	0.352419
0.879163	0.3416
0.772316	0.419914
0.992236	0.331973
0.475765	0.459675
0.986799	0.377386
0.797578	0.418616
0.887456	0.413595
0.350881	0.497844
0.415401	0.423304
0.864888	0.309224
0.935168	0.317615
0.866799	0.430254
0.779601	0.331849
0.95858	0.223753
0.932653	0.356211
0.537214	0.513203
0.748389	0.283162
0.953358	0.37613
0.934403	0.268361
0.962542	0.19531
0.959168	0.225597
0.825953	0.4227
0.745503	0.428468
0.929442	0.349569
0.958287	0.353963
0.652317	0.446779
0.683714	0.418111
0.65072	0.489986
0.780299	0.334661
0.431674	0.275869
0.905419	0.391745
0.543512	0.410844
0.808991	0.297977
0.649664	0.333728
0.796785	0.346124
0.934162	0.306772
0.723186	0.346853
0.93668	0.394666
0.965865	0.357213
0.97619	0.310762
0.88538	0.430417
0.79999	0.390005
0.462382	0.301762
0.936399	0.279682
0.855627	0.371302
0.812566	0.361693
0.882433	0.354748
0.986415	0.419956
0.673424	0.37612
0.984281	0.349314
0.635202	0.37663
0.913392	0.337686
0.629514	0.311816
0.756011	0.371109
0.865019	0.420476
0.617199	0.258363
0.815349	0.326267
0.602379	0.452684
0.908538	0.394879
0.521301	0.453572
0.958585	0.355254
0.892037	0.333321
0.786334	0.267333
0.72825	0.424233
0.940738	0.304977
0.938238	0.321714
0.744395	0.361149
0.905116	0.383987
0.741151	0.450726
0.70782	0.452621
0.958716	0.29541
0.970395	0.412693
0.96414	0.429979
0.992379	0.350857
0.667297	0.333574
0.938024	0.26507
0.954756	0.336948
0.945892	0.346083
0.558925	0.344395
0.25518	0.276126
0.727809	0.343174
0.974823	0.344002
0.624577	0.384035
0.99125	0.311862
0.943353	0.422897
0.99027	0.29717
0.801016	0.453009
0.975948	0.328473
0.944768	0.428481
0.94752	0.412593
0.797895	0.321965
0.526543	0.588721
0.51632	0.444336
0.958503	0.373805
0.688961	0.343867
0.709937	0.445425
0.95451	0.323616
0.925935	0.314046
0.985758	0.323767
0.868299	0.420102
0.801966	0.348332
0.979556	0.382988
0.509741	0.456503
0.799127	0.317873
0.96394	0.293621
0.924482	0.396031
0.591828	0.313135
0.919964	0.336047
0.991746	0.381036
0.720729	0.416206
0.594441	0.452421
0.937437	0.442043
0.485254	0.583425
0.652573	0.425679
0.953398	0.247863
0.638363	0.441861
[truncated: 7,974 more rows]

## Sheet: SCSCTS_EVI
cos_i	EVI
0.974686	0.285983
0.690073	0.282517
0.577485	0.269384
0.872016	0.314284
0.967152	0.411096
0.735751	0.426401
0.788054	0.452855
0.768834	0.324401
0.769493	0.338592
0.602135	0.252352
0.826762	0.301107
0.564163	0.256996
0.911711	0.34195
0.83453	0.401201
0.820861	0.436857
0.926045	0.429324
0.515154	0.41652
0.840967	0.318498
0.905478	0.294506
0.601632	0.386548
0.689391	0.375053
0.950218	0.405398
0.685775	0.464059
0.364847	0.443921
0.869968	0.372459
0.934405	0.353038
0.948133	0.279712
0.672122	0.191873
0.966398	0.264303
0.608013	0.464387
0.755833	0.259085
0.909929	0.344073
0.949245	0.333648
0.982439	0.316027
0.871826	0.359562
0.903341	0.457119
0.805531	0.413316
0.704933	0.45727
0.875842	0.447151
0.957496	0.220095
0.838141	0.306961
0.864195	0.265087
0.923607	0.341414
0.95657	0.354581
0.769787	0.316169
0.772089	0.389151
0.954664	0.265586
0.495149	0.246627
0.826746	0.255417
0.921286	0.406736
0.795646	0.349936
0.986745	0.326305
0.427904	0.275928
0.879817	0.357252
0.971834	0.266776
0.820448	0.213124
0.840906	0.312607
0.516665	0.393124
0.542618	0.525627
0.880519	0.409275
0.839411	0.431258
0.499192	0.371112
0.836657	0.3428
0.952784	0.328413
0.992497	0.406984
0.621234	0.381288
0.670205	0.377616
0.645324	0.299471
0.748533	0.46872
0.642634	0.231506
0.945539	0.308712
0.910086	0.438537
0.742127	0.408208
0.790952	0.342515
0.969414	0.406085
0.186462	0.29538
0.439695	0.436825
0.757219	0.215386
0.914303	0.29239
0.86322	0.269563
0.88889	0.27805
0.973054	0.473023
0.953616	0.333249
0.755066	0.336354
0.916016	0.292836
0.556586	0.624611
0.944142	0.295122
0.825692	0.429805
0.994897	0.298791
0.862406	0.274496
0.933848	0.403558
0.9488	0.249125
0.664066	0.488257
0.599952	0.300196
0.845963	0.382509
0.984932	0.329934
0.668731	0.545208
0.915635	0.249451
0.97995	0.352049
0.912124	0.354629
0.954723	0.324155
0.957083	0.426773
0.638279	0.602609
0.982528	0.35882
0.942754	0.432539
0.766532	0.24843
0.734864	0.342527
0.674493	0.453799
0.530107	0.441589
0.824647	0.291559
0.802685	0.353204
0.9339	0.291386
0.47975	0.214868
0.962643	0.250069
0.932453	0.39683
0.651156	0.219909
0.715194	0.350267
0.893471	0.263605
0.621381	0.437556
0.763871	0.338429
0.896681	0.595742
0.954961	0.409174
0.802555	0.224691
0.590607	0.483483
0.87842	0.341718
0.494189	0.345491
0.904731	0.368861
0.465158	0.374111
0.99146	0.217125
0.812145	0.369442
0.986706	0.306444
0.533268	0.419163
0.931171	0.311115
0.969609	0.340143
0.427935	0.42182
0.864808	0.285678
0.693043	0.279814
0.956812	0.292024
0.576076	0.491637
0.613771	0.388812
0.94823	0.428764
0.46955	0.687234
0.950269	0.362189
0.919937	0.394181
0.956633	0.480928
0.984362	0.401549
0.739554	0.322734
0.660558	0.463182
0.81376	0.307677
0.970247	0.254371
0.9454	0.251565
0.869965	0.403254
0.870279	0.481319
0.687852	0.465841
0.760413	0.4038
0.858655	0.509454
0.514703	0.43379
0.464876	0.598523
0.840112	0.402473
0.851051	0.22849
0.733629	0.43071
0.974655	0.250527
0.984451	0.370917
0.946478	0.367119
0.462932	0.639034
0.678186	0.415652
0.911712	0.229597
0.688859	0.247306
0.969748	0.311849
0.62636	0.446185
0.922453	0.273117
0.774486	0.457983
0.892442	0.364857
0.61288	0.301766
0.929548	0.363983
0.95959	0.330785
0.849999	0.395644
0.742606	0.420548
0.262827	0.894055
0.822284	0.387422
0.519589	0.522833
0.923057	0.397868
0.828772	0.325284
0.904628	0.382211
0.228749	0.24643
0.548113	0.488014
0.868146	0.371956
0.921165	0.321717
0.757416	0.365168
0.673152	0.414756
0.964897	0.384457
0.784253	0.423496
0.930895	0.352737
0.487135	0.255967
0.924879	0.297672
0.425545	0.487354
0.602548	0.398517
0.528095	0.220069
0.948383	0.293318
0.984478	0.404735
0.87541	0.366032
0.552392	0.496366
0.721667	0.461288
0.870215	0.29042
0.519781	0.241246
0.552953	0.24598
0.816312	0.256251
0.616	0.294453
0.94405	0.314802
0.98815	0.37721
0.822696	0.364062
0.791311	0.535522
0.881853	0.390483
0.617993	0.388063
0.987721	0.435355
0.46221	0.35724
0.507204	0.290094
0.731996	0.226874
0.665893	0.238092
0.934937	0.261875
0.88819	0.458773
0.836514	0.346182
0.82094	0.287507
0.643987	0.530887
0.872566	0.433948
0.978345	0.296303
0.842189	0.332059
0.979793	0.399382
0.994709	0.357559
0.906611	0.37566
0.748657	0.263652
0.807326	0.302402
0.773424	0.416543
0.768903	0.376133
0.793359	0.321311
0.346642	0.293966
0.78676	0.440329
0.857753	0.432325
0.65419	0.307085
0.628502	0.325357
0.868229	0.391147
0.891165	0.248702
0.545467	0.247267
0.554944	0.241332
0.929587	0.278055
0.939168	0.313436
0.868688	0.35655
0.542794	0.599764
0.508143	0.419747
0.93927	0.243717
0.80415	0.379912
0.959346	0.234713
0.616323	0.228468
0.960058	0.299064
0.981456	0.328487
0.98591	0.397249
0.841509	0.430281
0.891461	0.305122
0.877334	0.350757
0.531762	0.51102
0.331931	0.330282
0.606752	0.209082
0.847806	0.268009
0.903876	0.300295
0.949459	0.289421
0.949292	0.329734
0.809464	0.398675
0.613905	0.309891
0.827388	0.415792
0.972894	0.398491
0.711137	0.509429
0.973761	0.376151
0.943965	0.389514
0.598055	0.505365
0.744207	0.338484
0.685856	0.46545
0.281944	0.308301
0.991652	0.334772
0.976398	0.332701
0.949049	0.439795
0.911537	0.205931
0.9245	0.298022
0.740532	0.603743
0.909717	0.428094
0.92937	0.412573
0.847735	0.326694
0.549236	0.61863
0.826213	0.447668
0.882422	0.396371
0.89329	0.33449
0.483018	0.510221
0.674119	0.197831
0.96518	0.254259
0.965325	0.266065
0.969168	0.305943
0.858403	0.145275
0.625356	0.387917
0.906662	0.419761
0.978522	0.309466
0.797376	0.337476
0.650352	0.398094
0.540121	0.25605
0.956319	0.334032
0.834282	0.475888
0.664357	0.241126
0.672138	0.472331
0.917839	0.37358
0.991806	0.321037
0.775435	0.348646
0.967934	0.240766
0.86916	0.322274
0.961164	0.339783
0.8053	0.372001
0.925193	0.4689
0.950645	0.300709
0.927772	0.314572
0.965907	0.334814
0.641397	0.423824
0.965276	0.349814
0.790519	0.304369
0.679203	0.268277
0.658433	0.494392
0.791152	0.424574
0.422844	0.303388
0.889988	0.358663
0.866983	0.362648
0.936377	0.321717
0.784511	0.370753
0.888603	0.358865
0.408187	0.309001
0.946418	0.367993
0.819131	0.408414
0.608428	0.188548
0.788204	0.317754
0.873323	0.332712
0.934118	0.441886
0.846827	0.369502
0.831156	0.242065
0.993436	0.377698
0.72159	0.471252
0.808202	0.436927
0.915183	0.416626
0.876006	0.401489
0.963057	0.274331
0.971648	0.329986
0.614545	0.259876
0.662388	0.443629
0.56597	0.307721
0.868258	0.236878
0.858579	0.3319
0.816845	0.439237
0.958822	0.429777
0.952423	0.344721
0.880027	0.29724
0.590001	0.275347
0.94146	0.291857
0.698793	0.39225
0.85851	0.424906
0.587728	0.463788
0.752527	0.472928
0.631121	0.223198
0.944863	0.316158
0.370456	0.404324
0.813548	0.445638
0.930884	0.240648
0.985836	0.265568
0.977599	0.347644
0.752402	0.220814
0.861961	0.295869
0.850522	0.373213
0.930994	0.401745
0.923098	0.346058
0.661273	0.349292
0.510888	0.423633
0.815585	0.374565
0.997387	0.306557
0.881146	0.281715
0.957007	0.203885
0.933443	0.244067
0.942568	0.238501
0.293029	0.350091
0.838055	0.331223
0.932822	0.371424
0.601129	0.299004
0.474627	0.286098
0.781323	0.417014
0.849759	0.288311
0.81597	0.366368
0.844506	0.307742
0.850216	0.289585
0.892886	0.315146
0.82521	0.353575
0.81113	0.394526
0.975856	0.33682
0.898464	0.455422
0.952278	0.312834
0.8069	0.411065
0.89922	0.455285
0.784602	0.462107
0.578559	0.169293
0.918297	0.284145
0.878614	0.342824
0.906186	0.422546
0.924347	0.43996
0.562329	0.422364
0.979035	0.287704
0.674745	0.359302
0.729016	0.392055
0.822917	0.382697
0.844747	0.294926
0.927331	0.241827
0.677826	0.382878
0.887	0.212925
0.459043	0.198613
0.725115	0.449986
0.475433	0.524616
0.916779	0.295159
0.514752	0.265286
0.553921	0.508417
0.927588	0.388557
0.931429	0.396522
0.776252	0.282056
0.517952	0.222379
0.782632	0.359526
0.965768	0.356901
0.936133	0.36547
0.976694	0.3761
0.628954	0.389868
0.234838	0.297832
0.429816	0.637573
0.901285	0.409388
0.898814	0.442423
0.990252	0.376968
0.607708	0.342392
0.941853	0.280371
0.868902	0.268101
0.862005	0.274977
0.453681	0.462025
0.559778	0.438756
0.85304	0.248607
0.659754	0.400444
0.989586	0.345611
0.870969	0.259772
0.942854	0.342364
0.804194	0.341842
0.926199	0.271564
0.650405	0.393475
0.878282	0.273349
0.743097	0.218391
0.739369	0.279715
0.928298	0.391466
0.896632	0.220179
0.860859	0.315875
0.936219	0.379734
0.991754	0.384435
0.955927	0.471601
0.821395	0.376689
0.78685	0.313191
0.813565	0.32562
0.989047	0.339662
0.697744	0.362227
0.958633	0.296715
0.568116	0.468897
0.986671	0.374957
0.846195	0.380016
0.943571	0.342575
0.552669	0.290343
0.722762	0.381347
0.832489	0.403938
0.657161	0.463715
0.952005	0.34425
0.888567	0.363683
0.953363	0.295266
0.907232	0.218063
0.96389	0.347126
0.919048	0.358324
0.954216	0.354206
0.327578	0.262235
0.893094	0.426939
0.866424	0.336356
0.95355	0.311606
0.678075	0.523346
0.942762	0.348701
0.70466	0.462649
0.827823	0.361883
0.718802	0.243408
0.907233	0.259797
0.653185	0.255004
0.94825	0.26111
0.952628	0.305939
0.954861	0.34658
0.957292	0.414601
0.834009	0.305235
0.943091	0.394251
0.912255	0.354863
0.695704	0.225203
0.886274	0.316359
0.740678	0.321055
0.669898	0.325542
0.881195	0.296523
0.891466	0.440599
0.490075	0.211995
0.987426	0.346109
0.896933	0.317599
0.997622	0.361505
0.909789	0.279441
0.972434	0.368515
0.903864	0.288276
0.604182	0.362006
0.448122	0.584859
0.910177	0.296549
0.736492	0.21889
0.851818	0.242997
0.871192	0.343209
0.970184	0.339403
0.880218	0.404412
0.870584	0.490708
0.798751	0.366376
0.973747	0.316043
0.467914	0.326953
0.876094	0.201636
0.990084	0.389238
0.896499	0.4056
0.851378	0.342616
0.876364	0.464532
0.83768	0.260445
0.909432	0.336731
0.855407	0.499405
0.902959	0.365524
0.661225	0.320877
0.89131	0.239119
0.896605	0.234363
0.4612	0.912347
0.942559	0.309043
0.884891	0.235766
0.637564	0.528827
0.521812	0.390013
0.969985	0.302501
0.904932	0.312348
0.987982	0.249158
0.716125	0.206812
0.98437	0.232277
0.88603	0.426285
0.984248	0.320271
0.778543	0.35051
0.683301	0.382187
0.66302	0.391426
0.858037	0.434355
0.984926	0.373169
0.878333	0.404058
0.692961	0.268616
0.917188	0.32776
0.93634	0.280942
0.831481	0.304629
0.92503	0.320653
0.985097	0.302548
0.824615	0.345494
0.873013	0.446033
0.872186	0.328663
0.925626	0.347311
0.784582	0.298099
0.681494	0.399095
0.760178	0.338727
0.667251	0.23594
0.819055	0.389709
0.777598	0.215384
0.935724	0.27787
0.216956	0.296398
0.580765	0.411969
0.971308	0.375975
0.870363	0.302699
0.829502	0.23282
0.726426	0.41966
0.979324	0.349361
0.888131	0.327857
0.729808	0.310998
0.439139	0.431341
0.817438	0.317715
0.943786	0.235886
0.592591	0.411891
0.890927	0.340636
0.950255	0.317684
0.461372	0.139272
0.971947	0.28448
0.755174	0.296054
0.864208	0.353729
0.987453	0.372184
0.889291	0.175803
0.893319	0.410627
0.727646	0.22841
0.871375	0.335583
0.600928	0.58028
0.888749	0.306169
0.893538	0.311643
0.945606	0.382246
0.782775	0.426703
0.951315	0.208732
0.990576	0.285226
0.806599	0.305229
0.984242	0.416439
0.751659	0.384885
0.919197	0.219893
0.848158	0.343975
0.750791	0.578364
0.91071	0.229086
0.918157	0.393469
0.831828	0.508253
0.974074	0.297663
0.691993	0.386093
0.789011	0.423048
0.987011	0.409775
0.897356	0.23865
0.764126	0.231788
0.530925	0.296832
0.520966	0.299191
0.597456	0.385817
0.99764	0.349833
0.286914	0.12842
0.669382	0.463716
0.893404	0.343138
0.616081	0.399786
0.826453	0.339202
0.596975	0.250473
0.641265	0.334295
0.917779	0.351758
0.922522	0.36767
0.755137	0.254293
0.914257	0.290789
0.891018	0.365829
0.838261	0.426583
0.686204	0.397664
0.976071	0.326007
0.921159	0.433223
0.76511	0.297374
0.868092	0.254788
0.980915	0.352473
0.839934	0.242718
0.984934	0.289159
0.573308	0.350377
0.83935	0.300622
0.753841	0.348626
0.756099	0.352895
0.697653	0.444121
0.977155	0.41188
0.987623	0.407603
0.957476	0.408767
0.603129	0.229935
0.92457	0.339913
0.928709	0.243182
0.872932	0.482723
0.973385	0.37009
0.982698	0.410205
0.641467	0.285972
0.537397	0.508052
0.170773	0.130899
0.921059	0.283408
0.887561	0.295953
0.569623	0.481034
0.845915	0.337447
0.939267	0.38649
0.858392	0.250936
0.793322	0.331191
0.985543	0.419245
0.90611	0.392435
0.726003	0.509724
0.371026	0.294647
0.376103	0.441765
0.863805	0.389873
0.482102	0.541378
0.871977	0.269246
0.897075	0.297353
0.869168	0.443909
0.370582	0.32536
0.581272	0.271846
0.954316	0.345171
0.826509	0.232171
0.972622	0.376383
0.985295	0.386417
0.947052	0.192622
0.512453	0.400756
0.654037	0.485343
0.989127	0.285978
0.746389	0.420152
0.827272	0.331145
0.643618	0.202955
0.424319	0.521271
0.801593	0.212774
0.819363	0.284761
0.928557	0.297677
0.78177	0.360723
0.886198	0.235072
0.659502	0.200152
0.522985	0.274392
0.655238	0.305909
0.367952	0.565256
0.902711	0.453855
0.707602	0.431587
0.959782	0.41123
0.86815	0.420191
0.937132	0.306343
0.743537	0.232456
0.826392	0.327835
0.87816	0.301711
0.861712	0.432978
0.735312	0.351113
0.794467	0.572284
0.943849	0.322431
0.704781	0.362763
0.544501	0.236064
0.647858	0.376232
0.726273	0.194785
0.885486	0.269394
0.583241	0.298978
0.881033	0.326277
0.737241	0.412579
0.934405	0.397607
0.857296	0.359497
0.676421	0.456259
0.974597	0.23338
0.585933	0.211951
0.607233	0.48483
0.953347	0.379382
0.986907	0.413695
0.977483	0.323679
0.96373	0.377814
0.575877	0.439726
0.919529	0.340073
0.94121	0.249256
0.825858	0.207974
0.882311	0.29684
0.744312	0.330107
0.967553	0.460722
0.373124	0.210185
0.945893	0.311024
0.740798	0.414105
0.780233	0.558076
0.85745	0.425654
0.764448	0.374829
0.943247	0.34011
0.918757	0.274225
0.969422	0.310324
0.818537	0.417553
0.691402	0.371224
0.958365	0.269982
0.952867	0.308277
0.644578	0.230738
0.858974	0.239192
0.819461	0.262867
0.779348	0.375223
0.980018	0.371357
0.993681	0.337787
0.823954	0.323116
0.867244	0.280766
0.996003	0.257521
0.609538	0.423994
0.986343	0.280799
0.904468	0.340099
0.985083	0.268587
0.936817	0.282389
0.844242	0.494509
0.901427	0.392476
0.933091	0.464688
0.790363	0.296585
0.970166	0.307461
0.994829	0.236216
0.970123	0.330826
0.932872	0.441221
0.919681	0.398
0.930291	0.400606
0.562102	0.405353
0.986593	0.359654
0.994207	0.346716
0.987927	0.364507
0.795775	0.36576
0.731008	0.332111
0.959078	0.326563
0.87655	0.275338
0.928959	0.419841
0.990587	0.402116
0.768692	0.433661
0.952215	0.311377
0.623767	0.260036
0.785038	0.370668
0.889034	0.375934
0.771785	0.331036
0.975428	0.347021
0.992353	0.344177
0.692366	0.417524
0.831797	0.326748
0.553526	0.265956
0.961737	0.399105
0.456339	0.467737
0.954779	0.469857
0.86292	0.471031
0.760098	0.426416
0.917043	0.381316
0.904221	0.372806
0.997314	0.363771
0.536837	0.401419
0.460182	0.36907
0.468903	0.314432
0.911398	0.260759
0.957773	0.357504
0.771796	0.454042
0.706756	0.437068
0.713297	0.43154
0.704993	0.374949
0.944205	0.345367
0.940961	0.41534
0.62047	0.455426
0.978879	0.304937
0.7889	0.395024
0.836692	0.386291
0.946457	0.48773
0.926756	0.440087
0.9263	0.444711
0.527543	0.530066
0.905555	0.378443
0.515786	0.648949
0.704427	0.335157
0.732156	0.368109
0.877684	0.314601
0.986566	0.290743
0.604215	0.28967
0.221421	0.266624
0.99423	0.275479
0.914518	0.248572
0.9257	0.332349
0.926046	0.412909
0.848653	0.35458
0.992224	0.357459
0.686452	0.409496
0.982326	0.357792
0.664638	0.379251
0.408114	0.214988
0.834364	0.422492
0.889995	0.275755
0.787637	0.376261
0.956823	0.389328
0.848316	0.3495
0.966598	0.34614
0.980942	0.314596
0.985536	0.308713
0.926067	0.274164
0.609238	0.217288
0.871743	0.253415
0.903965	0.342696
0.974303	0.313734
0.785416	0.310887
0.953729	0.401139
0.922454	0.430936
0.480244	0.41675
0.946113	0.262687
0.710297	0.27953
0.723351	0.281659
0.967291	0.333508
0.891574	0.458123
0.881769	0.215988
0.790452	0.257823
0.845948	0.385995
0.993645	0.337917
0.87636	0.402423
0.790894	0.263819
0.454715	0.436721
0.549397	0.479791
0.494796	0.422787
0.977807	0.357224
0.84164	0.371051
0.92668	0.355535
0.831897	0.369619
0.83546	0.316695
0.702091	0.228288
0.948832	0.2568
0.907561	0.354317
0.709297	0.351322
0.673377	0.342944
0.613016	0.205629
0.81399	0.278814
0.711678	0.185593
0.620609	0.405695
0.612527	0.310367
0.912702	0.296717
0.486826	0.280949
0.948719	0.459386
0.654472	0.359018
0.510822	0.273325
0.909877	0.251572
0.932901	0.282606
0.962714	0.348201
0.905349	0.500505
0.815018	0.478087
0.841868	0.340324
0.907325	0.241257
0.950654	0.393201
0.85236	0.40634
0.932463	0.381514
0.793509	0.298129
0.512593	0.44829
0.835821	0.308025
0.839824	0.318664
0.892299	0.371357
0.921013	0.488893
0.95236	0.321498
0.962256	0.261141
0.945607	0.416456
0.894465	0.312152
0.829178	0.42981
0.900667	0.164563
0.786847	0.32639
0.750514	0.404164
0.582474	0.520411
0.812153	0.363509
0.981287	0.291908
0.884136	0.309357
0.848609	0.361728
0.878341	0.297964
0.675698	0.271115
0.922673	0.406303
0.655227	0.307585
0.935904	0.349623
0.382692	0.246405
0.652674	0.499885
0.774645	0.423577
0.779549	0.350258
0.437559	0.249055
0.93489	0.38131
0.968618	0.343367
0.745942	0.379445
0.759491	0.326466
0.549484	0.669127
0.973855	0.321853
0.920031	0.346437
0.600667	0.299269
0.994576	0.256578
0.607882	0.267048
0.90279	0.311434
0.423442	0.249865
0.860967	0.291746
0.818328	0.272359
0.707523	0.353665
0.969501	0.335852
0.974148	0.351654
0.665423	0.284606
0.805818	0.25159
0.94	0.254251
0.921536	0.425145
0.936324	0.445154
0.9023	0.244234
0.401754	0.248809
0.826878	0.307405
0.825422	0.422147
0.624123	0.55057
0.760356	0.352844
0.799381	0.373532
0.963625	0.350644
0.988029	0.284693
0.917513	0.320471
0.834246	0.457382
0.933333	0.285742
0.688553	0.452574
0.785305	0.324068
0.859096	0.467407
0.982062	0.394341
0.934992	0.297918
0.940181	0.234348
0.696785	0.326251
0.754485	0.420366
0.884001	0.412597
0.794277	0.449915
0.887449	0.315646
0.925829	0.308833
0.888544	0.391628
0.869303	0.374097
0.81592	0.380188
0.94158	0.331119
0.927829	0.238838
0.770539	0.279402
0.926404	0.345322
0.896495	0.325322
0.897659	0.384187
0.965254	0.22049
0.833936	0.399192
0.699888	0.364301
0.973326	0.319359
0.802624	0.343089
0.943416	0.380525
0.4864	0.206803
0.900182	0.302184
0.83996	0.307227
0.816243	0.282788
0.939624	0.287408
0.71628	0.31896
0.898905	0.397712
0.982795	0.386992
0.894357	0.402772
0.710328	0.429658
0.884303	0.367527
0.876796	0.323507
0.947271	0.303572
0.814015	0.319089
0.92637	0.315219
0.808577	0.351246
0.795621	0.426232
0.95538	0.368535
0.945344	0.356136
0.943683	0.334393
0.640462	0.374335
0.858234	0.272716
0.893732	0.450094
0.840752	0.35516
0.691819	0.250454
0.904683	0.358394
0.906594	0.353102
0.925737	0.362964
0.993442	0.294936
0.878718	0.377652
0.790568	0.459972
0.82943	0.36162
0.992861	0.351231
0.63428	0.165038
0.980294	0.269422
0.942637	0.269057
0.583884	0.214535
0.655223	0.322555
0.958566	0.336156
0.954615	0.3257
0.867749	0.362784
0.966439	0.387116
0.974157	0.338221
0.670386	0.425907
0.781392	0.380542
0.572626	0.459274
0.694628	0.309027
0.938881	0.316629
0.976593	0.463396
0.942697	0.387772
0.628611	0.467705
0.703919	0.336233
0.748158	0.36232
0.980964	0.365588
0.950513	0.35899
0.869104	0.291119
0.515669	0.373451
0.996967	0.35623
0.940107	0.397368
0.918951	0.341147
0.574519	0.330758
0.722035	0.29996
0.995418	0.292103
0.882784	0.363879
0.941462	0.357998
0.989627	0.34309
0.335898	0.251201
0.810096	0.268271
0.951611	0.352805
0.72324	0.303088
0.96095	0.416272
0.835585	0.302104
0.98795	0.327175
0.710063	0.382025
0.754332	0.351783
0.881323	0.353929
0.606318	0.389623
0.881722	0.399754
0.3909	0.420184
0.897323	0.351111
0.982974	0.304819
0.653087	0.369084
0.738153	0.284911
0.592647	0.41474
0.782891	0.450084
0.76653	0.33186
0.804899	0.228449
0.614532	0.380743
0.771949	0.236468
0.844625	0.434074
0.854768	0.31027
0.839721	0.283741
0.977509	0.294709
0.555957	0.233258
0.925507	0.465726
0.847417	0.514576
0.972595	0.266548
0.967914	0.246424
0.963379	0.348056
0.897285	0.402529
0.89713	0.386654
0.94709	0.351128
0.911073	0.304868
0.968441	0.319148
0.903627	0.313645
0.976338	0.326302
0.920923	0.327763
0.833122	0.442091
0.668838	0.528494
0.735849	0.256251
0.93026	0.363144
0.904669	0.347307
0.659284	0.257935
0.818443	0.336492
0.920461	0.323128
0.766455	0.425183
0.911356	0.375701
0.855298	0.376056
0.450744	0.348927
0.979601	0.339641
0.978813	0.304144
0.632791	0.265747
0.816025	0.339866
0.896445	0.314816
0.901585	0.325554
0.993401	0.292768
0.686188	0.385138
0.991883	0.370901
0.588421	0.404608
0.953106	0.363893
0.985366	0.362088
0.9961	0.307526
0.76096	0.311818
0.956864	0.318378
0.950736	0.288979
0.812338	0.448461
0.871192	0.361921
0.824712	0.325765
0.959958	0.420811
0.979043	0.397339
0.730313	0.436245
0.960276	0.377425
0.502574	0.139486
0.762756	0.389751
0.926169	0.491438
0.772788	0.339659
0.883103	0.369403
0.736463	0.284869
0.757521	0.37971
0.789102	0.44861
0.984241	0.409659
0.86346	0.350156
0.94988	0.309023
0.893527	0.331917
0.769441	0.304833
0.991138	0.272643
0.929211	0.295589
0.582168	0.61303
0.996155	0.289268
0.975906	0.323956
0.955722	0.379651
0.92958	0.343803
0.983733	0.40242
0.704846	0.402129
0.747275	0.458667
0.609585	0.367331
0.93971	0.334674
0.986712	0.35944
0.806463	0.334195
0.915634	0.498014
0.714352	0.31844
0.948135	0.307428
0.83149	0.318589
0.567918	0.268103
0.986799	0.293315
0.963421	0.270481
0.902545	0.238957
0.592093	0.341084
0.542104	0.408152
0.55787	0.405686
0.851955	0.417685
0.604201	0.341326
0.589022	0.227624
0.885821	0.37964
0.989605	0.341765
0.92734	0.37802
0.615675	0.436191
0.887265	0.340078
0.969989	0.282465
0.739534	0.306423
0.968597	0.292341
0.664742	0.48
0.956629	0.360914
0.77589	0.346121
0.9384	0.431013
0.50106	0.311861
0.661328	0.404143
0.547452	0.263043
0.648589	0.351409
0.845701	0.254241
0.756918	0.43165
0.995558	0.339285
0.891445	0.213643
0.824412	0.307182
0.805158	0.257765
0.793009	0.322751
0.536378	0.312521
0.733729	0.379437
0.925946	0.47826
0.788427	0.385265
0.99574	0.357309
0.972582	0.366025
0.614555	0.405607
0.555294	0.348021
0.687841	0.227598
0.851606	0.265703
0.701284	0.234589
0.868219	0.276824
0.876811	0.405596
0.924419	0.352288
0.690441	0.310444
0.98063	0.295351
0.75758	0.222871
0.949987	0.301652
0.935752	0.302541
0.738945	0.443888
0.794447	0.462351
0.958073	0.358971
0.995117	0.365791
0.828085	0.405934
0.62169	0.211349
0.864397	0.255735
0.977609	0.297166
0.472968	0.432505
0.484542	0.326879
0.661722	0.434926
0.701304	0.390243
0.849413	0.117363
0.994709	0.252499
0.929685	0.305918
0.956812	0.309191
0.970805	0.240585
0.981263	0.294219
0.591795	0.299568
0.578522	0.445114
0.752182	0.397148
0.975172	0.349449
0.900525	0.219137
0.514473	0.360751
0.913454	0.368599
0.964186	0.406829
0.919346	0.350438
0.970083	0.30007
0.977988	0.230549
0.667238	0.258063
0.71753	0.260188
0.929033	0.3099
0.815953	0.361297
0.971899	0.331281
0.972195	0.324889
0.919514	0.42526
0.547685	0.477608
0.959982	0.352555
0.699065	0.369291
0.704377	0.235258
0.764721	0.207656
0.695238	0.445325
0.806565	0.356315
0.890863	0.389862
0.850785	0.305739
0.935898	0.283933
0.926709	0.292248
0.766827	0.180808
0.949821	0.290704
0.908535	0.341531
0.828506	0.392642
0.862514	0.269633
0.986533	0.361927
0.626983	0.365038
0.878019	0.37288
0.886839	0.270838
0.765122	0.196902
0.843983	0.257525
0.807275	0.166295
0.823022	0.352688
0.934023	0.363605
0.581036	0.396025
0.972578	0.238231
0.816906	0.365834
0.729606	0.344206
0.931239	0.33797
0.778698	0.344358
0.708696	0.236082
0.369352	0.217038
0.763211	0.329579
0.976439	0.252357
0.9786	0.286784
0.825186	0.297057
0.908834	0.390398
0.527773	0.394257
0.221327	0.265842
0.483181	0.494743
0.941897	0.376819
0.791318	0.397131
0.970275	0.314472
0.886578	0.154855
0.990927	0.316195
0.859058	0.317954
0.922341	0.298842
0.769072	0.192881
0.596387	0.457821
0.493864	0.391317
0.743233	0.427543
0.799847	0.310117
0.902043	0.226631
0.650452	0.541962
0.880872	0.279014
0.630295	0.281092
0.989328	0.289458
0.804446	0.331137
0.938291	0.321817
0.990894	0.371016
0.53027	0.472956
0.736702	0.433623
0.925097	0.243625
0.578938	0.388326
0.830572	0.381537
0.779458	0.268627
0.814615	0.307532
0.962284	0.283461
0.888181	0.358713
0.844054	0.363476
0.852803	0.435564
0.871923	0.403369
0.441193	0.490082
0.694611	0.48382
0.630089	0.43864
0.874225	0.348135
0.809521	0.313259
0.944507	0.29164
0.948901	0.335916
0.884207	0.336571
0.819713	0.386275
0.862321	0.341958
0.886005	0.407391
0.722853	0.232008
0.830819	0.255653
0.978345	0.265391
0.870028	0.283794
0.876128	0.41916
0.720971	0.347347
0.586479	0.290453
0.639798	0.41334
0.816044	0.404923
0.858091	0.373614
0.853863	0.253073
0.950899	0.317197
0.935383	0.239233
0.957248	0.363871
0.959159	0.309276
0.901457	0.399097
0.959545	0.396632
0.953678	0.421264
0.695566	0.485004
0.866297	0.372317
0.938829	0.373472
0.864933	0.406337
0.961826	0.298942
0.685625	0.362654
0.872863	0.306856
0.896875	0.204112
0.851201	0.257946
0.713105	0.432179
0.819617	0.404279
0.895692	0.42405
0.982114	0.330256
0.804268	0.358665
0.854909	0.260194
0.87298	0.181022
0.863241	0.187443
0.936053	0.348673
0.696535	0.324319
0.90507	0.342439
0.944489	0.326329
0.961143	0.289198
0.966527	0.296168
0.894396	0.295648
0.966884	0.393833
0.709919	0.373793
0.796156	0.194693
0.974884	0.290454
0.56268	0.501805
0.50277	0.311408
0.783108	0.309405
0.809262	0.361812
0.718721	0.334933
0.69245	0.279521
0.935061	0.385302
0.818617	0.26918
0.513528	0.511459
0.757282	0.412715
0.991188	0.350075
0.901444	0.357551
0.881479	0.309771
0.654664	0.513107
0.907359	0.336563
0.765473	0.296163
0.75304	0.355379
0.771045	0.270765
0.868089	0.265902
0.949011	0.262102
0.858934	0.268696
0.916858	0.374806
0.997356	0.356508
0.391727	0.216787
0.700282	0.407569
0.50493	0.41775
0.959252	0.349946
0.859754	0.356446
0.900455	0.338152
0.714899	0.419659
0.548646	0.443438
0.911129	0.428103
0.562212	0.357257
0.907397	0.243999
0.857196	0.331877
0.895504	0.314565
0.971234	0.274946
0.884636	0.354111
0.795125	0.234339
0.831051	0.314918
0.444711	0.404383
0.725973	0.467807
0.670141	0.478584
0.495551	0.344432
0.9877	0.23737
0.956664	0.330403
0.68599	0.255685
0.793507	0.335471
0.778319	0.394651
0.915041	0.369407
0.978113	0.3418
0.686664	0.341427
0.889743	0.242986
0.969697	0.332629
0.561446	0.445683
0.78399	0.390749
0.974352	0.354912
0.502807	0.342148
0.95385	0.410241
0.931289	0.371999
0.675896	0.282211
0.994144	0.263684
0.666437	0.402644
0.81201	0.300961
0.332453	0.47781
0.969694	0.325588
0.99158	0.349331
0.920655	0.337063
0.980541	0.264705
0.877489	0.214084
0.974443	0.340065
0.624212	0.364162
0.913494	0.422771
0.759668	0.426224
0.781532	0.46277
0.972695	0.388699
0.961063	0.380275
0.910252	0.32065
0.490526	0.254639
0.986927	0.312984
0.913152	0.225041
0.94217	0.312776
0.90178	0.258514
0.902523	0.352365
0.78755	0.293822
0.489045	0.278551
0.522854	0.370856
0.904435	0.261858
0.916589	0.468581
0.757974	0.282269
0.599947	0.519617
0.932975	0.38902
0.612471	0.406112
0.77365	0.366016
0.981308	0.311277
0.610893	0.437428
0.756894	0.343863
0.71259	0.153756
0.730232	0.409922
0.713497	0.365518
0.968668	0.345167
0.893233	0.283399
0.944077	0.1779
0.858324	0.312015
0.755938	0.350406
0.682193	0.393494
0.975776	0.355666
0.924919	0.338616
0.82718	0.476728
0.713849	0.371336
0.962813	0.345042
0.970384	0.315919
0.853929	0.386149
0.814848	0.450499
0.860861	0.308273
0.750661	0.194936
0.698022	0.195358
0.964683	0.353032
0.465117	0.404712
0.609443	0.340979
0.605269	0.354761
0.27781	0.279078
0.661887	0.203431
0.888113	0.427243
0.781036	0.341067
0.66018	0.193818
0.660682	0.377978
0.969161	0.278265
0.843796	0.367888
0.986549	0.288389
0.968011	0.255394
0.681999	0.354608
0.950541	0.370472
0.896129	0.481246
0.889468	0.389485
0.54402	0.467071
0.978949	0.337269
0.846315	0.358838
0.727862	0.340551
0.846131	0.135458
0.985698	0.275064
0.709802	0.443895
0.60517	0.445934
0.299366	0.299996
0.936628	0.326525
0.885481	0.25173
0.830902	0.21684
0.904632	0.314836
0.902298	0.367884
0.693708	0.382845
0.635538	0.47598
0.938898	0.403646
0.521515	0.492442
0.525835	0.415906
0.831098	0.463559
0.774693	0.429124
0.769317	0.524803
0.997846	0.324137
0.970629	0.368332
0.593901	0.403566
0.653634	0.397243
0.985881	0.375787
0.937082	0.334901
0.922562	0.122698
0.683856	0.435572
0.931052	0.311202
0.927159	0.332687
0.964567	0.434942
0.861744	0.39206
0.986295	0.372043
0.989641	0.298156
0.930629	0.330671
0.86497	0.275725
0.852159	0.316632
0.939031	0.15252
0.929162	0.304341
0.932431	0.382474
0.501289	0.509217
0.66447	0.430402
0.976695	0.314317
0.847258	0.442931
0.965968	0.276736
0.968932	0.395243
0.862853	0.329405
0.834904	0.310816
0.850726	0.321844
0.805556	0.347603
0.908713	0.38326
0.976803	0.315058
0.780732	0.225868
0.615456	0.397282
0.373318	0.340554
0.92625	0.38267
0.963272	0.348047
0.914217	0.255049
0.731604	0.315023
0.677062	0.404598
0.82308	0.332496
0.963802	0.282182
0.925485	0.297654
0.883004	0.302746
0.675298	0.33947
0.912121	0.392358
0.973089	0.36539
0.556789	0.54646
0.879399	0.274322
0.896501	0.303904
0.868853	0.400606
0.935487	0.345347
0.883009	0.41264
0.915916	0.37981
0.875722	0.297924
0.780562	0.29756
0.992687	0.3738
0.523119	0.393401
0.96542	0.342248
0.60017	0.430316
0.953736	0.324858
0.334611	0.616125
0.97415	0.375583
0.604147	0.426816
0.790661	0.322816
0.854704	0.349468
0.461703	0.514748
0.888899	0.40565
0.551045	0.34968
0.98241	0.368536
0.820334	0.302462
0.968521	0.368259
0.68921	0.277602
0.558038	0.296643
0.918986	0.309815
0.808728	0.37989
0.75126	0.364671
0.780746	0.363539
0.971877	0.35422
0.911916	0.373216
0.550489	0.349808
0.709486	0.334525
0.737031	0.45931
0.945225	0.335409
0.983578	0.251127
0.416255	0.536536
0.802942	0.356637
0.90281	0.362491
0.992463	0.349689
0.903236	0.418226
0.813458	0.381873
0.913362	0.237762
0.955126	0.370314
0.809622	0.324523
0.50945	0.442301
0.719753	0.414025
0.359875	0.735644
0.882569	0.310259
0.996125	0.328303
0.7287	0.306595
0.721291	0.488085
0.659719	0.211532
0.992374	0.324518
0.730773	0.374508
0.834364	0.303257
0.89614	0.377315
0.892155	0.377676
0.931526	0.367243
0.97867	0.396424
0.776278	0.394017
0.979358	0.346334
0.94492	0.40317
0.673066	0.407207
0.963628	0.32807
0.720991	0.35888
0.665083	0.276553
0.953849	0.338841
0.922887	0.349272
0.984799	0.327553
0.813062	0.388944
0.708	0.334278
0.157186	0.504686
0.990354	0.275011
0.827409	0.360174
0.957672	0.370191
0.981448	0.288372
0.970417	0.363246
0.748064	0.324193
0.815409	0.320605
0.815434	0.408208
0.927681	0.339637
0.985008	0.261319
0.643986	0.411673
0.906659	0.389945
0.884196	0.346724
0.801009	0.581291
0.996337	0.365506
0.908809	0.38071
0.842606	0.386278
0.957191	0.261419
0.62351	0.33622
0.879816	0.347825
0.277638	0.718564
0.956731	0.36925
0.698681	0.35127
0.97464	0.377631
0.928316	0.310331
0.339791	0.425791
0.979846	0.387686
0.958078	0.228259
0.842626	0.201618
0.908292	0.343235
0.996392	0.329944
0.665547	0.301197
0.864346	0.331723
0.997953	0.382465
0.971171	0.244745
0.554767	0.526991
0.269695	0.301302
0.875199	0.338926
0.959232	0.324
0.972051	0.362292
0.700028	0.473284
0.239429	0.270158
0.941915	0.315202
0.79015	0.406354
0.991758	0.392154
0.949624	0.355019
0.937359	0.302969
0.979818	0.363633
0.531071	0.44937
0.986461	0.355816
0.646346	0.355887
0.882386	0.318371
0.991223	0.297307
0.920355	0.341661
0.88172	0.243633
0.746657	0.335472
0.602576	0.476363
0.393675	0.443243
0.991875	0.395786
0.78306	0.340525
0.7976	0.230881
0.494503	0.600281
0.775942	0.207957
0.889637	0.37573
0.873637	0.355343
0.963182	0.393802
0.948443	0.385725
0.817138	0.416588
0.9537	0.326766
0.990875	0.421594
0.636261	0.434747
0.553862	0.401011
0.984831	0.344905
0.838355	0.503823
0.879844	0.214474
0.87637	0.253401
0.957673	0.315997
0.972082	0.360744
0.787651	0.336784
0.640096	0.488076
0.979344	0.377314
0.997992	0.367796
0.733655	0.420437
0.97659	0.407074
0.97613	0.30627
0.842787	0.343923
0.821326	0.203913
0.760218	0.328732
0.633409	0.441893
0.481563	0.496571
0.856254	0.28201
0.927497	0.347962
0.900786	0.363948
0.961862	0.350084
0.554069	0.479553
0.975568	0.394027
0.484097	0.193812
0.692303	0.376904
0.949579	0.369775
0.729511	0.376206
0.940557	0.342015
0.73644	0.389791
0.913962	0.328452
0.608638	0.431286
0.727973	0.349877
0.808087	0.360579
0.130206	0.256186
0.262044	0.313521
0.841533	0.295504
0.35093	0.235586
0.272334	0.230818
0.599982	0.496093
0.626564	0.494745
0.943567	0.365964
0.817921	0.352238
0.766355	0.464553
0.689247	0.338122
0.763986	0.351511
0.676998	0.421656
0.721372	0.344118
0.966503	0.352607
0.921809	0.392257
0.938308	0.289577
0.915545	0.370966
0.969201	0.389939
0.857652	0.331534
0.80692	0.396017
0.707063	0.43232
0.853733	0.47701
0.781577	0.428794
0.951592	0.355192
0.953926	0.267634
0.945699	0.309613
0.97694	0.309199
0.555109	0.431405
0.935559	0.350665
0.960997	0.34461
0.963793	0.342084
0.875299	0.388803
0.643219	0.515965
0.913001	0.303308
0.291441	0.645174
0.644413	0.223749
0.680698	0.359897
0.823497	0.389161
0.892265	0.322007
0.948183	0.395743
0.947781	0.329572
0.557504	0.565117
0.564175	0.436172
0.935455	0.486675
0.87799	0.342156
0.92668	0.38724
0.908847	0.36995
0.956078	0.291531
0.609675	0.468109
0.909456	0.366888
0.804719	0.262038
0.586746	0.436533
0.834536	0.439925
0.698474	0.332089
0.957498	0.413843
0.758934	0.362791
0.954281	0.197648
0.819012	0.403866
0.915068	0.395129
0.531885	0.57565
0.928163	0.32436
0.996891	0.303698
0.950584	0.404519
0.701381	0.338266
0.985034	0.301656
0.876297	0.462945
0.93709	0.297224
0.824656	0.373325
0.772364	0.12889
0.825102	0.420298
0.504808	0.645694
0.816155	0.433161
0.654252	0.412526
0.776428	0.380616
0.973317	0.330255
0.571194	0.423525
0.950391	0.405317
0.772794	0.252186
0.348004	0.235674
0.98403	0.343235
0.765124	0.418005
0.886715	0.354028
0.673715	0.423712
0.879787	0.32079
0.845224	0.440813
0.780447	0.253609
0.75012	0.356054
0.911837	0.226702
0.77307	0.160713
0.981448	0.362662
0.823062	0.434919
0.409941	0.714947
0.943994	0.332314
0.467766	0.505141
0.715268	0.427386
0.631973	0.393155
0.434064	0.530228
0.582915	0.361033
0.980914	0.419058
0.751581	0.348302
0.89329	0.386571
0.88051	0.38241
0.631722	0.339074
0.452049	0.446337
0.826366	0.25572
0.719204	0.273689
0.790387	0.383958
0.926005	0.314178
0.696716	0.471858
0.795679	0.423926
0.396835	0.676027
0.824485	0.368796
0.940387	0.365899
0.403336	0.414733
0.954456	0.344375
0.913213	0.391659
0.463494	0.346619
0.833591	0.409662
0.857809	0.324139
0.676672	0.242243
0.879163	0.289967
0.772316	0.419914
0.992236	0.331973
0.475765	0.459675
0.986799	0.377386
0.797578	0.418616
0.887456	0.413595
0.350881	0.257433
0.415401	0.423304
0.864888	0.309224
0.935168	0.317615
0.866799	0.430254
0.779601	0.331849
0.95858	0.223753
0.932653	0.356211
0.537214	0.513203
0.748389	0.283162
0.953358	0.37613
0.934403	0.252186
0.962542	0.19531
0.959168	0.225597
0.825953	0.4227
0.745503	0.428468
0.929442	0.349569
0.958287	0.353963
0.652317	0.205841
0.683714	0.418111
0.65072	0.489986
0.780299	0.334661
0.431674	0.203786
0.905419	0.391745
0.543512	0.285451
0.808991	0.297977
0.649664	0.26749
0.796785	0.346124
0.934162	0.306772
0.723186	0.346853
0.93668	0.394666
0.965865	0.357213
0.97619	0.310762
0.88538	0.430417
0.79999	0.390005
0.462382	0.301762
0.936399	0.279682
0.855627	0.371302
0.812566	0.361693
0.882433	0.354748
0.986415	0.419956
0.673424	0.37612
0.984281	0.349314
0.635202	0.37663
0.913392	0.337686
0.629514	0.295842
0.756011	0.371109
0.865019	0.420476
0.617199	0.239212
0.815349	0.326267
0.602379	0.452684
0.908538	0.394879
0.521301	0.453572
0.958585	0.355254
0.892037	0.333321
0.786334	0.240643
0.72825	0.424233
0.940738	0.304977
0.938238	0.321714
0.744395	0.150675
0.905116	0.383987
0.741151	0.450726
0.70782	0.452621
0.958716	0.29541
0.970395	0.412693
0.96414	0.429979
0.992379	0.350857
0.667297	0.333574
0.938024	0.26507
0.954756	0.336948
0.945892	0.346083
0.558925	0.241931
0.25518	0.287616
0.727809	0.343174
0.974823	0.344002
0.624577	0.384035
0.99125	0.311862
0.943353	0.422897
0.99027	0.29717
0.801016	0.131436
0.975948	0.328473
0.944768	0.428481
0.94752	0.412593
0.797895	0.321965
0.526543	0.588721
0.51632	0.444336
0.958503	0.373805
0.688961	0.343867
0.709937	0.445425
0.95451	0.219823
0.925935	0.314046
0.985758	0.323767
0.868299	0.420102
0.801966	0.348332
0.979556	0.382988
0.509741	0.456503
0.799127	0.277341
0.96394	0.293621
0.924482	0.396031
0.591828	0.232365
0.919964	0.336047
0.991746	0.381036
0.720729	0.416206
0.594441	0.452421
0.937437	0.442043
0.485254	0.583425
0.652573	0.425679
0.953398	0.247863
0.638363	0.441861
[truncated: 7,974 more rows]

## Sheet: PLC_EVI
cos_i	EVI
0.974686	0.286569
0.690073	0.330301
0.577485	0.321327
0.872016	0.458827
0.967152	0.310618
0.735751	0.399272
0.788054	0.54673
0.768834	0.271061
0.769493	0.347037
0.602135	0.323565
0.826762	0.355578
0.564163	0.307057
0.911711	0.395099
0.83453	0.401279
0.820861	0.536617
0.926045	0.335853
0.515154	0.400082
0.840967	0.316918
0.905478	0.355704
0.601632	0.363901
0.689391	0.348844
0.950218	0.582575
0.685775	0.379431
0.364847	0.35763
0.869968	0.374512
0.934405	0.26895
0.948133	0.28641
0.672122	0.216472
0.966398	0.336627
0.608013	0.515955
0.755833	0.293638
0.909929	0.343282
0.949245	0.433764
0.982439	0.483479
0.871826	0.428958
0.903341	0.351982
0.805531	0.293875
0.704933	0.343209
0.875842	0.412299
0.957496	0.198841
0.838141	0.294353
0.864195	0.164476
0.923607	0.329908
0.95657	0.340992
0.769787	0.297865
0.772089	0.374189
0.954664	0.338799
0.495149	0.295123
0.826746	0.285004
0.921286	0.385323
0.795646	0.346285
0.986745	0.274436
0.427904	0.32858
0.879817	0.332856
0.971834	0.252859
0.820448	0.231693
0.840906	0.326236
0.516665	0.367767
0.542618	0.52729
0.880519	0.361109
0.839411	0.459105
0.499192	0.404678
0.836657	0.273069
0.952784	0.299046
0.992497	0.42225
0.621234	0.375589
0.670205	0.32996
0.645324	0.349513
0.748533	0.257247
0.642634	0.267557
0.945539	0.310478
0.910086	0.529191
0.742127	0.325137
0.790952	0.31014
0.969414	0.425001
0.186462	0.401699
0.439695	0.390703
0.757219	0.243135
0.914303	0.297109
0.86322	0.294249
0.88889	0.224437
0.973054	0.52322
0.953616	0.314103
0.755066	0.339474
0.916016	0.46013
0.556586	0.406104
0.944142	0.244346
0.825692	0.47895
0.994897	0.234985
0.862406	0.275256
0.933848	0.440805
0.9488	0.26251
0.664066	0.396487
0.599952	0.35635
0.845963	0.441044
0.984932	0.220735
0.668731	0.490409
0.915635	0.253168
0.97995	0.37608
0.912124	0.375487
0.954723	0.342674
0.957083	0.474373
0.638279	0.572312
0.982528	0.254187
0.942754	0.497788
0.766532	0.271978
0.734864	0.415618
0.674493	0.481542
0.530107	0.415951
0.824647	0.273338
0.802685	0.331713
0.9339	0.274457
0.47975	0.264045
0.962643	0.292691
0.932453	0.480726
0.651156	0.250168
0.715194	0.366649
0.893471	0.281492
0.621381	0.458742
0.763871	0.379669
0.896681	0.290423
0.954961	0.341663
0.802555	0.250209
0.590607	0.488376
0.87842	0.315409
0.494189	0.376311
0.904731	0.438895
0.465158	0.469785
0.99146	0.48496
0.812145	0.279913
0.986706	0.282344
0.533268	0.312586
0.931171	0.26564
0.969609	0.336272
0.427935	0.340421
0.864808	0.27491
0.693043	0.326313
0.956812	0.297137
0.576076	0.431338
0.613771	0.47188
0.94823	0.402651
0.46955	0.405879
0.950269	0.325749
0.919937	0.286681
0.956633	0.354272
0.984362	0.552226
0.739554	0.25278
0.660558	0.390958
0.81376	0.328623
0.970247	0.2783
0.9454	0.236795
0.869965	0.316421
0.870279	0.50877
0.687852	0.277727
0.760413	0.388405
0.858655	0.434927
0.514703	0.380478
0.464876	0.399417
0.840112	0.427321
0.851051	0.239415
0.733629	0.321948
0.974655	0.283215
0.984451	0.507863
0.946478	0.31199
0.462932	0.446185
0.678186	0.391934
0.911712	0.320037
0.688859	0.277426
0.969748	0.398086
0.62636	0.323552
0.922453	0.265228
0.774486	0.382844
0.892442	0.366232
0.61288	0.358058
0.929548	0.30789
0.95959	0.289148
0.849999	0.439494
0.742606	0.454778
0.262827	0.460004
0.822284	0.330325
0.519589	0.331461
0.923057	0.344394
0.828772	0.418848
0.904628	0.320275
0.228749	0.309714
0.548113	0.381632
0.868146	0.366956
0.921165	0.321285
0.757416	0.338803
0.673152	0.238822
0.964897	0.204493
0.784253	0.378559
0.930895	0.460975
0.487135	0.314063
0.924879	0.311446
0.425545	0.404863
0.602548	0.304804
0.528095	0.260051
0.948383	0.297205
0.984478	0.396287
0.87541	0.33361
0.552392	0.361055
0.721667	0.425627
0.870215	0.287263
0.519781	0.283812
0.552953	0.278832
0.816312	0.281016
0.616	0.333772
0.94405	0.378762
0.98815	0.513764
0.822696	0.245667
0.791311	0.375614
0.881853	0.334258
0.617993	0.287861
0.987721	0.34183
0.46221	0.315565
0.507204	0.35764
0.731996	0.256291
0.665893	0.277102
0.934937	0.275729
0.88819	0.507595
0.836514	0.346449
0.82094	0.207815
0.643987	0.453369
0.872566	0.446879
0.978345	0.232215
0.842189	0.329332
0.979793	0.426179
0.994709	0.376148
0.906611	0.357899
0.748657	0.336412
0.807326	0.443053
0.773424	0.417404
0.768903	0.371453
0.793359	0.26123
0.346642	0.384143
0.78676	0.264623
0.857753	0.377155
0.65419	0.322601
0.628502	0.456019
0.868229	0.315138
0.891165	0.232612
0.545467	0.301429
0.554944	0.287603
0.929587	0.273159
0.939168	0.386351
0.868688	0.26222
0.542794	0.426451
0.508143	0.320742
0.93927	0.339452
0.80415	0.421611
0.959346	0.266963
0.616323	0.268154
0.960058	0.313789
0.981456	0.370832
0.98591	0.56553
0.841509	0.326194
0.891461	0.446213
0.877334	0.319895
0.531762	0.400968
0.331931	0.395356
0.606752	0.25047
0.847806	0.215582
0.903876	0.264903
0.949459	0.423784
0.949292	0.413567
0.809464	0.397253
0.613905	0.320591
0.827388	0.366796
0.972894	0.376891
0.711137	0.442873
0.973761	0.335299
0.943965	0.40805
0.598055	0.318663
0.744207	0.284256
0.685856	0.406715
0.281944	0.357208
0.991652	0.350135
0.976398	0.289322
0.949049	0.254647
0.911537	0.219035
0.9245	0.37312
0.740532	0.53974
0.909717	0.382589
0.92937	0.415179
0.847735	0.276986
0.549236	0.445404
0.826213	0.368283
0.882422	0.392002
0.89329	0.288506
0.483018	0.481383
0.674119	0.216561
0.96518	0.248171
0.965325	0.26816
0.969168	0.283373
0.858403	0.143812
0.625356	0.311028
0.906662	0.399894
0.978522	0.263638
0.797376	0.306273
0.650352	0.381821
0.540121	0.299218
0.956319	0.40618
0.834282	0.497149
0.664357	0.430162
0.672138	0.368861
0.917839	0.319188
0.991806	0.280112
0.775435	0.371754
0.967934	0.225346
0.86916	0.330446
0.961164	0.4587
0.8053	0.412136
0.925193	0.39917
0.950645	0.307184
0.927772	0.341053
0.965907	0.437913
0.641397	0.350026
0.965276	0.290741
0.790519	0.341931
0.679203	0.297328
0.658433	0.496831
0.791152	0.4982
0.422844	0.384363
0.889988	0.428332
0.866983	0.431832
0.936377	0.258118
0.784511	0.323933
0.888603	0.278046
0.408187	0.391058
0.946418	0.308006
0.819131	0.315343
0.608428	0.21756
0.788204	0.353087
0.873323	0.571419
0.934118	0.412653
0.846827	0.301692
0.831156	0.189751
0.993436	0.307303
0.72159	0.362588
0.808202	0.371731
0.915183	0.478449
0.876006	0.408909
0.963057	0.270404
0.971648	0.343728
0.614545	0.302279
0.662388	0.434643
0.56597	0.366109
0.868258	0.246183
0.858579	0.431139
0.816845	0.440191
0.958822	0.380311
0.952423	0.496168
0.880027	0.220783
0.590001	0.26815
0.94146	0.359699
0.698793	0.367965
0.85851	0.563424
0.587728	0.322407
0.752527	0.368131
0.631121	0.265526
0.944863	0.286938
0.370456	0.392838
0.813548	0.437677
0.930884	0.279958
0.985836	0.25938
0.977599	0.332059
0.752402	0.244917
0.861961	0.325827
0.850522	0.255588
0.930994	0.345422
0.923098	0.285174
0.661273	0.331272
0.510888	0.385193
0.815585	0.313453
0.997387	0.283172
0.881146	0.265612
0.957007	0.20542
0.933443	0.246393
0.942568	0.246935
0.293029	0.457988
0.838055	0.27403
0.932822	0.212472
0.601129	0.240302
0.474627	0.354544
0.781323	0.442627
0.849759	0.373496
0.81597	0.352784
0.844506	0.264057
0.850216	0.322097
0.892886	0.267521
0.82521	0.24632
0.81113	0.46773
0.975856	0.245127
0.898464	0.355449
0.952278	0.26926
0.8069	0.423331
0.89922	0.443567
0.784602	0.444283
0.578559	0.200319
0.918297	0.27694
0.878614	0.422152
0.906186	0.483331
0.924347	0.278149
0.562329	0.315107
0.979035	0.188463
0.674745	0.42743
0.729016	0.48996
0.822917	0.370733
0.844747	0.291711
0.927331	0.237356
0.677826	0.390932
0.887	0.185433
0.459043	0.244974
0.725115	0.413241
0.475433	0.344654
0.916779	0.507801
0.514752	0.315854
0.553921	0.481561
0.927588	0.213547
0.931429	0.498551
0.776252	0.279863
0.517952	0.255846
0.782632	0.331877
0.965768	0.392968
0.936133	0.378816
0.976694	0.35408
0.628954	0.32117
0.234838	0.403385
0.429816	0.460583
0.901285	0.426439
0.898814	0.453622
0.990252	0.363366
0.607708	0.370197
0.941853	0.285189
0.868902	0.294486
0.862005	0.25903
0.453681	0.433824
0.559778	0.431513
0.85304	0.276246
0.659754	0.354679
0.989586	0.292189
0.870969	0.217087
0.942854	0.326684
0.804194	0.278521
0.926199	0.261934
0.650405	0.321213
0.878282	0.262625
0.743097	0.236846
0.739369	0.311809
0.928298	0.379981
0.896632	0.230557
0.860859	0.268616
0.936219	0.445439
0.991754	0.268785
0.955927	0.428165
0.821395	0.359651
0.78685	0.377622
0.813565	0.291539
0.989047	0.346575
0.697744	0.332415
0.958633	0.252253
0.568116	0.36537
0.986671	0.335122
0.846195	0.411472
0.943571	0.412803
0.552669	0.355131
0.722762	0.310153
0.832489	0.457932
0.657161	0.424887
0.952005	0.230834
0.888567	0.293962
0.953363	0.238135
0.907232	0.173581
0.96389	0.333945
0.919048	0.226885
0.954216	0.415239
0.327578	0.315928
0.893094	0.470782
0.866424	0.479737
0.95355	0.30958
0.678075	0.460739
0.942762	0.35554
0.70466	0.350054
0.827823	0.246009
0.718802	0.276423
0.907233	0.272507
0.653185	0.285606
0.94825	0.274355
0.952628	0.307901
0.954861	0.438227
0.957292	0.48542
0.834009	0.252888
0.943091	0.458217
0.912255	0.273634
0.695704	0.257016
0.886274	0.283853
0.740678	0.333471
0.669898	0.334187
0.881195	0.321077
0.891466	0.353733
0.490075	0.259482
0.987426	0.338113
0.896933	0.365485
0.997622	0.390051
0.909789	0.299425
0.972434	0.337501
0.903864	0.258449
0.604182	0.290451
0.448122	0.423957
0.910177	0.24723
0.736492	0.244807
0.851818	0.25094
0.871192	0.415183
0.970184	0.326126
0.880218	0.452839
0.870584	0.439119
0.798751	0.357792
0.973747	0.28276
0.467914	0.340895
0.876094	0.208506
0.990084	0.4054
0.896499	0.551504
0.851378	0.29193
0.876364	0.441071
0.83768	0.33034
0.909432	0.225844
0.855407	0.521932
0.902959	0.378488
0.661225	0.250311
0.89131	0.259499
0.896605	0.24214
0.4612	0.491149
0.942559	0.258982
0.884891	0.25717
0.637564	0.379507
0.521812	0.389223
0.969985	0.347885
0.904932	0.265381
0.987982	0.239684
0.716125	0.229302
0.98437	0.233605
0.88603	0.345701
0.984248	0.390203
0.778543	0.374191
0.683301	0.320696
0.66302	0.394541
0.858037	0.33255
0.984926	0.321781
0.878333	0.282259
0.692961	0.311099
0.917188	0.317973
0.93634	0.282953
0.831481	0.299408
0.92503	0.330623
0.985097	0.346509
0.824615	0.404693
0.873013	0.266427
0.872186	0.343418
0.925626	0.359019
0.784582	0.359535
0.681494	0.263228
0.760178	0.246178
0.667251	0.26604
0.819055	0.34087
0.777598	0.231653
0.935724	0.341518
0.216956	0.398279
0.580765	0.434098
0.971308	0.314444
0.870363	0.323426
0.829502	0.260972
0.726426	0.381161
0.979324	0.350545
0.888131	0.364134
0.729808	0.230042
0.439139	0.357056
0.817438	0.195401
0.943786	0.23305
0.592591	0.365775
0.890927	0.367601
0.950255	0.484182
0.461372	0.140539
0.971947	0.250312
0.755174	0.222085
0.864208	0.402219
0.987453	0.509027
0.889291	0.19217
0.893319	0.238083
0.727646	0.25341
0.871375	0.271929
0.600928	0.381104
0.888749	0.264451
0.893538	0.291196
0.945606	0.393306
0.782775	0.399176
0.951315	0.21016
0.990576	0.277217
0.806599	0.323492
0.984242	0.362316
0.751659	0.181678
0.919197	0.199286
0.848158	0.292435
0.750791	0.507447
0.91071	0.241822
0.918157	0.365855
0.831828	0.493813
0.974074	0.256696
0.691993	0.351466
0.789011	0.447424
0.987011	0.38746
0.897356	0.242868
0.764126	0.248729
0.530925	0.36438
0.520966	0.36885
0.597456	0.230061
0.99764	0.338617
0.286914	0.143397
0.669382	0.396659
0.893404	0.251093
0.616081	0.39297
0.826453	0.319703
0.596975	0.299779
0.641265	0.315996
0.917779	0.276413
0.922522	0.393917
0.755137	0.285107
0.914257	0.310989
0.891018	0.268938
0.838261	0.338582
0.686204	0.369189
0.976071	0.284457
0.921159	0.471109
0.76511	0.291084
0.868092	0.234202
0.980915	0.292769
0.839934	0.236904
0.984934	0.277913
0.573308	0.258019
0.83935	0.287321
0.753841	0.340282
0.756099	0.376078
0.697653	0.433274
0.977155	0.391369
0.987623	0.298009
0.957476	0.444928
0.603129	0.271567
0.92457	0.34112
0.928709	0.227046
0.872932	0.486347
0.973385	0.352001
0.982698	0.32099
0.641467	0.274926
0.537397	0.35385
0.170773	0.144593
0.921059	0.270455
0.887561	0.220429
0.569623	0.439332
0.845915	0.313056
0.939267	0.45993
0.858392	0.261274
0.793322	0.354029
0.985543	0.484245
0.90611	0.321233
0.726003	0.428968
0.371026	0.374179
0.376103	0.397208
0.863805	0.379905
0.482102	0.328556
0.871977	0.28758
0.897075	0.264743
0.869168	0.427883
0.370582	0.41686
0.581272	0.324161
0.954316	0.402973
0.826509	0.241439
0.972622	0.478806
0.985295	0.284755
0.947052	0.221987
0.512453	0.283269
0.654037	0.428604
0.989127	0.286667
0.746389	0.42122
0.827272	0.410748
0.643618	0.238081
0.424319	0.517301
0.801593	0.23687
0.819363	0.293485
0.928557	0.295327
0.78177	0.235252
0.886198	0.248302
0.659502	0.234412
0.522985	0.329957
0.655238	0.364033
0.367952	0.491236
0.902711	0.482449
0.707602	0.399116
0.959782	0.407918
0.86815	0.479778
0.937132	0.268423
0.743537	0.260432
0.826392	0.289045
0.87816	0.258129
0.861712	0.393145
0.735312	0.32368
0.794467	0.488389
0.943849	0.352023
0.704781	0.352404
0.544501	0.281006
0.647858	0.289012
0.726273	0.224222
0.885486	0.259595
0.583241	0.350061
0.881033	0.328225
0.737241	0.527402
0.934405	0.289278
0.857296	0.359915
0.676421	0.407168
0.974597	0.23642
0.585933	0.248346
0.607233	0.540569
0.953347	0.32101
0.986907	0.413258
0.977483	0.305436
0.96373	0.352982
0.575877	0.393632
0.919529	0.345561
0.94121	0.259081
0.825858	0.231586
0.882311	0.320913
0.744312	0.341369
0.967553	0.347784
0.373124	0.264004
0.945893	0.316492
0.740798	0.337723
0.780233	0.350279
0.85745	0.369813
0.764448	0.324818
0.943247	0.316709
0.918757	0.285465
0.969422	0.306389
0.818537	0.435801
0.691402	0.357524
0.958365	0.239217
0.952867	0.292835
0.644578	0.269128
0.858974	0.228923
0.819461	0.285871
0.779348	0.359258
0.980018	0.400004
0.993681	0.319426
0.823954	0.335783
0.867244	0.256778
0.996003	0.240326
0.609538	0.355379
0.986343	0.23458
0.904468	0.267127
0.985083	0.214227
0.936817	0.257034
0.844242	0.398132
0.901427	0.416745
0.933091	0.446414
0.790363	0.156725
0.970166	0.251026
0.994829	0.251096
0.970123	0.406168
0.932872	0.494609
0.919681	0.467993
0.930291	0.358585
0.562102	0.340646
0.986593	0.345763
0.994207	0.354653
0.987927	0.359969
0.795775	0.200215
0.731008	0.258819
0.959078	0.304936
0.87655	0.299933
0.928959	0.455221
0.990587	0.266199
0.768692	0.277939
0.952215	0.320606
0.623767	0.295208
0.785038	0.28826
0.889034	0.397781
0.771785	0.253765
0.975428	0.341705
0.992353	0.324737
0.692366	0.248932
0.831797	0.297128
0.553526	0.318629
0.961737	0.350461
0.456339	0.480112
0.954779	0.49385
0.86292	0.358704
0.760098	0.410091
0.917043	0.335507
0.904221	0.414006
0.997314	0.525948
0.536837	0.429285
0.460182	0.402998
0.468903	0.385346
0.911398	0.27306
0.957773	0.178308
0.771796	0.366829
0.706756	0.388957
0.713297	0.391776
0.704993	0.229199
0.944205	0.350731
0.940961	0.407411
0.62047	0.235635
0.978879	0.290697
0.7889	0.443586
0.836692	0.39822
0.946457	0.459555
0.926756	0.56885
0.9263	0.321302
0.527543	0.39602
0.905555	0.328688
0.515786	0.460837
0.704427	0.321776
0.732156	0.307929
0.877684	0.297796
0.986566	0.292994
0.604215	0.339211
0.221421	0.315721
0.99423	0.283763
0.914518	0.25709
0.9257	0.352605
0.926046	0.550562
0.848653	0.268199
0.992224	0.420096
0.686452	0.227462
0.982326	0.362962
0.664638	0.309762
0.408114	0.267803
0.834364	0.280892
0.889995	0.254855
0.787637	0.354955
0.956823	0.511284
0.848316	0.150406
0.966598	0.295357
0.980942	0.400991
0.985536	0.297295
0.926067	0.278632
0.609238	0.25311
0.871743	0.210242
0.903965	0.356986
0.974303	0.315979
0.785416	0.349592
0.953729	0.488562
0.922454	0.520634
0.480244	0.314754
0.946113	0.278032
0.710297	0.319339
0.723351	0.325694
0.967291	0.261655
0.891574	0.250086
0.881769	0.225434
0.790452	0.283633
0.845948	0.324557
0.993645	0.173399
0.87636	0.372417
0.790894	0.289249
0.454715	0.350206
0.549397	0.41519
0.494796	0.41402
0.977807	0.36307
0.84164	0.283601
0.92668	0.263258
0.831897	0.280364
0.83546	0.347239
0.702091	0.252108
0.948832	0.265384
0.907561	0.363059
0.709297	0.312635
0.673377	0.356159
0.613016	0.237222
0.81399	0.250107
0.711678	0.21338
0.620609	0.328862
0.612527	0.273857
0.912702	0.309699
0.486826	0.346231
0.948719	0.436607
0.654472	0.301087
0.510822	0.323098
0.909877	0.248976
0.932901	0.303507
0.962714	0.427178
0.905349	0.503011
0.815018	0.434292
0.841868	0.243426
0.907325	0.2665
0.950654	0.375129
0.85236	0.420758
0.932463	0.538249
0.793509	0.269225
0.512593	0.365241
0.835821	0.287351
0.839824	0.248172
0.892299	0.345755
0.921013	0.406662
0.95236	0.303282
0.962256	0.274324
0.945607	0.487766
0.894465	0.189592
0.829178	0.3976
0.900667	0.17865
0.786847	0.249646
0.750514	0.284661
0.582474	0.24031
0.812153	0.336859
0.981287	0.287273
0.884136	0.314606
0.848609	0.325596
0.878341	0.287541
0.675698	0.312657
0.922673	0.447658
0.655227	0.240475
0.935904	0.412494
0.382692	0.311475
0.652674	0.48932
0.774645	0.355621
0.779549	0.326998
0.437559	0.302404
0.93489	0.305136
0.968618	0.314705
0.745942	0.374947
0.759491	0.28834
0.549484	0.426682
0.973855	0.313946
0.920031	0.200011
0.600667	0.199378
0.994576	0.268202
0.607882	0.310528
0.90279	0.30681
0.423442	0.315138
0.860967	0.290597
0.818328	0.28971
0.707523	0.463295
0.969501	0.334591
0.974148	0.340219
0.665423	0.32439
0.805818	0.277064
0.94	0.265217
0.921536	0.395726
0.936324	0.309468
0.9023	0.270974
0.401754	0.314519
0.826878	0.293163
0.825422	0.445921
0.624123	0.486333
0.760356	0.251649
0.799381	0.204904
0.963625	0.278845
0.988029	0.297015
0.917513	0.188644
0.834246	0.399366
0.933333	0.189986
0.688553	0.4833
0.785305	0.20507
0.859096	0.332265
0.982062	0.485541
0.934992	0.276922
0.940181	0.244721
0.696785	0.291415
0.754485	0.426434
0.884001	0.367022
0.794277	0.41356
0.887449	0.292602
0.925829	0.30725
0.888544	0.40753
0.869303	0.381021
0.81592	0.387734
0.94158	0.330766
0.927829	0.261098
0.770539	0.27171
0.926404	0.346206
0.896495	0.218487
0.897659	0.384601
0.965254	0.206628
0.833936	0.471289
0.699888	0.308084
0.973326	0.31187
0.802624	0.307706
0.943416	0.479423
0.4864	0.253636
0.900182	0.295127
0.83996	0.309768
0.816243	0.30364
0.939624	0.294321
0.71628	0.316301
0.898905	0.454121
0.982795	0.572345
0.894357	0.453545
0.710328	0.315189
0.884303	0.258552
0.876796	0.227727
0.947271	0.307642
0.814015	0.30673
0.92637	0.310381
0.808577	0.3632
0.795621	0.396333
0.95538	0.370045
0.945344	0.437398
0.943683	0.35086
0.640462	0.346729
0.858234	0.30123
0.893732	0.403701
0.840752	0.305642
0.691819	0.287017
0.904683	0.382921
0.906594	0.358893
0.925737	0.434604
0.993442	0.340215
0.878718	0.390857
0.790568	0.281769
0.82943	0.343357
0.992861	0.295368
0.63428	0.193722
0.980294	0.283315
0.942637	0.276261
0.583884	0.251394
0.655223	0.319615
0.958566	0.355907
0.954615	0.359942
0.867749	0.466538
0.966439	0.549094
0.974157	0.258813
0.670386	0.340703
0.781392	0.284772
0.572626	0.186358
0.694628	0.319484
0.938881	0.310966
0.976593	0.50322
0.942697	0.424941
0.628611	0.463207
0.703919	0.321628
0.748158	0.341806
0.980964	0.412811
0.950513	0.514202
0.869104	0.260571
0.515669	0.289628
0.996967	0.418507
0.940107	0.413325
0.918951	0.271234
0.574519	0.302773
0.722035	0.285382
0.995418	0.293742
0.882784	0.410727
0.941462	0.411578
0.989627	0.2335
0.335898	0.298955
0.810096	0.254338
0.951611	0.49186
0.72324	0.263514
0.96095	0.412343
0.835585	0.277829
0.98795	0.300855
0.710063	0.359321
0.754332	0.342118
0.881323	0.408879
0.606318	0.483777
0.881722	0.474159
0.3909	0.331533
0.897323	0.369817
0.982974	0.275267
0.653087	0.370591
0.738153	0.343902
0.592647	0.487153
0.782891	0.508498
0.76653	0.30497
0.804899	0.20714
0.614532	0.306179
0.771949	0.218672
0.844625	0.413536
0.854768	0.293793
0.839721	0.271425
0.977509	0.282569
0.555957	0.27234
0.925507	0.372546
0.847417	0.445189
0.972595	0.223583
0.967914	0.192997
0.963379	0.285162
0.897285	0.395135
0.89713	0.392819
0.94709	0.308179
0.911073	0.31246
0.968441	0.329961
0.903627	0.329584
0.976338	0.265805
0.920923	0.285973
0.833122	0.485011
0.668838	0.409129
0.735849	0.228823
0.93026	0.275653
0.904669	0.389205
0.659284	0.297669
0.818443	0.249129
0.920461	0.275452
0.766455	0.222653
0.911356	0.226185
0.855298	0.365726
0.450744	0.262112
0.979601	0.267152
0.978813	0.299464
0.632791	0.231331
0.816025	0.334856
0.896445	0.28338
0.901585	0.340572
0.993401	0.296289
0.686188	0.459745
0.991883	0.231745
0.588421	0.368081
0.953106	0.350875
0.985366	0.274274
0.9961	0.279666
0.76096	0.321511
0.956864	0.299734
0.950736	0.286471
0.812338	0.423649
0.871192	0.359657
0.824712	0.285902
0.959958	0.487603
0.979043	0.33145
0.730313	0.347135
0.960276	0.303083
0.502574	0.168838
0.762756	0.319133
0.926169	0.490012
0.772788	0.308023
0.883103	0.272646
0.736463	0.324935
0.757521	0.311995
0.789102	0.480385
0.984241	0.529889
0.86346	0.262244
0.94988	0.259537
0.893527	0.277436
0.769441	0.199603
0.991138	0.238368
0.929211	0.2872
0.582168	0.513591
0.996155	0.402285
0.975906	0.478097
0.955722	0.294632
0.92958	0.278549
0.983733	0.30188
0.704846	0.442852
0.747275	0.40748
0.609585	0.406362
0.93971	0.316014
0.986712	0.33724
0.806463	0.330666
0.915634	0.44949
0.714352	0.272803
0.948135	0.301488
0.83149	0.284623
0.567918	0.321879
0.986799	0.27628
0.963421	0.208726
0.902545	0.158829
0.592093	0.277523
0.542104	0.393895
0.55787	0.380404
0.851955	0.485795
0.604201	0.269663
0.589022	0.262157
0.885821	0.388346
0.989605	0.424093
0.92734	0.369701
0.615675	0.416968
0.887265	0.359436
0.969989	0.250551
0.739534	0.304286
0.968597	0.280655
0.664742	0.417375
0.956629	0.380627
0.77589	0.213901
0.9384	0.366359
0.50106	0.251224
0.661328	0.375214
0.547452	0.319146
0.648589	0.277906
0.845701	0.227868
0.756918	0.406891
0.995558	0.360277
0.891445	0.196906
0.824412	0.305533
0.805158	0.255977
0.793009	0.314667
0.536378	0.190215
0.733729	0.322165
0.925946	0.488683
0.788427	0.245025
0.99574	0.314219
0.972582	0.297753
0.614555	0.36324
0.555294	0.292268
0.687841	0.265946
0.851606	0.248653
0.701284	0.267368
0.868219	0.223672
0.876811	0.294715
0.924419	0.368305
0.690441	0.357897
0.98063	0.298414
0.75758	0.249163
0.949987	0.315976
0.935752	0.26582
0.738945	0.396996
0.794447	0.5224
0.958073	0.383577
0.995117	0.341814
0.828085	0.347401
0.62169	0.242438
0.864397	0.229296
0.977609	0.319626
0.472968	0.407085
0.484542	0.327351
0.661722	0.165382
0.701304	0.347321
0.849413	0.132363
0.994709	0.253536
0.929685	0.295917
0.956812	0.297919
0.970805	0.243143
0.981263	0.321868
0.591795	0.36235
0.578522	0.397388
0.752182	0.569554
0.975172	0.307885
0.900525	0.163591
0.514473	0.441993
0.913454	0.341373
0.964186	0.294924
0.919346	0.316962
0.970083	0.260315
0.977988	0.220402
0.667238	0.299438
0.71753	0.294895
0.929033	0.284878
0.815953	0.436545
0.971899	0.325147
0.972195	0.302699
0.919514	0.359433
0.547685	0.348175
0.959982	0.492203
0.699065	0.346243
0.704377	0.274737
0.764721	0.238211
0.695238	0.411971
0.806565	0.310693
0.890863	0.277067
0.850785	0.296633
0.935898	0.266428
0.926709	0.303328
0.766827	0.203362
0.949821	0.274692
0.908535	0.314867
0.828506	0.440603
0.862514	0.339689
0.986533	0.507725
0.626983	0.384733
0.878019	0.395987
0.886839	0.440793
0.765122	0.220232
0.843983	0.230763
0.807275	0.165778
0.823022	0.228716
0.934023	0.349469
0.581036	0.32773
0.972578	0.265866
0.816906	0.339992
0.729606	0.240255
0.931239	0.244372
0.778698	0.283959
0.708696	0.26442
0.369352	0.25813
0.763211	0.248988
0.976439	0.253126
0.9786	0.476267
0.825186	0.344895
0.908834	0.5617
0.527773	0.367214
0.221327	0.35625
0.483181	0.411657
0.941897	0.278553
0.791318	0.405313
0.970275	0.307499
0.886578	0.168104
0.990927	0.333615
0.859058	0.262927
0.922341	0.383858
0.769072	0.215659
0.596387	0.366179
0.493864	0.370952
0.743233	0.408041
0.799847	0.19985
0.902043	0.187815
0.650452	0.493054
0.880872	0.144799
0.630295	0.318675
0.989328	0.295547
0.804446	0.315496
0.938291	0.317781
0.990894	0.492384
0.53027	0.446588
0.736702	0.450599
0.925097	0.427052
0.578938	0.274144
0.830572	0.335368
0.779458	0.254987
0.814615	0.274627
0.962284	0.299225
0.888181	0.349606
0.844054	0.34166
0.852803	0.552924
0.871923	0.380769
0.441193	0.479071
0.694611	0.439832
0.630089	0.298886
0.874225	0.341467
0.809521	0.26737
0.944507	0.379013
0.948901	0.476893
0.884207	0.318127
0.819713	0.359124
0.862321	0.342328
0.886005	0.334112
0.722853	0.268147
0.830819	0.27422
0.978345	0.252074
0.870028	0.345464
0.876128	0.509995
0.720971	0.325769
0.586479	0.343424
0.639798	0.398454
0.816044	0.390028
0.858091	0.317975
0.853863	0.243463
0.950899	0.197375
0.935383	0.25196
0.957248	0.285907
0.959159	0.369755
0.901457	0.361384
0.959545	0.478595
0.953678	0.419608
0.695566	0.426035
0.866297	0.384129
0.938829	0.272042
0.864933	0.372805
0.961826	0.272257
0.685625	0.323864
0.872863	0.261642
0.896875	0.173348
0.851201	0.27254
0.713105	0.273445
0.819617	0.431027
0.895692	0.368803
0.982114	0.309336
0.804268	0.382427
0.854909	0.248371
0.87298	0.198
0.863241	0.205037
0.936053	0.393172
0.696535	0.240833
0.90507	0.334743
0.944489	0.220749
0.961143	0.305832
0.966527	0.351156
0.894396	0.253698
0.966884	0.46969
0.709919	0.256569
0.796156	0.220357
0.974884	0.308328
0.56268	0.332691
0.50277	0.382558
0.783108	0.215458
0.809262	0.32469
0.718721	0.321009
0.69245	0.280738
0.935061	0.521755
0.818617	0.187169
0.513528	0.37588
0.757282	0.365187
0.991188	0.472254
0.901444	0.359069
0.881479	0.303111
0.654664	0.47373
0.907359	0.428592
0.765473	0.309161
0.75304	0.363346
0.771045	0.219367
0.868089	0.290141
0.949011	0.269689
0.858934	0.239049
0.916858	0.486704
0.997356	0.383055
0.391727	0.268949
0.700282	0.417093
0.50493	0.423931
0.959252	0.435689
0.859754	0.368291
0.900455	0.360617
0.714899	0.408026
0.548646	0.439148
0.911129	0.388945
0.562212	0.247849
0.907397	0.23626
0.857196	0.287038
0.895504	0.251549
0.971234	0.258715
0.884636	0.197762
0.795125	0.251807
0.831051	0.345318
0.444711	0.390121
0.725973	0.398615
0.670141	0.533806
0.495551	0.314381
0.9877	0.232349
0.956664	0.265383
0.68599	0.291575
0.793507	0.319838
0.778319	0.36196
0.915041	0.315826
0.978113	0.319114
0.686664	0.288627
0.889743	0.262885
0.969697	0.350036
0.561446	0.448865
0.78399	0.384939
0.974352	0.375867
0.502807	0.279284
0.95385	0.345656
0.931289	0.329102
0.675896	0.319049
0.994144	0.249443
0.666437	0.416515
0.81201	0.308968
0.332453	0.456016
0.969694	0.334517
0.99158	0.36506
0.920655	0.227878
0.980541	0.258952
0.877489	0.232497
0.974443	0.336838
0.624212	0.284704
0.913494	0.202872
0.759668	0.423149
0.781532	0.481105
0.972695	0.400459
0.961063	0.509744
0.910252	0.299849
0.490526	0.290453
0.986927	0.296877
0.913152	0.23887
0.94217	0.446612
0.90178	0.345908
0.902523	0.175367
0.78755	0.313549
0.489045	0.355911
0.522854	0.431943
0.904435	0.244135
0.916589	0.332027
0.757974	0.32432
0.599947	0.467513
0.932975	0.201543
0.612471	0.338072
0.77365	0.339658
0.981308	0.282814
0.610893	0.281579
0.756894	0.45394
0.71259	0.180202
0.730232	0.443776
0.713497	0.383857
0.968668	0.373343
0.893233	0.307556
0.944077	0.187255
0.858324	0.270806
0.755938	0.210885
0.682193	0.352801
0.975776	0.375755
0.924919	0.355312
0.82718	0.491792
0.713849	0.477232
0.962813	0.349895
0.970384	0.362621
0.853929	0.305971
0.814848	0.434633
0.860861	0.306301
0.750661	0.215585
0.698022	0.221057
0.964683	0.313377
0.465117	0.374727
0.609443	0.363121
0.605269	0.274496
0.27781	0.36742
0.661887	0.219646
0.888113	0.370068
0.781036	0.277776
0.66018	0.21824
0.660682	0.392839
0.969161	0.164961
0.843796	0.388203
0.986549	0.311126
0.968011	0.1964
0.681999	0.460665
0.950541	0.329504
0.896129	0.476989
0.889468	0.407763
0.54402	0.253256
0.978949	0.289237
0.846315	0.407294
0.727862	0.322568
0.846131	0.153059
0.985698	0.210617
0.709802	0.540567
0.60517	0.561809
0.299366	0.386924
0.936628	0.342453
0.885481	0.219841
0.830902	0.236362
0.904632	0.217181
0.902298	0.382387
0.693708	0.372669
0.635538	0.372096
0.938898	0.341881
0.521515	0.413676
0.525835	0.413185
0.831098	0.530702
0.774693	0.409302
0.769317	0.455106
0.997846	0.315746
0.970629	0.308879
0.593901	0.398162
0.653634	0.416503
0.985881	0.348914
0.937082	0.345595
0.922562	0.131914
0.683856	0.418378
0.931052	0.360561
0.927159	0.301285
0.964567	0.319962
0.861744	0.362578
0.986295	0.36531
0.989641	0.301336
0.930629	0.226541
0.86497	0.228209
0.852159	0.269072
0.939031	0.162006
0.929162	0.338688
0.932431	0.377254
0.501289	0.339407
0.66447	0.404405
0.976695	0.337043
0.847258	0.412309
0.965968	0.256089
0.968932	0.351853
0.862853	0.281976
0.834904	0.272546
0.850726	0.259245
0.805556	0.350096
0.908713	0.391576
0.976803	0.259229
0.780732	0.254367
0.615456	0.355272
0.373318	0.431528
0.92625	0.357163
0.963272	0.380644
0.914217	0.23786
0.731604	0.325904
0.677062	0.38125
0.82308	0.292929
0.963802	0.311661
0.925485	0.308641
0.883004	0.539402
0.675298	0.294597
0.912121	0.386595
0.973089	0.511314
0.556789	0.46393
0.879399	0.277684
0.896501	0.261866
0.868853	0.339564
0.935487	0.332388
0.883009	0.437647
0.915916	0.398937
0.875722	0.28418
0.780562	0.283087
0.992687	0.375909
0.523119	0.365169
0.96542	0.319609
0.60017	0.32766
0.953736	0.327968
0.334611	0.445709
0.97415	0.385373
0.604147	0.420039
0.790661	0.295465
0.854704	0.318502
0.461703	0.485381
0.888899	0.406335
0.551045	0.315793
0.98241	0.338264
0.820334	0.180456
0.968521	0.369299
0.68921	0.263893
0.558038	0.355938
0.918986	0.315972
0.808728	0.341415
0.75126	0.335691
0.780746	0.293596
0.971877	0.355451
0.911916	0.414117
0.550489	0.322369
0.709486	0.317448
0.737031	0.359517
0.945225	0.449445
0.983578	0.254342
0.416255	0.382836
0.802942	0.305621
0.90281	0.365525
0.992463	0.510597
0.903236	0.367374
0.813458	0.315104
0.913362	0.220983
0.955126	0.384665
0.809622	0.350879
0.50945	0.431638
0.719753	0.32222
0.359875	0.436074
0.882569	0.280837
0.996125	0.311677
0.7287	0.24022
0.721291	0.383138
0.659719	0.233596
0.992374	0.337921
0.730773	0.480641
0.834364	0.309016
0.89614	0.408684
0.892155	0.518861
0.931526	0.344824
0.97867	0.351498
0.776278	0.36666
0.979358	0.326632
0.94492	0.452346
0.673066	0.365353
0.963628	0.334435
0.720991	0.298074
0.665083	0.291886
0.953849	0.352059
0.922887	0.314185
0.984799	0.370671
0.813062	0.387761
0.708	0.313026
0.157186	0.465363
0.990354	0.279705
0.827409	0.400972
0.957672	0.464961
0.981448	0.314277
0.970417	0.610881
0.748064	0.315948
0.815409	0.313779
0.815434	0.394982
0.927681	0.315837
0.985008	0.2657
0.643986	0.483456
0.906659	0.39574
0.884196	0.270406
0.801009	0.500292
0.996337	0.360984
0.908809	0.419629
0.842606	0.369236
0.957191	0.27681
0.62351	0.265529
0.879816	0.31138
0.277638	0.384586
0.956731	0.414713
0.698681	0.279483
0.97464	0.384204
0.928316	0.300302
0.339791	0.38532
0.979846	0.417507
0.958078	0.268443
0.842626	0.221312
0.908292	0.37393
0.996392	0.376221
0.665547	0.341887
0.864346	0.348767
0.997953	0.493575
0.971171	0.173069
0.554767	0.441098
0.269695	0.398578
0.875199	0.30633
0.959232	0.33851
0.972051	0.333826
0.700028	0.331224
0.239429	0.341227
0.941915	0.432655
0.79015	0.390855
0.991758	0.450746
0.949624	0.330558
0.937359	0.298953
0.979818	0.570769
0.531071	0.303151
0.986461	0.378464
0.646346	0.280699
0.882386	0.311856
0.991223	0.298326
0.920355	0.339228
0.88172	0.265628
0.746657	0.264378
0.602576	0.345881
0.393675	0.389574
0.991875	0.567263
0.78306	0.347345
0.7976	0.201987
0.494503	0.436536
0.775942	0.225835
0.889637	0.35491
0.873637	0.342521
0.963182	0.507467
0.948443	0.529849
0.817138	0.386758
0.9537	0.229474
0.990875	0.600381
0.636261	0.330642
0.553862	0.374629
0.984831	0.336431
0.838355	0.34655
0.879844	0.183937
0.87637	0.274649
0.957673	0.314721
0.972082	0.333877
0.787651	0.31204
0.640096	0.494607
0.979344	0.486737
0.997992	0.428165
0.733655	0.278664
0.97659	0.433977
0.97613	0.295882
0.842787	0.325306
0.821326	0.177275
0.760218	0.307831
0.633409	0.283682
0.481563	0.424371
0.856254	0.311579
0.927497	0.362275
0.900786	0.191249
0.961862	0.488025
0.554069	0.441161
0.975568	0.417546
0.484097	0.235192
0.692303	0.311912
0.949579	0.405006
0.729511	0.304999
0.940557	0.313229
0.73644	0.396162
0.913962	0.268139
0.608638	0.411774
0.727973	0.319506
0.808087	0.413767
0.130206	0.360513
0.262044	0.415517
0.841533	0.291366
0.35093	0.273547
0.272334	0.249173
0.599982	0.388495
0.626564	0.372741
0.943567	0.42123
0.817921	0.230318
0.766355	0.436251
0.689247	0.223806
0.763986	0.303659
0.676998	0.310951
0.721372	0.310751
0.966503	0.348898
0.921809	0.407787
0.938308	0.198577
0.915545	0.536244
0.969201	0.345212
0.857652	0.279348
0.80692	0.336655
0.707063	0.360471
0.853733	0.377029
0.781577	0.307187
0.951592	0.305909
0.953926	0.252341
0.945699	0.302584
0.97694	0.278799
0.555109	0.407332
0.935559	0.385434
0.960997	0.420464
0.963793	0.46748
0.875299	0.428241
0.643219	0.417224
0.913001	0.179144
0.291441	0.35148
0.644413	0.262384
0.680698	0.343102
0.823497	0.423872
0.892265	0.306072
0.948183	0.349606
0.947781	0.313837
0.557504	0.472775
0.564175	0.344647
0.935455	0.450195
0.87799	0.278358
0.92668	0.36191
0.908847	0.384871
0.956078	0.286121
0.609675	0.360978
0.909456	0.355422
0.804719	0.252788
0.586746	0.35998
0.834536	0.532512
0.698474	0.318009
0.957498	0.466023
0.758934	0.341837
0.954281	0.181973
0.819012	0.396908
0.915068	0.345254
0.531885	0.44126
0.928163	0.29573
0.996891	0.402179
0.950584	0.489212
0.701381	0.313185
0.985034	0.293925
0.876297	0.396504
0.93709	0.153348
0.824656	0.350932
0.772364	0.147029
0.825102	0.43941
0.504808	0.373673
0.816155	0.406199
0.654252	0.369379
0.776428	0.325468
0.973317	0.485976
0.571194	0.308186
0.950391	0.448893
0.772794	0.286827
0.348004	0.281218
0.98403	0.477588
0.765124	0.361251
0.886715	0.368606
0.673715	0.324033
0.879787	0.289465
0.845224	0.438913
0.780447	0.283738
0.75012	0.361677
0.911837	0.236209
0.77307	0.17982
0.981448	0.450804
0.823062	0.527583
0.409941	0.309384
0.943994	0.270415
0.467766	0.472026
0.715268	0.328315
0.631973	0.343778
0.434064	0.318189
0.582915	0.257859
0.980914	0.457747
0.751581	0.325248
0.89329	0.417826
0.88051	0.377533
0.631722	0.309649
0.452049	0.350588
0.826366	0.278448
0.719204	0.31916
0.790387	0.431477
0.926005	0.416189
0.696716	0.548509
0.795679	0.281784
0.396835	0.414995
0.824485	0.380059
0.940387	0.361208
0.403336	0.466987
0.954456	0.41834
0.913213	0.393338
0.463494	0.348205
0.833591	0.462991
0.857809	0.203898
0.676672	0.279706
0.879163	0.317026
0.772316	0.409293
0.992236	0.287936
0.475765	0.424149
0.986799	0.34925
0.797578	0.271764
0.887456	0.360956
0.350881	0.328439
0.415401	0.4654
0.864888	0.31341
0.935168	0.285383
0.866799	0.378345
0.779601	0.266981
0.95858	0.23692
0.932653	0.347343
0.537214	0.543383
0.748389	0.231342
0.953358	0.399877
0.934403	0.2614
0.962542	0.189313
0.959168	0.232093
0.825953	0.34832
0.745503	0.400485
0.929442	0.36653
0.958287	0.490477
0.652317	0.235752
0.683714	0.259919
0.65072	0.361754
0.780299	0.274765
0.431674	0.242174
0.905419	0.409975
0.543512	0.347028
0.808991	0.240002
0.649664	0.304408
0.796785	0.355745
0.934162	0.340638
0.723186	0.227689
0.93668	0.40128
0.965865	0.369939
0.97619	0.306298
0.88538	0.481766
0.79999	0.363492
0.462382	0.250844
0.936399	0.274715
0.855627	0.342642
0.812566	0.360532
0.882433	0.286005
0.986415	0.445742
0.673424	0.350288
0.984281	0.363359
0.635202	0.335921
0.913392	0.23597
0.629514	0.345331
0.756011	0.294024
0.865019	0.430028
0.617199	0.258565
0.815349	0.366121
0.602379	0.329285
0.908538	0.38242
0.521301	0.419912
0.958585	0.343095
0.892037	0.313406
0.786334	0.253554
0.72825	0.350937
0.940738	0.179141
0.938238	0.289928
0.744395	0.170946
0.905116	0.405844
0.741151	0.30734
0.70782	0.260391
0.958716	0.29704
0.970395	0.351859
0.96414	0.351745
0.992379	0.268891
0.667297	0.367617
0.938024	0.233877
0.954756	0.297834
0.945892	0.340469
0.558925	0.284455
0.25518	0.383592
0.727809	0.328884
0.974823	0.347557
0.624577	0.299239
0.99125	0.305621
0.943353	0.346887
0.99027	0.279994
0.801016	0.147312
0.975948	0.425756
0.944768	0.512605
0.94752	0.534767
0.797895	0.347732
0.526543	0.354035
0.51632	0.396764
0.958503	0.357706
0.688961	0.326443
0.709937	0.434984
0.95451	0.232337
0.925935	0.277326
0.985758	0.329817
0.868299	0.200174
0.801966	0.272707
0.979556	0.458547
0.509741	0.353488
0.799127	0.309763
0.96394	0.284892
0.924482	0.368495
0.591828	0.277539
0.919964	0.440147
0.991746	0.406292
0.720729	0.523699
0.594441	0.41238
0.937437	0.542088
0.485254	0.380546
0.652573	0.359319
0.953398	0.252078
0.638363	0.307853
[truncated: 7,974 more rows]

## Sheet: UNCORR_NIRv
cos_i	NIRv
0.974686	0.112499
0.690073	0.113095
0.577485	0.104518
0.872016	0.229042
0.967152	0.115062
0.735751	0.137663
0.788054	0.232318
0.768834	0.0968775
0.769493	0.12913
0.602135	0.111953
0.826762	0.153579
0.564163	0.0978312
0.911711	0.160231
0.83453	0.152717
0.820861	0.224424
0.926045	0.141493
0.515154	0.137866
0.840967	0.104662
0.905478	0.141521
0.601632	0.127395
0.689391	0.117138
0.950218	0.2565
0.685775	0.131493
0.364847	0.109146
0.869968	0.1513
0.934405	0.0995048
0.948133	0.107229
0.672122	0.0657078
0.966398	0.139516
0.608013	0.207825
0.755833	0.0993354
0.909929	0.129252
0.949245	0.198127
0.982439	0.224494
0.871826	0.171952
0.903341	0.125811
0.805531	0.103166
0.704933	0.115381
0.875842	0.166617
0.957496	0.0746
0.838141	0.105726
0.864195	0.0570918
0.923607	0.151691
0.95657	0.142555
0.769787	0.108
0.772089	0.135846
0.954664	0.141533
0.495149	0.0920048
0.826746	0.0997244
0.921286	0.15578
0.795646	0.123522
0.986745	0.103485
0.427904	0.104035
0.879817	0.129474
0.971834	0.0965859
0.820448	0.0749254
0.840906	0.116496
0.516665	0.121692
0.542618	0.187583
0.880519	0.140857
0.839411	0.186403
0.499192	0.137581
0.836657	0.0950715
0.952784	0.125096
0.992497	0.182359
0.621234	0.125219
0.670205	0.114086
0.645324	0.117373
0.748533	0.08445
0.642634	0.0828641
0.945539	0.11686
0.910086	0.220562
0.742127	0.113919
0.790952	0.110125
0.969414	0.182979
0.186462	0.117647
0.439695	0.127093
0.757219	0.0776949
0.914303	0.10722
0.86322	0.104925
0.88889	0.0797314
0.973054	0.242023
0.953616	0.123012
0.755066	0.121746
0.916016	0.203276
0.556586	0.134553
0.944142	0.0887766
0.825692	0.207851
0.994897	0.0966811
0.862406	0.0927914
0.933848	0.178262
0.9488	0.1016
0.664066	0.142144
0.599952	0.122195
0.845963	0.171229
0.984932	0.0791264
0.668731	0.181025
0.915635	0.0895094
0.97995	0.158761
0.912124	0.145925
0.954723	0.134705
0.957083	0.200934
0.638279	0.209738
0.982528	0.0950559
0.942754	0.228279
0.766532	0.0944409
0.734864	0.155703
0.674493	0.181537
0.530107	0.14273
0.824647	0.0930897
0.802685	0.124024
0.9339	0.102489
0.47975	0.0766523
0.962643	0.108623
0.932453	0.196263
0.651156	0.0790416
0.715194	0.135872
0.893471	0.102651
0.621381	0.167356
0.763871	0.13771
0.896681	0.103015
0.954961	0.13323
0.802555	0.0835931
0.590607	0.171762
0.87842	0.123135
0.494189	0.125207
0.904731	0.179648
0.465158	0.167598
0.99146	0.215088
0.812145	0.0984631
0.986706	0.108867
0.533268	0.105782
0.931171	0.0967549
0.969609	0.138109
0.427935	0.107654
0.864808	0.0963385
0.693043	0.105411
0.956812	0.119064
0.576076	0.170015
0.613771	0.18514
0.94823	0.17276
0.46955	0.135064
0.950269	0.127915
0.919937	0.103512
0.956633	0.135285
0.984362	0.26726
0.739554	0.0851948
0.660558	0.130759
0.81376	0.125025
0.970247	0.103208
0.9454	0.0833511
0.869965	0.123737
0.870279	0.206261
0.687852	0.0963841
0.760413	0.143092
0.858655	0.193156
0.514703	0.12999
0.464876	0.130086
0.840112	0.175666
0.851051	0.0830806
0.733629	0.120616
0.974655	0.109791
0.984451	0.228341
0.946478	0.121352
0.462932	0.155821
0.678186	0.144778
0.911712	0.127296
0.688859	0.0911356
0.969748	0.170787
0.62636	0.110085
0.922453	0.0990731
0.774486	0.143653
0.892442	0.144271
0.61288	0.12052
0.929548	0.120453
0.95959	0.11255
0.849999	0.189496
0.742606	0.180455
0.262827	0.14623
0.822284	0.119846
0.519589	0.106636
0.923057	0.132766
0.828772	0.151917
0.904628	0.125619
0.228749	0.086901
0.548113	0.122772
0.868146	0.14493
0.921165	0.156378
0.757416	0.123937
0.673152	0.0848756
0.964897	0.075098
0.784253	0.137498
0.930895	0.194816
0.487135	0.102072
0.924879	0.122901
0.425545	0.131833
0.602548	0.101849
0.528095	0.0768472
0.948383	0.12689
0.984478	0.175824
0.87541	0.119215
0.552392	0.121699
0.721667	0.163095
0.870215	0.108722
0.519781	0.0859679
0.552953	0.0882325
0.816312	0.097454
0.616	0.104585
0.94405	0.147841
0.98815	0.239565
0.822696	0.0850879
0.791311	0.13934
0.881853	0.124111
0.617993	0.0944619
0.987721	0.141176
0.46221	0.0956803
0.507204	0.115913
0.731996	0.0824161
0.665893	0.0885321
0.934937	0.102214
0.88819	0.216464
0.836514	0.120548
0.82094	0.0706449
0.643987	0.164925
0.872566	0.183178
0.978345	0.0858169
0.842189	0.127433
0.979793	0.206482
0.994709	0.154475
0.906611	0.153302
0.748657	0.160655
0.807326	0.17925
0.773424	0.158177
0.768903	0.13529
0.793359	0.0888471
0.346642	0.115102
0.78676	0.0989474
0.857753	0.150996
0.65419	0.107418
0.628502	0.167423
0.868229	0.119777
0.891165	0.0892814
0.545467	0.0925804
0.554944	0.0876189
0.929587	0.104435
0.939168	0.156477
0.868688	0.0937284
0.542794	0.148418
0.508143	0.105078
0.93927	0.153519
0.80415	0.152321
0.959346	0.108074
0.616323	0.0848182
0.960058	0.123753
0.981456	0.166489
0.98591	0.260665
0.841509	0.121321
0.891461	0.183474
0.877334	0.121962
0.531762	0.134822
0.331931	0.124931
0.606752	0.0731615
0.847806	0.0718674
0.903876	0.0959604
0.949459	0.219684
0.949292	0.209013
0.809464	0.166898
0.613905	0.115426
0.827388	0.132821
0.972894	0.155767
0.711137	0.158683
0.973761	0.125292
0.943965	0.175495
0.598055	0.106126
0.744207	0.0985807
0.685856	0.148102
0.281944	0.104552
0.991652	0.149181
0.976398	0.121464
0.949049	0.0996115
0.911537	0.0730255
0.9245	0.138869
0.740532	0.215563
0.909717	0.150135
0.92937	0.166489
0.847735	0.099551
0.549236	0.156084
0.826213	0.143902
0.882422	0.149136
0.89329	0.100676
0.483018	0.167806
0.674119	0.066509
0.96518	0.092355
0.965325	0.105112
0.969168	0.10742
0.858403	0.0491987
0.625356	0.11118
0.906662	0.171174
0.978522	0.100531
0.797376	0.106981
0.650352	0.130384
0.540121	0.0929017
0.956319	0.192212
0.834282	0.195188
0.664357	0.146383
0.672138	0.130397
0.917839	0.119079
0.991806	0.116757
0.775435	0.135508
0.967934	0.0849265
0.86916	0.12632
0.961164	0.210729
0.8053	0.161324
0.925193	0.159347
0.950645	0.144785
0.927772	0.152708
0.965907	0.207689
0.641397	0.12401
0.965276	0.116693
0.790519	0.124984
0.679203	0.0991354
0.658433	0.187322
0.791152	0.195393
0.422844	0.12239
0.889988	0.174528
0.866983	0.175339
0.936377	0.0933497
0.784511	0.118406
0.888603	0.115988
0.408187	0.126299
0.946418	0.128046
0.819131	0.122999
0.608428	0.0620681
0.788204	0.137948
0.873323	0.257604
0.934118	0.167812
0.846827	0.111581
0.831156	0.0594519
0.993436	0.133727
0.72159	0.130504
0.808202	0.143899
0.915183	0.202437
0.876006	0.167713
0.963057	0.101328
0.971648	0.141785
0.614545	0.0966443
0.662388	0.160586
0.56597	0.125655
0.868258	0.0855394
0.858579	0.173651
0.816845	0.173181
0.958822	0.154586
0.952423	0.216533
0.880027	0.0740752
0.590001	0.0823803
0.94146	0.142121
0.698793	0.136058
0.85851	0.251709
0.587728	0.11585
0.752527	0.13517
0.631121	0.0818314
0.944863	0.11927
0.370456	0.127296
0.813548	0.172506
0.930884	0.0978114
0.985836	0.098071
0.977599	0.131468
0.752402	0.0803742
0.861961	0.135103
0.850522	0.0894649
0.930994	0.138989
0.923098	0.113788
0.661273	0.107836
0.510888	0.130035
0.815585	0.112512
0.997387	0.112957
0.881146	0.0940789
0.957007	0.0734013
0.933443	0.0900994
0.942568	0.0904897
0.293029	0.150225
0.838055	0.0939623
0.932822	0.0804607
0.601129	0.0757773
0.474627	0.110309
0.781323	0.166886
0.849759	0.140713
0.81597	0.134746
0.844506	0.0979885
0.850216	0.118007
0.892886	0.100103
0.82521	0.0880044
0.81113	0.189932
0.975856	0.0942606
0.898464	0.136221
0.952278	0.101617
0.8069	0.161508
0.89922	0.181796
0.784602	0.175202
0.578559	0.0565325
0.918297	0.111298
0.878614	0.165183
0.906186	0.206601
0.924347	0.102979
0.562329	0.103272
0.979035	0.0802212
0.674745	0.159364
0.729016	0.189958
0.822917	0.13713
0.844747	0.103603
0.927331	0.0923566
0.677826	0.135228
0.887	0.057988
0.459043	0.0711091
0.725115	0.154271
0.475433	0.112086
0.916779	0.25599
0.514752	0.0950587
0.553921	0.182464
0.927588	0.0776249
0.931429	0.222491
0.776252	0.096379
0.517952	0.0767174
0.782632	0.115285
0.965768	0.164653
0.936133	0.150154
0.976694	0.146931
0.628954	0.112237
0.234838	0.120466
0.429816	0.158866
0.901285	0.166407
0.898814	0.197784
0.990252	0.159465
0.607708	0.123757
0.941853	0.110306
0.868902	0.104572
0.862005	0.0927178
0.453681	0.14421
0.559778	0.15238
0.85304	0.095391
0.659754	0.119854
0.989586	0.113891
0.870969	0.0771389
0.942854	0.157754
0.804194	0.10038
0.926199	0.0946183
0.650405	0.108617
0.878282	0.09835
0.743097	0.0824376
0.739369	0.11181
0.928298	0.161319
0.896632	0.0765274
0.860859	0.0947906
0.936219	0.190929
0.991754	0.112584
0.955927	0.178781
0.821395	0.130576
0.78685	0.133907
0.813565	0.104015
0.989047	0.151253
0.697744	0.115593
0.958633	0.0939977
0.568116	0.125532
0.986671	0.13787
0.846195	0.156958
0.943571	0.198275
0.552669	0.112882
0.722762	0.10476
0.832489	0.173017
0.657161	0.153352
0.952005	0.0893208
0.888567	0.11329
0.953363	0.0816855
0.907232	0.057094
0.96389	0.142782
0.919048	0.0876046
0.954216	0.202643
0.327578	0.0942345
0.893094	0.209083
0.866424	0.228818
0.95355	0.118827
0.678075	0.172578
0.942762	0.139263
0.70466	0.112333
0.827823	0.0875841
0.718802	0.0930711
0.907233	0.101988
0.653185	0.0950621
0.94825	0.103288
0.952628	0.133032
0.954861	0.201337
0.957292	0.227399
0.834009	0.0924279
0.943091	0.193911
0.912255	0.103626
0.695704	0.0808518
0.886274	0.103788
0.740678	0.120916
0.669898	0.118199
0.881195	0.119071
0.891466	0.146781
0.490075	0.0768287
0.987426	0.13143
0.896933	0.152772
0.997622	0.170954
0.909789	0.110732
0.972434	0.134401
0.903864	0.0909374
0.604182	0.0991317
0.448122	0.144128
0.910177	0.092143
0.736492	0.0780901
0.851818	0.0890577
0.871192	0.170687
0.970184	0.135785
0.880218	0.183732
0.870584	0.173024
0.798751	0.128631
0.973747	0.100235
0.467914	0.111637
0.876094	0.0674144
0.990084	0.17022
0.896499	0.237176
0.851378	0.106621
0.876364	0.173725
0.83768	0.136313
0.909432	0.0884523
0.855407	0.224879
0.902959	0.143405
0.661225	0.0815961
0.89131	0.095709
0.896605	0.0841852
0.4612	0.175823
0.942559	0.101515
0.884891	0.088396
0.637564	0.126397
0.521812	0.133192
0.969985	0.132405
0.904932	0.0992342
0.987982	0.0902612
0.716125	0.0716963
0.98437	0.0836665
0.88603	0.135683
0.984248	0.173024
0.778543	0.141413
0.683301	0.114439
0.66302	0.139151
0.858037	0.128502
0.984926	0.132387
0.878333	0.112233
0.692961	0.103943
0.917188	0.119111
0.93634	0.11331
0.831481	0.112314
0.92503	0.122601
0.985097	0.143753
0.824615	0.156694
0.873013	0.0984718
0.872186	0.145509
0.925626	0.158464
0.784582	0.12311
0.681494	0.0959637
0.760178	0.0915085
0.667251	0.0833477
0.819055	0.126226
0.777598	0.0776792
0.935724	0.155945
0.216956	0.118602
0.580765	0.150226
0.971308	0.134115
0.870363	0.131723
0.829502	0.0872268
0.726426	0.141038
0.979324	0.146865
0.888131	0.145505
0.729808	0.0739524
0.439139	0.115914
0.817438	0.0662005
0.943786	0.0878382
0.592591	0.124599
0.890927	0.145726
0.950255	0.220958
0.461372	0.0352999
0.971947	0.0932513
0.755174	0.0718062
0.864208	0.196728
0.987453	0.224292
0.889291	0.0602875
0.893319	0.0916024
0.727646	0.0830762
0.871375	0.0975616
0.600928	0.134441
0.888749	0.0962865
0.893538	0.113011
0.945606	0.157138
0.782775	0.144138
0.951315	0.0772137
0.990576	0.106603
0.806599	0.121365
0.984242	0.144925
0.751659	0.0605162
0.919197	0.0697389
0.848158	0.110106
0.750791	0.199782
0.91071	0.0844401
0.918157	0.142976
0.831828	0.208339
0.974074	0.104913
0.691993	0.128121
0.789011	0.16952
0.987011	0.168737
0.897356	0.0868936
0.764126	0.082507
0.530925	0.121789
0.520966	0.122968
0.597456	0.073167
0.99764	0.147216
0.286914	0.0318355
0.669382	0.141999
0.893404	0.0892562
0.616081	0.146113
0.826453	0.120005
0.596975	0.0932043
0.641265	0.106479
0.917779	0.104859
0.922522	0.206616
0.755137	0.0952309
0.914257	0.114809
0.891018	0.0981208
0.838261	0.128189
0.686204	0.126446
0.976071	0.109194
0.921159	0.197873
0.76511	0.101372
0.868092	0.0823208
0.980915	0.126405
0.839934	0.0856416
0.984934	0.11087
0.573308	0.0829438
0.83935	0.0982155
0.753841	0.119535
0.756099	0.136955
0.697653	0.150906
0.977155	0.170055
0.987623	0.131742
0.957476	0.194724
0.603129	0.0847976
0.92457	0.132715
0.928709	0.0824794
0.872932	0.199783
0.973385	0.138792
0.982698	0.145806
0.641467	0.0934276
0.537397	0.11982
0.170773	0.0316368
0.921059	0.0965685
0.887561	0.0795146
0.569623	0.16333
0.845915	0.111248
0.939267	0.226659
0.858392	0.09174
0.793322	0.129514
0.985543	0.209829
0.90611	0.122798
0.726003	0.161458
0.371026	0.117769
0.376103	0.128374
0.863805	0.15261
0.482102	0.106746
0.871977	0.105262
0.897075	0.093848
0.869168	0.171039
0.370582	0.13199
0.581272	0.107505
0.954316	0.159716
0.826509	0.0817797
0.972622	0.208466
0.985295	0.11847
0.947052	0.0777941
0.512453	0.0896992
0.654037	0.157528
0.989127	0.114914
0.746389	0.164838
0.827272	0.165941
0.643618	0.0729023
0.424319	0.186453
0.801593	0.0733308
0.819363	0.105516
0.928557	0.109398
0.78177	0.0829532
0.886198	0.0845302
0.659502	0.0698341
0.522985	0.107687
0.655238	0.124602
0.367952	0.161867
0.902711	0.200972
0.707602	0.140718
0.959782	0.162888
0.86815	0.203466
0.937132	0.104038
0.743537	0.0856407
0.826392	0.10096
0.87816	0.0965723
0.861712	0.155308
0.735312	0.111376
0.794467	0.196228
0.943849	0.169794
0.704781	0.127326
0.544501	0.0892634
0.647858	0.0970997
0.726273	0.0677053
0.885486	0.0952032
0.583241	0.11978
0.881033	0.118
0.737241	0.206693
0.934405	0.111216
0.857296	0.129253
0.676421	0.149553
0.974597	0.08756
0.585933	0.0729836
0.607233	0.204578
0.953347	0.125978
0.986907	0.17846
0.977483	0.142097
0.96373	0.158158
0.575877	0.140029
0.919529	0.129579
0.94121	0.0935471
0.825858	0.0756549
0.882311	0.119307
0.744312	0.12011
0.967553	0.150499
0.373124	0.0741427
0.945893	0.124112
0.740798	0.122159
0.780233	0.124232
0.85745	0.151959
0.764448	0.11279
0.943247	0.117524
0.918757	0.101906
0.969422	0.116644
0.818537	0.177224
0.691402	0.126656
0.958365	0.0887122
0.952867	0.11202
0.644578	0.0897941
0.858974	0.0785856
0.819461	0.102384
0.779348	0.130857
0.980018	0.171161
0.993681	0.124361
0.823954	0.12717
0.867244	0.087824
0.996003	0.0881077
0.609538	0.121278
0.986343	0.0955491
0.904468	0.0975272
0.985083	0.0829768
0.936817	0.0927152
0.844242	0.155486
0.901427	0.165762
0.933091	0.192392
0.790363	0.056279
0.970166	0.0917603
0.994829	0.10335
0.970123	0.169333
0.932872	0.205771
0.919681	0.183769
0.930291	0.133995
0.562102	0.115996
0.986593	0.146573
0.994207	0.140545
0.987927	0.145849
0.795775	0.0637939
0.731008	0.0916659
0.959078	0.119213
0.87655	0.107096
0.928959	0.181244
0.990587	0.111203
0.768692	0.0979543
0.952215	0.129684
0.623767	0.0967964
0.785038	0.102868
0.889034	0.171622
0.771785	0.0853966
0.975428	0.134213
0.992353	0.145181
0.692366	0.0765336
0.831797	0.105254
0.553526	0.105487
0.961737	0.144102
0.456339	0.17047
0.954779	0.215065
0.86292	0.144145
0.760098	0.152917
0.917043	0.125702
0.904221	0.183261
0.997314	0.260504
0.536837	0.150089
0.460182	0.136059
0.468903	0.130085
0.911398	0.100332
0.957773	0.0643964
0.771796	0.138925
0.706756	0.138996
0.713297	0.145009
0.704993	0.0739368
0.944205	0.147825
0.940961	0.174184
0.62047	0.0760979
0.978879	0.122934
0.7889	0.165716
0.836692	0.153789
0.946457	0.199294
0.926756	0.25448
0.9263	0.142701
0.527543	0.136344
0.905555	0.124591
0.515786	0.16353
0.704427	0.108731
0.732156	0.108162
0.877684	0.11205
0.986566	0.127522
0.604215	0.114317
0.221421	0.0897018
0.99423	0.110439
0.914518	0.0926945
0.9257	0.141877
0.926046	0.2437
0.848653	0.100529
0.992224	0.193778
0.686452	0.0721729
0.982326	0.168043
0.664638	0.103081
0.408114	0.0774696
0.834364	0.109025
0.889995	0.0915486
0.787637	0.131111
0.956823	0.226935
0.848316	0.0501849
0.966598	0.121486
0.980942	0.169306
0.985536	0.114558
0.926067	0.105601
0.609238	0.0770298
0.871743	0.0803579
0.903965	0.166887
0.974303	0.126774
0.785416	0.128957
0.953729	0.209018
0.922454	0.224463
0.480244	0.09833
0.946113	0.103408
0.710297	0.107356
0.723351	0.107538
0.967291	0.102384
0.891574	0.0978801
0.881769	0.0772413
0.790452	0.0974684
0.845948	0.117722
0.993645	0.0696731
0.87636	0.14197
0.790894	0.100707
0.454715	0.113219
0.549397	0.145842
0.494796	0.151007
0.977807	0.158153
0.84164	0.111121
0.92668	0.0991271
0.831897	0.10238
0.83546	0.132342
0.702091	0.0822241
0.948832	0.0989796
0.907561	0.161885
0.709297	0.104133
0.673377	0.125882
0.613016	0.0687607
0.81399	0.0877748
0.711678	0.069369
0.620609	0.105071
0.612527	0.0848364
0.912702	0.121257
0.486826	0.107225
0.948719	0.191034
0.654472	0.0983042
0.510822	0.10565
0.909877	0.0918184
0.932901	0.111737
0.962714	0.192596
0.905349	0.214144
0.815018	0.169376
0.841868	0.0900929
0.907325	0.102875
0.950654	0.148636
0.85236	0.166774
0.932463	0.259393
0.793509	0.0916728
0.512593	0.123337
0.835821	0.100653
0.839824	0.0949225
0.892299	0.13433
0.921013	0.171377
0.95236	0.116329
0.962256	0.097908
0.945607	0.211584
0.894465	0.0667605
0.829178	0.141658
0.900667	0.0564786
0.786847	0.0858052
0.750514	0.0955065
0.582474	0.0784184
0.812153	0.117306
0.981287	0.108183
0.884136	0.117086
0.848609	0.125711
0.878341	0.105793
0.675698	0.106639
0.922673	0.183949
0.655227	0.0796908
0.935904	0.171168
0.382692	0.0912022
0.652674	0.188284
0.774645	0.137609
0.779549	0.110269
0.437559	0.0980801
0.93489	0.123273
0.968618	0.138059
0.745942	0.134935
0.759491	0.0976838
0.549484	0.139698
0.973855	0.114779
0.920031	0.0788676
0.600667	0.0615416
0.994576	0.107758
0.607882	0.102424
0.90279	0.112029
0.423442	0.0941239
0.860967	0.115397
0.818328	0.102744
0.707523	0.183318
0.969501	0.14144
0.974148	0.154404
0.665423	0.112472
0.805818	0.0950602
0.94	0.0959885
0.921536	0.161216
0.936324	0.117774
0.9023	0.0979386
0.401754	0.0953911
0.826878	0.103542
0.825422	0.177585
0.624123	0.184569
0.760356	0.0870625
0.799381	0.0716341
0.963625	0.114674
0.988029	0.117999
0.917513	0.0684036
0.834246	0.146517
0.933333	0.063937
0.688553	0.187863
0.785305	0.0675692
0.859096	0.13369
0.982062	0.228599
0.934992	0.10517
0.940181	0.0952573
0.696785	0.101156
0.754485	0.164299
0.884001	0.143137
0.794277	0.153801
0.887449	0.10746
0.925829	0.114492
0.888544	0.166205
0.869303	0.147253
0.81592	0.147315
0.94158	0.132694
0.927829	0.0888006
0.770539	0.0891222
0.926404	0.136359
0.896495	0.0784154
0.897659	0.153886
0.965254	0.0719128
0.833936	0.200062
0.699888	0.1025
0.973326	0.123608
0.802624	0.110158
0.943416	0.246512
0.4864	0.076854
0.900182	0.112336
0.83996	0.121326
0.816243	0.112302
0.939624	0.117855
0.71628	0.108334
0.898905	0.187234
0.982795	0.262383
0.894357	0.190177
0.710328	0.100896
0.884303	0.0911195
0.876796	0.0815023
0.947271	0.121986
0.814015	0.107938
0.92637	0.131073
0.808577	0.140643
0.795621	0.148305
0.95538	0.142987
0.945344	0.198069
0.943683	0.157387
0.640462	0.11854
0.858234	0.109713
0.893732	0.16358
0.840752	0.113774
0.691819	0.0945412
0.904683	0.162372
0.906594	0.14017
0.925737	0.192835
0.993442	0.146653
0.878718	0.147935
0.790568	0.097808
0.82943	0.118547
0.992861	0.126753
0.63428	0.0578857
0.980294	0.10613
0.942637	0.106308
0.583884	0.0790283
0.655223	0.10477
0.958566	0.155016
0.954615	0.155435
0.867749	0.199462
0.966439	0.254624
0.974157	0.106298
0.670386	0.116995
0.781392	0.0991849
0.572626	0.0585198
0.694628	0.108375
0.938881	0.118552
0.976593	0.245869
0.942697	0.182906
0.628611	0.17161
0.703919	0.112543
0.748158	0.128266
0.980964	0.180209
0.950513	0.234185
0.869104	0.094017
0.515669	0.0900059
0.996967	0.188394
0.940107	0.171442
0.918951	0.103195
0.574519	0.0986722
0.722035	0.0974
0.995418	0.122846
0.882784	0.167061
0.941462	0.171267
0.989627	0.0943029
0.335898	0.0871348
0.810096	0.0856429
0.951611	0.233893
0.72324	0.0896761
0.96095	0.1745
0.835585	0.0950474
0.98795	0.121777
0.710063	0.123678
0.754332	0.121801
0.881323	0.182575
0.606318	0.178866
0.881722	0.198201
0.3909	0.102484
0.897323	0.15124
0.982974	0.111994
0.653087	0.12748
0.738153	0.189282
0.592647	0.178842
0.782891	0.194916
0.76653	0.10879
0.804899	0.0664592
0.614532	0.101583
0.771949	0.0734828
0.844625	0.168535
0.854768	0.100108
0.839721	0.0954881
0.977509	0.10876
0.555957	0.0841807
0.925507	0.154537
0.847417	0.178759
0.972595	0.0920022
0.967914	0.0741428
0.963379	0.107341
0.897285	0.166975
0.89713	0.157639
0.94709	0.133507
0.911073	0.118132
0.968441	0.144257
0.903627	0.128737
0.976338	0.10831
0.920923	0.100959
0.833122	0.196984
0.668838	0.149107
0.735849	0.0747071
0.93026	0.107158
0.904669	0.153907
0.659284	0.095953
0.818443	0.089967
0.920461	0.0949809
0.766455	0.0685481
0.911356	0.0852237
0.855298	0.150461
0.450744	0.0804287
0.979601	0.108153
0.978813	0.122323
0.632791	0.074426
0.816025	0.132129
0.896445	0.103806
0.901585	0.133128
0.993401	0.123297
0.686188	0.168616
0.991883	0.0993489
0.588421	0.123056
0.953106	0.134602
0.985366	0.112958
0.9961	0.112657
0.76096	0.116925
0.956864	0.120044
0.950736	0.110367
0.812338	0.159674
0.871192	0.139895
0.824712	0.103352
0.959958	0.219762
0.979043	0.141278
0.730313	0.127127
0.960276	0.125249
0.502574	0.0470481
0.762756	0.115948
0.926169	0.199607
0.772788	0.111369
0.883103	0.102679
0.736463	0.112362
0.757521	0.105895
0.789102	0.217718
0.984241	0.242293
0.86346	0.0930121
0.94988	0.0974596
0.893527	0.114548
0.769441	0.0659326
0.991138	0.0981065
0.929211	0.110887
0.582168	0.195417
0.996155	0.179367
0.975906	0.219333
0.955722	0.115883
0.92958	0.110243
0.983733	0.127966
0.704846	0.165619
0.747275	0.152237
0.609585	0.144736
0.93971	0.124211
0.986712	0.145051
0.806463	0.11772
0.915634	0.188564
0.714352	0.0906696
0.948135	0.141381
0.83149	0.10415
0.567918	0.101721
0.986799	0.108325
0.963421	0.0816756
0.902545	0.0551385
0.592093	0.0895589
0.542104	0.13354
0.55787	0.129319
0.851955	0.202429
0.604201	0.0874063
0.589022	0.0789046
0.885821	0.15583
0.989605	0.184096
0.92734	0.141914
0.615675	0.154031
0.887265	0.132314
0.969989	0.0969237
0.739534	0.106902
0.968597	0.112153
0.664742	0.158381
0.956629	0.154213
0.77589	0.0701972
0.9384	0.146781
0.50106	0.0782861
0.661328	0.129302
0.547452	0.0989168
0.648589	0.0934795
0.845701	0.0746876
0.756918	0.15744
0.995558	0.153242
0.891445	0.063419
0.824412	0.106369
0.805158	0.088211
0.793009	0.117709
0.536378	0.0581505
0.733729	0.112194
0.925946	0.208089
0.788427	0.0861742
0.99574	0.131374
0.972582	0.117963
0.614555	0.12671
0.555294	0.0960573
0.687841	0.0820416
0.851606	0.0832232
0.701284	0.087693
0.868219	0.0721988
0.876811	0.107127
0.924419	0.145183
0.690441	0.122971
0.98063	0.130566
0.75758	0.0797082
0.949987	0.123714
0.935752	0.10595
0.738945	0.146569
0.794447	0.214393
0.958073	0.191392
0.995117	0.14744
0.828085	0.127411
0.62169	0.0760027
0.864397	0.0759199
0.977609	0.123792
0.472968	0.1385
0.484542	0.10741
0.661722	0.0525539
0.701304	0.122148
0.849413	0.0370328
0.994709	0.0944864
0.929685	0.110901
0.956812	0.111731
0.970805	0.090261
0.981263	0.152591
0.591795	0.133994
0.578522	0.13738
0.752182	0.227563
0.975172	0.125639
0.900525	0.0526587
0.514473	0.1528
0.913454	0.127528
0.964186	0.127963
0.919346	0.122704
0.970083	0.0941557
0.977988	0.0837067
0.667238	0.0969881
0.71753	0.0992056
0.929033	0.115934
0.815953	0.180753
0.971899	0.129919
0.972195	0.110869
0.919514	0.154656
0.547685	0.114294
0.959982	0.253152
0.699065	0.123541
0.704377	0.0842126
0.764721	0.072015
0.695238	0.152183
0.806565	0.11032
0.890863	0.107716
0.850785	0.108048
0.935898	0.105997
0.926709	0.117981
0.766827	0.0665308
0.949821	0.10646
0.908535	0.112717
0.828506	0.164777
0.862514	0.129517
0.986533	0.240912
0.626983	0.131013
0.878019	0.152187
0.886839	0.192335
0.765122	0.0689742
0.843983	0.0777239
0.807275	0.0490385
0.823022	0.0846807
0.934023	0.159858
0.581036	0.104386
0.972578	0.100353
0.816906	0.125618
0.729606	0.0816968
0.931239	0.0916923
0.778698	0.0944035
0.708696	0.0875149
0.369352	0.0726694
0.763211	0.080303
0.976439	0.0935341
0.9786	0.237507
0.825186	0.120242
0.908834	0.260633
0.527773	0.117622
0.221327	0.10284
0.483181	0.138477
0.941897	0.102626
0.791318	0.154728
0.970275	0.122904
0.886578	0.0530427
0.990927	0.134559
0.859058	0.095146
0.922341	0.149009
0.769072	0.0684748
0.596387	0.127209
0.493864	0.118837
0.743233	0.154516
0.799847	0.0721868
0.902043	0.0659489
0.650452	0.194693
0.880872	0.0526193
0.630295	0.109769
0.989328	0.114493
0.804446	0.113562
0.938291	0.129095
0.990894	0.237261
0.53027	0.158408
0.736702	0.1747
0.925097	0.1879
0.578938	0.0870938
0.830572	0.122995
0.779458	0.0864529
0.814615	0.0950741
0.962284	0.118928
0.888181	0.136361
0.844054	0.132573
0.852803	0.238703
0.871923	0.144828
0.441193	0.167159
0.694611	0.177071
0.630089	0.0983617
0.874225	0.131102
0.809521	0.0914306
0.944507	0.18166
0.948901	0.214543
0.884207	0.124647
0.819713	0.139399
0.862321	0.129036
0.886005	0.127173
0.722853	0.0867689
0.830819	0.0966528
0.978345	0.0969024
0.870028	0.139749
0.876128	0.210099
0.720971	0.111118
0.586479	0.114453
0.639798	0.146076
0.816044	0.150158
0.858091	0.118412
0.853863	0.0842305
0.950899	0.0734199
0.935383	0.0908564
0.957248	0.112527
0.959159	0.16159
0.901457	0.140683
0.959545	0.20669
0.953678	0.200171
0.695566	0.183337
0.866297	0.141163
0.938829	0.100837
0.864933	0.144059
0.961826	0.108698
0.685625	0.116712
0.872863	0.0886095
0.896875	0.0558281
0.851201	0.0941967
0.713105	0.0953006
0.819617	0.167549
0.895692	0.153809
0.982114	0.124661
0.804268	0.142549
0.854909	0.0826222
0.87298	0.0662743
0.863241	0.0665072
0.936053	0.158978
0.696535	0.0852442
0.90507	0.12346
0.944489	0.0837115
0.961143	0.117093
0.966527	0.141831
0.894396	0.0858741
0.966884	0.199163
0.709919	0.087173
0.796156	0.0677926
0.974884	0.115669
0.56268	0.111801
0.50277	0.1296
0.783108	0.0749192
0.809262	0.117197
0.718721	0.112538
0.69245	0.0904381
0.935061	0.223972
0.818617	0.0625987
0.513528	0.125596
0.757282	0.135249
0.991188	0.223064
0.901444	0.136371
0.881479	0.105472
0.654664	0.175239
0.907359	0.24725
0.765473	0.104109
0.75304	0.127271
0.771045	0.0831222
0.868089	0.102213
0.949011	0.103035
0.858934	0.0791497
0.916858	0.213761
0.997356	0.170563
0.391727	0.0763747
0.700282	0.146743
0.50493	0.145774
0.959252	0.213402
0.859754	0.139679
0.900455	0.141402
0.714899	0.15272
0.548646	0.159062
0.911129	0.15255
0.562212	0.0771596
0.907397	0.079482
0.857196	0.105518
0.895504	0.0967151
0.971234	0.109384
0.884636	0.0759225
0.795125	0.0839648
0.831051	0.158686
0.444711	0.123353
0.725973	0.141249
0.670141	0.2114
0.495551	0.0995353
0.9877	0.087944
0.956664	0.103141
0.68599	0.0975931
0.793507	0.113047
0.778319	0.133956
0.915041	0.116266
0.978113	0.131594
0.686664	0.094184
0.889743	0.0920117
0.969697	0.134494
0.561446	0.159534
0.78399	0.137538
0.974352	0.150887
0.502807	0.0865833
0.95385	0.138451
0.931289	0.12492
0.675896	0.114668
0.994144	0.100689
0.666437	0.161895
0.81201	0.111118
0.332453	0.151302
0.969694	0.13076
0.99158	0.145107
0.920655	0.081357
0.980541	0.100637
0.877489	0.0775557
0.974443	0.143839
0.624212	0.100847
0.913494	0.0758815
0.759668	0.15704
0.781532	0.192815
0.972695	0.16722
0.961063	0.225509
0.910252	0.151231
0.490526	0.0929588
0.986927	0.123602
0.913152	0.0821224
0.94217	0.19651
0.90178	0.141726
0.902523	0.0614555
0.78755	0.110895
0.489045	0.118523
0.522854	0.150713
0.904435	0.0803709
0.916589	0.128888
0.757974	0.11046
0.599947	0.181059
0.932975	0.0822222
0.612471	0.123756
0.77365	0.122833
0.981308	0.125208
0.610893	0.0961815
0.756894	0.194634
0.71259	0.0471303
0.730232	0.166582
0.713497	0.139046
0.968668	0.148102
0.893233	0.111904
0.944077	0.0628275
0.858324	0.0924094
0.755938	0.0761628
0.682193	0.116627
0.975776	0.161408
0.924919	0.136392
0.82718	0.200646
0.713849	0.178642
0.962813	0.134391
0.970384	0.144698
0.853929	0.111847
0.814848	0.185471
0.860861	0.121126
0.750661	0.0673498
0.698022	0.0685384
0.964683	0.117233
0.465117	0.122418
0.609443	0.125771
0.605269	0.090601
0.27781	0.111519
0.661887	0.066379
0.888113	0.142894
0.781036	0.0915167
0.66018	0.066409
0.660682	0.144847
0.969161	0.0613209
0.843796	0.144348
0.986549	0.134746
0.968011	0.069888
0.681999	0.206616
0.950541	0.131478
0.896129	0.201112
0.889468	0.162352
0.54402	0.0803183
0.978949	0.111938
0.846315	0.170457
0.727862	0.109483
0.846131	0.0430496
0.985698	0.0804842
0.709802	0.219209
0.60517	0.215065
0.299366	0.118326
0.936628	0.140489
0.885481	0.0788723
0.830902	0.079937
0.904632	0.0828547
0.902298	0.157936
0.693708	0.133098
0.635538	0.130015
0.938898	0.130903
0.521515	0.143822
0.525835	0.133153
0.831098	0.229807
0.774693	0.157113
0.769317	0.18224
0.997846	0.12712
0.970629	0.126844
0.593901	0.15053
0.653634	0.158663
0.985881	0.141921
0.937082	0.143814
0.922562	0.0419372
0.683856	0.154032
0.931052	0.15175
0.927159	0.149768
0.964567	0.126623
0.861744	0.134704
0.986295	0.155629
0.989641	0.127356
0.930629	0.0761008
0.86497	0.0841243
0.852159	0.104242
0.939031	0.0536592
0.929162	0.138934
0.932431	0.154157
0.501289	0.108031
0.66447	0.144129
0.976695	0.131064
0.847258	0.167133
0.965968	0.0940047
0.968932	0.142034
0.862853	0.103564
0.834904	0.110706
0.850726	0.0939236
0.805556	0.131155
0.908713	0.160514
0.976803	0.103936
0.780732	0.082867
0.615456	0.128799
0.373318	0.137782
0.92625	0.144587
0.963272	0.153386
0.914217	0.0838458
0.731604	0.114137
0.677062	0.135947
0.82308	0.106802
0.963802	0.141003
0.925485	0.11454
0.883004	0.240417
0.675298	0.105526
0.912121	0.152479
0.973089	0.258582
0.556789	0.16757
0.879399	0.0882736
0.896501	0.136537
0.868853	0.131078
0.935487	0.129358
0.883009	0.16889
0.915916	0.158938
0.875722	0.102938
0.780562	0.100095
0.992687	0.161001
0.523119	0.123899
0.96542	0.135613
0.60017	0.114672
0.953736	0.157427
0.334611	0.143416
0.97415	0.160713
0.604147	0.147957
0.790661	0.106345
0.854704	0.118621
0.461703	0.173486
0.888899	0.160705
0.551045	0.11209
0.98241	0.148943
0.820334	0.0655127
0.968521	0.148455
0.68921	0.085515
0.558038	0.118792
0.918986	0.160499
0.808728	0.12433
0.75126	0.115391
0.780746	0.0983827
0.971877	0.144187
0.911916	0.170822
0.550489	0.101932
0.709486	0.108585
0.737031	0.132632
0.945225	0.192758
0.983578	0.101465
0.416255	0.122529
0.802942	0.106631
0.90281	0.152307
0.992463	0.247601
0.903236	0.146773
0.813458	0.113319
0.913362	0.0774379
0.955126	0.184677
0.809622	0.14375
0.50945	0.151882
0.719753	0.114591
0.359875	0.143049
0.882569	0.10123
0.996125	0.12912
0.7287	0.0789171
0.721291	0.140056
0.659719	0.0730393
0.992374	0.136112
0.730773	0.20158
0.834364	0.107445
0.89614	0.161477
0.892155	0.237262
0.931526	0.14392
0.97867	0.15347
0.776278	0.132211
0.979358	0.132603
0.94492	0.197562
0.673066	0.131045
0.963628	0.12774
0.720991	0.106
0.665083	0.0940699
0.953849	0.143449
0.922887	0.127024
0.984799	0.147534
0.813062	0.162317
0.708	0.119922
0.157186	0.145709
0.990354	0.111151
0.827409	0.153309
0.957672	0.200828
0.981448	0.130632
0.970417	0.334647
0.748064	0.105814
0.815409	0.117121
0.815434	0.147039
0.927681	0.129815
0.985008	0.0990215
0.643986	0.189876
0.906659	0.157845
0.884196	0.105587
0.801009	0.203463
0.996337	0.147997
0.908809	0.166736
0.842606	0.144132
0.957191	0.125435
0.62351	0.0925045
0.879816	0.111785
0.277638	0.11718
0.956731	0.202772
0.698681	0.0947685
0.97464	0.15573
0.928316	0.113597
0.339791	0.120944
0.979846	0.185257
0.958078	0.0949341
0.842626	0.074907
0.908292	0.147638
0.996392	0.165615
0.665547	0.124803
0.864346	0.140966
0.997953	0.230333
0.971171	0.063434
0.554767	0.157026
0.269695	0.12156
0.875199	0.11977
0.959232	0.140171
0.972051	0.134423
0.700028	0.114893
0.239429	0.0989537
0.941915	0.205342
0.79015	0.146135
0.991758	0.213529
0.949624	0.15101
0.937359	0.11926
0.979818	0.300832
0.531071	0.0964209
0.986461	0.164454
0.646346	0.0892071
0.882386	0.166091
0.991223	0.113009
0.920355	0.136199
0.88172	0.0941248
0.746657	0.0952846
0.602576	0.118923
0.393675	0.130156
0.991875	0.293231
0.78306	0.121058
0.7976	0.0664071
0.494503	0.148838
0.775942	0.0724221
0.889637	0.142401
0.873637	0.13581
0.963182	0.250321
0.948443	0.270452
0.817138	0.156772
0.9537	0.0917027
0.990875	0.320693
0.636261	0.117354
0.553862	0.127296
0.984831	0.129458
0.838355	0.126526
0.879844	0.0603717
0.87637	0.0995596
0.957673	0.117891
0.972082	0.141887
0.787651	0.110186
0.640096	0.18942
0.979344	0.230867
0.997992	0.194193
0.733655	0.0927512
0.97659	0.217915
0.97613	0.124748
0.842787	0.117919
0.821326	0.0571255
0.760218	0.108363
0.633409	0.094565
0.481563	0.146761
0.856254	0.114113
0.927497	0.179855
0.900786	0.0702377
0.961862	0.236197
0.554069	0.159466
0.975568	0.207645
0.484097	0.0694104
0.692303	0.105953
0.949579	0.206607
0.729511	0.108732
0.940557	0.125764
0.73644	0.145437
0.913962	0.0953284
0.608638	0.154013
0.727973	0.11476
0.808087	0.164567
0.130206	0.0947084
0.262044	0.128498
0.841533	0.102653
0.35093	0.0766207
0.272334	0.0663999
0.599982	0.134598
0.626564	0.143334
0.943567	0.176822
0.817921	0.084873
0.766355	0.168394
0.689247	0.0752924
0.763986	0.111653
0.676998	0.106387
0.721372	0.103623
0.966503	0.141843
0.921809	0.164281
0.938308	0.0687741
0.915545	0.256569
0.969201	0.138652
0.857652	0.0985622
0.80692	0.128516
0.707063	0.127798
0.853733	0.148193
0.781577	0.110162
0.951592	0.127082
0.953926	0.0923192
0.945699	0.112068
0.97694	0.104602
0.555109	0.14279
0.935559	0.151067
0.960997	0.173308
0.963793	0.204055
0.875299	0.180379
0.643219	0.152006
0.913001	0.071846
0.291441	0.103488
0.644413	0.0837636
0.680698	0.114484
0.823497	0.156859
0.892265	0.10762
0.948183	0.143312
0.947781	0.122193
0.557504	0.181839
0.564175	0.120373
0.935455	0.187185
0.87799	0.102259
0.92668	0.153472
0.908847	0.163853
0.956078	0.114959
0.609675	0.12364
0.909456	0.130331
0.804719	0.0941712
0.586746	0.123462
0.834536	0.225991
0.698474	0.107416
0.957498	0.205456
0.758934	0.126303
0.954281	0.0715101
0.819012	0.156166
0.915068	0.135141
0.531885	0.17818
0.928163	0.115241
0.996891	0.178062
0.950584	0.224417
0.701381	0.106998
0.985034	0.124712
0.876297	0.160857
0.93709	0.0553456
0.824656	0.138424
0.772364	0.0458145
0.825102	0.173793
0.504808	0.124663
0.816155	0.147739
0.654252	0.140724
0.776428	0.122396
0.973317	0.251527
0.571194	0.100138
0.950391	0.19961
0.772794	0.0933926
0.348004	0.0835005
0.98403	0.224309
0.765124	0.142488
0.886715	0.165077
0.673715	0.111357
0.879787	0.109477
0.845224	0.18174
0.780447	0.0989963
0.75012	0.131763
0.911837	0.0834766
0.77307	0.054427
0.981448	0.211162
0.823062	0.227784
0.409941	0.0960944
0.943994	0.0962375
0.467766	0.168981
0.715268	0.125684
0.631973	0.126421
0.434064	0.0968647
0.582915	0.0842668
0.980914	0.206606
0.751581	0.113425
0.89329	0.173805
0.88051	0.155216
0.631722	0.103215
0.452049	0.118927
0.826366	0.102224
0.719204	0.108637
0.790387	0.169048
0.926005	0.172463
0.696716	0.226983
0.795679	0.0982476
0.396835	0.137779
0.824485	0.146252
0.940387	0.160331
0.403336	0.162266
0.954456	0.17894
0.913213	0.15991
0.463494	0.118393
0.833591	0.189678
0.857809	0.0700194
0.676672	0.0926277
0.879163	0.118482
0.772316	0.163207
0.992236	0.118016
0.475765	0.144603
0.986799	0.133683
0.797578	0.0928202
0.887456	0.137274
0.350881	0.0968617
0.415401	0.159414
0.864888	0.113338
0.935168	0.106587
0.866799	0.14883
0.779601	0.0997599
0.95858	0.0804231
0.932653	0.170758
0.537214	0.21311
0.748389	0.0781669
0.953358	0.166796
0.934403	0.0970353
0.962542	0.0671994
0.959168	0.0921153
0.825953	0.130437
0.745503	0.151519
0.929442	0.150919
0.958287	0.220912
0.652317	0.0772746
0.683714	0.0867138
0.65072	0.131039
0.780299	0.0981987
0.431674	0.0741416
0.905419	0.169109
0.543512	0.111902
0.808991	0.0873621
0.649664	0.101809
0.796785	0.128861
0.934162	0.130261
0.723186	0.074774
0.93668	0.166036
0.965865	0.169627
0.97619	0.133605
0.88538	0.204516
0.79999	0.133844
0.462382	0.0802789
0.936399	0.104432
0.855627	0.13008
0.812566	0.133502
0.882433	0.112778
0.986415	0.20719
0.673424	0.124102
0.984281	0.164336
0.635202	0.112202
0.913392	0.0744929
0.629514	0.119446
0.756011	0.104514
0.865019	0.178471
0.617199	0.0847858
0.815349	0.14159
0.602379	0.109749
0.908538	0.151855
0.521301	0.147092
0.958585	0.148579
0.892037	0.115223
0.786334	0.0854634
0.72825	0.140789
0.940738	0.068436
0.938238	0.103289
0.744395	0.0546682
0.905116	0.164652
0.741151	0.111441
0.70782	0.0914145
0.958716	0.118863
0.970395	0.14623
0.96414	0.142408
0.992379	0.11106
0.667297	0.127068
0.938024	0.0860683
0.954756	0.111889
0.945892	0.134604
0.558925	0.0895917
0.25518	0.111733
0.727809	0.121948
0.974823	0.142207
0.624577	0.0991375
0.99125	0.127072
0.943353	0.13777
0.99027	0.109726
0.801016	0.0480809
0.975948	0.185346
0.944768	0.234352
0.94752	0.24588
0.797895	0.134694
0.526543	0.115971
0.51632	0.134974
0.958503	0.151173
0.688961	0.116945
0.709937	0.167668
0.95451	0.0736866
0.925935	0.100645
0.985758	0.145652
0.868299	0.0733213
0.801966	0.0959764
0.979556	0.222514
0.509741	0.114824
0.799127	0.112156
0.96394	0.104128
0.924482	0.154454
0.591828	0.0850191
0.919964	0.190279
0.991746	0.181341
0.720729	0.211434
0.594441	0.149095
0.937437	0.277678
0.485254	0.125326
0.652573	0.124907
0.953398	0.0936358
0.638363	0.105202
[truncated: 7,957 more rows]
[truncated: 7 more columns]

## Sheet: SCS+C_NIRv
cos_i	NIRv
0.974686	0.117713
0.690073	0.152794
0.577485	0.157054
0.872016	0.128844
0.967152	0.175248
0.735751	0.17986
0.788054	0.205984
0.768834	0.136123
0.769493	0.145569
0.602135	0.10046
0.826762	0.126588
0.564163	0.150431
0.911711	0.140492
0.83453	0.17188
0.820861	0.198191
0.926045	0.186675
0.515154	0.185046
0.840967	0.130206
0.905478	0.120993
0.601632	0.164424
0.689391	0.162141
0.950218	0.173288
0.685775	0.209817
0.364847	0.191093
0.869968	0.158668
0.934405	0.148967
0.948133	0.115939
0.672122	0.106297
0.966398	0.106207
0.608013	0.212007
0.755833	0.133816
0.909929	0.145061
0.949245	0.136577
0.982439	0.130817
0.871826	0.149141
0.903341	0.198373
0.805531	0.179364
0.704933	0.195488
0.875842	0.202273
0.957496	0.0812593
0.838141	0.121409
0.864195	0.102953
0.923607	0.142587
0.95657	0.148512
0.769787	0.135594
0.772089	0.172203
0.954664	0.10764
0.495149	0.138919
0.826746	0.12741
0.921286	0.175325
0.795646	0.142128
0.986745	0.133909
0.427904	0.189732
0.879817	0.147003
0.971834	0.106418
0.820448	0.108182
0.840906	0.127634
0.516665	0.17335
0.542618	0.235494
0.880519	0.179509
0.839411	0.191267
0.499192	0.153265
0.836657	0.14125
0.952784	0.134849
0.992497	0.174826
0.621234	0.159341
0.670205	0.166951
0.645324	0.149507
0.748533	0.234215
0.642634	0.113543
0.945539	0.131275
0.910086	0.187032
0.742127	0.175416
0.790952	0.141048
0.969414	0.176783
0.186462	0.216137
0.439695	0.194332
0.757219	0.133043
0.914303	0.123025
0.86322	0.139116
0.88889	0.10981
0.973054	0.22024
0.953616	0.136568
0.755066	0.137459
0.916016	0.120544
0.556586	0.29667
0.944142	0.124999
0.825692	0.193565
0.994897	0.121152
0.862406	0.0985396
0.933848	0.173903
0.9488	0.0951879
0.664066	0.214907
0.599952	0.167554
0.845963	0.162092
0.984932	0.131407
0.668731	0.254016
0.915635	0.0914225
0.97995	0.149267
0.912124	0.151912
0.954723	0.148201
0.957083	0.187541
0.638279	0.273344
0.982528	0.152692
0.942754	0.190585
0.766532	0.0955199
0.734864	0.139894
0.674493	0.198272
0.530107	0.202398
0.824647	0.115324
0.802685	0.145882
0.9339	0.119887
0.47975	0.134086
0.962643	0.094497
0.932453	0.171809
0.651156	0.101334
0.715194	0.150833
0.893471	0.113118
0.621381	0.201091
0.763871	0.136441
0.896681	0.279278
0.954961	0.175769
0.802555	0.083493
0.590607	0.208441
0.87842	0.143362
0.494189	0.136262
0.904731	0.153818
0.465158	0.162037
0.99146	0.0826229
0.812145	0.157864
0.986706	0.123088
0.533268	0.18822
0.931171	0.124426
0.969609	0.142452
0.427935	0.187951
0.864808	0.118021
0.693043	0.133112
0.956812	0.122781
0.576076	0.226958
0.613771	0.161545
0.94823	0.183717
0.46955	0.321031
0.950269	0.146725
0.919937	0.164995
0.956633	0.213709
0.984362	0.172281
0.739554	0.129633
0.660558	0.200294
0.81376	0.12716
0.970247	0.0944496
0.9454	0.100571
0.869965	0.178361
0.870279	0.219609
0.687852	0.208652
0.760413	0.179533
0.858655	0.231353
0.514703	0.194309
0.464876	0.289735
0.840112	0.180483
0.851051	0.10145
0.733629	0.203914
0.974655	0.0942545
0.984451	0.157964
0.946478	0.156162
0.462932	0.336118
0.678186	0.183554
0.911712	0.0886371
0.688859	0.159974
0.969748	0.125727
0.62636	0.198907
0.922453	0.111148
0.774486	0.207801
0.892442	0.155367
0.61288	0.19242
0.929548	0.161017
0.95959	0.140248
0.849999	0.17097
0.742606	0.180453
0.262827	0.639669
0.822284	0.154244
0.519589	0.233764
0.923057	0.168926
0.828772	0.127843
0.904628	0.1678
0.228749	0.507144
0.548113	0.214559
0.868146	0.155122
0.921165	0.132121
0.757416	0.155619
0.673152	0.189595
0.964897	0.162381
0.784253	0.187153
0.930895	0.148028
0.487135	0.181873
0.924879	0.121225
0.425545	0.205672
0.602548	0.169143
0.528095	0.1557
0.948383	0.120746
0.984478	0.178861
0.87541	0.151414
0.552392	0.216319
0.721667	0.204521
0.870215	0.118857
0.519781	0.232565
0.552953	0.117973
0.816312	0.138672
0.616	0.0699976
0.94405	0.12683
0.98815	0.15936
0.822696	0.151327
0.791311	0.242073
0.881853	0.170297
0.617993	0.161906
0.987721	0.192419
0.46221	0.127742
0.507204	0.151129
0.731996	0.109615
0.665893	0.140448
0.934937	0.131444
0.88819	0.208145
0.836514	0.142142
0.82094	0.111646
0.643987	0.252138
0.872566	0.189806
0.978345	0.117687
0.842189	0.139391
0.979793	0.17513
0.994709	0.150612
0.906611	0.160083
0.748657	0.103627
0.807326	0.121476
0.773424	0.182168
0.768903	0.153581
0.793359	0.131238
0.346642	0.160044
0.78676	0.202639
0.857753	0.187255
0.65419	0.122032
0.628502	0.13112
0.868229	0.166477
0.891165	0.0863533
0.545467	0.131417
0.554944	0.127141
0.929587	0.114514
0.939168	0.130427
0.868688	0.153544
0.542794	0.29501
0.508143	0.186708
0.93927	0.0963081
0.80415	0.160003
0.959346	0.0865894
0.616323	0.135673
0.960058	0.123461
0.981456	0.1371
0.98591	0.169907
0.841509	0.192527
0.891461	0.123064
0.877334	0.141783
0.531762	0.234123
0.331931	0.132824
0.606752	0.143827
0.847806	0.107238
0.903876	0.123104
0.949459	0.116312
0.949292	0.137014
0.809464	0.0892773
0.613905	0.104537
0.827388	0.176897
0.972894	0.170871
0.711137	0.228702
0.973761	0.157036
0.943965	0.16477
0.598055	0.224118
0.744207	0.140153
0.685856	0.209113
0.281944	0.0133671
0.991652	0.135566
0.976398	0.140943
0.949049	0.205088
0.911537	0.0997132
0.9245	0.116948
0.740532	0.292157
0.909717	0.187931
0.92937	0.17782
0.847735	0.134364
0.549236	0.300941
0.826213	0.203115
0.882422	0.170415
0.89329	0.133454
0.483018	0.23238
0.674119	0.107609
0.96518	0.10254
0.965325	0.115474
0.969168	0.123327
0.858403	0.0531022
0.625356	0.167859
0.906662	0.188179
0.978522	0.122963
0.797376	0.137316
0.650352	0.175118
0.540121	0.149164
0.956319	0.139469
0.834282	0.214839
0.664357	0.0829152
0.672138	0.218592
0.917839	0.15415
0.991806	0.132088
0.775435	0.148152
0.967934	0.0979329
0.86916	0.137328
0.961164	0.144284
0.8053	0.221795
0.925193	0.210517
0.950645	0.125222
0.927772	0.131003
0.965907	0.138826
0.641397	0.18275
0.965276	0.152972
0.790519	0.176821
0.679203	0.108946
0.658433	0.222939
0.791152	0.187093
0.422844	0.167498
0.889988	0.154572
0.866983	0.15508
0.936377	0.13258
0.784511	0.157662
0.888603	0.148015
0.408187	0.202011
0.946418	0.163698
0.819131	0.183958
0.608428	0.0967423
0.788204	0.130429
0.873323	0.137126
0.934118	0.196071
0.846827	0.155068
0.831156	0.0862464
0.993436	0.161058
0.72159	0.215004
0.808202	0.189589
0.915183	0.18546
0.876006	0.174437
0.963057	0.11355
0.971648	0.14235
0.614545	0.126632
0.662388	0.196801
0.56597	0.155342
0.868258	0.100244
0.858579	0.136514
0.816845	0.193042
0.958822	0.182578
0.952423	0.144216
0.880027	0.118236
0.590001	0.111398
0.94146	0.117252
0.698793	0.168725
0.85851	0.18654
0.587728	0.210218
0.752527	0.207083
0.631121	0.149188
0.944863	0.130186
0.370456	0.173182
0.813548	0.190327
0.930884	0.08671
0.985836	0.108096
0.977599	0.149421
0.752402	0.113269
0.861961	0.12341
0.850522	0.158409
0.930994	0.171317
0.923098	0.143945
0.661273	0.147794
0.510888	0.17239
0.815585	0.164389
0.997387	0.128204
0.881146	0.117502
0.957007	0.0853182
0.933443	0.0994435
0.942568	0.105827
0.293029	0.137331
0.838055	0.137332
0.932822	0.155887
0.601129	0.121579
0.474627	0.170037
0.781323	0.17983
0.849759	0.111562
0.81597	0.15895
0.844506	0.123932
0.850216	0.179918
0.892886	0.131026
0.82521	0.150723
0.81113	0.168423
0.975856	0.136262
0.898464	0.200575
0.952278	0.127772
0.8069	0.177263
0.89922	0.195237
0.784602	0.216661
0.578559	0.0835034
0.918297	0.116999
0.878614	0.140554
0.906186	0.194141
0.924347	0.194703
0.562329	0.179369
0.979035	0.113936
0.674745	0.146199
0.729016	0.165392
0.822917	0.169184
0.844747	0.120528
0.927331	0.102813
0.677826	0.159005
0.887	0.0746978
0.459043	0.146504
0.725115	0.201479
0.475433	0.240714
0.916779	0.116844
0.514752	0.131637
0.553921	0.199791
0.927588	0.163027
0.931429	0.168566
0.776252	0.111182
0.517952	0.104418
0.782632	0.153426
0.965768	0.150091
0.936133	0.155894
0.976694	0.160633
0.628954	0.168611
0.234838	0.204027
0.429816	0.24137
0.901285	0.170261
0.898814	0.193166
0.990252	0.159116
0.607708	0.144135
0.941853	0.112883
0.868902	0.134814
0.862005	0.111322
0.453681	0.202201
0.559778	0.189868
0.85304	0.107396
0.659754	0.172819
0.989586	0.142113
0.870969	0.0985089
0.942854	0.141732
0.804194	0.150294
0.926199	0.109596
0.650405	0.173985
0.878282	0.113542
0.743097	0.115697
0.739369	0.124448
0.928298	0.161389
0.896632	0.093457
0.860859	0.13377
0.936219	0.161724
0.991754	0.161484
0.955927	0.211341
0.821395	0.157429
0.78685	0.125414
0.813565	0.136381
0.989047	0.140437
0.697744	0.150869
0.958633	0.122892
0.568116	0.200213
0.986671	0.16567
0.846195	0.165892
0.943571	0.141716
0.552669	0.111612
0.722762	0.149659
0.832489	0.171573
0.657161	0.212434
0.952005	0.145628
0.888567	0.152418
0.953363	0.115956
0.907232	0.0777616
0.96389	0.145524
0.919048	0.154453
0.954216	0.151895
0.327578	0.133367
0.893094	0.185722
0.866424	0.139444
0.95355	0.125404
0.678075	0.240711
0.942762	0.148012
0.70466	0.19732
0.827823	0.153083
0.718802	0.119511
0.907233	0.121496
0.653185	0.122746
0.94825	0.113162
0.952628	0.128776
0.954861	0.14933
0.957292	0.186543
0.834009	0.124122
0.943091	0.168915
0.912255	0.146022
0.695704	0.113217
0.886274	0.13178
0.740678	0.135211
0.669898	0.134978
0.881195	0.123064
0.891466	0.198276
0.490075	0.253538
0.987426	0.141542
0.896933	0.129549
0.997622	0.152834
0.909789	0.12272
0.972434	0.157085
0.903864	0.11243
0.604182	0.154777
0.448122	0.255995
0.910177	0.123658
0.736492	0.140445
0.851818	0.126273
0.871192	0.146039
0.970184	0.141119
0.880218	0.171997
0.870584	0.21908
0.798751	0.149675
0.973747	0.122566
0.467914	0.126411
0.876094	0.0689949
0.990084	0.164826
0.896499	0.171167
0.851378	0.147176
0.876364	0.206008
0.83768	0.103944
0.909432	0.144074
0.855407	0.243046
0.902959	0.157705
0.661225	0.132786
0.89131	0.121938
0.896605	0.101339
0.4612	0.462477
0.942559	0.123123
0.884891	0.0734553
0.637564	0.239975
0.521812	0.160636
0.969985	0.117153
0.904932	0.129667
0.987982	0.0998689
0.716125	0.104293
0.98437	0.0982917
0.88603	0.197116
0.984248	0.133406
0.778543	0.151708
0.683301	0.167417
0.66302	0.173303
0.858037	0.200338
0.984926	0.16196
0.878333	0.168667
0.692961	0.13786
0.917188	0.138514
0.93634	0.117306
0.831481	0.126491
0.92503	0.134857
0.985097	0.127557
0.824615	0.143341
0.873013	0.208195
0.872186	0.137685
0.925626	0.146314
0.784582	0.107654
0.681494	0.179125
0.760178	0.14896
0.667251	0.106462
0.819055	0.171949
0.777598	0.0972184
0.935724	0.113282
0.216956	0.219542
0.580765	0.17288
0.971308	0.157378
0.870363	0.118213
0.829502	0.087308
0.726426	0.187619
0.979324	0.151006
0.888131	0.134687
0.729808	0.116334
0.439139	0.186205
0.817438	0.127582
0.943786	0.0996462
0.592591	0.178641
0.890927	0.144798
0.950255	0.132329
0.461372	0.0463922
0.971947	0.112731
0.755174	0.11962
0.864208	0.150158
0.987453	0.155767
0.889291	0.0792567
0.893319	0.188142
0.727646	0.11302
0.871375	0.138364
0.600928	0.281148
0.888749	0.11982
0.893538	0.133073
0.945606	0.161913
0.782775	0.181889
0.951315	0.0699863
0.990576	0.11593
0.806599	0.122929
0.984242	0.178581
0.751659	0.159885
0.919197	0.0799314
0.848158	0.145728
0.750791	0.270618
0.91071	0.0964124
0.918157	0.170904
0.831828	0.228193
0.974074	0.119597
0.691993	0.171233
0.789011	0.186823
0.987011	0.174291
0.897356	0.0992355
0.764126	0.142139
0.530925	0.166611
0.520966	0.16789
0.597456	0.162042
0.99764	0.145046
0.286914	0.111528
0.669382	0.212224
0.893404	0.140717
0.616081	0.171201
0.826453	0.145226
0.596975	0.133688
0.641265	0.14162
0.917779	0.153723
0.922522	0.158001
0.755137	0.11293
0.914257	0.116061
0.891018	0.150306
0.838261	0.182927
0.686204	0.165786
0.976071	0.133505
0.921159	0.186053
0.76511	0.122684
0.868092	0.098344
0.980915	0.148912
0.839934	0.0933759
0.984934	0.120829
0.573308	0.149125
0.83935	0.125475
0.753841	0.144675
0.756099	0.147762
0.697653	0.19249
0.977155	0.178206
0.987623	0.176482
0.957476	0.185339
0.603129	0.118335
0.92457	0.146748
0.928709	0.0981954
0.872932	0.216771
0.973385	0.156251
0.982698	0.178581
0.641467	0.120738
0.537397	0.243203
0.170773	0.155391
0.921059	0.111459
0.887561	0.12155
0.569623	0.220497
0.845915	0.140933
0.939267	0.16704
0.858392	0.101294
0.793322	0.139977
0.985543	0.181687
0.90611	0.167052
0.726003	0.233087
0.371026	0.226034
0.376103	0.173988
0.863805	0.163463
0.482102	0.264196
0.871977	0.118675
0.897075	0.120776
0.869168	0.20568
0.370582	0.175069
0.581272	0.141739
0.954316	0.144296
0.826509	0.0864187
0.972622	0.159443
0.985295	0.16438
0.947052	0.0666362
0.512453	0.175406
0.654037	0.225696
0.989127	0.116347
0.746389	0.189823
0.827272	0.129811
0.643618	0.11694
0.424319	0.245214
0.801593	0.113511
0.819363	0.118127
0.928557	0.120881
0.78177	0.154326
0.886198	0.118321
0.659502	0.109882
0.522985	0.184345
0.655238	0.150347
0.367952	0.279035
0.902711	0.202814
0.707602	0.194943
0.959782	0.182618
0.86815	0.179748
0.937132	0.126052
0.743537	0.128918
0.826392	0.138494
0.87816	0.120444
0.861712	0.196939
0.735312	0.150271
0.794467	0.284509
0.943849	0.135069
0.704781	0.151993
0.544501	0.145615
0.647858	0.165536
0.726273	0.0992841
0.885486	0.110069
0.583241	0.156346
0.881033	0.135208
0.737241	0.176056
0.934405	0.174594
0.857296	0.147247
0.676421	0.201671
0.974597	0.0993795
0.585933	0.125187
0.607233	0.199447
0.953347	0.159988
0.986907	0.180888
0.977483	0.131864
0.96373	0.161694
0.575877	0.194705
0.919529	0.13772
0.94121	0.125725
0.825858	0.115908
0.882311	0.139942
0.744312	0.13351
0.967553	0.206901
0.373124	0.183259
0.945893	0.129699
0.740798	0.179651
0.780233	0.25586
0.85745	0.178828
0.764448	0.162494
0.943247	0.139581
0.918757	0.105471
0.969422	0.127444
0.818537	0.182572
0.691402	0.162495
0.958365	0.102815
0.952867	0.124181
0.644578	0.183441
0.858974	0.089759
0.819461	0.162416
0.779348	0.162289
0.980018	0.161914
0.993681	0.13779
0.823954	0.13422
0.867244	0.112172
0.996003	0.099885
0.609538	0.189392
0.986343	0.114829
0.904468	0.149177
0.985083	0.106947
0.936817	0.103988
0.844242	0.226879
0.901427	0.173126
0.933091	0.202426
0.790363	0.122453
0.970166	0.12893
0.994829	0.0914765
0.970123	0.138514
0.932872	0.195888
0.919681	0.168263
0.930291	0.168862
0.562102	0.179952
0.986593	0.153967
0.994207	0.143012
0.987927	0.155225
0.795775	0.150453
0.731008	0.136632
0.959078	0.130703
0.87655	0.149214
0.928959	0.181875
0.990587	0.174621
0.768692	0.190628
0.952215	0.129526
0.623767	0.185416
0.785038	0.163546
0.889034	0.165671
0.771785	0.136217
0.975428	0.151089
0.992353	0.143098
0.692366	0.181037
0.831797	0.133799
0.553526	0.158368
0.961737	0.179129
0.456339	0.215232
0.954779	0.213319
0.86292	0.207578
0.760098	0.191035
0.917043	0.16693
0.904221	0.159507
0.997314	0.152065
0.536837	0.17284
0.460182	0.159631
0.468903	0.169516
0.911398	0.111233
0.957773	0.151784
0.771796	0.206024
0.706756	0.194557
0.713297	0.195622
0.704993	0.160462
0.944205	0.144582
0.940961	0.184165
0.62047	0.20589
0.978879	0.130669
0.7889	0.172552
0.836692	0.165565
0.946457	0.224051
0.926756	0.192397
0.9263	0.196614
0.527543	0.25691
0.905555	0.161477
0.515786	0.308146
0.704427	0.137584
0.732156	0.159976
0.877684	0.132646
0.986566	0.119949
0.604215	0.133725
0.221421	0.118118
0.99423	0.113132
0.914518	0.124345
0.9257	0.134482
0.926046	0.177841
0.848653	0.148403
0.992224	0.153743
0.686452	0.181336
0.982326	0.152244
0.664638	0.159242
0.408114	0.168098
0.834364	0.195444
0.889995	0.11315
0.787637	0.164879
0.956823	0.166605
0.848316	0.14609
0.966598	0.145532
0.980942	0.128735
0.985536	0.127575
0.926067	0.112753
0.609238	0.108574
0.871743	0.101841
0.903965	0.145183
0.974303	0.130308
0.785416	0.146418
0.953729	0.169243
0.922454	0.188915
0.480244	0.177718
0.946113	0.101744
0.710297	0.157497
0.723351	0.142447
0.967291	0.142202
0.891574	0.218125
0.881769	0.089835
0.790452	0.114054
0.845948	0.157084
0.993645	0.137
0.87636	0.176073
0.790894	0.118345
0.454715	0.174883
0.549397	0.205243
0.494796	0.18768
0.977807	0.151647
0.84164	0.157191
0.92668	0.152689
0.831897	0.160546
0.83546	0.201657
0.702091	0.126492
0.948832	0.109898
0.907561	0.154728
0.709297	0.148057
0.673377	0.139216
0.613016	0.109014
0.81399	0.114052
0.711678	0.16661
0.620609	0.167477
0.612527	0.127178
0.912702	0.124503
0.486826	0.156388
0.948719	0.206248
0.654472	0.146616
0.510822	0.138108
0.909877	0.103075
0.932901	0.11698
0.962714	0.144132
0.905349	0.22764
0.815018	0.213639
0.841868	0.140634
0.907325	0.0955767
0.950654	0.173654
0.85236	0.178896
0.932463	0.165894
0.793509	0.121672
0.512593	0.198741
0.835821	0.126051
0.839824	0.137377
0.892299	0.162413
0.921013	0.23248
0.95236	0.136516
0.962256	0.110414
0.945607	0.183242
0.894465	0.124175
0.829178	0.182179
0.900667	0.0517202
0.786847	0.13952
0.750514	0.171498
0.582474	0.24741
0.812153	0.150782
0.981287	0.11752
0.884136	0.128801
0.848609	0.158082
0.878341	0.124926
0.675698	0.170952
0.922673	0.175316
0.655227	0.128789
0.935904	0.146369
0.382692	0.145646
0.652674	0.213375
0.774645	0.191033
0.779549	0.142392
0.437559	0.153959
0.93489	0.165203
0.968618	0.144451
0.745942	0.169112
0.759491	0.140404
0.549484	0.346072
0.973855	0.130612
0.920031	0.152054
0.600667	0.120826
0.994576	0.102685
0.607882	0.147108
0.90279	0.131858
0.423442	0.23631
0.860967	0.114802
0.818328	0.123222
0.707523	0.144882
0.969501	0.139553
0.974148	0.147195
0.665423	0.164937
0.805818	0.121489
0.94	0.113072
0.921536	0.183288
0.936324	0.193982
0.9023	0.0972978
0.401754	0.257243
0.826878	0.127548
0.825422	0.189192
0.624123	0.267704
0.760356	0.146786
0.799381	0.167067
0.963625	0.149901
0.988029	0.114842
0.917513	0.128699
0.834246	0.201579
0.933333	0.110087
0.688553	0.201912
0.785305	0.12488
0.859096	0.212949
0.982062	0.171878
0.934992	0.118797
0.940181	0.088196
0.696785	0.13692
0.754485	0.179077
0.884001	0.179257
0.794277	0.189834
0.887449	0.126684
0.925829	0.129187
0.888544	0.171893
0.869303	0.156565
0.81592	0.1589
0.94158	0.135857
0.927829	0.090265
0.770539	0.1132
0.926404	0.147704
0.896495	0.131825
0.897659	0.164333
0.965254	0.0784778
0.833936	0.170565
0.699888	0.148611
0.973326	0.132274
0.802624	0.14801
0.943416	0.165832
0.4864	0.1523
0.900182	0.125966
0.83996	0.128542
0.816243	0.123288
0.939624	0.117
0.71628	0.129625
0.898905	0.17084
0.982795	0.164674
0.894357	0.17144
0.710328	0.177034
0.884303	0.149921
0.876796	0.134193
0.947271	0.127703
0.814015	0.131734
0.92637	0.130979
0.808577	0.150961
0.795621	0.188245
0.95538	0.152234
0.945344	0.152829
0.943683	0.143136
0.640462	0.155319
0.858234	0.106931
0.893732	0.206187
0.840752	0.157653
0.691819	0.125745
0.904683	0.15426
0.906594	0.151115
0.925737	0.156936
0.993442	0.117045
0.878718	0.158759
0.790568	0.209684
0.82943	0.153406
0.992861	0.146243
0.63428	0.0874501
0.980294	0.110364
0.942637	0.108093
0.583884	0.138599
0.655223	0.128613
0.958566	0.143601
0.954615	0.135723
0.867749	0.155004
0.966439	0.166342
0.974157	0.134371
0.670386	0.189521
0.781392	0.161446
0.572626	0.209272
0.694628	0.130411
0.938881	0.134624
0.976593	0.215706
0.942697	0.169122
0.628611	0.213415
0.703919	0.146092
0.748158	0.160452
0.980964	0.152561
0.950513	0.149083
0.869104	0.119006
0.515669	0.157828
0.996967	0.152534
0.940107	0.177548
0.918951	0.143872
0.574519	0.140073
0.722035	0.124676
0.995418	0.120354
0.882784	0.156977
0.941462	0.155953
0.989627	0.141308
0.335898	0.0983686
0.810096	0.0993188
0.951611	0.146306
0.72324	0.125711
0.96095	0.187058
0.835585	0.126497
0.98795	0.137878
0.710063	0.164828
0.754332	0.146245
0.881323	0.151419
0.606318	0.1689
0.881722	0.17761
0.3909	0.178543
0.897323	0.144635
0.982974	0.128225
0.653087	0.158274
0.738153	0.117797
0.592647	0.182684
0.782891	0.196846
0.76653	0.140477
0.804899	0.0830121
0.614532	0.162994
0.771949	0.0921204
0.844625	0.18877
0.854768	0.127762
0.839721	0.11321
0.977509	0.122499
0.555957	0.13591
0.925507	0.209246
0.847417	0.233431
0.972595	0.104335
0.967914	0.0938496
0.963379	0.14409
0.897285	0.17285
0.89713	0.163221
0.94709	0.153847
0.911073	0.127645
0.968441	0.134033
0.903627	0.131982
0.976338	0.135733
0.920923	0.134534
0.833122	0.193444
0.668838	0.252987
0.735849	0.101264
0.93026	0.154863
0.904669	0.144321
0.659284	0.119891
0.818443	0.143881
0.920461	0.132639
0.766455	0.176421
0.911356	0.162052
0.855298	0.16174
0.450744	0.153892
0.979601	0.13929
0.978813	0.126143
0.632791	0.11037
0.816025	0.144368
0.896445	0.131776
0.901585	0.135259
0.993401	0.122927
0.686188	0.161766
0.991883	0.156445
0.588421	0.174708
0.953106	0.149855
0.985366	0.150252
0.9961	0.126954
0.76096	0.13073
0.956864	0.132916
0.950736	0.118338
0.812338	0.202497
0.871192	0.158024
0.824712	0.140855
0.959958	0.185623
0.979043	0.17159
0.730313	0.197724
0.960276	0.157252
0.502574	0.262456
0.762756	0.163352
0.926169	0.220007
0.772788	0.144107
0.883103	0.160331
0.736463	0.180555
0.757521	0.170431
0.789102	0.201122
0.984241	0.172516
0.86346	0.150966
0.94988	0.123841
0.893527	0.138871
0.769441	0.125548
0.991138	0.109007
0.929211	0.122307
0.582168	0.303112
0.996155	0.116989
0.975906	0.134202
0.955722	0.15962
0.92958	0.14346
0.983733	0.171684
0.704846	0.17938
0.747275	0.210044
0.609585	0.156172
0.93971	0.134093
0.986712	0.154415
0.806463	0.140784
0.915634	0.241101
0.714352	0.137568
0.948135	0.129084
0.83149	0.135091
0.567918	0.186842
0.986799	0.121412
0.963421	0.107261
0.902545	0.0945341
0.592093	0.144077
0.542104	0.180916
0.55787	0.174106
0.851955	0.190562
0.604201	0.140386
0.589022	0.101824
0.885821	0.16057
0.989605	0.146545
0.92734	0.158442
0.615675	0.195996
0.887265	0.142215
0.969989	0.11547
0.739534	0.126622
0.968597	0.120994
0.664742	0.215803
0.956629	0.152392
0.77589	0.141715
0.9384	0.187419
0.50106	0.132114
0.661328	0.172958
0.547452	0.199147
0.648589	0.15589
0.845701	0.10618
0.756918	0.196022
0.995558	0.145177
0.891445	0.0743036
0.824412	0.126811
0.805158	0.102867
0.793009	0.131953
0.536378	0.130204
0.733729	0.167593
0.925946	0.214378
0.788427	0.165783
0.99574	0.149884
0.972582	0.149679
0.614555	0.172255
0.555294	0.147289
0.687841	0.123684
0.851606	0.105446
0.701284	0.105057
0.868219	0.113139
0.876811	0.182071
0.924419	0.1518
0.690441	0.231431
0.98063	0.122305
0.75758	0.124553
0.949987	0.162126
0.935752	0.125133
0.738945	0.186696
0.794447	0.206938
0.958073	0.153494
0.995117	0.151143
0.828085	0.178151
0.62169	0.108365
0.864397	0.105367
0.977609	0.123286
0.472968	0.196066
0.484542	0.130625
0.661722	0.199233
0.701304	0.162778
0.849413	0.0684544
0.994709	0.0987514
0.929685	0.128745
0.956812	0.128943
0.970805	0.103792
0.981263	0.120308
0.591795	0.123772
0.578522	0.193994
0.752182	0.168384
0.975172	0.146388
0.900525	0.0816139
0.514473	0.205555
0.913454	0.154342
0.964186	0.173452
0.919346	0.14833
0.970083	0.11843
0.977988	0.0894548
0.667238	0.143582
0.71753	0.185741
0.929033	0.129072
0.815953	0.153878
0.971899	0.136818
0.972195	0.129945
0.919514	0.183986
0.547685	0.21392
0.959982	0.152614
0.699065	0.156155
0.704377	0.102767
0.764721	0.0881508
0.695238	0.203604
0.806565	0.158773
0.890863	0.176222
0.850785	0.128027
0.935898	0.118323
0.926709	0.132541
0.766827	0.129764
0.949821	0.115259
0.908535	0.140672
0.828506	0.157892
0.862514	0.102477
0.986533	0.15302
0.626983	0.157576
0.878019	0.158003
0.886839	0.105604
0.765122	0.117656
0.843983	0.105383
0.807275	0.0558367
0.823022	0.146777
0.934023	0.151015
0.581036	0.17065
0.972578	0.09308
0.816906	0.156079
0.729606	0.147671
0.931239	0.140809
0.778698	0.14745
0.708696	0.108872
0.369352	0.108082
0.763211	0.142498
0.976439	0.112821
0.9786	0.115513
0.825186	0.114783
0.908834	0.16607
0.527773	0.165661
0.221327	0.170783
0.483181	0.228828
0.941897	0.155605
0.791318	0.168801
0.970275	0.133235
0.886578	0.0854896
0.990927	0.132299
0.859058	0.129063
0.922341	0.120859
0.769072	0.0677109
0.596387	0.207022
0.493864	0.167944
0.743233	0.192131
0.799847	0.12877
0.902043	0.0884182
0.650452	0.269809
0.880872	0.11635
0.630295	0.146962
0.989328	0.119099
0.804446	0.140327
0.938291	0.135132
0.990894	0.156445
0.53027	0.214279
0.736702	0.194092
0.925097	0.0925413
0.578938	0.166703
0.830572	0.172197
0.779458	0.108612
0.814615	0.13216
0.962284	0.116201
0.888181	0.154737
0.844054	0.151795
0.852803	0.191454
0.871923	0.172715
0.441193	0.214681
0.694611	0.220192
0.630089	0.189315
0.874225	0.14687
0.809521	0.134599
0.944507	0.118758
0.948901	0.138285
0.884207	0.138429
0.819713	0.164995
0.862321	0.145401
0.886005	0.17949
0.722853	0.119109
0.830819	0.104285
0.978345	0.107673
0.870028	0.109586
0.876128	0.177241
0.720971	0.141793
0.586479	0.144594
0.639798	0.181617
0.816044	0.172231
0.858091	0.155491
0.853863	0.0961675
0.950899	0.134733
0.935383	0.116291
0.957248	0.154598
0.959159	0.125318
0.901457	0.169861
0.959545	0.169404
0.953678	0.182197
0.695566	0.227078
0.866297	0.156931
0.938829	0.156212
0.864933	0.173261
0.961826	0.119534
0.685625	0.156893
0.872863	0.121889
0.896875	0.0759109
0.851201	0.096251
0.713105	0.187777
0.819617	0.17528
0.895692	0.192927
0.982114	0.136662
0.804268	0.155385
0.854909	0.105241
0.87298	0.0872108
0.863241	0.0798601
0.936053	0.149874
0.696535	0.137255
0.90507	0.145694
0.944489	0.134252
0.961143	0.119627
0.966527	0.121873
0.894396	0.117586
0.966884	0.169277
0.709919	0.161618
0.796156	0.166059
0.974884	0.116981
0.56268	0.228449
0.50277	0.131184
0.783108	0.129506
0.809262	0.157243
0.718721	0.142183
0.69245	0.110001
0.935061	0.167419
0.818617	0.10322
0.513528	0.238228
0.757282	0.180345
0.991188	0.14743
0.901444	0.154807
0.881479	0.130387
0.654664	0.240245
0.907359	0.144717
0.765473	0.118622
0.75304	0.155001
0.771045	0.108
0.868089	0.131906
0.949011	0.116763
0.858934	0.099955
0.916858	0.160368
0.997356	0.14806
0.391727	0.175411
0.700282	0.178174
0.50493	0.18895
0.959252	0.152307
0.859754	0.154445
0.900455	0.149445
0.714899	0.183179
0.548646	0.194437
0.911129	0.185281
0.562212	0.141556
0.907397	0.0967429
0.857196	0.139632
0.895504	0.135241
0.971234	0.112565
0.884636	0.154384
0.795125	0.10094
0.831051	0.133761
0.444711	0.166783
0.725973	0.210122
0.670141	0.222801
0.495551	0.147776
0.9877	0.0898386
0.956664	0.132615
0.68599	0.122346
0.793507	0.140869
0.778319	0.16694
0.915041	0.15237
0.978113	0.141213
0.686664	0.137316
0.889743	0.0972424
0.969697	0.138361
0.561446	0.191183
0.78399	0.169434
0.974352	0.152281
0.502807	0.143272
0.95385	0.187054
0.931289	0.165036
0.675896	0.137531
0.994144	0.101194
0.666437	0.179215
0.81201	0.12346
0.332453	0.215169
0.969694	0.136056
0.99158	0.144695
0.920655	0.138
0.980541	0.102531
0.877489	0.104641
0.974443	0.146511
0.624212	0.156288
0.913494	0.185903
0.759668	0.189672
0.781532	0.211095
0.972695	0.171309
0.961063	0.161093
0.910252	0.132672
0.490526	0.219928
0.986927	0.133092
0.913152	0.0984067
0.94217	0.1297
0.90178	0.103474
0.902523	0.142888
0.78755	0.119372
0.489045	0.111973
0.522854	0.161023
0.904435	0.103762
0.916589	0.210783
0.757974	0.166786
0.599947	0.252204
0.932975	0.176074
0.612471	0.181553
0.77365	0.158737
0.981308	0.127732
0.610893	0.180403
0.756894	0.138726
0.71259	0.10843
0.730232	0.179637
0.713497	0.156247
0.968668	0.142529
0.893233	0.125417
0.944077	0.0746035
0.858324	0.133661
0.755938	0.155666
0.682193	0.164888
0.975776	0.153227
0.924919	0.140699
0.82718	0.217044
0.713849	0.16039
0.962813	0.147724
0.970384	0.130346
0.853929	0.160668
0.814848	0.204927
0.860861	0.130829
0.750661	0.12165
0.698022	0.147171
0.964683	0.154013
0.465117	0.170109
0.609443	0.144643
0.605269	0.148252
0.27781	0.44507
0.661887	0.111947
0.888113	0.184769
0.781036	0.143379
0.66018	0.108537
0.660682	0.161522
0.969161	0.11585
0.843796	0.156804
0.986549	0.120229
0.968011	0.0980955
0.681999	0.149802
0.950541	0.155654
0.896129	0.219331
0.889468	0.168081
0.54402	0.209875
0.978949	0.137949
0.846315	0.156108
0.727862	0.139883
0.846131	0.11936
0.985698	0.110111
0.709802	0.197221
0.60517	0.193568
0.299366	0.180767
0.936628	0.136848
0.885481	0.0993259
0.830902	0.10658
0.904632	0.138061
0.902298	0.158755
0.693708	0.159655
0.635538	0.221054
0.938898	0.174086
0.521515	0.228971
0.525835	0.187264
0.831098	0.211418
0.774693	0.180694
0.769317	0.244688
0.997846	0.133718
0.970629	0.157791
0.593901	0.180074
0.653634	0.176504
0.985881	0.164087
0.937082	0.144599
0.922562	0.160022
0.683856	0.184467
0.931052	0.127395
0.927159	0.138406
0.964567	0.192939
0.861744	0.171328
0.986295	0.156502
0.989641	0.118791
0.930629	0.133949
0.86497	0.114935
0.852159	0.136248
0.939031	0.137498
0.929162	0.122453
0.932431	0.16016
0.501289	0.230404
0.66447	0.187929
0.976695	0.133212
0.847258	0.19457
0.965968	0.11534
0.968932	0.177046
0.862853	0.142109
0.834904	0.130456
0.850726	0.130013
0.805556	0.148966
0.908713	0.169708
0.976803	0.128667
0.780732	0.114161
0.615456	0.174335
0.373318	0.340097
0.92625	0.166087
0.963272	0.14735
0.914217	0.0970385
0.731604	0.129144
0.677062	0.180051
0.82308	0.141098
0.963802	0.115103
0.925485	0.124182
0.883004	0.1217
0.675298	0.141705
0.912121	0.169936
0.973089	0.15267
0.556789	0.257569
0.879399	0.110117
0.896501	0.124343
0.868853	0.174869
0.935487	0.14029
0.883009	0.17808
0.915916	0.165023
0.875722	0.124171
0.780562	0.122659
0.992687	0.164009
0.523119	0.173299
0.96542	0.14433
0.60017	0.193368
0.953736	0.135369
0.334611	0.298223
0.97415	0.162233
0.604147	0.183341
0.790661	0.139097
0.854704	0.144337
0.461703	0.22848
0.888899	0.176984
0.551045	0.148305
0.98241	0.153644
0.820334	0.121462
0.968521	0.153457
0.68921	0.110182
0.558038	0.123661
0.918986	0.127619
0.808728	0.165737
0.75126	0.15843
0.780746	0.157416
0.971877	0.14344
0.911916	0.158165
0.550489	0.141611
0.709486	0.143289
0.737031	0.217149
0.945225	0.140978
0.983578	0.0989562
0.416255	0.254785
0.802942	0.152738
0.90281	0.153065
0.992463	0.14699
0.903236	0.189974
0.813458	0.170466
0.913362	0.0957046
0.955126	0.159416
0.809622	0.134976
0.50945	0.1935
0.719753	0.186766
0.359875	0.411419
0.882569	0.125199
0.996125	0.135414
0.7287	0.123635
0.721291	0.233781
0.659719	0.105506
0.992374	0.137735
0.730773	0.160582
0.834364	0.120411
0.89614	0.157944
0.892155	0.164741
0.931526	0.15421
0.97867	0.166993
0.776278	0.172468
0.979358	0.145282
0.94492	0.172816
0.673066	0.178681
0.963628	0.13838
0.720991	0.150659
0.665083	0.103485
0.953849	0.142764
0.922887	0.14683
0.984799	0.138018
0.813062	0.168218
0.708	0.137086
0.157186	0.230898
0.990354	0.110759
0.827409	0.158025
0.957672	0.156673
0.981448	0.118438
0.970417	0.152532
0.748064	0.133079
0.815409	0.130863
0.815434	0.1758
0.927681	0.148129
0.985008	0.106196
0.643986	0.172697
0.906659	0.171142
0.884196	0.145546
0.801009	0.285285
0.996337	0.152254
0.908809	0.166386
0.842606	0.172035
0.957191	0.102796
0.62351	0.141546
0.879816	0.142363
0.277638	0.353046
0.956731	0.159148
0.698681	0.151292
0.97464	0.1637
0.928316	0.127743
0.339791	0.182512
0.979846	0.167108
0.958078	0.0838377
0.842626	0.108562
0.908292	0.144825
0.996392	0.139013
0.665547	0.162321
0.864346	0.141618
0.997953	0.161429
0.971171	0.0964886
0.554767	0.252582
0.269695	0.233089
0.875199	0.145494
0.959232	0.135273
0.972051	0.160338
0.700028	0.21273
0.239429	0.252841
0.941915	0.130561
0.79015	0.175875
0.991758	0.167979
0.949624	0.149015
0.937359	0.124258
0.979818	0.152247
0.531071	0.204647
0.986461	0.152757
0.646346	0.15029
0.882386	0.132172
0.991223	0.120593
0.920355	0.144567
0.88172	0.132585
0.746657	0.140254
0.602576	0.212836
0.393675	0.193918
0.991875	0.169391
0.78306	0.141712
0.7976	0.0871123
0.494503	0.297786
0.775942	0.105445
0.889637	0.166215
0.873637	0.153377
0.963182	0.170093
0.948443	0.165183
0.817138	0.180629
0.9537	0.134031
0.990875	0.183092
0.636261	0.198442
0.553862	0.174628
0.984831	0.144732
0.838355	0.225833
0.879844	0.078703
0.87637	0.134725
0.957673	0.132836
0.972082	0.155726
0.787651	0.13902
0.640096	0.219346
0.979344	0.162516
0.997992	0.155247
0.733655	0.18832
0.97659	0.177599
0.97613	0.125778
0.842787	0.145734
0.821326	0.0790915
0.760218	0.137496
0.633409	0.200665
0.481563	0.235655
0.856254	0.13886
0.927497	0.147148
0.900786	0.153357
0.961862	0.144883
0.554069	0.218832
0.975568	0.170443
0.484097	0.173583
0.692303	0.163748
0.949579	0.161292
0.729511	0.159472
0.940557	0.1428
0.73644	0.166005
0.913962	0.145239
0.608638	0.186744
0.727973	0.148674
0.808087	0.151705
0.130206	0.0732395
0.262044	0.295482
0.841533	0.120142
0.35093	0.320393
0.272334	0.0368194
0.599982	0.229642
0.626564	0.215651
0.943567	0.153307
0.817921	0.150782
0.766355	0.202973
0.689247	0.136684
0.763986	0.146927
0.676998	0.18845
0.721372	0.146847
0.966503	0.14779
0.921809	0.169577
0.938308	0.117022
0.915545	0.16039
0.969201	0.163107
0.857652	0.132384
0.80692	0.171022
0.707063	0.18612
0.853733	0.214457
0.781577	0.186441
0.951592	0.149202
0.953926	0.101225
0.945699	0.12763
0.97694	0.127418
0.555109	0.190031
0.935559	0.147941
0.960997	0.144226
0.963793	0.142806
0.875299	0.167907
0.643219	0.241102
0.913001	0.123718
0.291441	0.33121
0.644413	0.118115
0.680698	0.149677
0.823497	0.15977
0.892265	0.132006
0.948183	0.179249
0.947781	0.138898
0.557504	0.26929
0.564175	0.195344
0.935455	0.219221
0.87799	0.140305
0.92668	0.169821
0.908847	0.160983
0.956078	0.118311
0.609675	0.210297
0.909456	0.152167
0.804719	0.112432
0.586746	0.197374
0.834536	0.193509
0.698474	0.138701
0.957498	0.184413
0.758934	0.155761
0.954281	0.0730607
0.819012	0.188184
0.915068	0.17848
0.531885	0.277568
0.928163	0.13266
0.996891	0.125637
0.950584	0.177861
0.701381	0.146452
0.985034	0.126472
0.876297	0.2168
0.93709	0.123662
0.824656	0.163199
0.772364	0.115453
0.825102	0.177424
0.504808	0.324247
0.816155	0.184682
0.654252	0.179422
0.776428	0.161172
0.973317	0.138898
0.571194	0.192098
0.950391	0.17858
0.772794	0.0978952
0.348004	0.134486
0.98403	0.144556
0.765124	0.18287
0.886715	0.147603
0.673715	0.182978
0.879787	0.133763
0.845224	0.196407
0.780447	0.148015
0.75012	0.153869
0.911837	0.0873201
0.77307	0.0784106
0.981448	0.156508
0.823062	0.19917
0.409941	0.37608
0.943994	0.135255
0.467766	0.223844
0.715268	0.179838
0.631973	0.168192
0.434064	0.254075
0.582915	0.153015
0.980914	0.187463
0.751581	0.145696
0.89329	0.170874
0.88051	0.165745
0.631722	0.140509
0.452049	0.187754
0.826366	0.151421
0.719204	0.136351
0.790387	0.166998
0.926005	0.127552
0.696716	0.218504
0.795679	0.182303
0.396835	0.30073
0.824485	0.155964
0.940387	0.155655
0.403336	0.177888
0.954456	0.139586
0.913213	0.168977
0.463494	0.14782
0.833591	0.179269
0.857809	0.131582
0.676672	0.155081
0.879163	0.149614
0.772316	0.184037
0.992236	0.13822
0.475765	0.207674
0.986799	0.159491
0.797578	0.180023
0.887456	0.175069
0.350881	0.22745
0.415401	0.176124
0.864888	0.127508
0.935168	0.136145
0.866799	0.197259
0.779601	0.141733
0.95858	0.0779992
0.932653	0.149692
0.537214	0.235412
0.748389	0.11105
0.953358	0.163272
0.934403	0.107087
0.962542	0.0687537
0.959168	0.0905245
0.825953	0.193982
0.745503	0.197012
0.929442	0.149549
0.958287	0.152539
0.652317	0.213244
0.683714	0.197388
0.65072	0.236881
0.780299	0.130153
0.431674	0.108927
0.905419	0.168974
0.543512	0.182416
0.808991	0.126028
0.649664	0.136361
0.796785	0.148707
0.934162	0.129331
0.723186	0.146879
0.93668	0.172467
0.965865	0.154648
0.97619	0.128647
0.88538	0.191035
0.79999	0.158712
0.462382	0.124954
0.936399	0.113001
0.855627	0.163326
0.812566	0.152745
0.882433	0.15232
0.986415	0.184528
0.673424	0.161767
0.984281	0.150537
0.635202	0.158736
0.913392	0.137262
0.629514	0.129376
0.756011	0.152793
0.865019	0.185874
0.617199	0.100435
0.815349	0.134065
0.602379	0.203409
0.908538	0.172073
0.521301	0.201777
0.958585	0.152468
0.892037	0.133535
0.786334	0.108254
0.72825	0.192677
0.940738	0.127497
0.938238	0.132487
0.744395	0.1571
0.905116	0.162137
0.741151	0.206238
0.70782	0.203784
0.958716	0.117478
0.970395	0.178987
0.96414	0.185786
0.992379	0.144835
0.667297	0.137234
0.938024	0.109938
0.954756	0.146254
0.945892	0.148823
0.558925	0.144351
0.25518	0.113337
0.727809	0.146747
0.974823	0.147189
0.624577	0.167814
0.99125	0.132168
0.943353	0.191645
0.99027	0.123562
0.801016	0.209986
0.975948	0.138634
0.944768	0.192548
0.94752	0.183099
0.797895	0.13202
0.526543	0.294249
0.51632	0.186774
0.958503	0.162765
0.688961	0.14547
0.709937	0.196304
0.95451	0.129065
0.925935	0.133168
0.985758	0.137374
0.868299	0.182661
0.801966	0.144115
0.979556	0.164322
0.509741	0.205434
0.799127	0.135527
0.96394	0.121539
0.924482	0.176035
0.591828	0.128815
0.919964	0.143747
0.991746	0.165778
0.720729	0.180027
0.594441	0.199311
0.937437	0.196586
0.485254	0.269242
0.652573	0.183204
0.953398	0.0935997
0.638363	0.200419
[truncated: 7,972 more rows]

[truncated: 6 more sheets: SCSCTS_NIRv, PLC_NIRv, UNCORR_RDVI, SCS+C_RDVI, SCSCTS_RDVI, PLC_RDVI]
