# Supplementary material for: SCSCTS: An improved SCS+C topographic correction model with shadow compensation for mountainous regions
Source: PLoS One. 2026 Apr 30;21(4):e0347784. doi: 10.1371/journal.pone.0347784 (PMC13132225; doi:10.1371/journal.pone.0347784)
Supplement: S7 File — (XLSX) [file pone.0347784.s007.xlsx]

## Sheet: UNCORR_NDVI
cos_i	NDVI
0.779827	0.584167
0.488731	0.783675
0.224915	0.764508
0.996572	0.764927
0.79075	0.710612
0.459958	0.620626
0.623893	0.702088
0.454704	0.538387
0.441739	0.473447
0.506305	0.480407
0.962204	0.688502
0.277811	0.762759
0.84347	0.700808
0.511803	0.72532
0.519031	0.585634
0.65146	0.750572
0.47158	0.727824
0.671172	0.652987
0.636511	0.422571
0.511128	0.648447
0.553847	0.630229
0.823671	0.774634
0.479291	0.701771
0.108239	0.592978
0.539458	0.692968
0.741363	0.611435
0.883958	0.610705
0.273929	0.538251
0.83063	0.616013
0.186	0.67607
0.431919	0.747149
0.707865	0.736228
0.746686	0.688483
0.818645	0.74689
0.543864	0.644064
0.682057	0.749147
0.523345	0.633913
0.466406	0.673629
0.740733	0.735641
0.839472	0.395914
0.523831	0.566964
0.598918	0.470499
0.707213	0.647315
0.714168	0.621295
0.386161	0.653749
0.705365	0.66744
0.94026	0.644222
0.159335	0.716102
0.53525	0.721961
0.653684	0.742195
0.478953	0.592971
0.811346	0.63516
0.0203187	0.544008
0.558386	0.672253
0.773389	0.654135
0.496151	0.605278
0.521114	0.665901
0.322701	0.740571
0.199635	0.697495
0.562342	0.766315
0.533448	0.689055
0.20505	0.623679
0.515159	0.647715
0.773357	0.632626
0.901399	0.766841
0.379491	0.634609
0.254856	0.642257
0.250146	0.665275
0.43793	0.611673
0.25485	0.590069
0.750601	0.75565
0.638081	0.754924
0.416771	0.690129
0.525336	0.558544
0.876198	0.716619
0.0001	0.669129
0.245869	0.745726
0.410597	0.593947
0.774739	0.658249
0.555328	0.765037
0.585507	0.575683
0.786076	0.846267
0.711836	0.66855
0.381958	0.683325
0.895967	0.746401
0.325863	0.72133
0.683859	0.646358
0.480322	0.700663
0.874359	0.657171
0.606268	0.467532
0.764511	0.688241
0.865004	0.441459
0.553283	0.771809
0.405444	0.772914
0.844993	0.737603
0.8265	0.625962
0.575581	0.766537
0.804809	0.427074
0.934036	0.720048
0.642761	0.741774
0.78891	0.80176
0.767864	0.778369
0.328111	0.778579
0.843582	0.679204
0.692829	0.826553
0.550715	0.465962
0.492901	0.554786
0.443189	0.774203
0.50407	0.676847
0.621545	0.536069
0.433346	0.687885
0.661108	0.587021
0.153038	0.612334
0.76092	0.472062
0.730532	0.692963
0.233998	0.527968
0.324041	0.785804
0.590798	0.742749
0.429709	0.735289
0.490714	0.540661
0.618015	0.785816
0.763445	0.685608
0.586813	0.34056
0.211807	0.693084
0.571774	0.729388
0.33049	0.672937
0.763369	0.775103
0.360571	0.761825
0.824361	0.51348
0.770305	0.654243
0.867787	0.503331
0.376983	0.734251
0.738014	0.52895
0.913767	0.701395
0.370749	0.717845
0.86473	0.558097
0.372851	0.723928
0.737008	0.804981
0.132699	0.690693
0.181562	0.633226
0.713268	0.663321
0.200309	0.725014
0.704948	0.622672
0.667564	0.643701
0.776374	0.76613
0.894348	0.780057
0.400506	0.517188
0.302125	0.72128
0.476458	0.451539
0.815396	0.471643
0.895362	0.53549
0.64867	0.687517
0.706581	0.791369
0.308053	0.642457
0.720504	0.688606
0.538915	0.78025
0.417702	0.738839
0.126847	0.69096
0.531423	0.659836
0.884885	0.617376
0.383874	0.6173
0.769995	0.753383
0.797888	0.755154
0.801005	0.660708
0.225249	0.777767
0.598307	0.72557
0.68403	0.361687
0.28321	0.617906
0.92362	0.718614
0.481646	0.691422
0.720365	0.477221
0.42651	0.733831
0.600066	0.692405
0.347546	0.686902
0.823874	0.644361
0.721635	0.793324
0.520082	0.705995
0.358651	0.741755
0.0141383	0.616054
0.535585	0.714014
0.363742	0.716169
0.675038	0.647049
0.60645	0.524277
0.698254	0.660021
0.0001	0.607539
0.184096	0.630112
0.539495	0.677583
0.895308	0.731375
0.537056	0.586847
0.515894	0.679268
0.772446	0.668717
0.525403	0.711768
0.716635	0.557804
0.295582	0.751342
0.887197	0.574623
0.0653572	0.629587
0.508675	0.690167
0.237091	0.602195
0.744763	0.713049
0.889376	0.65995
0.589807	0.589776
0.458287	0.73354
0.589377	0.736481
0.564733	0.394192
0.179804	0.788835
0.209704	0.73015
0.51999	0.779213
0.256578	0.579109
0.777567	0.606596
0.80728	0.754812
0.519921	0.648794
0.450512	0.72636
0.634568	0.704927
0.467488	0.64987
0.832848	0.710648
0.12831	0.498016
0.240757	0.657182
0.655675	0.550408
0.446442	0.628717
0.688296	0.769805
0.595742	0.73382
0.578495	0.607332
0.602672	0.545349
0.41922	0.785593
0.847216	0.754894
0.799154	0.569139
0.508465	0.715256
0.9143	0.781341
0.865458	0.686554
0.617227	0.712621
0.967999	0.691952
0.456662	0.685839
0.474286	0.764514
0.437386	0.727512
0.527158	0.591776
0.0328414	0.540315
0.490428	0.52408
0.848553	0.792946
0.339681	0.496514
0.543279	0.70324
0.648901	0.71213
0.988816	0.59745
0.344647	0.626607
0.268284	0.724402
0.654129	0.750477
0.68547	0.713407
0.587057	0.646335
0.272336	0.795308
0.408709	0.666311
0.962363	0.576216
0.551538	0.67521
0.935171	0.46893
0.544263	0.67348
0.727222	0.57283
0.806472	0.673158
0.834493	0.745567
0.617013	0.715538
0.590808	0.698576
0.58063	0.561114
0.304963	0.72096
0.182361	0.628379
0.341744	0.621393
0.621295	0.477296
0.858171	0.589387
0.839907	0.692726
0.829817	0.702543
0.486236	0.686137
0.177015	0.633261
0.49314	0.665755
0.826372	0.64603
0.464164	0.738593
0.76569	0.638208
0.720239	0.680976
0.396955	0.718075
0.678335	0.587243
0.387594	0.701405
0.0295256	0.542004
0.818613	0.642799
0.904594	0.666184
0.841918	0.761159
0.636411	0.570221
0.64513	0.708872
0.422716	0.791383
0.671501	0.665974
0.707785	0.618484
0.655219	0.597424
0.237486	0.743606
0.484867	0.737425
0.618094	0.692509
0.651301	0.608513
0.426417	0.763525
0.279715	0.559984
0.74057	0.613574
0.758943	0.731482
0.801264	0.585232
0.637744	0.203798
0.657659	0.659655
0.761144	0.691594
0.794319	0.529243
0.610391	0.652424
0.390133	0.623127
0.390533	0.780289
0.922045	0.758904
0.531961	0.744855
0.310658	0.524611
0.434347	0.761876
0.86255	0.65454
0.82089	0.590173
0.490306	0.656992
0.922795	0.568722
0.831084	0.802486
0.867795	0.784677
0.479296	0.749826
0.65901	0.819052
0.949209	0.704803
0.992685	0.676084
0.945677	0.720789
0.570261	0.71503
0.755703	0.653674
0.643571	0.811507
0.34326	0.719724
0.478832	0.698253
0.684713	0.755443
0.182029	0.634096
0.585949	0.754882
0.544255	0.739625
0.747145	0.579443
0.549076	0.654603
0.633893	0.671361
0.151109	0.576935
0.701379	0.623342
0.516716	0.678743
0.371042	0.587691
0.424795	0.731037
0.550425	0.694477
0.710177	0.737896
0.602206	0.650838
0.571932	0.401778
0.881515	0.687289
0.589987	0.715727
0.504631	0.673721
0.739512	0.669451
0.852128	0.758133
0.892406	0.602753
0.932517	0.775809
0.393963	0.786418
0.24043	0.747093
0.154155	0.693775
0.586636	0.772137
0.536861	0.723975
0.499106	0.726596
0.725214	0.757053
0.703373	0.657574
0.618908	0.548182
0.396175	0.42714
0.824808	0.634582
0.301946	0.714616
0.527472	0.702773
0.552723	0.707572
0.476958	0.699828
0.41078	0.658732
0.727549	0.666272
0.00188979	0.570801
0.448677	0.707275
0.718643	0.437353
0.85566	0.598975
0.793173	0.6764
0.748361	0.598222
0.947358	0.709408
0.590264	0.669337
0.658622	0.710523
0.926782	0.662102
0.36157	0.643901
0.178847	0.630759
0.589491	0.769879
0.869693	0.613486
0.868313	0.58348
0.716571	0.544682
0.664353	0.799199
0.690358	0.776569
0.254645	0.636166
0.567719	0.619721
0.663738	0.663047
0.37677	0.498095
0.305992	0.652463
0.43596	0.708609
0.517834	0.621461
0.745727	0.609804
0.939832	0.648056
0.582137	0.846285
0.606985	0.61172
0.551103	0.622938
0.46707	0.721398
0.791784	0.675306
0.651157	0.721205
0.720883	0.639264
0.533607	0.679044
0.592578	0.756405
0.553458	0.704234
0.421744	0.586686
0.659197	0.694506
0.594336	0.715643
0.613975	0.708965
0.683516	0.66962
0.410395	0.654729
0.83555	0.595889
0.35954	0.600571
0.592478	0.707722
0.520665	0.686538
0.819004	0.622081
0.969806	0.701452
0.350472	0.712927
0.631984	0.301919
0.197659	0.557682
0.347893	0.716752
0.30821	0.722917
0.721516	0.696362
0.12087	0.628786
0.111191	0.593846
0.651986	0.704623
0.952438	0.753916
0.57445	0.559176
0.356181	0.551646
0.519967	0.636772
0.817639	0.67035
0.754366	0.716722
0.832519	0.645656
0.554399	0.681052
0.0001	0.590616
0.0287818	0.550797
0.630707	0.659504
0.591924	0.726009
0.831268	0.673019
0.345529	0.610614
0.686026	0.43648
0.743522	0.808136
0.533053	0.604412
0.347655	0.703574
0.49628	0.755718
0.569649	0.746157
0.461935	0.669803
0.821714	0.710137
0.768607	0.526257
0.916801	0.738716
0.467638	0.72665
0.645269	0.569109
0.395587	0.677482
0.907631	0.615634
0.79396	0.676602
0.352947	0.761292
0.661557	0.746042
0.667895	0.53632
0.525297	0.680618
0.665898	0.769558
0.825026	0.746766
0.76161	0.752857
0.582572	0.599388
0.518234	0.616553
0.543103	0.550078
0.811813	0.590039
0.456406	0.588553
0.727544	0.518342
0.225824	0.704555
0.852966	0.669454
0.534478	0.706906
0.799452	0.751337
0.396774	0.658176
0.401084	0.606336
0.563085	0.619143
0.416094	0.714013
0.710362	0.617746
0.574349	0.659245
0.792941	0.58738
0.701676	0.380833
0.754014	0.688597
0.635869	0.649067
0.884763	0.769835
0.0994993	0.613447
0.605661	0.77771
0.597506	0.716367
0.730443	0.586314
0.290281	0.738265
0.802881	0.710963
0.421662	0.700753
0.649605	0.666574
0.63236	0.665088
0.871048	0.702283
0.593309	0.781394
0.805781	0.693466
0.737047	0.790829
0.762981	0.718293
0.757783	0.756942
0.826997	0.628415
0.728366	0.714186
0.663807	0.651163
0.424695	0.582048
0.593236	0.606938
0.351841	0.668725
0.25312	0.679945
0.635751	0.533688
0.845285	0.713878
0.108792	0.504763
0.815481	0.69333
0.929898	0.642474
0.89895	0.660779
0.632745	0.812934
0.762137	0.680389
0.706525	0.541809
0.566166	0.631679
0.0623385	0.639955
0.751115	0.597542
0.397724	0.697396
0.791738	0.819954
0.844381	0.675826
0.751289	0.751935
0.56733	0.671476
0.58302	0.773325
0.557132	0.615422
0.767042	0.673607
0.326651	0.689704
0.799761	0.437704
0.856292	0.713758
0.586231	0.693054
0.639007	0.637452
0.744831	0.710998
0.536278	0.666642
0.666428	0.535879
0.60568	0.696973
0.628436	0.633149
0.36701	0.560026
0.705739	0.657289
0.613958	0.755394
0.0474488	0.789552
0.69616	0.635121
0.658236	0.398327
0.281666	0.707158
0.117954	0.581922
0.880607	0.590996
0.660373	0.528098
0.910619	0.643874
0.402775	0.650333
0.866252	0.750924
0.653756	0.675795
0.941178	0.703698
0.42892	0.752278
0.428	0.590036
0.346193	0.635107
0.559554	0.685716
0.812484	0.723904
0.55803	0.654626
0.362216	0.731318
0.806114	0.620694
0.926449	0.809285
0.853797	0.712328
0.66216	0.744017
0.886275	0.752834
0.481067	0.718865
0.598016	0.704146
0.598423	0.696278
0.699058	0.724999
0.458381	0.50422
0.327989	0.542302
0.557392	0.634407
0.331231	0.592308
0.484288	0.632368
0.819845	0.568033
0.985174	0.678486
0.0312482	0.67886
0.208105	0.681656
0.750222	0.66383
0.548905	0.54177
0.616991	0.438216
0.420397	0.609579
0.787479	0.741475
0.587803	0.600488
0.451445	0.511048
0.254891	0.671707
0.767702	0.534735
0.951689	0.698061
0.265766	0.779085
0.577927	0.74384
0.707947	0.689828
0.394849	0.565443
0.825455	0.499521
0.553624	0.544875
0.643755	0.724134
0.884016	0.742977
0.700819	0.511524
0.586378	0.691678
0.742044	0.557702
0.606019	0.598977
0.242623	0.751916
0.572398	0.603859
0.589234	0.646993
0.694126	0.75638
0.4491	0.701185
0.7131	0.534246
0.846129	0.687666
0.724908	0.662149
0.80028	0.756748
0.449064	0.613062
0.670131	0.365114
0.510745	0.67098
0.399371	0.757757
0.733973	0.730457
0.651238	0.692375
0.485285	0.748029
0.95327	0.634948
0.511157	0.586424
0.481875	0.732904
0.892347	0.724756
0.933937	0.532982
0.388149	0.766948
0.227771	0.730548
0.225632	0.747591
0.368656	0.634908
0.901103	0.656863
0.0569013	0.519708
0.327265	0.606429
0.784733	0.631791
0.636317	0.745829
0.501288	0.601031
0.357434	0.645789
0.492132	0.644897
0.722149	0.65116
0.906557	0.770053
0.525339	0.734757
0.650102	0.739801
0.606502	0.569472
0.500063	0.678248
0.393445	0.651859
0.89152	0.658379
0.641809	0.705253
0.504423	0.502768
0.78639	0.454016
0.955541	0.705346
0.905636	0.469108
0.93426	0.594804
0.400188	0.673577
0.633488	0.654876
0.435286	0.697907
0.395152	0.683484
0.432479	0.750293
0.791834	0.760119
0.890664	0.751276
0.71792	0.724638
0.420544	0.624947
0.717975	0.637055
0.651944	0.57357
0.581258	0.759147
0.821789	0.676808
0.898673	0.771999
0.360521	0.56328
0.227535	0.682869
0.036395	0.544932
0.679982	0.63653
0.639752	0.575664
0.140881	0.683052
0.551718	0.70465
0.774986	0.761958
0.661971	0.797265
0.709705	0.738443
0.798607	0.72425
0.607719	0.687449
0.573579	0.765103
0.14582	0.706935
0.0106626	0.544872
0.638963	0.639072
0.177671	0.647161
0.591701	0.590552
0.764567	0.539832
0.585919	0.706127
0.219335	0.749159
0.277301	0.757702
0.721157	0.703696
0.577296	0.756245
0.79123	0.753166
0.821513	0.731257
0.700742	0.380334
0.412877	0.671214
0.407131	0.748656
0.814924	0.707274
0.376363	0.746836
0.593556	0.715355
0.453985	0.661325
0.216712	0.725109
0.623109	0.657731
0.459192	0.561566
0.650087	0.610542
0.465723	0.652557
0.598786	0.788373
0.428467	0.581992
0.281907	0.811959
0.386087	0.745246
0.039169	0.630726
0.650346	0.654153
0.428689	0.769042
0.805685	0.685394
0.586206	0.712224
0.674117	0.539152
0.718964	0.712261
0.522143	0.676183
0.893125	0.586228
0.599325	0.736316
0.511165	0.657137
0.514634	0.776375
0.964808	0.736029
0.651098	0.713405
0.42943	0.625998
0.530286	0.708277
0.549613	0.545707
0.576969	0.620512
0.586657	0.777396
0.604845	0.731856
0.355021	0.68332
0.690633	0.721758
0.615418	0.548174
0.306555	0.732575
0.795569	0.727613
0.277028	0.593933
0.185599	0.662494
0.71152	0.699482
0.805983	0.741389
0.819724	0.69888
0.968206	0.687222
0.158999	0.740973
0.630131	0.630887
0.733187	0.785502
0.528563	0.611561
0.57682	0.778374
0.613927	0.549811
0.78491	0.741215
0.160291	0.696382
0.864592	0.634009
0.633988	0.730814
0.494623	0.766118
0.522318	0.698498
0.547253	0.62727
0.695865	0.727868
0.709705	0.576177
0.768097	0.626982
0.459852	0.717296
0.417698	0.65617
0.728515	0.491872
0.833009	0.493706
0.322911	0.692073
0.593153	0.362329
0.72832	0.82609
0.526111	0.782417
0.779254	0.709403
0.831449	0.673031
0.782856	0.6254
0.867977	0.651166
0.896948	0.666704
0.360724	0.680507
0.808546	0.550773
0.603439	0.748821
0.820752	0.519829
0.696448	0.417321
0.56347	0.675028
0.600069	0.712227
0.663544	0.797143
0.633754	0.510112
0.801566	0.694135
0.860689	0.552197
0.779381	0.621353
0.679521	0.678256
0.668531	0.667502
0.673668	0.75773
0.301739	0.65971
0.79764	0.696879
0.871363	0.710513
0.886033	0.630824
0.667917	0.64161
0.725861	0.652108
0.717388	0.595962
0.57644	0.782134
0.682134	0.697163
0.864956	0.730615
0.620176	0.693512
0.721464	0.519004
0.38634	0.82784
0.717991	0.801594
0.584994	0.78445
0.673818	0.685593
0.771328	0.659623
0.899618	0.742048
0.439763	0.622918
0.768694	0.64601
0.173417	0.73337
0.790227	0.733913
0.291352	0.783336
0.74575	0.736805
0.539081	0.733425
0.474967	0.746571
0.689352	0.613009
0.940679	0.777654
0.884243	0.738092
0.429651	0.742925
0.277165	0.708103
0.366905	0.717982
0.643772	0.804927
0.714764	0.648378
0.572476	0.697642
0.43862	0.725357
0.445645	0.704422
0.552489	0.665579
0.900633	0.660742
0.700141	0.737903
0.313783	0.72071
0.786293	0.823092
0.46374	0.709414
0.802852	0.772301
0.68839	0.770598
0.667732	0.657938
0.690999	0.727833
0.267478	0.746103
0.684155	0.688401
0.135489	0.729928
0.517366	0.631119
0.393752	0.694775
0.845018	0.736836
0.902506	0.832597
0.272793	0.695817
0.000697124	0.644133
0.901476	0.745017
0.649102	0.844068
0.659425	0.553371
0.66588	0.629654
0.888045	0.684486
0.918508	0.712661
0.467586	0.693856
0.924818	0.709642
0.500302	0.640872
0.17094	0.631638
0.70728	0.701554
0.891167	0.645529
0.444427	0.772688
0.713864	0.683166
0.564863	0.695212
0.899293	0.681167
0.841115	0.704639
0.804507	0.696468
0.668654	0.576514
0.35492	0.594382
0.693546	0.416759
0.674891	0.767967
0.895703	0.767309
0.44668	0.791358
0.719751	0.719793
0.64471	0.70002
0.182412	0.662707
0.74497	0.463889
0.347041	0.624052
0.458742	0.652815
0.74292	0.670016
0.684885	0.720123
0.832654	0.597095
0.539122	0.783407
0.642646	0.672503
0.832192	0.665818
0.589234	0.722271
0.464071	0.778571
0.12375	0.647877
0.172149	0.656079
0.585534	0.756899
0.940164	0.728634
0.906977	0.70017
0.688849	0.635781
0.666035	0.623272
0.668815	0.811817
0.293503	0.714702
0.70136	0.794286
0.992648	0.736596
0.398106	0.624598
0.305858	0.659654
0.467531	0.643751
0.452313	0.570965
0.439386	0.649259
0.518466	0.672524
0.287241	0.587553
0.619769	0.780171
0.102285	0.599101
0.723626	0.773417
0.564509	0.659725
0.061051	0.643255
0.645081	0.760301
0.731014	0.737155
0.768968	0.741354
0.619233	0.737175
0.545702	0.691833
0.854509	0.652664
0.901756	0.619386
0.717203	0.70833
0.516578	0.709227
0.671469	0.752843
0.533617	0.534416
0.475915	0.725743
0.56412	0.667594
0.55389	0.532431
0.610301	0.73362
0.716465	0.796974
0.780637	0.794676
0.770298	0.74398
0.70263	0.75621
0.602061	0.536663
0.580669	0.711965
0.696059	0.311254
0.560562	0.602605
0.40146	0.61312
0.272874	0.703798
0.63085	0.653533
0.829199	0.622279
0.585942	0.625197
0.509963	0.722651
0.732263	0.672586
0.515685	0.802607
0.66081	0.679936
0.542055	0.561685
0.682461	0.709782
0.128787	0.509875
0.299115	0.697423
0.764425	0.703675
0.588463	0.666894
0.100857	0.580501
0.683566	0.683883
0.961251	0.649711
0.479169	0.689102
0.435271	0.64365
0.171903	0.686843
0.818198	0.628359
0.755512	0.580953
0.424312	0.452303
0.862079	0.570144
0.414972	0.795942
0.650902	0.791619
0.166797	0.700753
0.889581	0.559583
0.487588	0.755036
0.338211	0.660341
0.781902	0.691154
0.963783	0.758022
0.547138	0.854913
0.656081	0.780925
0.795881	0.754675
0.641314	0.690965
0.674551	0.739918
0.698635	0.519474
0.136989	0.724838
0.511477	0.621809
0.522227	0.773919
0.302839	0.767521
0.591672	0.605731
0.577703	0.70321
0.908717	0.701696
0.807549	0.734145
0.680036	0.625608
0.585407	0.708903
0.686959	0.548471
0.512854	0.784057
0.520641	0.5381
0.528959	0.693999
0.788721	0.777999
0.664945	0.557522
0.690906	0.418271
0.547829	0.742405
0.394163	0.674531
0.798878	0.730091
0.498599	0.678967
0.837262	0.638064
0.643849	0.643615
0.582026	0.703765
0.558252	0.726977
0.466095	0.707134
0.697655	0.736283
0.855616	0.626242
0.709099	0.539819
0.876917	0.624592
0.648016	0.610327
0.620785	0.6705
0.766897	0.420486
0.482276	0.654539
0.34155	0.638708
0.83222	0.622839
0.459163	0.632287
0.986311	0.798254
0.347567	0.649314
0.715533	0.722812
0.928988	0.72349
0.821754	0.776481
0.766511	0.652734
0.39265	0.564527
0.675147	0.627147
0.842743	0.584252
0.648698	0.667017
0.436749	0.642534
0.583932	0.607244
0.672452	0.564579
0.892087	0.791874
0.689542	0.61921
0.677998	0.736066
0.850747	0.74552
0.510864	0.704709
0.715205	0.69028
0.86061	0.776764
0.976156	0.7247
0.460838	0.62036
0.881899	0.598403
0.627736	0.72157
0.718921	0.610663
0.587705	0.69149
0.932395	0.768943
0.904909	0.777786
0.934604	0.728304
0.879642	0.617635
0.592561	0.738537
0.498347	0.707371
0.568272	0.589609
0.882249	0.70531
0.455797	0.452567
0.784605	0.578605
0.705838	0.560121
0.170898	0.546913
0.286673	0.559986
0.7418	0.756375
0.739842	0.751295
0.917335	0.730891
0.903905	0.748665
0.764065	0.595494
0.385802	0.69521
0.416478	0.629308
0.346968	0.653475
0.543656	0.626647
0.724588	0.673314
0.774078	0.823792
0.714059	0.760527
0.384579	0.749482
0.738468	0.79612
0.805247	0.83791
0.79702	0.711545
0.947468	0.729949
0.72714	0.527064
0.268436	0.579855
0.901296	0.688005
0.782341	0.707692
0.908173	0.69146
0.571671	0.724388
0.731812	0.672
0.870286	0.738867
0.89	0.734177
0.681694	0.639286
0.820688	0.642896
0.0972909	0.57874
0.506098	0.414926
0.739277	0.743614
0.639367	0.633943
0.758255	0.68978
0.526097	0.56444
0.854089	0.640831
0.624905	0.703618
0.700711	0.767927
0.946307	0.755221
0.45518	0.6521
0.691797	0.782518
0.166749	0.657691
0.589756	0.607549
0.927026	0.559995
0.585506	0.636751
0.96714	0.772923
0.438085	0.665835
0.50102	0.65264
0.629465	0.615419
0.524875	0.368296
0.550846	0.699647
0.572946	0.433788
0.78821	0.765256
0.620871	0.59173
0.697429	0.51205
0.836538	0.669592
0.240643	0.73873
0.656067	0.752959
0.607281	0.773276
0.957159	0.526316
0.96665	0.445092
0.745975	0.710346
0.604841	0.708463
0.590229	0.695225
0.748075	0.808647
0.892311	0.796916
0.966115	0.728864
0.608339	0.736159
0.798413	0.632809
0.650269	0.56867
0.534551	0.581192
0.357674	0.808603
0.546072	0.510911
0.677914	0.666819
0.84885	0.756172
0.266276	0.590353
0.484554	0.522462
0.653053	0.567471
0.419663	0.645995
0.645181	0.714545
0.537598	0.769443
0.283457	0.563327
0.774152	0.677045
0.802332	0.601422
0.480201	0.460481
0.856579	0.710249
0.859933	0.728645
0.60014	0.688843
0.920808	0.750196
0.468505	0.674411
0.907867	0.714745
0.389176	0.696503
0.771533	0.742922
0.793483	0.690889
0.868706	0.583793
0.377602	0.75262
0.941103	0.687425
0.937252	0.682921
0.576256	0.750428
0.571473	0.803435
0.546483	0.718287
0.726022	0.766045
0.797507	0.730869
0.375576	0.679677
0.727693	0.722828
0.199512	0.729742
0.441197	0.708699
0.673619	0.783687
0.465852	0.677486
0.742862	0.599235
0.406014	0.634545
0.452184	0.611518
0.428709	0.786585
0.803018	0.742711
0.659423	0.712586
0.827186	0.555918
0.904083	0.659497
0.638097	0.581024
0.90389	0.601114
0.653209	0.773521
0.140722	0.709031
0.915437	0.623713
0.950198	0.675302
0.723176	0.702657
0.905522	0.660798
0.815465	0.749021
0.417757	0.690268
0.399175	0.745827
0.571428	0.693426
0.675005	0.71444
0.91233	0.760124
0.747013	0.59539
0.65586	0.731955
0.585354	0.535012
0.825627	0.696175
0.490619	0.584417
0.468884	0.763161
0.824661	0.681014
0.728368	0.545115
0.629344	0.519006
0.544986	0.630066
0.379726	0.750462
0.297085	0.707277
0.769573	0.68887
0.256539	0.52749
0.554038	0.642403
0.57397	0.722134
0.852943	0.74474
0.663723	0.585997
0.546133	0.696894
0.588911	0.659141
0.753285	0.501122
0.777871	0.686236
0.940879	0.717794
0.310364	0.741859
0.755032	0.722788
0.5408	0.55355
0.697831	0.715118
0.367262	0.494624
0.481756	0.64591
0.298307	0.617147
0.224689	0.614312
0.598462	0.525291
0.380229	0.799951
0.844009	0.642544
0.684937	0.392231
0.625045	0.578894
0.549578	0.503092
0.419155	0.614087
0.293904	0.429887
0.419584	0.738174
0.678287	0.697611
0.507419	0.668238
0.849105	0.661218
0.770296	0.651172
0.348883	0.691451
0.318866	0.653944
0.510787	0.641312
0.6057	0.578236
0.398457	0.611281
0.600118	0.536233
0.600513	0.73015
0.834429	0.613746
0.353687	0.672874
0.912784	0.704703
0.395912	0.678607
0.813938	0.790497
0.932615	0.683974
0.597625	0.703797
0.564954	0.761146
0.857895	0.7113
0.851539	0.683391
0.557174	0.697183
0.648229	0.551722
0.579799	0.529535
0.818946	0.637158
0.301959	0.780483
0.422407	0.641076
0.321549	0.692737
0.597514	0.660989
0.64251	0.417684
0.859259	0.509162
0.756804	0.587041
0.765548	0.659522
0.871203	0.723432
0.900775	0.62974
0.608594	0.569475
0.330596	0.701415
0.577873	0.731059
0.783679	0.663755
0.693641	0.454261
0.299153	0.748055
0.632189	0.674314
0.753628	0.743775
0.700285	0.650517
0.747366	0.620181
0.827036	0.530791
0.60881	0.70085
0.3821	0.81161
0.885666	0.584704
0.872059	0.698207
0.772583	0.719092
0.779897	0.571188
0.632942	0.745074
0.316842	0.714707
0.841442	0.695705
0.619817	0.683985
0.513384	0.524632
0.547203	0.523956
0.452311	0.759361
0.535362	0.725332
0.710806	0.647377
0.868228	0.696193
0.967305	0.649178
0.713116	0.795343
0.573147	0.654301
0.711456	0.54521
0.710342	0.632536
0.514231	0.64163
0.585457	0.398461
0.820163	0.75648
0.474775	0.674076
0.55508	0.710555
0.68745	0.673827
0.720847	0.58463
0.830605	0.596105
0.528886	0.278292
0.499181	0.67473
0.771268	0.766083
0.375318	0.686694
0.805612	0.481784
0.480277	0.744283
0.480811	0.523249
0.709025	0.584727
0.628406	0.584155
0.42448	0.647973
0.0504018	0.541891
0.681417	0.656324
0.765682	0.71211
0.938718	0.667756
0.604821	0.61652
0.645291	0.705723
0.311023	0.685888
0.0001	0.647731
0.286496	0.740982
0.793568	0.673548
0.430346	0.715527
0.914552	0.577506
0.746173	0.47333
0.831143	0.677497
0.553638	0.566256
0.818112	0.703724
0.497969	0.394434
0.468288	0.720147
0.441826	0.689927
0.378729	0.727312
0.734719	0.505984
0.78916	0.475377
0.382273	0.743216
0.696704	0.551703
0.537212	0.771292
0.81747	0.64693
0.462062	0.768233
0.681523	0.684586
0.912323	0.736428
0.341451	0.750262
0.39279	0.725082
0.665012	0.696005
0.351238	0.566567
0.634976	0.637132
0.397352	0.546429
0.56764	0.586804
0.924373	0.632734
0.830313	0.738483
0.858561	0.695076
0.763661	0.778842
0.724696	0.695868
0.152673	0.661338
0.280705	0.737787
0.420208	0.646371
0.739171	0.577183
0.544683	0.611045
0.986098	0.657309
0.934945	0.751673
0.887056	0.648463
0.852939	0.689171
0.550411	0.76274
0.593646	0.711253
0.470006	0.686914
0.512175	0.643312
0.778864	0.68185
0.890642	0.549238
0.57107	0.736938
0.475065	0.514039
0.369986	0.733391
0.220845	0.697094
0.458833	0.736931
0.818536	0.719952
0.647434	0.499389
0.797838	0.647149
0.693983	0.727869
0.800812	0.648167
0.943499	0.613726
0.794808	0.70961
0.813454	0.714774
0.824739	0.786928
0.300674	0.755956
0.542439	0.729681
0.688261	0.653516
0.679225	0.664532
0.750342	0.60924
0.66882	0.756118
0.597306	0.575941
0.633616	0.408522
0.634975	0.431702
0.400405	0.741824
0.470226	0.746141
0.60075	0.764658
0.788737	0.695874
0.459855	0.658663
0.748463	0.540728
0.676892	0.439215
0.568498	0.472506
0.733151	0.685282
0.696815	0.650002
0.659188	0.663883
0.695738	0.59106
0.820239	0.742995
0.880557	0.751296
0.632959	0.587476
0.805154	0.687149
0.3752	0.627353
0.599747	0.675603
0.761257	0.570605
0.130526	0.642112
0.415351	0.686561
0.558325	0.550048
0.666946	0.651973
0.700588	0.676421
0.335963	0.504611
0.850716	0.738537
0.587351	0.438147
0.167426	0.719432
0.663703	0.736054
0.868322	0.710491
0.622022	0.603201
0.703637	0.684402
0.417124	0.77293
0.84793	0.750222
0.525179	0.48019
0.65558	0.703267
0.831444	0.444406
0.733595	0.687209
0.71141	0.740775
0.572712	0.466718
0.664884	0.735438
0.898735	0.748364
0.157965	0.579579
0.476233	0.662665
0.296764	0.653498
0.811392	0.672496
0.625469	0.773462
0.602404	0.777897
0.36178	0.760722
0.517978	0.74853
0.773507	0.777085
0.319646	0.579558
0.770146	0.515109
0.730398	0.634567
0.680137	0.59199
0.775807	0.559117
0.625322	0.658735
0.443751	0.773782
0.986628	0.615409
0.308532	0.633662
0.471304	0.746451
0.535659	0.76033
0.37986	0.691325
0.812827	0.747214
0.722483	0.621566
0.299157	0.709944
0.477848	0.722194
0.441866	0.729353
0.643647	0.710559
0.809809	0.728046
0.49309	0.557904
0.672997	0.514499
0.783951	0.675638
0.184666	0.595904
0.548511	0.734664
0.77848	0.776695
0.347611	0.583681
0.742294	0.806099
0.7308	0.770532
0.267929	0.80423
0.868608	0.571113
0.244852	0.756565
0.704584	0.541429
0.193687	0.688737
0.789312	0.799695
0.845255	0.702029
0.660549	0.619621
0.785282	0.52267
0.581412	0.6144
0.939882	0.684723
0.20072	0.552728
0.709045	0.718461
0.575302	0.695928
0.632474	0.747064
0.883367	0.696929
0.899493	0.74425
0.845937	0.717858
0.0605939	0.702547
0.945681	0.607933
0.658254	0.691009
0.954996	0.709903
0.608986	0.454054
0.608462	0.640961
0.625781	0.459637
0.477357	0.677756
0.416699	0.711796
0.768971	0.549383
0.803508	0.741984
0.456272	0.73427
0.178976	0.728646
0.783256	0.693075
0.638445	0.671179
0.756735	0.755068
0.954485	0.647022
0.202504	0.638976
0.379634	0.680391
0.499608	0.530261
0.431312	0.699383
0.497329	0.56543
0.743499	0.660269
0.617093	0.733453
0.829788	0.393637
0.598982	0.681231
0.559698	0.628823
0.364544	0.714901
0.778426	0.706468
0.677788	0.751884
0.708925	0.796356
0.613339	0.673253
0.738725	0.720276
0.799669	0.62221
0.53332	0.638044
0.451734	0.767028
0.654799	0.508924
0.536449	0.713701
0.313768	0.602897
0.818472	0.731629
0.159388	0.647368
0.593206	0.776604
0.40296	0.601139
0.0150454	0.66614
0.388127	0.797093
0.685439	0.678723
0.686413	0.683007
0.258906	0.582468
0.252641	0.651484
0.813613	0.675045
0.524742	0.690421
0.900841	0.665321
0.80363	0.468885
0.880595	0.789676
0.708667	0.692415
0.609921	0.773186
0.844525	0.668144
0.12372	0.630288
0.779552	0.667781
0.89287	0.807219
0.500485	0.586346
0.669623	0.589029
0.944549	0.662085
0.651465	0.747148
0.494201	0.73183
0.0282728	0.612815
0.942354	0.773981
0.809939	0.519549
0.725105	0.720386
0.707911	0.66605
0.61161	0.717342
0.411381	0.667353
0.390173	0.765619
0.688344	0.690655
0.386039	0.734605
0.283576	0.678326
0.547335	0.785102
0.394849	0.735313
0.385447	0.778241
0.897908	0.669355
0.749834	0.674589
0.154896	0.729428
0.245075	0.734237
0.817662	0.701466
0.953981	0.668758
0.70795	0.669406
0.305254	0.692798
0.879406	0.509869
0.843536	0.709964
0.85693	0.720624
0.5795	0.72333
0.803393	0.74384
0.826288	0.569477
0.713266	0.615262
0.792079	0.625776
0.869245	0.738379
0.747819	0.615082
0.92879	0.710322
0.665158	0.722654
0.274241	0.72613
0.468484	0.708756
0.772155	0.627443
0.513456	0.794869
0.745337	0.614477
0.779917	0.776415
0.747736	0.566581
0.855017	0.49379
0.899036	0.656469
0.75903	0.817287
0.920041	0.806022
0.776183	0.621643
0.632455	0.56311
0.233487	0.608913
0.0014156	0.532775
0.650314	0.814823
0.764789	0.706782
0.689894	0.466332
0.601627	0.583424
0.493626	0.729362
0.670707	0.56064
0.82112	0.572893
0.860432	0.660745
0.89444	0.648865
0.424088	0.543129
0.744594	0.687395
0.880382	0.748438
0.475166	0.814669
0.719051	0.518468
0.865564	0.699386
0.584939	0.710486
0.691726	0.602921
0.72956	0.675101
0.668702	0.70197
0.858103	0.700088
0.822971	0.696335
0.883705	0.678199
0.444737	0.627205
0.743215	0.655179
0.291792	0.648136
0.912283	0.691834
0.154842	0.736453
0.758665	0.7262
0.231902	0.684222
0.798057	0.647833
0.603511	0.677599
0.101851	0.646157
0.587973	0.790401
0.707732	0.655428
0.850247	0.735767
0.874379	0.621514
0.917688	0.735006
0.463743	0.540326
0.49779	0.685884
0.872983	0.686653
0.641579	0.687117
0.549143	0.747465
0.471146	0.674038
0.759154	0.703491
0.62805	0.688983
0.227098	0.654967
0.65276	0.745197
0.400523	0.786252
0.75565	0.682366
0.92824	0.55515
0.285866	0.758483
0.623409	0.672156
0.599964	0.725494
0.865741	0.752271
0.702911	0.72005
0.510709	0.768387
0.626273	0.552853
0.95222	0.72639
0.945951	0.633826
0.476524	0.733917
0.585519	0.742744
0.140958	0.691798
0.611204	0.494152
0.856062	0.689731
0.729796	0.584297
0.427095	0.803827
0.559347	0.730268
0.868048	0.631492
0.857981	0.719426
0.499722	0.574097
0.606859	0.637454
0.595517	0.745779
0.666243	0.679222
0.823876	0.747379
0.553958	0.662263
0.863486	0.646848
0.685932	0.717046
0.521059	0.728178
0.772483	0.693736
0.371681	0.598289
0.40028	0.428789
0.750384	0.639041
0.646014	0.697021
0.808154	0.528646
0.909521	0.719572
0.863187	0.699274
0.179189	0.709487
0.859161	0.584189
0.587686	0.708216
0.769147	0.729964
0.848465	0.579354
0.88081	0.739411
0.574563	0.602834
0.872096	0.584116
0.664882	0.746048
0.723363	0.566759
0.831665	0.580875
0.213023	0.617238
0.661844	0.695431
0.95713	0.700109
0.662153	0.779345
0.851927	0.742018
0.677059	0.67428
0.527053	0.80328
0.954204	0.602998
0.294435	0.572269
0.720338	0.615121
0.0493128	0.641437
0.976274	0.751453
0.553952	0.632983
0.842672	0.645885
0.812166	0.62652
0.276514	0.646804
0.79709	0.744847
0.719262	0.430233
0.683586	0.690006
0.862406	0.692061
0.909818	0.673225
0.250123	0.783243
0.566016	0.586248
0.877528	0.710019
0.760037	0.513771
0.330182	0.801789
0.0736271	0.682853
0.883945	0.660482
0.726779	0.669338
0.805727	0.790048
0.409971	0.749981
0.0001	0.584221
0.718157	0.695224
0.701661	0.751729
0.91654	0.778582
0.977309	0.743513
0.883876	0.528792
0.91687	0.730162
0.258629	0.689245
0.84969	0.78147
0.409801	0.614003
0.814928	0.721068
0.875524	0.741539
0.650353	0.674905
0.729067	0.767971
0.395879	0.609653
0.525942	0.722139
0.399517	0.751219
0.888106	0.743969
0.54121	0.597073
0.718081	0.387566
0.257487	0.755946
0.641553	0.792117
0.613782	0.612845
0.589101	0.579836
0.792647	0.7713
0.78342	0.77221
0.852898	0.694641
0.949903	0.668631
0.857207	0.774829
0.36914	0.64995
0.383887	0.679389
0.811158	0.658084
0.524456	0.733698
0.729131	0.40323
0.747309	0.794059
0.785562	0.718115
0.879081	0.724911
0.466816	0.600665
0.279466	0.721803
0.807651	0.743745
0.872557	0.698964
0.482737	0.63797
0.931516	0.760726
0.956357	0.615915
0.698198	0.679857
0.505262	0.281
0.725	0.536346
0.549902	0.715472
0.347319	0.735984
0.713108	0.787101
0.840589	0.681009
0.898225	0.670233
0.977669	0.715638
0.431275	0.750378
0.919223	0.750257
0.399767	0.621631
0.545996	0.684823
0.859785	0.754678
0.766023	0.697337
0.942243	0.687437
0.600345	0.657312
0.648948	0.654229
0.173545	0.73891
0.36738	0.6009
0.496571	0.700418
0.0133809	0.682128
0.0774348	0.738225
0.788709	0.575521
0.00339872	0.755323
0.0212643	0.72327
0.198677	0.698469
0.197684	0.730115
0.690457	0.686797
0.478138	0.650541
0.408628	0.735372
0.694345	0.655392
0.821518	0.656166
0.566538	0.656943
0.501525	0.641971
0.813087	0.696769
0.741612	0.654594
0.790249	0.622675
0.939862	0.763067
0.80314	0.724231
0.763343	0.632163
0.731221	0.690877
0.544073	0.72256
0.822985	0.792932
0.71013	0.713287
0.971315	0.746942
0.777422	0.476838
0.855586	0.710905
0.776407	0.593838
0.191937	0.7327
0.814465	0.7469
0.748262	0.750854
0.851562	0.738141
0.557657	0.669064
0.271874	0.704084
0.984935	0.67094
0.158438	0.678014
0.443219	0.497833
0.419674	0.657239
0.527303	0.681003
0.711759	0.718294
0.861867	0.819401
0.694331	0.60122
0.109631	0.73258
0.250141	0.630437
0.667026	0.793881
0.818243	0.674836
0.672307	0.789541
0.931472	0.72218
0.940746	0.582978
0.513339	0.700764
0.757131	0.685912
0.605085	0.387929
0.338841	0.763371
0.521126	0.763026
0.466033	0.621808
0.844645	0.773702
0.797129	0.707128
0.873848	0.324752
0.579684	0.696372
0.645188	0.78857
0.102882	0.779243
0.931334	0.675378
0.884578	0.637136
0.696079	0.73668
0.578572	0.716218
0.9468	0.771599
0.561402	0.824643
0.864089	0.638992
0.813865	0.640364
0.543275	0.551836
0.467799	0.706421
0.196775	0.781789
0.745548	0.733312
0.752557	0.714006
0.792059	0.679754
0.907071	0.726738
0.370247	0.697492
0.695642	0.73723
0.490088	0.503479
0.128722	0.658058
0.835226	0.690207
0.398765	0.662613
0.979028	0.731347
0.59885	0.702217
0.911983	0.623617
0.839308	0.786365
0.552519	0.847343
0.442771	0.746006
0.618986	0.493987
0.431977	0.257264
0.826477	0.70512
0.471131	0.737264
0.0754868	0.736335
0.688166	0.643737
0.0842184	0.566416
0.310056	0.70877
0.745771	0.751002
0.221111	0.690947
0.411982	0.55057
0.782006	0.779381
0.594643	0.67418
0.606402	0.575832
0.908888	0.771975
0.36528	0.663894
0.0624893	0.676366
0.485609	0.681682
0.438029	0.740315
0.454608	0.712995
0.650929	0.697439
0.315113	0.694666
0.798171	0.755963
0.00124798	0.591215
0.766508	0.686448
0.968661	0.733045
0.202022	0.694565
0.710267	0.662474
0.623005	0.755106
0.582197	0.66318
0.84962	0.751673
0.723688	0.555329
0.522433	0.815456
0.750927	0.806653
0.582709	0.682397
0.841004	0.791289
0.132053	0.71843
0.863935	0.743746
0.779904	0.748541
0.664756	0.709243
0.171631	0.72336
0.165045	0.684409
0.752731	0.600088
0.817838	0.785964
0.556301	0.813604
0.810784	0.573815
0.769645	0.396198
0.970561	0.767245
0.493019	0.82081
0.661858	0.449678
0.711008	0.739395
0.707226	0.73297
0.753951	0.309261
0.72062	0.423841
0.657238	0.63514
0.40825	0.785927
0.651043	0.666558
0.74683	0.69956
0.250609	0.641059
0.279003	0.698758
0.229396	0.721755
0.742292	0.512114
0.525953	0.527084
0.664884	0.593778
0.313517	0.752255
0.782761	0.540801
0.28859	0.788372
0.49685	0.809295
0.723874	0.765685
0.344657	0.599037
0.67045	0.75014
0.947954	0.697383
0.956159	0.643601
0.924621	0.79473
0.432025	0.628807
0.547437	0.560229
0.680993	0.581735
0.809881	0.806852
0.55002	0.712508
0.57609	0.6038
0.887598	0.738752
0.576407	0.680497
0.85829	0.696409
0.513987	0.690241
0.718421	0.619085
0.590241	0.691357
0.45482	0.594461
0.557424	0.680678
0.615797	0.741697
0.830726	0.699098
0.397696	0.712335
0.786062	0.732968
0.469291	0.773988
0.719665	0.617499
0.734256	0.560308
0.619355	0.75148
0.332227	0.798393
0.789839	0.580922
0.719652	0.677444
0.539702	0.631662
0.605764	0.63105
0.437103	0.800959
0.307354	0.680945
0.734957	0.549744
0.806023	0.779273
0.76773	0.764399
0.85481	0.708535
0.546185	0.701789
0.708264	0.558193
0.798618	0.740738
0.863603	0.675161
0.335124	0.778487
0.00381505	0.609567
0.794047	0.659568
0.777377	0.729825
0.526336	0.687103
0.909458	0.757726
0.734397	0.80848
0.869146	0.658292
0.6104	0.667966
0.789657	0.690825
0.798147	0.780729
0.795087	0.774615
0.843286	0.72634
0.178505	0.719937
0.18861	0.700673
0.74765	0.740871
0.763027	0.664367
0.338813	0.773937
0.75724	0.636632
0.703788	0.734483
0.901532	0.739055
0.54432	0.683617
0.750417	0.610864
0.90583	0.745561
0.318355	0.693194
0.670312	0.807396
0.804554	0.614588
0.936601	0.810454
0.435372	0.528766
0.899096	0.778707
0.866352	0.767164
0.348164	0.668153
0.21152	0.674452
0.939178	0.819268
0.121932	0.71695
0.330602	0.716807
0.89026	0.505803
0.562377	0.705875
[truncated: 7,974 more rows]

## Sheet: SCS+C_NDVI
cos_i	NDVI
0.779827	0.584077
0.488731	0.784457
0.224915	0.763604
0.996572	0.763951
0.79075	0.710478
0.459958	0.622607
0.623893	0.702953
0.454704	0.539373
0.441739	0.474547
0.506305	0.484161
0.962204	0.686616
0.277811	0.763447
0.84347	0.700988
0.511803	0.726533
0.519031	0.586049
0.65146	0.750463
0.47158	0.728464
0.671172	0.654874
0.636511	0.423246
0.511128	0.64668
0.553847	0.629335
0.823671	0.774331
0.479291	0.701368
0.108239	0.598464
0.539458	0.693208
0.741363	0.610909
0.883958	0.610499
0.273929	0.539115
0.83063	0.612701
0.186	0.690641
0.431919	0.747533
0.707865	0.735576
0.746686	0.687925
0.818645	0.746549
0.543864	0.643878
0.682057	0.748533
0.523345	0.635001
0.466406	0.673624
0.740733	0.736714
0.839472	0.397932
0.523831	0.570845
0.598918	0.470912
0.707213	0.648303
0.714168	0.617588
0.386161	0.654063
0.705365	0.667932
0.94026	0.642906
0.159335	0.716399
0.53525	0.723279
0.653684	0.740697
0.478953	0.593962
0.811346	0.63466
0.0203187	0.600318
0.558386	0.672033
0.773389	0.653445
0.496151	0.604683
0.521114	0.670842
0.322701	0.741733
0.199635	0.696437
0.562342	0.766533
0.533448	0.687998
0.20505	0.621386
0.515159	0.648703
0.773357	0.632036
0.901399	0.766787
0.379491	0.637089
0.254856	0.635463
0.250146	0.667844
0.43793	0.615839
0.25485	0.591156
0.750601	0.755606
0.638081	0.753741
0.416771	0.689188
0.525336	0.560089
0.876198	0.716051
0.245869	0.745344
0.410597	0.59546
0.774739	0.658041
0.555328	0.765258
0.585507	0.578967
0.786076	0.846623
0.711836	0.666494
0.381958	0.691142
0.895967	0.744266
0.325863	0.724838
0.683859	0.645555
0.480322	0.701677
0.874359	0.656597
0.606268	0.466664
0.764511	0.689405
0.865004	0.439873
0.553283	0.773249
0.405444	0.77407
0.844993	0.736911
0.8265	0.62553
0.575581	0.767277
0.804809	0.426238
0.934036	0.719413
0.642761	0.741645
0.78891	0.801688
0.767864	0.777846
0.328111	0.779606
0.843582	0.678227
0.692829	0.826591
0.550715	0.467911
0.492901	0.555603
0.443189	0.776203
0.50407	0.677972
0.621545	0.535055
0.433346	0.690503
0.661108	0.58558
0.153038	0.617829
0.76092	0.471501
0.730532	0.692269
0.233998	0.533108
0.324041	0.786923
0.590798	0.742789
0.429709	0.736151
0.490714	0.541677
0.618015	0.785926
0.763445	0.685353
0.586813	0.341071
0.211807	0.696117
0.571774	0.728839
0.33049	0.676863
0.763369	0.775391
0.360571	0.76239
0.824361	0.513151
0.770305	0.654734
0.867787	0.502646
0.376983	0.73476
0.738014	0.528157
0.913767	0.703232
0.370749	0.718585
0.86473	0.558067
0.372851	0.725286
0.737008	0.804413
0.132699	0.679652
0.181562	0.618413
0.713268	0.664768
0.200309	0.729307
0.704948	0.620096
0.667564	0.64397
0.776374	0.766088
0.894348	0.779942
0.400506	0.533617
0.302125	0.720221
0.476458	0.452802
0.815396	0.473734
0.895362	0.533624
0.64867	0.687658
0.706581	0.790379
0.308053	0.644833
0.720504	0.687709
0.538915	0.778933
0.417702	0.739966
0.126847	0.695809
0.531423	0.659183
0.884885	0.616335
0.383874	0.617613
0.769995	0.752892
0.797888	0.75435
0.801005	0.659976
0.225249	0.780279
0.598307	0.725235
0.68403	0.360026
0.28321	0.626185
0.92362	0.717893
0.481646	0.692771
0.720365	0.477418
0.42651	0.739075
0.600066	0.691495
0.347546	0.688145
0.823874	0.644496
0.721635	0.793525
0.520082	0.705066
0.358651	0.741089
0.0141383	0.470341
0.535585	0.712811
0.363742	0.715531
0.675038	0.646799
0.60645	0.525673
0.698254	0.659382
0.0001	0.256599
0.184096	0.635039
0.539495	0.677913
0.895308	0.730225
0.537056	0.588507
0.515894	0.675246
0.772446	0.668574
0.525403	0.722364
0.716635	0.557467
0.295582	0.755675
0.887197	0.576674
0.0653572	0.639878
0.508675	0.690568
0.237091	0.603974
0.744763	0.712649
0.889376	0.662105
0.589807	0.589391
0.458287	0.734012
0.589377	0.736843
0.564733	0.390448
0.179804	0.789296
0.209704	0.715387
0.51999	0.779606
0.256578	0.576956
0.777567	0.608204
0.80728	0.754778
0.519921	0.650925
0.450512	0.725939
0.634568	0.705275
0.467488	0.651735
0.832848	0.710533
0.12831	0.488878
0.240757	0.657477
0.655675	0.548814
0.446442	0.629471
0.688296	0.769891
0.595742	0.733101
0.578495	0.607716
0.602672	0.549928
0.41922	0.785908
0.847216	0.753725
0.799154	0.567876
0.508465	0.71478
0.9143	0.780691
0.865458	0.68632
0.617227	0.712452
0.967999	0.690345
0.456662	0.685623
0.474286	0.764839
0.437386	0.723874
0.527158	0.591837
0.490428	0.478224
0.848553	0.787984
0.339681	0.494287
0.543279	0.698708
0.648901	0.711976
0.988816	0.595972
0.344647	0.626382
0.268284	0.725818
0.654129	0.749875
0.68547	0.714093
0.587057	0.648557
0.272336	0.796535
0.408709	0.667464
0.962363	0.572618
0.551538	0.673482
0.935171	0.459959
0.544263	0.676212
0.727222	0.57217
0.806472	0.671933
0.834493	0.74634
0.617013	0.7158
0.590808	0.698773
0.58063	0.559476
0.304963	0.72183
0.182361	0.634437
0.341744	0.623701
0.621295	0.465059
0.858171	0.58662
0.839907	0.69374
0.829817	0.704589
0.486236	0.650056
0.177015	0.634011
0.49314	0.66612
0.826372	0.645352
0.464164	0.738322
0.76569	0.637905
0.720239	0.671984
0.396955	0.717496
0.678335	0.5919
0.387594	0.703099
0.0295256	0.556989
0.818613	0.642614
0.904594	0.665503
0.841918	0.76104
0.636411	0.57024
0.64513	0.708873
0.422716	0.792184
0.671501	0.665855
0.707785	0.618343
0.655219	0.597709
0.237486	0.748416
0.484867	0.737904
0.618094	0.692488
0.651301	0.60812
0.426417	0.763918
0.279715	0.564589
0.74057	0.613263
0.758943	0.730843
0.801264	0.584937
0.637744	0.204289
0.657659	0.657779
0.761144	0.698231
0.794319	0.528827
0.610391	0.652602
0.390133	0.626301
0.390533	0.780068
0.922045	0.757126
0.531961	0.74493
0.310658	0.52819
0.434347	0.759818
0.86255	0.654077
0.82089	0.589248
0.490306	0.655481
0.922795	0.569393
0.831084	0.80166
0.867795	0.785113
0.479296	0.748841
0.65901	0.819369
0.949209	0.70325
0.992685	0.674997
0.945677	0.712635
0.570261	0.717105
0.755703	0.650601
0.643571	0.811484
0.34326	0.704065
0.478832	0.698404
0.684713	0.755969
0.182029	0.635099
0.585949	0.754424
0.544255	0.739431
0.747145	0.581048
0.549076	0.657587
0.633893	0.670152
0.151109	0.561468
0.701379	0.624179
0.516716	0.678926
0.371042	0.584381
0.424795	0.725664
0.550425	0.694467
0.710177	0.738507
0.602206	0.653269
0.571932	0.400504
0.881515	0.687576
0.589987	0.716219
0.504631	0.671317
0.739512	0.672545
0.852128	0.755859
0.892406	0.603794
0.932517	0.774945
0.393963	0.787233
0.24043	0.749624
0.154155	0.695389
0.586636	0.76688
0.536861	0.720737
0.499106	0.728616
0.725214	0.75639
0.703373	0.657111
0.618908	0.555981
0.396175	0.428802
0.824808	0.633741
0.301946	0.708789
0.527472	0.703046
0.552723	0.70753
0.476958	0.699711
0.41078	0.659549
0.727549	0.66452
0.00188979	0.627396
0.448677	0.70755
0.718643	0.436944
0.85566	0.600405
0.793173	0.676139
0.748361	0.597792
0.947358	0.709934
0.590264	0.669088
0.658622	0.709857
0.926782	0.661962
0.36157	0.644966
0.178847	0.624789
0.589491	0.769071
0.869693	0.614076
0.868313	0.582492
0.716571	0.544391
0.664353	0.798758
0.690358	0.776636
0.254645	0.635994
0.567719	0.615598
0.663738	0.665656
0.37677	0.496864
0.305992	0.654596
0.43596	0.709139
0.517834	0.622572
0.745727	0.607998
0.939832	0.64637
0.582137	0.845889
0.606985	0.617476
0.551103	0.621747
0.46707	0.723946
0.791784	0.673752
0.651157	0.720528
0.720883	0.638685
0.533607	0.679641
0.592578	0.756114
0.553458	0.704738
0.421744	0.587827
0.659197	0.694054
0.594336	0.716392
0.613975	0.709085
0.683516	0.669628
0.410395	0.657829
0.83555	0.594988
0.35954	0.601385
0.592478	0.706502
0.520665	0.687503
0.819004	0.620197
0.969806	0.701359
0.350472	0.711244
0.631984	0.301619
0.197659	0.561307
0.347893	0.718656
0.30821	0.723495
0.721516	0.695265
0.12087	0.636475
0.111191	0.598346
0.651986	0.704124
0.952438	0.753584
0.57445	0.56124
0.356181	0.55352
0.519967	0.639721
0.817639	0.669579
0.754366	0.717065
0.832519	0.64288
0.554399	0.68339
0.0001	0.264286
0.0287818	0.575791
0.630707	0.659439
0.591924	0.725606
0.831268	0.672583
0.345529	0.612251
0.686026	0.43688
0.743522	0.809831
0.533053	0.604674
0.347655	0.70442
0.49628	0.756286
0.569649	0.746376
0.461935	0.670252
0.821714	0.708299
0.768607	0.525036
0.916801	0.737578
0.467638	0.727013
0.645269	0.569447
0.395587	0.677146
0.907631	0.614823
0.79396	0.676736
0.352947	0.762547
0.661557	0.746471
0.667895	0.535442
0.525297	0.68094
0.665898	0.769485
0.825026	0.746475
0.76161	0.752421
0.582572	0.599722
0.518234	0.617179
0.543103	0.554203
0.811813	0.589455
0.456406	0.589379
0.727544	0.518084
0.225824	0.707167
0.852966	0.669043
0.534478	0.70719
0.799452	0.750287
0.396774	0.658894
0.401084	0.60673
0.563085	0.61941
0.416094	0.714979
0.710362	0.617385
0.574349	0.657861
0.792941	0.58712
0.701676	0.377227
0.754014	0.682809
0.635869	0.647496
0.884763	0.766162
0.0994993	0.622173
0.605661	0.776807
0.597506	0.715991
0.730443	0.586314
0.290281	0.742212
0.802881	0.710554
0.421662	0.703612
0.649605	0.666574
0.63236	0.665269
0.871048	0.702399
0.593309	0.781386
0.805781	0.693295
0.737047	0.790363
0.762981	0.717261
0.757783	0.756642
0.826997	0.630299
0.728366	0.713793
0.663807	0.650924
0.424695	0.584567
0.593236	0.60782
0.351841	0.666737
0.25312	0.678265
0.635751	0.533375
0.845285	0.715446
0.108792	0.52009
0.815481	0.691662
0.929898	0.641765
0.89895	0.659979
0.632745	0.812933
0.762137	0.680518
0.706525	0.541389
0.566166	0.629582
0.0623385	0.649637
0.751115	0.597239
0.397724	0.698743
0.791738	0.819779
0.844381	0.682608
0.751289	0.751687
0.56733	0.670315
0.58302	0.773821
0.557132	0.606599
0.767042	0.673283
0.326651	0.687184
0.799761	0.435341
0.856292	0.71221
0.586231	0.693128
0.639007	0.633171
0.744831	0.710947
0.536278	0.667512
0.666428	0.540156
0.60568	0.697056
0.628436	0.634543
0.36701	0.563929
0.705739	0.655445
0.613958	0.754691
0.0474488	0.793242
0.69616	0.635478
0.658236	0.394391
0.281666	0.705992
0.117954	0.586089
0.880607	0.590435
0.660373	0.527114
0.910619	0.641521
0.402775	0.644093
0.866252	0.750584
0.653756	0.681672
0.941178	0.702927
0.42892	0.756713
0.428	0.594514
0.346193	0.6373
0.559554	0.688331
0.812484	0.722692
0.55803	0.654815
0.362216	0.74021
0.806114	0.623758
0.926449	0.809658
0.853797	0.712249
0.66216	0.744391
0.886275	0.75217
0.481067	0.71476
0.598016	0.705388
0.598423	0.695048
0.699058	0.724815
0.458381	0.513757
0.327989	0.54889
0.557392	0.634689
0.331231	0.583692
0.484288	0.629298
0.819845	0.569749
0.985174	0.677952
0.0312482	0.700824
0.208105	0.694768
0.750222	0.664434
0.548905	0.54145
0.616991	0.435263
0.420397	0.61139
0.787479	0.741095
0.587803	0.601365
0.451445	0.509281
0.254891	0.671946
0.767702	0.545603
0.951689	0.69741
0.265766	0.780607
0.577927	0.743891
0.707947	0.68972
0.394849	0.575284
0.825455	0.499666
0.553624	0.543461
0.643755	0.725211
0.884016	0.741604
0.700819	0.51403
0.586378	0.689955
0.742044	0.55714
0.606019	0.599819
0.242623	0.749936
0.572398	0.603987
0.589234	0.645981
0.694126	0.756761
0.4491	0.703402
0.7131	0.537235
0.846129	0.685166
0.724908	0.658706
0.80028	0.756689
0.449064	0.614594
0.670131	0.36474
0.510745	0.673718
0.399371	0.736052
0.733973	0.730493
0.651238	0.689847
0.485285	0.748325
0.95327	0.635631
0.511157	0.582269
0.481875	0.733099
0.892347	0.724521
0.933937	0.532209
0.388149	0.767951
0.227771	0.733057
0.225632	0.749961
0.368656	0.636793
0.901103	0.65418
0.0569013	0.540044
0.327265	0.608351
0.784733	0.630896
0.636317	0.745376
0.501288	0.601633
0.357434	0.645872
0.492132	0.642898
0.722149	0.658955
0.906557	0.77088
0.525339	0.736175
0.650102	0.738855
0.606502	0.570322
0.500063	0.678492
0.393445	0.651098
0.89152	0.6564
0.641809	0.70781
0.504423	0.497714
0.78639	0.454376
0.955541	0.702927
0.905636	0.469628
0.93426	0.594578
0.400188	0.674318
0.633488	0.654269
0.435286	0.673557
0.395152	0.687654
0.432479	0.751168
0.791834	0.756578
0.890664	0.750392
0.71792	0.724559
0.420544	0.631672
0.717975	0.639229
0.651944	0.573474
0.581258	0.75771
0.821789	0.672047
0.898673	0.771387
0.360521	0.568021
0.227535	0.685901
0.036395	0.602669
0.679982	0.637317
0.639752	0.581509
0.140881	0.696048
0.551718	0.704656
0.774986	0.761059
0.661971	0.797502
0.709705	0.737972
0.798607	0.724642
0.607719	0.687328
0.573579	0.764558
0.14582	0.712513
0.0106626	0.549131
0.638963	0.634895
0.177671	0.65771
0.591701	0.59675
0.764567	0.544647
0.585919	0.708461
0.219335	0.751513
0.277301	0.758387
0.721157	0.704064
0.577296	0.756229
0.79123	0.75204
0.821513	0.730702
0.700742	0.383812
0.412877	0.671226
0.407131	0.746917
0.814924	0.706647
0.376363	0.747981
0.593556	0.678593
0.453985	0.663397
0.216712	0.728392
0.623109	0.660507
0.459192	0.562034
0.650087	0.611603
0.465723	0.653457
0.598786	0.790564
0.428467	0.586565
0.281907	0.8127
0.386087	0.745578
0.039169	0.267069
0.650346	0.654189
0.428689	0.769283
0.805685	0.685675
0.586206	0.706102
0.674117	0.540023
0.718964	0.710184
0.522143	0.689036
0.893125	0.584856
0.599325	0.73273
0.511165	0.654999
0.514634	0.776656
0.964808	0.735206
0.651098	0.713574
0.42943	0.625131
0.530286	0.708866
0.549613	0.547637
0.576969	0.626968
0.586657	0.778003
0.604845	0.733857
0.355021	0.68409
0.690633	0.71951
0.615418	0.548216
0.306555	0.733598
0.795569	0.725225
0.277028	0.59595
0.185599	0.656094
0.71152	0.699316
0.805983	0.740742
0.819724	0.697043
0.968206	0.68717
0.158999	0.745289
0.630131	0.630692
0.733187	0.785924
0.528563	0.611261
0.57682	0.778722
0.613927	0.549901
0.78491	0.743145
0.160291	0.700666
0.864592	0.633299
0.633988	0.730613
0.494623	0.762235
0.522318	0.699456
0.547253	0.627201
0.695865	0.728435
0.709705	0.574661
0.768097	0.628468
0.459852	0.719001
0.417698	0.666366
0.728515	0.489919
0.833009	0.493077
0.322911	0.692951
0.593153	0.360923
0.72832	0.830213
0.526111	0.78313
0.779254	0.708593
0.831449	0.672559
0.782856	0.62545
0.867977	0.651373
0.896948	0.66594
0.360724	0.683763
0.808546	0.550426
0.603439	0.748671
0.820752	0.519274
0.696448	0.418816
0.56347	0.673501
0.600069	0.712367
0.663544	0.796508
0.633754	0.510166
0.801566	0.695658
0.860689	0.549765
0.779381	0.615674
0.679521	0.678212
0.668531	0.667519
0.673668	0.75727
0.301739	0.661245
0.79764	0.696523
0.871363	0.710004
0.886033	0.629964
0.667917	0.641438
0.725861	0.652304
0.717388	0.595686
0.57644	0.782288
0.682134	0.69712
0.864956	0.730637
0.620176	0.693699
0.721464	0.520615
0.38634	0.835658
0.717991	0.801482
0.584994	0.784494
0.673818	0.685014
0.771328	0.659328
0.899618	0.74146
0.439763	0.626814
0.768694	0.646303
0.173417	0.741193
0.790227	0.733786
0.291352	0.781405
0.74575	0.736498
0.539081	0.733931
0.474967	0.747579
0.689352	0.618167
0.940679	0.776848
0.884243	0.737592
0.429651	0.743774
0.277165	0.708824
0.366905	0.718808
0.643772	0.804961
0.714764	0.648277
0.572476	0.701809
0.43862	0.726926
0.445645	0.705351
0.552489	0.665925
0.900633	0.663014
0.700141	0.73816
0.313783	0.720689
0.786293	0.822787
0.46374	0.710671
0.802852	0.772071
0.68839	0.770673
0.667732	0.657931
0.690999	0.727545
0.267478	0.749221
0.684155	0.688583
0.135489	0.733832
0.517366	0.632082
0.393752	0.694717
0.845018	0.735259
0.902506	0.832525
0.272793	0.691755
0.000697124	0.661647
0.901476	0.745262
0.649102	0.844125
0.659425	0.552839
0.66588	0.629674
0.888045	0.683803
0.918508	0.711992
0.467586	0.694302
0.924818	0.696916
0.500302	0.641799
0.17094	0.636042
0.70728	0.70063
0.891167	0.647548
0.444427	0.773322
0.713864	0.683511
0.564863	0.696355
0.899293	0.681101
0.841115	0.703192
0.804507	0.695243
0.668654	0.579529
0.35492	0.594798
0.693546	0.416741
0.674891	0.767524
0.895703	0.766884
0.44668	0.791924
0.719751	0.719751
0.64471	0.699721
0.182412	0.666404
0.74497	0.464247
0.347041	0.625611
0.458742	0.652117
0.74292	0.669676
0.684885	0.719923
0.832654	0.59668
0.539122	0.782792
0.642646	0.672651
0.832192	0.665018
0.589234	0.724501
0.464071	0.778352
0.12375	0.652878
0.172149	0.65507
0.585534	0.75622
0.940164	0.728059
0.906977	0.701742
0.688849	0.635193
0.666035	0.622749
0.668815	0.811545
0.293503	0.714566
0.70136	0.794164
0.992648	0.735651
0.398106	0.621151
0.305858	0.658977
0.467531	0.644971
0.452313	0.570574
0.439386	0.653298
0.518466	0.673891
0.287241	0.589889
0.619769	0.780059
0.102285	0.606198
0.723626	0.774495
0.564509	0.661224
0.061051	0.660683
0.645081	0.754483
0.731014	0.740334
0.768968	0.74314
0.619233	0.737341
0.545702	0.692506
0.854509	0.651364
0.901756	0.617875
0.717203	0.708232
0.516578	0.710134
0.671469	0.75304
0.533617	0.542567
0.475915	0.72653
0.56412	0.666744
0.55389	0.533583
0.610301	0.73486
0.716465	0.797425
0.780637	0.796737
0.770298	0.744496
0.70263	0.756093
0.602061	0.535975
0.580669	0.709914
0.696059	0.310388
0.560562	0.604402
0.40146	0.621348
0.272874	0.705865
0.63085	0.655761
0.829199	0.623147
0.585942	0.625278
0.509963	0.723982
0.732263	0.670497
0.515685	0.802753
0.66081	0.67998
0.542055	0.562281
0.682461	0.709626
0.128787	0.54031
0.299115	0.693402
0.764425	0.709908
0.588463	0.670529
0.100857	0.600175
0.683566	0.68428
0.961251	0.646423
0.479169	0.689963
0.435271	0.644985
0.171903	0.684466
0.818198	0.625478
0.755512	0.580231
0.424312	0.451809
0.862079	0.570999
0.414972	0.796936
0.650902	0.792358
0.166797	0.708342
0.889581	0.557342
0.487588	0.754773
0.338211	0.648215
0.781902	0.690801
0.963783	0.757374
0.547138	0.855397
0.656081	0.781792
0.795881	0.755612
0.641314	0.691019
0.674551	0.740157
0.698635	0.519489
0.136989	0.731907
0.511477	0.622328
0.522227	0.77464
0.302839	0.764768
0.591672	0.608765
0.577703	0.701699
0.908717	0.700115
0.807549	0.734046
0.680036	0.625592
0.585407	0.708982
0.686959	0.55294
0.512854	0.784379
0.520641	0.538921
0.528959	0.693035
0.788721	0.778336
0.664945	0.556216
0.690906	0.417667
0.547829	0.743135
0.394163	0.674834
0.798878	0.729966
0.498599	0.679289
0.837262	0.638253
0.643849	0.643306
0.582026	0.703735
0.558252	0.727524
0.466095	0.706721
0.697655	0.736085
0.855616	0.628302
0.709099	0.539632
0.876917	0.629957
0.648016	0.605325
0.620785	0.670509
0.766897	0.41981
0.482276	0.654215
0.34155	0.640238
0.83222	0.617505
0.459163	0.633046
0.986311	0.797296
0.347567	0.64928
0.715533	0.711885
0.928988	0.722765
0.821754	0.776463
0.766511	0.637874
0.39265	0.564177
0.675147	0.630502
0.842743	0.584598
0.648698	0.666683
0.436749	0.643168
0.583932	0.607161
0.672452	0.565386
0.892087	0.79299
0.689542	0.619482
0.677998	0.73504
0.850747	0.745801
0.510864	0.703097
0.715205	0.690132
0.86061	0.777009
0.976156	0.723535
0.460838	0.620919
0.881899	0.599448
0.627736	0.720174
0.718921	0.611821
0.587705	0.692372
0.932395	0.76941
0.904909	0.777158
0.934604	0.726784
0.879642	0.615334
0.592561	0.738718
0.498347	0.708804
0.568272	0.595303
0.882249	0.704677
0.455797	0.452333
0.784605	0.578483
0.705838	0.566046
0.170898	0.544275
0.286673	0.565153
0.7418	0.756061
0.739842	0.752595
0.917335	0.730089
0.903905	0.747846
0.764065	0.594221
0.385802	0.696115
0.416478	0.630573
0.346968	0.657209
0.543656	0.629228
0.724588	0.673721
0.774078	0.823538
0.714059	0.759123
0.384579	0.748571
0.738468	0.796997
0.805247	0.837546
0.79702	0.711034
0.947468	0.728912
0.72714	0.526407
0.268436	0.584806
0.901296	0.687779
0.782341	0.7072
0.908173	0.690083
0.571671	0.723605
0.731812	0.675018
0.870286	0.738539
0.89	0.733852
0.681694	0.638834
0.820688	0.641093
0.0972909	0.590856
0.506098	0.418106
0.739277	0.742875
0.639367	0.633663
0.758255	0.691924
0.526097	0.562093
0.854089	0.642831
0.624905	0.70354
0.700711	0.767475
0.946307	0.755799
0.45518	0.652596
0.691797	0.781731
0.166749	0.66245
0.589756	0.608244
0.927026	0.559292
0.585506	0.636785
0.96714	0.771225
0.438085	0.666148
0.50102	0.65397
0.629465	0.618308
0.524875	0.368564
0.550846	0.699389
0.572946	0.432834
0.78821	0.763797
0.620871	0.591801
0.697429	0.512441
0.836538	0.669615
0.240643	0.740868
0.656067	0.754816
0.607281	0.773152
0.957159	0.524782
0.96665	0.44435
0.745975	0.710111
0.604841	0.710024
0.590229	0.695044
0.748075	0.807914
0.892311	0.797095
0.966115	0.728054
0.608339	0.73501
0.798413	0.63406
0.650269	0.568413
0.534551	0.581508
0.357674	0.809493
0.546072	0.513851
0.677914	0.666423
0.84885	0.755823
0.266276	0.589919
0.484554	0.533515
0.653053	0.56806
0.419663	0.647146
0.645181	0.714842
0.537598	0.77013
0.283457	0.565485
0.774152	0.676832
0.802332	0.601094
0.480201	0.461476
0.856579	0.709698
0.859933	0.729506
0.60014	0.687252
0.920808	0.749908
0.468505	0.67356
0.907867	0.714352
0.389176	0.696471
0.771533	0.742784
0.793483	0.690455
0.868706	0.583097
0.377602	0.754622
0.941103	0.687026
0.937252	0.682237
0.576256	0.751226
0.571473	0.803558
0.546483	0.717606
0.726022	0.765531
0.797507	0.730513
0.375576	0.681511
0.727693	0.722777
0.199512	0.731959
0.441197	0.709233
0.673619	0.783665
0.465852	0.679425
0.742862	0.59807
0.406014	0.633575
0.452184	0.611623
0.428709	0.786716
0.803018	0.740202
0.659423	0.712636
0.827186	0.554894
0.904083	0.658944
0.638097	0.581063
0.90389	0.600792
0.653209	0.77374
0.140722	0.713743
0.915437	0.622806
0.950198	0.67442
0.723176	0.702176
0.905522	0.659991
0.815465	0.748724
0.417757	0.691429
0.399175	0.74682
0.571428	0.694964
0.675005	0.714267
0.91233	0.759665
0.747013	0.597777
0.65586	0.731968
0.585354	0.535296
0.825627	0.694811
0.490619	0.586514
0.468884	0.759516
0.824661	0.680507
0.728368	0.544812
0.629344	0.519005
0.544986	0.630211
0.379726	0.750138
0.297085	0.709187
0.769573	0.684642
0.256539	0.530779
0.554038	0.643407
0.57397	0.722649
0.852943	0.743894
0.663723	0.586048
0.546133	0.69421
0.588911	0.659022
0.753285	0.501
0.777871	0.686446
0.940879	0.717026
0.310364	0.74173
0.755032	0.721266
0.5408	0.552965
0.697831	0.71544
0.367262	0.495946
0.481756	0.646602
0.298307	0.619117
0.224689	0.616
0.598462	0.525527
0.380229	0.800455
0.844009	0.641486
0.684937	0.392305
0.625045	0.579016
0.549578	0.506651
0.419155	0.614154
0.293904	0.436727
0.419584	0.739228
0.678287	0.696988
0.507419	0.672179
0.849105	0.66057
0.770296	0.650486
0.348883	0.694144
0.318866	0.655887
0.510787	0.641649
0.6057	0.579151
0.398457	0.62222
0.600118	0.535187
0.600513	0.730172
0.834429	0.619339
0.353687	0.669378
0.912784	0.703744
0.395912	0.677481
0.813938	0.792449
0.932615	0.683912
0.597625	0.70384
0.564954	0.760678
0.857895	0.710391
0.851539	0.682442
0.557174	0.696676
0.648229	0.55145
0.579799	0.53032
0.818946	0.637844
0.301959	0.78117
0.422407	0.64634
0.321549	0.694603
0.597514	0.660738
0.64251	0.419073
0.859259	0.508522
0.756804	0.586962
0.765548	0.658494
0.871203	0.723717
0.900775	0.628822
0.608594	0.566192
0.330596	0.700612
0.577873	0.729017
0.783679	0.662994
0.693641	0.453543
0.299153	0.749939
0.632189	0.675062
0.753628	0.743591
0.700285	0.648531
0.747366	0.61964
0.827036	0.530067
0.60881	0.701951
0.3821	0.811618
0.885666	0.582428
0.872059	0.697174
0.772583	0.718533
0.779897	0.571063
0.632942	0.746038
0.316842	0.71536
0.841442	0.695045
0.619817	0.680103
0.513384	0.525074
0.547203	0.52405
0.452311	0.76467
0.535362	0.726199
0.710806	0.647131
0.868228	0.69561
0.967305	0.648304
0.713116	0.793459
0.573147	0.653295
0.711456	0.552253
0.710342	0.632386
0.514231	0.635395
0.585457	0.396841
0.820163	0.755931
0.474775	0.67608
0.55508	0.709242
0.68745	0.665675
0.720847	0.584123
0.830605	0.593894
0.528886	0.279108
0.499181	0.676936
0.771268	0.765336
0.375318	0.68772
0.805612	0.480563
0.480277	0.744447
0.480811	0.537265
0.709025	0.584646
0.628406	0.59051
0.42448	0.650167
0.0504018	0.561984
0.681417	0.656708
0.765682	0.711773
0.938718	0.666531
0.604821	0.595183
0.645291	0.70613
0.311023	0.687546
0.0001	0.695408
0.286496	0.743183
0.793568	0.672961
0.430346	0.713817
0.914552	0.578291
0.746173	0.47308
0.831143	0.677419
0.553638	0.566305
0.818112	0.702457
0.497969	0.381459
0.468288	0.7232
0.441826	0.690583
0.378729	0.728329
0.734719	0.505825
0.78916	0.474656
0.382273	0.74473
0.696704	0.551938
0.537212	0.760492
0.81747	0.646398
0.462062	0.771346
0.681523	0.681864
0.912323	0.736104
0.341451	0.745491
0.39279	0.727657
0.665012	0.695017
0.351238	0.559113
0.634976	0.637681
0.397352	0.547605
0.56764	0.587199
0.924373	0.631922
0.830313	0.738135
0.858561	0.694048
0.763661	0.778682
0.724696	0.695622
0.152673	0.66479
0.280705	0.739303
0.420208	0.647819
0.739171	0.57819
0.544683	0.611558
0.986098	0.656083
0.934945	0.751254
0.887056	0.647451
0.852939	0.688695
0.550411	0.762868
0.593646	0.712518
0.470006	0.689929
0.512175	0.643155
0.778864	0.682752
0.890642	0.548654
0.57107	0.735767
0.475065	0.520158
0.369986	0.73197
0.220845	0.705929
0.458833	0.737554
0.818536	0.720147
0.647434	0.498489
0.797838	0.648247
0.693983	0.733236
0.800812	0.64985
0.943499	0.613086
0.794808	0.710738
0.813454	0.714202
0.824739	0.786334
0.300674	0.757378
0.542439	0.730335
0.688261	0.653068
0.679225	0.663922
0.750342	0.607913
0.66882	0.758337
0.597306	0.575893
0.633616	0.40872
0.634975	0.43276
0.400405	0.74256
0.470226	0.745605
0.60075	0.766483
0.788737	0.69541
0.459855	0.658076
0.748463	0.54053
0.676892	0.437647
0.568498	0.476351
0.733151	0.684738
0.696815	0.647912
0.659188	0.66381
0.695738	0.590581
0.820239	0.741923
0.880557	0.750472
0.632959	0.585843
0.805154	0.686047
0.3752	0.633828
0.599747	0.675301
0.761257	0.569875
0.130526	0.651395
0.415351	0.68908
0.558325	0.554193
0.666946	0.651435
0.700588	0.676503
0.335963	0.52089
0.850716	0.737984
0.587351	0.444827
0.167426	0.723224
0.663703	0.735033
0.868322	0.709916
0.622022	0.603809
0.703637	0.683714
0.417124	0.77388
0.84793	0.749165
0.525179	0.48065
0.65558	0.703705
0.831444	0.44001
0.733595	0.690513
0.71141	0.741991
0.572712	0.464505
0.664884	0.734364
0.898735	0.748247
0.157965	0.588399
0.476233	0.66264
0.296764	0.655805
0.811392	0.670457
0.625469	0.773216
0.602404	0.777869
0.36178	0.762952
0.517978	0.748938
0.773507	0.776617
0.319646	0.581304
0.770146	0.515346
0.730398	0.625418
0.680137	0.585857
0.775807	0.561205
0.625322	0.655946
0.443751	0.772229
0.986628	0.611726
0.308532	0.639732
0.471304	0.746567
0.535659	0.761597
0.37986	0.692723
0.812827	0.746924
0.722483	0.623592
0.299157	0.718301
0.477848	0.724015
0.441866	0.731188
0.643647	0.710507
0.809809	0.727863
0.49309	0.560057
0.672997	0.514565
0.783951	0.675813
0.184666	0.622678
0.548511	0.735409
0.77848	0.776248
0.347611	0.586094
0.742294	0.80596
0.7308	0.770491
0.267929	0.799734
0.868608	0.570263
0.244852	0.75863
0.704584	0.539499
0.193687	0.690658
0.789312	0.799379
0.845255	0.702156
0.660549	0.619615
0.785282	0.524678
0.581412	0.614632
0.939882	0.684369
0.20072	0.557236
0.709045	0.718801
0.575302	0.696304
0.632474	0.746674
0.883367	0.696774
0.899493	0.743855
0.845937	0.7168
0.0605939	0.712791
0.945681	0.607067
0.658254	0.69033
0.954996	0.709194
0.608986	0.45577
0.608462	0.641361
0.625781	0.459607
0.477357	0.67903
0.416699	0.712409
0.768971	0.549626
0.803508	0.742072
0.456272	0.734891
0.178976	0.731563
0.783256	0.69263
0.638445	0.670841
0.756735	0.754754
0.954485	0.646276
0.202504	0.63922
0.379634	0.674127
0.499608	0.530166
0.431312	0.698655
0.497329	0.566225
0.743499	0.66017
0.617093	0.733558
0.829788	0.393519
0.598982	0.681597
0.559698	0.6292
0.364544	0.720982
0.778426	0.706013
0.677788	0.751864
0.708925	0.796275
0.613339	0.675161
0.738725	0.720062
0.799669	0.622265
0.53332	0.640068
0.451734	0.7677
0.654799	0.508049
0.536449	0.71583
0.313768	0.602722
0.818472	0.730408
0.159388	0.651445
0.593206	0.776412
0.40296	0.604004
0.0150454	0.689312
0.388127	0.797882
0.685439	0.680994
0.686413	0.683059
0.258906	0.588375
0.252641	0.656779
0.813613	0.674801
0.524742	0.690026
0.900841	0.664413
0.80363	0.467173
0.880595	0.788892
0.708667	0.695579
0.609921	0.773302
0.844525	0.668137
0.12372	0.637331
0.779552	0.668608
0.89287	0.806717
0.500485	0.592666
0.669623	0.588623
0.944549	0.661151
0.651465	0.747033
0.494201	0.732415
0.0282728	0.62309
0.942354	0.773398
0.809939	0.506509
0.725105	0.720242
0.707911	0.664984
0.61161	0.717117
0.411381	0.666524
0.390173	0.766024
0.688344	0.69257
0.386039	0.735911
0.283576	0.680365
0.547335	0.785214
0.394849	0.735469
0.385447	0.777022
0.897908	0.668562
0.749834	0.674857
0.154896	0.723582
0.245075	0.733532
0.817662	0.700994
0.953981	0.667921
0.70795	0.669408
0.305254	0.693342
0.879406	0.509637
0.843536	0.708801
0.85693	0.719639
0.5795	0.723943
0.803393	0.743197
0.826288	0.568568
0.713266	0.615453
0.792079	0.622896
0.869245	0.737066
0.747819	0.614928
0.92879	0.707204
0.665158	0.722844
0.274241	0.727448
0.468484	0.709517
0.772155	0.626464
0.513456	0.794912
0.745337	0.61447
0.779917	0.776966
0.747736	0.567384
0.855017	0.493673
0.899036	0.654991
0.75903	0.816775
0.920041	0.806042
0.776183	0.621552
0.632455	0.562272
0.233487	0.614987
0.0014156	0.226718
0.650314	0.815504
0.764789	0.707523
0.689894	0.465799
0.601627	0.582763
0.493626	0.732356
0.670707	0.559802
0.82112	0.57154
0.860432	0.661524
0.89444	0.648181
0.424088	0.539757
0.744594	0.687407
0.880382	0.747712
0.475166	0.813972
0.719051	0.518377
0.865564	0.697864
0.584939	0.712221
0.691726	0.602742
0.72956	0.676999
0.668702	0.70195
0.858103	0.699654
0.822971	0.697122
0.883705	0.678021
0.444737	0.624588
0.743215	0.656501
0.291792	0.637934
0.912283	0.69132
0.154842	0.739206
0.758665	0.72597
0.231902	0.687352
0.798057	0.647507
0.603511	0.67813
0.101851	0.648903
0.587973	0.79069
0.707732	0.657145
0.850247	0.73511
0.874379	0.620532
0.917688	0.734326
0.463743	0.541808
0.49779	0.684578
0.872983	0.685219
0.641579	0.687025
0.549143	0.747829
0.471146	0.67357
0.759154	0.703091
0.62805	0.693877
0.227098	0.658058
0.65276	0.747656
0.400523	0.786978
0.75565	0.68286
0.92824	0.553943
0.285866	0.76045
0.623409	0.672286
0.599964	0.724909
0.865741	0.751735
0.702911	0.716846
0.510709	0.768787
0.626273	0.552114
0.95222	0.725119
0.945951	0.632961
0.476524	0.73378
0.585519	0.7429
0.140958	0.699262
0.611204	0.513198
0.856062	0.68895
0.729796	0.583379
0.427095	0.804244
0.559347	0.730425
0.868048	0.630923
0.857981	0.71867
0.499722	0.573732
0.606859	0.637855
0.595517	0.742675
0.666243	0.679525
0.823876	0.746923
0.553958	0.662838
0.863486	0.648104
0.685932	0.715964
0.521059	0.728522
0.772483	0.694562
0.371681	0.599319
0.40028	0.430345
0.750384	0.637583
0.646014	0.694056
0.808154	0.52537
0.909521	0.7189
0.863187	0.698761
0.179189	0.71829
0.859161	0.583426
0.587686	0.707353
0.769147	0.728891
0.848465	0.58194
0.88081	0.738579
0.574563	0.603574
0.872096	0.583217
0.664882	0.747977
0.723363	0.56663
0.831665	0.58107
0.213023	0.620689
0.661844	0.69539
0.95713	0.699117
0.662153	0.779036
0.851927	0.741597
0.677059	0.674359
0.527053	0.805914
0.954204	0.599017
0.294435	0.573269
0.720338	0.614138
0.0493128	0.519263
0.976274	0.750668
0.553952	0.633812
0.842672	0.645013
0.812166	0.625532
0.276514	0.654283
0.79709	0.744276
0.719262	0.42998
0.683586	0.689216
0.862406	0.690857
0.909818	0.672589
0.250123	0.784771
0.566016	0.586421
0.877528	0.709233
0.760037	0.512517
0.330182	0.804161
0.0736271	0.678423
0.883945	0.657094
0.726779	0.670079
0.805727	0.789782
0.409971	0.750625
0.0001	0.602363
0.718157	0.693883
0.701661	0.752828
0.91654	0.778118
0.977309	0.741174
0.883876	0.528069
0.91687	0.729317
0.258629	0.693954
0.84969	0.78076
0.409801	0.615001
0.814928	0.719662
0.875524	0.741827
0.650353	0.676139
0.729067	0.766926
0.395879	0.610742
0.525942	0.722262
0.399517	0.753512
0.888106	0.743388
0.54121	0.598093
0.718081	0.388535
0.257487	0.758619
0.641553	0.792347
0.613782	0.615473
0.589101	0.581616
0.792647	0.770406
0.78342	0.771489
0.852898	0.694012
0.949903	0.667708
0.857207	0.77449
0.36914	0.653585
0.383887	0.680716
0.811158	0.657342
0.524456	0.737851
0.729131	0.401817
0.747309	0.793802
0.785562	0.717853
0.879081	0.724024
0.466816	0.60263
0.279466	0.714811
0.807651	0.742208
0.872557	0.69889
0.482737	0.627239
0.931516	0.760153
0.956357	0.613653
0.698198	0.67983
0.505262	0.290715
0.725	0.527987
0.549902	0.712159
0.347319	0.736952
0.713108	0.786755
0.840589	0.680447
0.898225	0.669561
0.977669	0.714818
0.431275	0.750983
0.919223	0.749369
0.399767	0.624608
0.545996	0.684659
0.859785	0.753778
0.766023	0.697251
0.942243	0.687019
0.600345	0.656488
0.648948	0.655764
0.173545	0.739475
0.36738	0.600879
0.496571	0.683799
0.0133809	0.358098
0.0774348	0.742458
0.788709	0.574864
0.00339872	0.786749
0.0212643	0.740912
0.198677	0.699805
0.197684	0.735537
0.690457	0.684276
0.478138	0.652694
0.408628	0.739178
0.694345	0.655745
0.821518	0.65501
0.566538	0.656415
0.501525	0.641999
0.813087	0.698527
0.741612	0.65855
0.790249	0.622399
0.939862	0.76234
0.80314	0.724318
0.763343	0.633468
0.731221	0.691302
0.544073	0.722349
0.822985	0.79188
0.71013	0.713159
0.971315	0.746298
0.777422	0.476636
0.855586	0.710562
0.776407	0.592712
0.191937	0.735824
0.814465	0.746492
0.748262	0.750963
0.851562	0.737871
0.557657	0.668379
0.271874	0.706423
0.984935	0.670173
0.158438	0.686192
0.443219	0.500292
0.419674	0.658639
0.527303	0.678681
0.711759	0.717862
0.861867	0.818898
0.694331	0.599996
0.109631	0.738536
0.250141	0.632746
0.667026	0.793192
0.818243	0.674427
0.672307	0.789239
0.931472	0.721442
0.940746	0.581065
0.513339	0.700609
0.757131	0.685672
0.605085	0.389383
0.338841	0.763693
0.521126	0.762523
0.466033	0.624096
0.844645	0.773907
0.797129	0.707491
0.873848	0.322993
0.579684	0.69409
0.645188	0.788906
0.102882	0.783624
0.931334	0.674879
0.884578	0.636281
0.696079	0.736498
0.578572	0.71633
0.9468	0.769995
0.561402	0.824662
0.864089	0.638423
0.813865	0.639777
0.543275	0.556781
0.467799	0.706407
0.196775	0.788299
0.745548	0.732847
0.752557	0.713359
0.792059	0.679697
0.907071	0.725994
0.370247	0.698573
0.695642	0.737071
0.490088	0.504509
0.128722	0.663766
0.835226	0.689497
0.398765	0.663724
0.979028	0.730389
0.59885	0.702261
0.911983	0.622721
0.839308	0.78602
0.552519	0.847574
0.442771	0.743968
0.618986	0.490291
0.431977	0.261435
0.826477	0.70439
0.471131	0.737708
0.0754868	0.745325
0.688166	0.64337
0.0842184	0.583682
0.310056	0.710333
0.745771	0.750651
0.221111	0.694308
0.411982	0.553182
0.782006	0.779053
0.594643	0.677215
0.606402	0.575789
0.908888	0.771906
0.36528	0.665105
0.0624893	0.672563
0.485609	0.681434
0.438029	0.740861
0.454608	0.713972
0.650929	0.697417
0.315113	0.696744
0.798171	0.755677
0.00124798	0.618802
0.766508	0.684638
0.968661	0.732273
0.202022	0.705549
0.710267	0.660628
0.623005	0.75524
0.582197	0.662507
0.84962	0.751485
0.723688	0.55506
0.522433	0.814671
0.750927	0.806497
0.582709	0.679623
0.841004	0.790929
0.132053	0.724313
0.863935	0.743233
0.779904	0.748161
0.664756	0.70511
0.171631	0.727407
0.165045	0.691615
0.752731	0.600411
0.817838	0.785471
0.556301	0.814372
0.810784	0.573391
0.769645	0.396069
0.970561	0.766149
0.493019	0.822131
0.661858	0.449951
0.711008	0.739271
0.707226	0.732623
0.753951	0.308819
0.72062	0.426119
0.657238	0.631528
0.40825	0.787493
0.651043	0.666241
0.74683	0.699363
0.250609	0.643836
0.279003	0.706207
0.229396	0.733006
0.742292	0.513759
0.525953	0.526375
0.664884	0.593546
0.313517	0.746973
0.782761	0.54032
0.28859	0.773862
0.49685	0.809644
0.723874	0.765556
0.344657	0.601245
0.67045	0.750168
0.947954	0.696057
0.956159	0.642633
0.924621	0.794311
0.432025	0.627787
0.547437	0.560676
0.680993	0.581894
0.809881	0.806597
0.55002	0.711639
0.57609	0.601527
0.887598	0.737607
0.576407	0.681434
0.85829	0.6951
0.513987	0.690488
0.718421	0.618377
0.590241	0.691564
0.45482	0.596768
0.557424	0.680827
0.615797	0.740753
0.830726	0.699066
0.397696	0.713161
0.786062	0.732797
0.469291	0.774256
0.719665	0.617571
0.734256	0.560174
0.619355	0.750359
0.332227	0.800007
0.789839	0.580133
0.719652	0.677215
0.539702	0.631977
0.605764	0.631123
0.437103	0.8023
0.307354	0.679859
0.734957	0.548971
0.806023	0.777962
0.76773	0.763169
0.85481	0.706224
0.546185	0.70143
0.708264	0.563171
0.798618	0.739189
0.863603	0.676295
0.335124	0.779527
0.00381505	0.533709
0.794047	0.658915
0.777377	0.728308
0.526336	0.686179
0.909458	0.757045
0.734397	0.807456
0.869146	0.657342
0.6104	0.670046
0.789657	0.691045
0.798147	0.781687
0.795087	0.775469
0.843286	0.725062
0.178505	0.720558
0.18861	0.697188
0.74765	0.740873
0.763027	0.663508
0.338813	0.771709
0.75724	0.635876
0.703788	0.734046
0.901532	0.737825
0.54432	0.681323
0.750417	0.612077
0.90583	0.744675
0.318355	0.694823
0.670312	0.807664
0.804554	0.614338
0.936601	0.809816
0.435372	0.540011
0.899096	0.778376
0.866352	0.767019
0.348164	0.666533
0.21152	0.677391
0.939178	0.816173
0.121932	0.710455
0.330602	0.711499
0.89026	0.507442
0.562377	0.705699
0.574659	0.608418
0.681622	0.758006
[truncated: 7,965 more rows]

## Sheet: SCSCTS_NDVI
cos_i	NDVI
0.779827	0.584077
0.488731	0.753887
0.224915	0.644673
0.996572	0.763951
0.79075	0.710478
0.459958	0.622607
0.623893	0.702953
0.454704	0.539373
0.441739	0.449708
0.506305	0.454975
0.962204	0.686616
0.277811	0.635623
0.84347	0.700988
0.511803	0.726533
0.519031	0.586049
0.65146	0.750463
0.47158	0.728464
0.671172	0.654874
0.636511	0.423246
0.511128	0.64668
0.553847	0.629335
0.823671	0.774331
0.479291	0.701368
0.108239	0.476323
0.539458	0.693208
0.741363	0.610909
0.883958	0.610499
0.273929	0.402574
0.83063	0.612701
0.186	0.571876
0.431919	0.664629
0.707865	0.735576
0.746686	0.687925
0.818645	0.746549
0.543864	0.643878
0.682057	0.748533
0.523345	0.635001
0.466406	0.673624
0.740733	0.736714
0.839472	0.397932
0.523831	0.509847
0.598918	0.470912
0.707213	0.648303
0.714168	0.617588
0.386161	0.617471
0.705365	0.667932
0.94026	0.642906
0.159335	0.517404
0.53525	0.688192
0.653684	0.740697
0.478953	0.593962
0.811346	0.63466
0.0203187	0.41589
0.558386	0.672033
0.773389	0.653445
0.496151	0.513109
0.521114	0.576019
0.322701	0.651024
0.199635	0.60668
0.562342	0.766533
0.533448	0.687998
0.20505	0.499814
0.515159	0.648703
0.773357	0.632036
0.901399	0.766787
0.379491	0.632987
0.254856	0.590189
0.250146	0.558267
0.43793	0.615839
0.25485	0.460354
0.750601	0.755606
0.638081	0.753741
0.416771	0.689188
0.525336	0.560089
0.876198	0.716051
0.0001	0.5836
0.245869	0.683814
0.410597	0.561798
0.774739	0.658041
0.555328	0.763532
0.585507	0.578967
0.786076	0.846623
0.711836	0.666494
0.381958	0.59717
0.895967	0.744266
0.325863	0.724838
0.683859	0.645555
0.480322	0.684893
0.874359	0.656597
0.606268	0.466664
0.764511	0.689405
0.865004	0.439873
0.553283	0.773249
0.405444	0.757103
0.844993	0.736911
0.8265	0.62553
0.575581	0.767277
0.804809	0.426238
0.934036	0.719413
0.642761	0.741645
0.78891	0.801688
0.767864	0.777846
0.328111	0.779606
0.843582	0.678227
0.692829	0.826591
0.550715	0.463838
0.492901	0.555603
0.443189	0.776203
0.50407	0.671529
0.621545	0.535055
0.433346	0.690503
0.661108	0.58558
0.153038	0.475649
0.76092	0.471501
0.730532	0.625942
0.233998	0.381675
0.324041	0.700678
0.590798	0.682165
0.429709	0.736151
0.490714	0.541677
0.618015	0.785926
0.763445	0.685353
0.586813	0.270601
0.211807	0.593357
0.571774	0.728839
0.33049	0.553541
0.763369	0.775391
0.360571	0.687851
0.824361	0.287021
0.770305	0.654734
0.867787	0.502646
0.376983	0.705814
0.738014	0.528157
0.913767	0.703232
0.370749	0.718585
0.86473	0.558067
0.372851	0.602356
0.737008	0.804413
0.132699	0.584247
0.181562	0.469568
0.713268	0.664768
0.200309	0.729307
0.704948	0.620096
0.667564	0.64397
0.776374	0.766088
0.894348	0.779942
0.400506	0.423268
0.302125	0.693642
0.476458	0.452802
0.815396	0.473734
0.895362	0.533624
0.64867	0.687658
0.706581	0.790379
0.308053	0.644833
0.720504	0.687709
0.538915	0.778933
0.417702	0.739966
0.126847	0.600776
0.531423	0.659183
0.884885	0.616335
0.383874	0.617613
0.769995	0.752892
0.797888	0.75435
0.801005	0.659976
0.225249	0.780279
0.598307	0.725235
0.68403	0.360026
0.28321	0.539961
0.92362	0.717893
0.481646	0.692771
0.720365	0.477418
0.42651	0.739075
0.600066	0.691495
0.347546	0.688145
0.823874	0.644496
0.721635	0.793525
0.520082	0.705066
0.358651	0.694093
0.0141383	0.441834
0.535585	0.712811
0.363742	0.715531
0.675038	0.646799
0.60645	0.525673
0.698254	0.659382
0.0001	0.522943
0.184096	0.529519
0.539495	0.677913
0.895308	0.730225
0.537056	0.588507
0.515894	0.675246
0.772446	0.668574
0.525403	0.722364
0.716635	0.557467
0.295582	0.706477
0.887197	0.576674
0.0653572	0.493758
0.508675	0.690568
0.237091	0.507504
0.744763	0.712649
0.889376	0.662105
0.589807	0.589391
0.458287	0.734012
0.589377	0.736843
0.564733	0.390448
0.179804	0.724467
0.209704	0.550128
0.51999	0.741955
0.256578	0.402516
0.777567	0.608204
0.80728	0.754778
0.519921	0.650925
0.450512	0.725939
0.634568	0.705275
0.467488	0.651735
0.832848	0.710533
0.12831	0.275475
0.240757	0.536837
0.655675	0.50015
0.446442	0.56263
0.688296	0.769891
0.595742	0.733101
0.578495	0.607716
0.602672	0.549928
0.41922	0.785908
0.847216	0.753725
0.799154	0.567876
0.508465	0.71478
0.9143	0.780691
0.865458	0.68632
0.617227	0.712452
0.967999	0.690345
0.456662	0.553691
0.474286	0.75775
0.437386	0.667285
0.527158	0.591837
0.0328414	0.362348
0.490428	0.478224
0.848553	0.787984
0.339681	0.409782
0.543279	0.62811
0.648901	0.711976
0.988816	0.595972
0.344647	0.550018
0.268284	0.603196
0.654129	0.749875
0.68547	0.635672
0.587057	0.648557
0.272336	0.796535
0.408709	0.667464
0.962363	0.572618
0.551538	0.622387
0.935171	0.459959
0.544263	0.676212
0.727222	0.57217
0.806472	0.671933
0.834493	0.74634
0.617013	0.7158
0.590808	0.698773
0.58063	0.559476
0.304963	0.72183
0.182361	0.525372
0.341744	0.559149
0.621295	0.465059
0.858171	0.58662
0.839907	0.69374
0.829817	0.704589
0.486236	0.546095
0.177015	0.464375
0.49314	0.66612
0.826372	0.645352
0.464164	0.738322
0.76569	0.637905
0.720239	0.671984
0.396955	0.717496
0.678335	0.5919
0.387594	0.703099
0.0295256	0.502133
0.818613	0.642614
0.904594	0.665503
0.841918	0.76104
0.636411	0.473437
0.64513	0.67011
0.422716	0.792184
0.671501	0.665855
0.707785	0.618343
0.655219	0.597709
0.237486	0.748416
0.484867	0.737904
0.618094	0.692488
0.651301	0.60812
0.426417	0.763918
0.279715	0.463785
0.74057	0.613263
0.758943	0.730843
0.801264	0.584937
0.637744	0.204289
0.657659	0.657779
0.761144	0.698231
0.794319	0.528827
0.610391	0.652602
0.390133	0.588
0.390533	0.731651
0.922045	0.757126
0.531961	0.74493
0.310658	0.321065
0.434347	0.759818
0.86255	0.654077
0.82089	0.589248
0.490306	0.634473
0.922795	0.569393
0.831084	0.80166
0.867795	0.785113
0.479296	0.748841
0.65901	0.819369
0.949209	0.70325
0.992685	0.674997
0.945677	0.712635
0.570261	0.717105
0.755703	0.650601
0.643571	0.811484
0.34326	0.574621
0.478832	0.698404
0.684713	0.755969
0.182029	0.446866
0.585949	0.723795
0.544255	0.69449
0.747145	0.581048
0.549076	0.657587
0.633893	0.670152
0.151109	0.406276
0.701379	0.624179
0.516716	0.678926
0.371042	0.485331
0.424795	0.674497
0.550425	0.671704
0.710177	0.738507
0.602206	0.653269
0.571932	0.400504
0.881515	0.687576
0.589987	0.716219
0.504631	0.671317
0.739512	0.672545
0.852128	0.755859
0.892406	0.603794
0.932517	0.774945
0.393963	0.718686
0.24043	0.670071
0.154155	0.543926
0.586636	0.654756
0.536861	0.640022
0.499106	0.728616
0.725214	0.75639
0.703373	0.657111
0.618908	0.555981
0.396175	0.428802
0.824808	0.633741
0.301946	0.622297
0.527472	0.703046
0.552723	0.70753
0.476958	0.699711
0.41078	0.642891
0.727549	0.66452
0.00188979	0.408687
0.448677	0.70755
0.718643	0.436944
0.85566	0.600405
0.793173	0.676139
0.748361	0.597792
0.947358	0.709934
0.590264	0.669088
0.658622	0.709857
0.926782	0.661962
0.36157	0.587466
0.178847	0.51812
0.589491	0.769071
0.869693	0.614076
0.868313	0.582492
0.716571	0.544391
0.664353	0.75132
0.690358	0.710721
0.254645	0.466823
0.567719	0.615598
0.663738	0.665656
0.37677	0.468815
0.305992	0.62347
0.43596	0.705304
0.517834	0.518019
0.745727	0.607998
0.939832	0.64637
0.582137	0.845889
0.606985	0.617476
0.551103	0.621747
0.46707	0.711704
0.791784	0.673752
0.651157	0.720528
0.720883	0.638685
0.533607	0.679641
0.592578	0.756114
0.553458	0.704738
0.421744	0.500501
0.659197	0.694054
0.594336	0.668606
0.613975	0.68942
0.683516	0.669628
0.410395	0.657829
0.83555	0.594988
0.35954	0.516933
0.592478	0.706502
0.520665	0.687503
0.819004	0.620197
0.969806	0.701359
0.350472	0.613605
0.631984	0.301619
0.197659	0.452818
0.347893	0.716221
0.30821	0.723495
0.721516	0.695265
0.12087	0.46436
0.111191	0.405912
0.651986	0.704124
0.952438	0.753584
0.57445	0.56124
0.356181	0.422985
0.519967	0.639721
0.817639	0.669579
0.754366	0.717065
0.832519	0.64288
0.554399	0.68339
0.0001	0.496008
0.0287818	0.355638
0.630707	0.659439
0.591924	0.725606
0.831268	0.672583
0.345529	0.533566
0.686026	0.43688
0.743522	0.809831
0.533053	0.591359
0.347655	0.70442
0.49628	0.756286
0.569649	0.68137
0.461935	0.670252
0.821714	0.708299
0.768607	0.525036
0.916801	0.737578
0.467638	0.727013
0.645269	0.569447
0.395587	0.677146
0.907631	0.614823
0.79396	0.676736
0.352947	0.658519
0.661557	0.746471
0.667895	0.497491
0.525297	0.68094
0.665898	0.769485
0.825026	0.746475
0.76161	0.752421
0.582572	0.599722
0.518234	0.617179
0.543103	0.554203
0.811813	0.589455
0.456406	0.589379
0.727544	0.518084
0.225824	0.626457
0.852966	0.669043
0.534478	0.70719
0.799452	0.750287
0.396774	0.499036
0.401084	0.60673
0.563085	0.61941
0.416094	0.714979
0.710362	0.617385
0.574349	0.657861
0.792941	0.58712
0.701676	0.377227
0.754014	0.682809
0.635869	0.647496
0.884763	0.766162
0.0994993	0.4804
0.605661	0.776807
0.597506	0.715991
0.730443	0.586314
0.290281	0.711765
0.802881	0.710554
0.421662	0.703612
0.649605	0.649083
0.63236	0.623268
0.871048	0.702399
0.593309	0.776803
0.805781	0.693295
0.737047	0.790363
0.762981	0.717261
0.757783	0.756642
0.826997	0.630299
0.728366	0.713793
0.663807	0.650924
0.424695	0.447123
0.593236	0.60782
0.351841	0.514358
0.25312	0.547735
0.635751	0.533375
0.845285	0.715446
0.108792	0.369643
0.815481	0.691662
0.929898	0.641765
0.89895	0.659979
0.632745	0.779536
0.762137	0.680518
0.706525	0.541389
0.566166	0.629582
0.0623385	0.501229
0.751115	0.583167
0.397724	0.647016
0.791738	0.819779
0.844381	0.682608
0.751289	0.751687
0.56733	0.670315
0.58302	0.773821
0.557132	0.606599
0.767042	0.673283
0.326651	0.578147
0.799761	0.435341
0.856292	0.71221
0.586231	0.693128
0.639007	0.633171
0.744831	0.710947
0.536278	0.537414
0.666428	0.540156
0.60568	0.697056
0.628436	0.634543
0.36701	0.530271
0.705739	0.655445
0.613958	0.709423
0.0474488	0.721187
0.69616	0.635478
0.658236	0.394391
0.281666	0.705992
0.117954	0.446376
0.880607	0.590435
0.660373	0.527114
0.910619	0.641521
0.402775	0.492175
0.866252	0.750584
0.653756	0.681672
0.941178	0.702927
0.42892	0.657238
0.428	0.594514
0.346193	0.613992
0.559554	0.688331
0.812484	0.722692
0.55803	0.654815
0.362216	0.634231
0.806114	0.623758
0.926449	0.809658
0.853797	0.712249
0.66216	0.744391
0.886275	0.75217
0.481067	0.645035
0.598016	0.705388
0.598423	0.695048
0.699058	0.724815
0.458381	0.445322
0.327989	0.54889
0.557392	0.634689
0.331231	0.468944
0.484288	0.629298
0.819845	0.549172
0.985174	0.677952
0.0312482	0.571622
0.208105	0.519295
0.750222	0.664434
0.548905	0.54145
0.616991	0.435263
0.420397	0.61139
0.787479	0.741095
0.587803	0.601365
0.451445	0.488198
0.254891	0.620204
0.767702	0.545603
0.951689	0.69741
0.265766	0.704912
0.577927	0.743891
0.707947	0.68972
0.394849	0.408941
0.825455	0.499666
0.553624	0.543461
0.643755	0.725211
0.884016	0.741604
0.700819	0.51403
0.586378	0.689955
0.742044	0.55714
0.606019	0.599819
0.242623	0.749936
0.572398	0.603987
0.589234	0.645981
0.694126	0.756761
0.4491	0.703402
0.7131	0.43548
0.846129	0.685166
0.724908	0.658706
0.80028	0.756689
0.449064	0.614594
0.670131	0.36474
0.510745	0.673718
0.399371	0.736052
0.733973	0.642029
0.651238	0.689847
0.485285	0.748325
0.95327	0.635631
0.511157	0.582269
0.481875	0.733099
0.892347	0.724521
0.933937	0.532209
0.388149	0.70882
0.227771	0.587524
0.225632	0.611868
0.368656	0.577797
0.901103	0.65418
0.0569013	0.363664
0.327265	0.608351
0.784733	0.630896
0.636317	0.745376
0.501288	0.601633
0.357434	0.571542
0.492132	0.642898
0.722149	0.658955
0.906557	0.77088
0.525339	0.619343
0.650102	0.664283
0.606502	0.570322
0.500063	0.678492
0.393445	0.609728
0.89152	0.6564
0.641809	0.70781
0.504423	0.497714
0.78639	0.454376
0.955541	0.702927
0.905636	0.469628
0.93426	0.594578
0.400188	0.663163
0.633488	0.654269
0.435286	0.630818
0.395152	0.586328
0.432479	0.751168
0.791834	0.756578
0.890664	0.750392
0.71792	0.724559
0.420544	0.521307
0.717975	0.639229
0.651944	0.573474
0.581258	0.75771
0.821789	0.672047
0.898673	0.771387
0.360521	0.529254
0.227535	0.66207
0.036395	0.392466
0.679982	0.637317
0.639752	0.581509
0.140881	0.572451
0.551718	0.704656
0.774986	0.761059
0.661971	0.715893
0.709705	0.737972
0.798607	0.724642
0.607719	0.687328
0.573579	0.764558
0.14582	0.598185
0.0106626	0.424128
0.638963	0.634895
0.177671	0.606619
0.591701	0.58501
0.764567	0.544647
0.585919	0.708461
0.219335	0.656047
0.277301	0.648933
0.721157	0.704064
0.577296	0.647953
0.79123	0.75204
0.821513	0.730702
0.700742	0.383812
0.412877	0.671226
0.407131	0.746917
0.814924	0.706647
0.376363	0.745989
0.593556	0.637438
0.453985	0.530436
0.216712	0.661063
0.623109	0.660507
0.459192	0.537164
0.650087	0.611603
0.465723	0.653457
0.598786	0.770137
0.428467	0.518417
0.281907	0.738199
0.386087	0.641202
0.039169	0.593135
0.650346	0.654189
0.428689	0.769283
0.805685	0.685675
0.586206	0.706102
0.674117	0.540023
0.718964	0.710184
0.522143	0.605784
0.893125	0.584856
0.599325	0.73273
0.511165	0.654999
0.514634	0.776656
0.964808	0.735206
0.651098	0.713574
0.42943	0.625131
0.530286	0.708866
0.549613	0.54059
0.576969	0.626968
0.586657	0.778003
0.604845	0.733857
0.355021	0.604108
0.690633	0.71951
0.615418	0.548216
0.306555	0.706258
0.795569	0.725225
0.277028	0.495422
0.185599	0.503489
0.71152	0.699316
0.805983	0.740742
0.819724	0.697043
0.968206	0.68717
0.158999	0.656321
0.630131	0.630692
0.733187	0.785924
0.528563	0.599573
0.57682	0.778722
0.613927	0.549901
0.78491	0.743145
0.160291	0.580885
0.864592	0.633299
0.633988	0.730613
0.494623	0.762235
0.522318	0.699456
0.547253	0.627201
0.695865	0.728435
0.709705	0.574661
0.768097	0.628468
0.459852	0.719001
0.417698	0.609813
0.728515	0.489919
0.833009	0.493077
0.322911	0.672596
0.593153	0.360923
0.72832	0.830213
0.526111	0.7493
0.779254	0.708593
0.831449	0.672559
0.782856	0.62545
0.867977	0.651373
0.896948	0.66594
0.360724	0.683763
0.808546	0.550426
0.603439	0.748671
0.820752	0.519274
0.696448	0.418816
0.56347	0.673501
0.600069	0.712367
0.663544	0.796508
0.633754	0.510166
0.801566	0.695658
0.860689	0.549765
0.779381	0.615674
0.679521	0.678212
0.668531	0.667519
0.673668	0.75727
0.301739	0.65434
0.79764	0.696523
0.871363	0.710004
0.886033	0.629964
0.667917	0.641438
0.725861	0.652304
0.717388	0.595686
0.57644	0.782288
0.682134	0.69712
0.864956	0.730637
0.620176	0.693699
0.721464	0.520615
0.38634	0.781941
0.717991	0.801482
0.584994	0.784494
0.673818	0.685014
0.771328	0.659328
0.899618	0.74146
0.439763	0.626814
0.768694	0.646303
0.173417	0.627585
0.790227	0.733786
0.291352	0.731353
0.74575	0.736498
0.539081	0.733931
0.474967	0.747579
0.689352	0.618167
0.940679	0.776848
0.884243	0.737592
0.429651	0.743774
0.277165	0.552288
0.366905	0.61012
0.643772	0.75285
0.714764	0.648277
0.572476	0.701809
0.43862	0.726926
0.445645	0.705351
0.552489	0.665925
0.900633	0.663014
0.700141	0.73816
0.313783	0.720689
0.786293	0.822787
0.46374	0.637297
0.802852	0.772071
0.68839	0.770673
0.667732	0.657931
0.690999	0.727545
0.267478	0.749221
0.684155	0.688583
0.135489	0.678755
0.517366	0.632082
0.393752	0.681763
0.845018	0.735259
0.902506	0.832525
0.272793	0.557214
0.000697124	0.549374
0.901476	0.745262
0.649102	0.829406
0.659425	0.552839
0.66588	0.629674
0.888045	0.683803
0.918508	0.711992
0.467586	0.694302
0.924818	0.696916
0.500302	0.641799
0.17094	0.519223
0.70728	0.70063
0.891167	0.647548
0.444427	0.762792
0.713864	0.683511
0.564863	0.696355
0.899293	0.681101
0.841115	0.703192
0.804507	0.695243
0.668654	0.550093
0.35492	0.487919
0.693546	0.416741
0.674891	0.767524
0.895703	0.766884
0.44668	0.736555
0.719751	0.719751
0.64471	0.699721
0.182412	0.560121
0.74497	0.464247
0.347041	0.59578
0.458742	0.629919
0.74292	0.669676
0.684885	0.719923
0.832654	0.59668
0.539122	0.693819
0.642646	0.672651
0.832192	0.665018
0.589234	0.724501
0.464071	0.674728
0.12375	0.51406
0.172149	0.540604
0.585534	0.75622
0.940164	0.728059
0.906977	0.701742
0.688849	0.635193
0.666035	0.622749
0.668815	0.811545
0.293503	0.608518
0.70136	0.794045
0.992648	0.735651
0.398106	0.610022
0.305858	0.538921
0.467531	0.544392
0.452313	0.569812
0.439386	0.653298
0.518466	0.673891
0.287241	0.485945
0.619769	0.699645
0.102285	0.451571
0.723626	0.774495
0.564509	0.661224
0.061051	0.506837
0.645081	0.630911
0.731014	0.692544
0.768968	0.74314
0.619233	0.737341
0.545702	0.692506
0.854509	0.651364
0.901756	0.586253
0.717203	0.708232
0.516578	0.710134
0.671469	0.75304
0.533617	0.542567
0.475915	0.72653
0.56412	0.621548
0.55389	0.533583
0.610301	0.73486
0.716465	0.797425
0.780637	0.796737
0.770298	0.719303
0.70263	0.756093
0.602061	0.535975
0.580669	0.709914
0.696059	0.310388
0.560562	0.604402
0.40146	0.621348
0.272874	0.705865
0.63085	0.655761
0.829199	0.623147
0.585942	0.625278
0.509963	0.723982
0.732263	0.670497
0.515685	0.802753
0.66081	0.67998
0.542055	0.562281
0.682461	0.709626
0.128787	0.361196
0.299115	0.626859
0.764425	0.709908
0.588463	0.670529
0.100857	0.449725
0.683566	0.68428
0.961251	0.646423
0.479169	0.689963
0.435271	0.625843
0.171903	0.658983
0.818198	0.625478
0.755512	0.580231
0.424312	0.451809
0.862079	0.570999
0.414972	0.729603
0.650902	0.780258
0.166797	0.6094
0.889581	0.557342
0.487588	0.656134
0.338211	0.49817
0.781902	0.690801
0.963783	0.757374
0.547138	0.855397
0.656081	0.770237
0.795881	0.755612
0.641314	0.691019
0.674551	0.740157
0.698635	0.519489
0.136989	0.635088
0.511477	0.622328
0.522227	0.77464
0.302839	0.764768
0.591672	0.608765
0.577703	0.701699
0.908717	0.700115
0.807549	0.734046
0.680036	0.625592
0.585407	0.708982
0.686959	0.55294
0.512854	0.784379
0.520641	0.538921
0.528959	0.693035
0.788721	0.778336
0.664945	0.556216
0.690906	0.417667
0.547829	0.689307
0.394163	0.597592
0.798878	0.729966
0.498599	0.679289
0.837262	0.638253
0.643849	0.643306
0.582026	0.703735
0.558252	0.727524
0.466095	0.699539
0.697655	0.736085
0.855616	0.628302
0.709099	0.539632
0.876917	0.629957
0.648016	0.605325
0.620785	0.670509
0.766897	0.41981
0.482276	0.654215
0.34155	0.586232
0.83222	0.617505
0.459163	0.633046
0.986311	0.797296
0.347567	0.612282
0.715533	0.711885
0.928988	0.722765
0.821754	0.776463
0.766511	0.637874
0.39265	0.53017
0.675147	0.630502
0.842743	0.584598
0.648698	0.666683
0.436749	0.643168
0.583932	0.607161
0.672452	0.565386
0.892087	0.79299
0.689542	0.619482
0.677998	0.73504
0.850747	0.745801
0.510864	0.703097
0.715205	0.690132
0.86061	0.777009
0.976156	0.723535
0.460838	0.620919
0.881899	0.599448
0.627736	0.720174
0.718921	0.611821
0.587705	0.692372
0.932395	0.76941
0.904909	0.777158
0.934604	0.726784
0.879642	0.615334
0.592561	0.738718
0.498347	0.708804
0.568272	0.595303
0.882249	0.704677
0.455797	0.421163
0.784605	0.578483
0.705838	0.566046
0.170898	0.433593
0.286673	0.423523
0.7418	0.756061
0.739842	0.752595
0.917335	0.730089
0.903905	0.747846
0.764065	0.594221
0.385802	0.696115
0.416478	0.630573
0.346968	0.657209
0.543656	0.629228
0.724588	0.673721
0.774078	0.823538
0.714059	0.759123
0.384579	0.748571
0.738468	0.796997
0.805247	0.837546
0.79702	0.711034
0.947468	0.728912
0.72714	0.526407
0.268436	0.530894
0.901296	0.687779
0.782341	0.7072
0.908173	0.690083
0.571671	0.723605
0.731812	0.675018
0.870286	0.738539
0.89	0.733852
0.681694	0.638834
0.820688	0.641093
0.0972909	0.448789
0.506098	0.418106
0.739277	0.742875
0.639367	0.633663
0.758255	0.691924
0.526097	0.562093
0.854089	0.642831
0.624905	0.70354
0.700711	0.767475
0.946307	0.755799
0.45518	0.621458
0.691797	0.781731
0.166749	0.548294
0.589756	0.608244
0.927026	0.559292
0.585506	0.636785
0.96714	0.771225
0.438085	0.650354
0.50102	0.65397
0.629465	0.618308
0.524875	0.368564
0.550846	0.699389
0.572946	0.432834
0.78821	0.763797
0.620871	0.591801
0.697429	0.512441
0.836538	0.669615
0.240643	0.604428
0.656067	0.754816
0.607281	0.773152
0.957159	0.524782
0.96665	0.44435
0.745975	0.710111
0.604841	0.710024
0.590229	0.695044
0.748075	0.807914
0.892311	0.797095
0.966115	0.728054
0.608339	0.73501
0.798413	0.63406
0.650269	0.568413
0.534551	0.581508
0.357674	0.809493
0.546072	0.513851
0.677914	0.666423
0.84885	0.755823
0.266276	0.455681
0.484554	0.533515
0.653053	0.56806
0.419663	0.647146
0.645181	0.714842
0.537598	0.77013
0.283457	0.565485
0.774152	0.676832
0.802332	0.601094
0.480201	0.461476
0.856579	0.709698
0.859933	0.729506
0.60014	0.687252
0.920808	0.749908
0.468505	0.626707
0.907867	0.714352
0.389176	0.696471
0.771533	0.742784
0.793483	0.690455
0.868706	0.583097
0.377602	0.671988
0.941103	0.687026
0.937252	0.682237
0.576256	0.751226
0.571473	0.803558
0.546483	0.717606
0.726022	0.765531
0.797507	0.730513
0.375576	0.681511
0.727693	0.722777
0.199512	0.701139
0.441197	0.682008
0.673619	0.783665
0.465852	0.622603
0.742862	0.59807
0.406014	0.633575
0.452184	0.611623
0.428709	0.786716
0.803018	0.740202
0.659423	0.712636
0.827186	0.554894
0.904083	0.658944
0.638097	0.581063
0.90389	0.600792
0.653209	0.77374
0.140722	0.6528
0.915437	0.622806
0.950198	0.67442
0.723176	0.702176
0.905522	0.659991
0.815465	0.748724
0.417757	0.691429
0.399175	0.74682
0.571428	0.694964
0.675005	0.714267
0.91233	0.759665
0.747013	0.597777
0.65586	0.731968
0.585354	0.524081
0.825627	0.694811
0.490619	0.586514
0.468884	0.759516
0.824661	0.680507
0.728368	0.544812
0.629344	0.519005
0.544986	0.630211
0.379726	0.715899
0.297085	0.630269
0.769573	0.684642
0.256539	0.439297
0.554038	0.586922
0.57397	0.715653
0.852943	0.743894
0.663723	0.586048
0.546133	0.69421
0.588911	0.659022
0.753285	0.501
0.777871	0.686446
0.940879	0.717026
0.310364	0.716652
0.755032	0.721266
0.5408	0.552965
0.697831	0.71544
0.367262	0.495946
0.481756	0.646602
0.298307	0.619117
0.224689	0.534177
0.598462	0.525527
0.380229	0.800455
0.844009	0.641486
0.684937	0.392305
0.625045	0.579016
0.549578	0.494351
0.419155	0.566143
0.293904	0.412989
0.419584	0.722348
0.678287	0.696988
0.507419	0.672179
0.849105	0.66057
0.770296	0.650486
0.348883	0.665721
0.318866	0.599222
0.510787	0.632776
0.6057	0.5518
0.398457	0.537312
0.600118	0.535187
0.600513	0.730172
0.834429	0.619339
0.353687	0.669378
0.912784	0.703744
0.395912	0.583727
0.813938	0.792449
0.932615	0.683912
0.597625	0.70384
0.564954	0.760678
0.857895	0.710391
0.851539	0.682442
0.557174	0.696676
0.648229	0.55145
0.579799	0.53032
0.818946	0.637844
0.301959	0.737766
0.422407	0.580449
0.321549	0.694603
0.597514	0.660738
0.64251	0.353499
0.859259	0.508522
0.756804	0.586962
0.765548	0.658494
0.871203	0.723717
0.900775	0.628822
0.608594	0.566192
0.330596	0.677573
0.577873	0.729017
0.783679	0.662994
0.693641	0.453543
0.299153	0.67286
0.632189	0.675062
0.753628	0.743591
0.700285	0.648531
0.747366	0.61964
0.827036	0.530067
0.60881	0.701951
0.3821	0.782861
0.885666	0.582428
0.872059	0.697174
0.772583	0.718533
0.779897	0.571063
0.632942	0.746038
0.316842	0.71536
0.841442	0.695045
0.619817	0.680103
0.513384	0.483645
0.547203	0.456111
0.452311	0.76467
0.535362	0.726199
0.710806	0.647131
0.868228	0.69561
0.967305	0.648304
0.713116	0.793459
0.573147	0.653295
0.711456	0.552253
0.710342	0.632386
0.514231	0.635395
0.585457	0.396841
0.820163	0.755931
0.474775	0.652176
0.55508	0.709242
0.68745	0.598512
0.720847	0.584123
0.830605	0.593894
0.528886	0.23205
0.499181	0.676936
0.771268	0.765336
0.375318	0.644547
0.805612	0.480563
0.480277	0.744447
0.480811	0.537265
0.709025	0.584646
0.628406	0.59051
0.42448	0.546386
0.0504018	0.401508
0.681417	0.656708
0.765682	0.711773
0.938718	0.666531
0.604821	0.5625
0.645291	0.70613
0.311023	0.588593
0.0001	0.513862
0.286496	0.743183
0.793568	0.672961
0.430346	0.713817
0.914552	0.578291
0.746173	0.47308
0.831143	0.677419
0.553638	0.566305
0.818112	0.702457
0.497969	0.360222
0.468288	0.7232
0.441826	0.690583
0.378729	0.728329
0.734719	0.505825
0.78916	0.474656
0.382273	0.74473
0.696704	0.551938
0.537212	0.760492
0.81747	0.646398
0.462062	0.703318
0.681523	0.677527
0.912323	0.736104
0.341451	0.745491
0.39279	0.694869
0.665012	0.617805
0.351238	0.559113
0.634976	0.637681
0.397352	0.512483
0.56764	0.587199
0.924373	0.631922
0.830313	0.738135
0.858561	0.694048
0.763661	0.778682
0.724696	0.695622
0.152673	0.528258
0.280705	0.736526
0.420208	0.647819
0.739171	0.57819
0.544683	0.611558
0.986098	0.656083
0.934945	0.751254
0.887056	0.647451
0.852939	0.688695
0.550411	0.756763
0.593646	0.712518
0.470006	0.612458
0.512175	0.595294
0.778864	0.682752
0.890642	0.548654
0.57107	0.735767
0.475065	0.520158
0.369986	0.629793
0.220845	0.573386
0.458833	0.737554
0.818536	0.720147
0.647434	0.498489
0.797838	0.648247
0.693983	0.733236
0.800812	0.64985
0.943499	0.613086
0.794808	0.710738
0.813454	0.714202
0.824739	0.786334
0.300674	0.757378
0.542439	0.730335
0.688261	0.653068
0.679225	0.663922
0.750342	0.607913
0.66882	0.758337
0.597306	0.575893
0.633616	0.40872
0.634975	0.43276
0.400405	0.74256
0.470226	0.732509
0.60075	0.766483
0.788737	0.69541
0.459855	0.617179
0.748463	0.54053
0.676892	0.437647
0.568498	0.461892
0.733151	0.684738
0.696815	0.647912
0.659188	0.66381
0.695738	0.590581
0.820239	0.741923
0.880557	0.750472
0.632959	0.585843
0.805154	0.686047
0.3752	0.626081
0.599747	0.675301
0.761257	0.569875
0.130526	0.541107
0.415351	0.581196
0.558325	0.539516
0.666946	0.651435
0.700588	0.676503
0.335963	0.39931
0.850716	0.737984
0.587351	0.444827
0.167426	0.645783
0.663703	0.735033
0.868322	0.709916
0.622022	0.603809
0.703637	0.683714
0.417124	0.77388
0.84793	0.749165
0.525179	0.48065
0.65558	0.703705
0.831444	0.44001
0.733595	0.690513
0.71141	0.741991
0.572712	0.464505
0.664884	0.734364
0.898735	0.748247
0.157965	0.489792
0.476233	0.66264
0.296764	0.572885
0.811392	0.670457
0.625469	0.773216
0.602404	0.777869
0.36178	0.73025
0.517978	0.748938
0.773507	0.776617
0.319646	0.536895
0.770146	0.515346
0.730398	0.625418
0.680137	0.585857
0.775807	0.561205
0.625322	0.655946
0.443751	0.699609
0.986628	0.611726
0.308532	0.568241
0.471304	0.746567
0.535659	0.761597
0.37986	0.692723
0.812827	0.742868
0.722483	0.623592
0.299157	0.60487
0.477848	0.62149
0.441866	0.731188
0.643647	0.710507
0.809809	0.727863
0.49309	0.560057
0.672997	0.514565
0.783951	0.675813
0.184666	0.495855
0.548511	0.735409
0.77848	0.776248
0.347611	0.580897
0.742294	0.80596
0.7308	0.770491
0.267929	0.709437
0.868608	0.570263
0.244852	0.706771
0.704584	0.539499
0.193687	0.585994
0.789312	0.799379
0.845255	0.702156
0.660549	0.619615
0.785282	0.524678
0.581412	0.601372
0.939882	0.684369
0.20072	0.471666
0.709045	0.718801
0.575302	0.696304
0.632474	0.746674
0.883367	0.696774
0.899493	0.743855
0.845937	0.7168
0.0605939	0.59531
0.945681	0.607067
0.658254	0.651971
0.954996	0.709194
0.608986	0.378775
0.608462	0.641361
0.625781	0.459607
0.477357	0.612356
0.416699	0.666648
0.768971	0.549626
0.803508	0.742072
0.456272	0.734891
0.178976	0.691529
0.783256	0.69263
0.638445	0.670841
0.756735	0.754754
0.954485	0.646276
0.202504	0.546492
0.379634	0.620313
0.499608	0.530166
0.431312	0.683413
0.497329	0.566225
0.743499	0.66017
0.617093	0.677299
0.829788	0.393519
0.598982	0.681597
0.559698	0.6292
0.364544	0.649912
0.778426	0.706013
0.677788	0.751864
0.708925	0.796275
0.613339	0.675161
0.738725	0.720062
0.799669	0.622265
0.53332	0.640068
0.451734	0.7677
0.654799	0.508049
0.536449	0.689026
0.313768	0.553442
0.818472	0.730408
0.159388	0.504061
0.593206	0.776412
0.40296	0.604004
0.0150454	0.548709
0.388127	0.686917
0.685439	0.680994
0.686413	0.683059
0.258906	0.475152
0.252641	0.52675
0.813613	0.674801
0.524742	0.690026
0.900841	0.664413
0.80363	0.467173
0.880595	0.788892
0.708667	0.695579
0.609921	0.773302
0.844525	0.668137
0.12372	0.521185
0.779552	0.668608
0.89287	0.806717
0.500485	0.592666
0.669623	0.588623
0.944549	0.661151
0.651465	0.747033
0.494201	0.732415
0.0282728	0.478705
0.942354	0.773398
0.809939	0.506509
0.725105	0.720242
0.707911	0.664984
0.61161	0.717117
0.411381	0.62105
0.390173	0.766024
0.688344	0.69257
0.386039	0.735911
0.283576	0.612923
0.547335	0.785214
0.394849	0.735469
0.385447	0.777022
0.897908	0.668562
0.749834	0.674857
0.154896	0.630224
0.245075	0.649771
0.817662	0.700994
0.953981	0.667921
0.70795	0.669408
0.305254	0.580444
0.879406	0.509637
0.843536	0.708801
0.85693	0.719639
0.5795	0.723943
0.803393	0.743197
0.826288	0.568568
0.713266	0.615453
0.792079	0.622896
0.869245	0.737066
0.747819	0.614928
0.92879	0.707204
0.665158	0.722844
0.274241	0.727448
0.468484	0.709517
0.772155	0.626464
0.513456	0.794912
0.745337	0.61447
0.779917	0.776966
0.747736	0.567384
0.855017	0.493673
0.899036	0.654991
0.75903	0.816775
0.920041	0.806042
0.776183	0.621552
0.632455	0.562272
0.233487	0.503999
0.0014156	0.353137
0.650314	0.815504
0.764789	0.707523
0.689894	0.465799
0.601627	0.582763
0.493626	0.721664
0.670707	0.559802
0.82112	0.57154
0.860432	0.661524
0.89444	0.648181
0.424088	0.539757
0.744594	0.687407
0.880382	0.747712
0.475166	0.813972
0.719051	0.518377
0.865564	0.697864
0.584939	0.712221
0.691726	0.602742
0.72956	0.676999
0.668702	0.70195
0.858103	0.699654
0.822971	0.697122
0.883705	0.678021
0.444737	0.626125
0.743215	0.656501
0.291792	0.631178
0.912283	0.69132
0.154842	0.704803
0.758665	0.72597
0.231902	0.607946
0.798057	0.647507
0.603511	0.67813
0.101851	0.493346
0.587973	0.79069
0.707732	0.657145
0.850247	0.73511
0.874379	0.620532
0.917688	0.734326
0.463743	0.519877
0.49779	0.609124
0.872983	0.685219
0.641579	0.687025
0.549143	0.747829
0.471146	0.67357
0.759154	0.703091
0.62805	0.693877
0.227098	0.569871
0.65276	0.747656
0.400523	0.786978
0.75565	0.68286
0.92824	0.553943
0.285866	0.76045
0.623409	0.672286
0.599964	0.724909
0.865741	0.751735
0.702911	0.716846
0.510709	0.768787
0.626273	0.552114
0.95222	0.725119
0.945951	0.632961
0.476524	0.73378
0.585519	0.7429
0.140958	0.699262
0.611204	0.513198
0.856062	0.68895
0.729796	0.583379
0.427095	0.804244
0.559347	0.700104
0.868048	0.630923
0.857981	0.71867
0.499722	0.573732
0.606859	0.637855
0.595517	0.726415
0.666243	0.679525
0.823876	0.746923
0.553958	0.662838
0.863486	0.648104
0.685932	0.715964
0.521059	0.728522
0.772483	0.694562
0.371681	0.558499
0.40028	0.362486
0.750384	0.637583
0.646014	0.694056
0.808154	0.52537
0.909521	0.7189
0.863187	0.698761
0.179189	0.666465
0.859161	0.583426
0.587686	0.696819
0.769147	0.728891
0.848465	0.58194
0.88081	0.738579
0.574563	0.603574
0.872096	0.583217
0.664882	0.747977
0.723363	0.56663
0.831665	0.58107
0.213023	0.477249
0.661844	0.69539
0.95713	0.699117
0.662153	0.779036
0.851927	0.741597
0.677059	0.674359
0.527053	0.805914
0.954204	0.599017
0.294435	0.48213
0.720338	0.614138
0.0493128	0.509737
0.976274	0.750668
0.553952	0.633812
0.842672	0.645013
0.812166	0.625532
0.276514	0.641037
0.79709	0.744276
0.719262	0.42998
0.683586	0.689216
0.862406	0.690857
0.909818	0.672589
0.250123	0.695231
0.566016	0.586421
0.877528	0.709233
0.760037	0.512517
0.330182	0.804161
0.0736271	0.536191
0.883945	0.657094
0.726779	0.670079
0.805727	0.789782
0.409971	0.750625
0.0001	0.425071
0.718157	0.693883
0.701661	0.752828
0.91654	0.778118
0.977309	0.741174
0.883876	0.528069
0.91687	0.729317
0.258629	0.651793
0.84969	0.78076
0.409801	0.615001
0.814928	0.719662
0.875524	0.741827
0.650353	0.676139
0.729067	0.766926
0.395879	0.536976
0.525942	0.722262
0.399517	0.753512
0.888106	0.743388
0.54121	0.594332
0.718081	0.388535
0.257487	0.758619
0.641553	0.769815
0.613782	0.615473
0.589101	0.581616
0.792647	0.770406
0.78342	0.771489
0.852898	0.694012
0.949903	0.667708
0.857207	0.77449
0.36914	0.653585
0.383887	0.663799
0.811158	0.657342
0.524456	0.737851
0.729131	0.401817
0.747309	0.793802
0.785562	0.717853
0.879081	0.724024
0.466816	0.582448
0.279466	0.6169
0.807651	0.742208
0.872557	0.69889
0.482737	0.627239
0.931516	0.760153
0.956357	0.613653
0.698198	0.67983
0.505262	0.290715
0.725	0.527987
0.549902	0.712159
0.347319	0.736952
0.713108	0.786755
0.840589	0.680447
0.898225	0.669561
0.977669	0.714818
0.431275	0.750983
0.919223	0.749369
0.399767	0.624608
0.545996	0.684659
0.859785	0.753778
0.766023	0.697251
0.942243	0.687019
0.600345	0.656488
0.648948	0.655764
0.173545	0.644106
0.36738	0.502861
0.496571	0.608882
0.0133809	0.614502
0.0774348	0.636511
0.788709	0.574864
0.00339872	0.632418
0.0212643	0.625273
0.198677	0.639046
0.197684	0.665923
0.690457	0.684276
0.478138	0.652694
0.408628	0.739178
0.694345	0.655745
0.821518	0.65501
0.566538	0.656415
0.501525	0.641999
0.813087	0.698527
0.741612	0.65855
0.790249	0.622399
0.939862	0.76234
0.80314	0.724318
0.763343	0.633468
0.731221	0.691302
0.544073	0.722349
0.822985	0.79188
0.71013	0.713159
0.971315	0.746298
0.777422	0.476636
0.855586	0.710562
0.776407	0.592712
0.191937	0.62237
0.814465	0.746492
0.748262	0.750963
0.851562	0.737871
0.557657	0.668379
0.271874	0.706423
0.984935	0.670173
0.158438	0.686192
0.443219	0.500292
0.419674	0.644546
0.527303	0.675963
0.711759	0.717862
0.861867	0.818898
0.694331	0.599996
0.109631	0.652131
0.250141	0.553763
0.667026	0.793192
0.818243	0.674427
0.672307	0.789239
0.931472	0.721442
0.940746	0.581065
0.513339	0.700609
0.757131	0.685672
0.605085	0.389383
0.338841	0.754346
0.521126	0.762523
0.466033	0.624096
0.844645	0.773907
0.797129	0.707491
0.873848	0.322993
0.579684	0.69409
0.645188	0.788906
0.102882	0.730438
0.931334	0.674879
0.884578	0.636281
0.696079	0.736498
0.578572	0.71633
0.9468	0.769995
0.561402	0.824662
0.864089	0.638423
0.813865	0.639777
0.543275	0.556781
0.467799	0.706407
0.196775	0.776739
0.745548	0.732847
0.752557	0.713359
0.792059	0.679697
0.907071	0.725994
0.370247	0.698573
0.695642	0.737071
0.490088	0.460532
0.128722	0.510563
0.835226	0.689497
0.398765	0.663724
0.979028	0.730389
0.59885	0.702261
0.911983	0.622721
0.839308	0.78602
0.552519	0.846016
0.442771	0.674403
0.618986	0.490291
0.431977	0.261435
0.826477	0.70439
0.471131	0.736267
0.0754868	0.639424
0.688166	0.64337
0.0842184	0.418733
0.310056	0.684282
0.745771	0.750651
0.221111	0.694308
0.411982	0.553182
0.782006	0.779053
0.594643	0.677215
0.606402	0.575789
0.908888	0.771906
0.36528	0.60879
0.0624893	0.532044
0.485609	0.673613
0.438029	0.639409
0.454608	0.636758
0.650929	0.697417
0.315113	0.628498
0.798171	0.755677
0.00124798	0.463421
0.766508	0.684638
0.968661	0.732273
0.202022	0.559607
0.710267	0.660628
0.623005	0.75524
0.582197	0.662507
0.84962	0.751485
0.723688	0.55506
0.522433	0.814671
0.750927	0.806497
0.582709	0.665531
0.841004	0.790929
0.132053	0.587356
0.863935	0.743233
0.779904	0.748161
0.664756	0.70511
0.171631	0.662269
0.165045	0.545546
0.752731	0.600411
0.817838	0.785471
0.556301	0.814372
0.810784	0.573391
0.769645	0.396069
0.970561	0.766149
0.493019	0.822131
0.661858	0.449951
0.711008	0.739271
0.707226	0.631609
0.753951	0.308819
0.72062	0.426119
0.657238	0.631528
0.40825	0.787493
0.651043	0.666241
0.74683	0.699363
0.250609	0.635326
0.279003	0.691718
0.229396	0.706269
0.742292	0.513759
0.525953	0.526375
0.664884	0.593546
0.313517	0.746973
0.782761	0.54032
0.28859	0.692342
0.49685	0.785535
0.723874	0.75043
0.344657	0.589051
0.67045	0.750168
0.947954	0.696057
0.956159	0.642633
0.924621	0.794311
0.432025	0.627787
0.547437	0.560676
0.680993	0.581894
0.809881	0.806597
0.55002	0.711639
0.57609	0.601527
0.887598	0.737607
0.576407	0.681434
0.85829	0.6951
0.513987	0.690488
0.718421	0.618377
0.590241	0.583176
0.45482	0.596768
0.557424	0.680827
0.615797	0.70775
0.830726	0.699066
0.397696	0.713161
0.786062	0.732797
0.469291	0.774256
0.719665	0.617571
0.734256	0.560174
0.619355	0.695816
0.332227	0.800007
0.789839	0.580133
0.719652	0.677215
0.539702	0.631977
0.605764	0.631123
0.437103	0.8023
0.307354	0.679859
0.734957	0.548971
0.806023	0.777962
0.76773	0.763169
0.85481	0.706224
0.546185	0.629711
0.708264	0.563171
0.798618	0.739189
0.863603	0.676295
0.335124	0.703136
0.00381505	0.459185
0.794047	0.658915
0.777377	0.728308
0.526336	0.686179
0.909458	0.757045
0.734397	0.807456
0.869146	0.657342
0.6104	0.670046
0.789657	0.691045
0.798147	0.781687
0.795087	0.775469
0.843286	0.725062
0.178505	0.675588
0.18861	0.571876
0.74765	0.740873
0.763027	0.663508
0.338813	0.756235
0.75724	0.635876
0.703788	0.734046
0.901532	0.737825
0.54432	0.681323
0.750417	0.612077
0.90583	0.744675
0.318355	0.694823
0.670312	0.807664
0.804554	0.614338
0.936601	0.809816
0.435372	0.540011
0.899096	0.778376
0.866352	0.767019
0.348164	0.657121
0.21152	0.599841
0.939178	0.816173
0.121932	0.598729
0.330602	0.690522
0.89026	0.507442
0.562377	0.705699
[truncated: 7,973 more rows]

## Sheet: PLC_NDVI
cos_i	NDVI
0.779827	0.584534
0.488731	0.78382
0.224915	0.763944
0.996572	0.765113
0.79075	0.710698
0.459958	0.621022
0.623893	0.702465
0.454704	0.538371
0.441739	0.473401
0.506305	0.481733
0.962204	0.687066
0.277811	0.762555
0.84347	0.701924
0.511803	0.725622
0.519031	0.585556
0.65146	0.750556
0.47158	0.727986
0.671172	0.653972
0.636511	0.42277
0.511128	0.647585
0.553847	0.629735
0.823671	0.774605
0.479291	0.701442
0.108239	0.592613
0.539458	0.692966
0.741363	0.611199
0.883958	0.611113
0.273929	0.537779
0.83063	0.613776
0.186	0.67812
0.431919	0.747041
0.707865	0.735862
0.746686	0.688496
0.818645	0.747049
0.543864	0.643856
0.682057	0.74903
0.523345	0.634117
0.466406	0.673368
0.740733	0.736318
0.839472	0.397875
0.523831	0.568393
0.598918	0.470534
0.707213	0.648638
0.714168	0.619076
0.386161	0.653538
0.705365	0.667917
0.94026	0.643853
0.159335	0.715456
0.53525	0.72238
0.653684	0.741237
0.478953	0.593035
0.811346	0.635098
0.0203187	0.543796
0.558386	0.672081
0.773389	0.653905
0.496151	0.604875
0.521114	0.666707
0.322701	0.740543
0.199635	0.696749
0.562342	0.766331
0.533448	0.688483
0.20505	0.62256
0.515159	0.647855
0.773357	0.632795
0.901399	0.767325
0.379491	0.634966
0.254856	0.639807
0.250146	0.665265
0.43793	0.612428
0.25485	0.589578
0.750601	0.755736
0.638081	0.754224
0.416771	0.689528
0.525336	0.558827
0.876198	0.716498
0.0001	0.668977
0.245869	0.745087
0.410597	0.59405
0.774739	0.658289
0.555328	0.765023
0.585507	0.576981
0.786076	0.84676
0.711836	0.667363
0.381958	0.685337
0.895967	0.744932
0.325863	0.721951
0.683859	0.645972
0.480322	0.700924
0.874359	0.657194
0.606268	0.466972
0.764511	0.6891
0.865004	0.439625
0.553283	0.772459
0.405444	0.773059
0.844993	0.73742
0.8265	0.625967
0.575581	0.766843
0.804809	0.426834
0.934036	0.720048
0.642761	0.74167
0.78891	0.801826
0.767864	0.778066
0.328111	0.778532
0.843582	0.678718
0.692829	0.826672
0.550715	0.466529
0.492901	0.554806
0.443189	0.774888
0.50407	0.677133
0.621545	0.535357
0.433346	0.688504
0.661108	0.586248
0.153038	0.612333
0.76092	0.471904
0.730532	0.69261
0.233998	0.528239
0.324041	0.785799
0.590798	0.742696
0.429709	0.735341
0.490714	0.540728
0.618015	0.78582
0.763445	0.68558
0.586813	0.340596
0.211807	0.693081
0.571774	0.729159
0.33049	0.673643
0.763369	0.775421
0.360571	0.761723
0.824361	0.513688
0.770305	0.654916
0.867787	0.503313
0.376983	0.734124
0.738014	0.528667
0.913767	0.703869
0.370749	0.717841
0.86473	0.558733
0.372851	0.723965
0.737008	0.80479
0.132699	0.68881
0.181562	0.628619
0.713268	0.664166
0.200309	0.725096
0.704948	0.621013
0.667564	0.643826
0.776374	0.766187
0.894348	0.780371
0.400506	0.521933
0.302125	0.720693
0.476458	0.451626
0.815396	0.473333
0.895362	0.534224
0.64867	0.687542
0.706581	0.790686
0.308053	0.642528
0.720504	0.688391
0.538915	0.779712
0.417702	0.739079
0.126847	0.69087
0.531423	0.659233
0.884885	0.617061
0.383874	0.616998
0.769995	0.753272
0.797888	0.754771
0.801005	0.660432
0.225249	0.777832
0.598307	0.725348
0.68403	0.358461
0.28321	0.619371
0.92362	0.71846
0.481646	0.69169
0.720365	0.477404
0.42651	0.735933
0.600066	0.692056
0.347546	0.686864
0.823874	0.644692
0.721635	0.793541
0.520082	0.705407
0.358651	0.740929
0.0141383	0.616267
0.535585	0.713457
0.363742	0.715619
0.675038	0.646899
0.60645	0.524807
0.698254	0.659638
0.0001	0.607538
0.184096	0.630138
0.539495	0.677595
0.895308	0.731414
0.537056	0.58726
0.515894	0.677717
0.772446	0.668788
0.525403	0.715766
0.716635	0.557682
0.295582	0.75224
0.887197	0.577295
0.0653572	0.628671
0.508675	0.690212
0.237091	0.601869
0.744763	0.713168
0.889376	0.662124
0.589807	0.58938
0.458287	0.733563
0.589377	0.736596
0.564733	0.392221
0.179804	0.788542
0.209704	0.727008
0.51999	0.779224
0.256578	0.578036
0.777567	0.608103
0.80728	0.755035
0.519921	0.649366
0.450512	0.725956
0.634568	0.705057
0.467488	0.650328
0.832848	0.710862
0.12831	0.494546
0.240757	0.656644
0.655675	0.5494
0.446442	0.6287
0.688296	0.769877
0.595742	0.733485
0.578495	0.607347
0.602672	0.54741
0.41922	0.785489
0.847216	0.754174
0.799154	0.568549
0.508465	0.714894
0.9143	0.781369
0.865458	0.686829
0.617227	0.712603
0.967999	0.69335
0.456662	0.685544
0.474286	0.764444
0.437386	0.725746
0.527158	0.591575
0.0328414	0.54096
0.490428	0.508416
0.848553	0.788723
0.339681	0.49534
0.543279	0.700774
0.648901	0.711996
0.988816	0.597234
0.344647	0.626146
0.268284	0.724289
0.654129	0.750159
0.68547	0.713845
0.587057	0.647201
0.272336	0.795243
0.408709	0.666457
0.962363	0.572161
0.551538	0.674289
0.935171	0.459245
0.544263	0.674829
0.727222	0.572572
0.806472	0.672581
0.834493	0.746473
0.617013	0.715584
0.590808	0.698583
0.58063	0.560265
0.304963	0.720796
0.182361	0.628714
0.341744	0.62154
0.621295	0.471365
0.858171	0.587549
0.839907	0.695034
0.829817	0.70605
0.486236	0.671358
0.177015	0.633126
0.49314	0.665617
0.826372	0.645816
0.464164	0.738293
0.76569	0.638223
0.720239	0.675094
0.396955	0.717612
0.678335	0.590166
0.387594	0.701573
0.0295256	0.541405
0.818613	0.643072
0.904594	0.66611
0.841918	0.761317
0.636411	0.570183
0.64513	0.708872
0.422716	0.791383
0.671501	0.665903
0.707785	0.618453
0.655219	0.597531
0.237486	0.74408
0.484867	0.737419
0.618094	0.69242
0.651301	0.608296
0.426417	0.763524
0.279715	0.560477
0.74057	0.613632
0.758943	0.731194
0.801264	0.585295
0.637744	0.203943
0.657659	0.658582
0.761144	0.69556
0.794319	0.529259
0.610391	0.652422
0.390133	0.623871
0.390533	0.780025
0.922045	0.757489
0.531961	0.744608
0.310658	0.524649
0.434347	0.76108
0.86255	0.654572
0.82089	0.589896
0.490306	0.656093
0.922795	0.570701
0.831084	0.802039
0.867795	0.785469
0.479296	0.749304
0.65901	0.819219
0.949209	0.703888
0.992685	0.676113
0.945677	0.711642
0.570261	0.716011
0.755703	0.651819
0.643571	0.811305
0.34326	0.715818
0.478832	0.698088
0.684713	0.755832
0.182029	0.632688
0.585949	0.754593
0.544255	0.739424
0.747145	0.580555
0.549076	0.655652
0.633893	0.67081
0.151109	0.572122
0.701379	0.623931
0.516716	0.67862
0.371042	0.585816
0.424795	0.728932
0.550425	0.694356
0.710177	0.738285
0.602206	0.651825
0.571932	0.401066
0.881515	0.688274
0.589987	0.715828
0.504631	0.672577
0.739512	0.67132
0.852128	0.75643
0.892406	0.604335
0.932517	0.775447
0.393963	0.786419
0.24043	0.747199
0.154155	0.693241
0.586636	0.770273
0.536861	0.72228
0.499106	0.727096
0.725214	0.75674
0.703373	0.657393
0.618908	0.551846
0.396175	0.42714
0.824808	0.634251
0.301946	0.713349
0.527472	0.702736
0.552723	0.707535
0.476958	0.699568
0.41078	0.658658
0.727549	0.665267
0.00188979	0.570634
0.448677	0.707162
0.718643	0.437204
0.85566	0.600596
0.793173	0.67644
0.748361	0.598255
0.947358	0.711316
0.590264	0.669121
0.658622	0.710185
0.926782	0.662808
0.36157	0.643806
0.178847	0.629874
0.589491	0.769404
0.869693	0.614754
0.868313	0.583198
0.716571	0.544746
0.664353	0.798989
0.690358	0.776643
0.254645	0.635606
0.567719	0.617401
0.663738	0.664715
0.37677	0.497208
0.305992	0.652564
0.43596	0.708522
0.517834	0.621895
0.745727	0.608857
0.939832	0.647082
0.582137	0.846061
0.606985	0.61433
0.551103	0.622229
0.46707	0.72211
0.791784	0.674429
0.651157	0.72082
0.720883	0.639029
0.533607	0.679136
0.592578	0.756208
0.553458	0.7043
0.421744	0.586766
0.659197	0.694417
0.594336	0.715755
0.613975	0.708975
0.683516	0.669643
0.410395	0.65509
0.83555	0.59583
0.35954	0.600214
0.592478	0.707033
0.520665	0.68673
0.819004	0.621114
0.969806	0.70244
0.350472	0.712367
0.631984	0.30166
0.197659	0.557509
0.347893	0.716961
0.30821	0.722648
0.721516	0.695956
0.12087	0.628726
0.111191	0.593144
0.651986	0.704346
0.952438	0.75429
0.57445	0.559847
0.356181	0.551725
0.519967	0.637441
0.817639	0.670095
0.754366	0.717098
0.832519	0.643359
0.554399	0.681584
0.0001	0.590653
0.0287818	0.550783
0.630707	0.659418
0.591924	0.725785
0.831268	0.673103
0.345529	0.610605
0.686026	0.43678
0.743522	0.809347
0.533053	0.604425
0.347655	0.703497
0.49628	0.755918
0.569649	0.746136
0.461935	0.669715
0.821714	0.709028
0.768607	0.525559
0.916801	0.738522
0.467638	0.726549
0.645269	0.56935
0.395587	0.677061
0.907631	0.615635
0.79396	0.677244
0.352947	0.761329
0.661557	0.746467
0.667895	0.535913
0.525297	0.680625
0.665898	0.769552
0.825026	0.746882
0.76161	0.752718
0.582572	0.599388
0.518234	0.616567
0.543103	0.551484
0.811813	0.589986
0.456406	0.588524
0.727544	0.518333
0.225824	0.704531
0.852966	0.669488
0.534478	0.706834
0.799452	0.750915
0.396774	0.658099
0.401084	0.606066
0.563085	0.61909
0.416094	0.714043
0.710362	0.617621
0.574349	0.658483
0.792941	0.587427
0.701676	0.378774
0.754014	0.685113
0.635869	0.648251
0.884763	0.767243
0.0994993	0.613327
0.605661	0.777263
0.597506	0.716356
0.730443	0.586433
0.290281	0.738726
0.802881	0.710867
0.421662	0.701462
0.649605	0.666455
0.63236	0.6652
0.871048	0.702693
0.593309	0.781383
0.805781	0.693548
0.737047	0.790718
0.762981	0.717816
0.757783	0.75708
0.826997	0.630642
0.728366	0.714007
0.663807	0.651025
0.424695	0.58272
0.593236	0.607293
0.351841	0.667558
0.25312	0.67879
0.635751	0.533436
0.845285	0.715103
0.108792	0.505185
0.815481	0.69234
0.929898	0.642615
0.89895	0.660674
0.632745	0.812906
0.762137	0.680646
0.706525	0.541617
0.566166	0.630424
0.0623385	0.639606
0.751115	0.597486
0.397724	0.697464
0.791738	0.819984
0.844381	0.680799
0.751289	0.751981
0.56733	0.670809
0.58302	0.773454
0.557132	0.611595
0.767042	0.673593
0.326651	0.688509
0.799761	0.436231
0.856292	0.712899
0.586231	0.693047
0.639007	0.635494
0.744831	0.711057
0.536278	0.667441
0.666428	0.537755
0.60568	0.696912
0.628436	0.633776
0.36701	0.560443
0.705739	0.656219
0.613958	0.755208
0.0474488	0.789112
0.69616	0.635685
0.658236	0.396454
0.281666	0.705758
0.117954	0.581622
0.880607	0.591048
0.660373	0.527544
0.910619	0.642269
0.402775	0.647645
0.866252	0.750975
0.653756	0.675527
0.941178	0.703667
0.42892	0.753612
0.428	0.590998
0.346193	0.635249
0.559554	0.686653
0.812484	0.723333
0.55803	0.654659
0.362216	0.733596
0.806114	0.622932
0.926449	0.810115
0.853797	0.712816
0.66216	0.744209
0.886275	0.752615
0.481067	0.716754
0.598016	0.704519
0.598423	0.695667
0.699058	0.725243
0.458381	0.506963
0.327989	0.543238
0.557392	0.634368
0.331231	0.589288
0.484288	0.631112
0.819845	0.570752
0.985174	0.679518
0.0312482	0.678254
0.208105	0.682789
0.750222	0.664487
0.548905	0.541568
0.616991	0.43702
0.420397	0.609773
0.787479	0.741436
0.587803	0.600386
0.451445	0.510135
0.254891	0.671255
0.767702	0.542692
0.951689	0.698218
0.265766	0.779052
0.577927	0.743836
0.707947	0.689945
0.394849	0.569133
0.825455	0.499959
0.553624	0.543842
0.643755	0.7259
0.884016	0.742151
0.700819	0.512976
0.586378	0.690796
0.742044	0.5577
0.606019	0.599257
0.242623	0.751197
0.572398	0.603845
0.589234	0.646514
0.694126	0.756622
0.4491	0.701685
0.7131	0.536407
0.846129	0.686049
0.724908	0.660172
0.80028	0.756965
0.449064	0.613251
0.670131	0.364906
0.510745	0.672092
0.399371	0.752228
0.733973	0.730545
0.651238	0.691354
0.485285	0.747971
0.95327	0.637083
0.511157	0.584782
0.481875	0.732775
0.892347	0.724991
0.933937	0.533259
0.388149	0.766973
0.227771	0.730553
0.225632	0.747591
0.368656	0.635051
0.901103	0.654791
0.0569013	0.51948
0.327265	0.606429
0.784733	0.631338
0.636317	0.745678
0.501288	0.601016
0.357434	0.645381
0.492132	0.643923
0.722149	0.656201
0.906557	0.774519
0.525339	0.735144
0.650102	0.739304
0.606502	0.569729
0.500063	0.678148
0.393445	0.651291
0.89152	0.657053
0.641809	0.706859
0.504423	0.500695
0.78639	0.45453
0.955541	0.703169
0.905636	0.471229
0.93426	0.595589
0.400188	0.673505
0.633488	0.654511
0.435286	0.690121
0.395152	0.684385
0.432479	0.750563
0.791834	0.757672
0.890664	0.750995
0.71792	0.724688
0.420544	0.626903
0.717975	0.638614
0.651944	0.57362
0.581258	0.75828
0.821789	0.673458
0.898673	0.772057
0.360521	0.564039
0.227535	0.682887
0.036395	0.543906
0.679982	0.636975
0.639752	0.578555
0.140881	0.683715
0.551718	0.704483
0.774986	0.761672
0.661971	0.797376
0.709705	0.738242
0.798607	0.724811
0.607719	0.687346
0.573579	0.764781
0.14582	0.706937
0.0106626	0.545256
0.638963	0.636411
0.177671	0.647915
0.591701	0.593251
0.764567	0.542961
0.585919	0.707104
0.219335	0.749191
0.277301	0.757472
0.721157	0.703998
0.577296	0.756153
0.79123	0.752615
0.821513	0.731185
0.700742	0.3824
0.412877	0.670943
0.407131	0.747952
0.814924	0.707146
0.376363	0.74688
0.593556	0.707729
0.453985	0.661697
0.216712	0.725243
0.623109	0.658863
0.459192	0.56145
0.650087	0.61121
0.465723	0.65259
0.598786	0.78947
0.428467	0.583204
0.281907	0.811852
0.386087	0.745082
0.039169	0.624237
0.650346	0.654134
0.428689	0.768902
0.805685	0.685807
0.586206	0.708087
0.674117	0.539662
0.718964	0.710942
0.522143	0.679422
0.893125	0.585653
0.599325	0.734594
0.511165	0.656182
0.514634	0.776281
0.964808	0.736434
0.651098	0.713572
0.42943	0.625444
0.530286	0.708406
0.549613	0.546246
0.576969	0.623132
0.586657	0.777768
0.604845	0.732827
0.355021	0.683182
0.690633	0.720586
0.615418	0.548079
0.306555	0.732446
0.795569	0.726289
0.277028	0.59383
0.185599	0.661382
0.71152	0.699469
0.805983	0.741175
0.819724	0.697602
0.968206	0.688418
0.158999	0.741053
0.630131	0.630806
0.733187	0.785852
0.528563	0.611257
0.57682	0.778456
0.613927	0.549853
0.78491	0.743718
0.160291	0.696408
0.864592	0.633931
0.633988	0.730732
0.494623	0.764501
0.522318	0.698762
0.547253	0.626977
0.695865	0.728186
0.709705	0.575312
0.768097	0.628195
0.459852	0.717738
0.417698	0.658747
0.728515	0.490823
0.833009	0.493628
0.322911	0.691879
0.593153	0.361517
0.72832	0.828633
0.526111	0.782535
0.779254	0.709078
0.831449	0.673064
0.782856	0.625662
0.867977	0.651813
0.896948	0.666549
0.360724	0.681239
0.808546	0.55103
0.603439	0.748702
0.820752	0.519811
0.696448	0.418074
0.56347	0.674276
0.600069	0.71224
0.663544	0.796727
0.633754	0.510055
0.801566	0.695492
0.860689	0.550666
0.779381	0.617425
0.679521	0.678253
0.668531	0.667505
0.673668	0.757511
0.301739	0.659603
0.79764	0.696897
0.871363	0.710481
0.886033	0.630597
0.667917	0.641528
0.725861	0.652454
0.717388	0.595979
0.57644	0.782119
0.682134	0.697155
0.864956	0.731181
0.620176	0.693556
0.721464	0.520085
0.38634	0.830253
0.717991	0.80161
0.584994	0.784494
0.673818	0.685306
0.771328	0.659629
0.899618	0.742119
0.439763	0.623842
0.768694	0.646408
0.173417	0.734095
0.790227	0.733967
0.291352	0.78305
0.74575	0.736717
0.539081	0.733681
0.474967	0.746725
0.689352	0.615583
0.940679	0.777428
0.884243	0.738172
0.429651	0.743061
0.277165	0.707804
0.366905	0.717966
0.643772	0.804923
0.714764	0.648461
0.572476	0.699377
0.43862	0.725606
0.445645	0.704474
0.552489	0.665601
0.900633	0.663996
0.700141	0.738093
0.313783	0.720286
0.786293	0.823077
0.46374	0.709598
0.802852	0.772384
0.68839	0.770702
0.667732	0.657938
0.690999	0.727922
0.267478	0.746361
0.684155	0.688502
0.135489	0.729842
0.517366	0.631314
0.393752	0.694527
0.845018	0.735979
0.902506	0.83313
0.272793	0.694517
0.000697124	0.643915
0.901476	0.745829
0.649102	0.844083
0.659425	0.553091
0.66588	0.629666
0.888045	0.684465
0.918508	0.712745
0.467586	0.693791
0.924818	0.698117
0.500302	0.64102
0.17094	0.631605
0.70728	0.701094
0.891167	0.64768
0.444427	0.772696
0.713864	0.683498
0.564863	0.695565
0.899293	0.681911
0.841115	0.703675
0.804507	0.695742
0.668654	0.577964
0.35492	0.593971
0.693546	0.41678
0.674891	0.767973
0.895703	0.767303
0.44668	0.79136
0.719751	0.719854
0.64471	0.699844
0.182412	0.662646
0.74497	0.464268
0.347041	0.624031
0.458742	0.652399
0.74292	0.669958
0.684885	0.720014
0.832654	0.597077
0.539122	0.782939
0.642646	0.672519
0.832192	0.665566
0.589234	0.723229
0.464071	0.778296
0.12375	0.647591
0.172149	0.654226
0.585534	0.756659
0.940164	0.728814
0.906977	0.702679
0.688849	0.635582
0.666035	0.622986
0.668815	0.811361
0.293503	0.714315
0.70136	0.794274
0.992648	0.736602
0.398106	0.623204
0.305858	0.658855
0.467531	0.644015
0.452313	0.570512
0.439386	0.650077
0.518466	0.673019
0.287241	0.587517
0.619769	0.780094
0.102285	0.59867
0.723626	0.774144
0.564509	0.660459
0.061051	0.643537
0.645081	0.756443
0.731014	0.739282
0.768968	0.743301
0.619233	0.73721
0.545702	0.691943
0.854509	0.652062
0.901756	0.618571
0.717203	0.708346
0.516578	0.709427
0.671469	0.753109
0.533617	0.536959
0.475915	0.725976
0.56412	0.666936
0.55389	0.532681
0.610301	0.734188
0.716465	0.797112
0.780637	0.796061
0.770298	0.744478
0.70263	0.75619
0.602061	0.536212
0.580669	0.710804
0.696059	0.310817
0.560562	0.603194
0.40146	0.614728
0.272874	0.70372
0.63085	0.654429
0.829199	0.623314
0.585942	0.625173
0.509963	0.723012
0.732263	0.67136
0.515685	0.802558
0.66081	0.679952
0.542055	0.561824
0.682461	0.709773
0.128787	0.511888
0.299115	0.696472
0.764425	0.708534
0.588463	0.668437
0.100857	0.581466
0.683566	0.684119
0.961251	0.64653
0.479169	0.689176
0.435271	0.643755
0.171903	0.685617
0.818198	0.626447
0.755512	0.580643
0.424312	0.451703
0.862079	0.571785
0.414972	0.796043
0.650902	0.791968
0.166797	0.701105
0.889581	0.558107
0.487588	0.754386
0.338211	0.656373
0.781902	0.691326
0.963783	0.758162
0.547138	0.855069
0.656081	0.781349
0.795881	0.755594
0.641314	0.690983
0.674551	0.740149
0.698635	0.519511
0.136989	0.72514
0.511477	0.621786
0.522227	0.774059
0.302839	0.76651
0.591672	0.607039
0.577703	0.702488
0.908717	0.700713
0.807549	0.734409
0.680036	0.625603
0.585407	0.708831
0.686959	0.551179
0.512854	0.784062
0.520641	0.538161
0.528959	0.693507
0.788721	0.778521
0.664945	0.556883
0.690906	0.418208
0.547829	0.742673
0.394163	0.674252
0.798878	0.730229
0.498599	0.678877
0.837262	0.638598
0.643849	0.643475
0.582026	0.703668
0.558252	0.727119
0.466095	0.706765
0.697655	0.736353
0.855616	0.628367
0.709099	0.539918
0.876917	0.630665
0.648016	0.607712
0.620785	0.670452
0.766897	0.42028
0.482276	0.654222
0.34155	0.638665
0.83222	0.619008
0.459163	0.632274
0.986311	0.797834
0.347567	0.64895
0.715533	0.716473
0.928988	0.723596
0.821754	0.776847
0.766511	0.640832
0.39265	0.564046
0.675147	0.628719
0.842743	0.58493
0.648698	0.666767
0.436749	0.642436
0.583932	0.607084
0.672452	0.564995
0.892087	0.793242
0.689542	0.619411
0.677998	0.73554
0.850747	0.746355
0.510864	0.703938
0.715205	0.690284
0.86061	0.777397
0.976156	0.724157
0.460838	0.620289
0.881899	0.600307
0.627736	0.72086
0.718921	0.611452
0.587705	0.691898
0.932395	0.770144
0.904909	0.777618
0.934604	0.727222
0.879642	0.616158
0.592561	0.738532
0.498347	0.707666
0.568272	0.591878
0.882249	0.70537
0.455797	0.452144
0.784605	0.578809
0.705838	0.564268
0.170898	0.546555
0.286673	0.560707
0.7418	0.756406
0.739842	0.7528
0.917335	0.73067
0.903905	0.748351
0.764065	0.594876
0.385802	0.695134
0.416478	0.629377
0.346968	0.653788
0.543656	0.627577
0.724588	0.673526
0.774078	0.823801
0.714059	0.759681
0.384579	0.748833
0.738468	0.797008
0.805247	0.837902
0.79702	0.711445
0.947468	0.729467
0.72714	0.526694
0.268436	0.580336
0.901296	0.688556
0.782341	0.707515
0.908173	0.690544
0.571671	0.723987
0.731812	0.674509
0.870286	0.739077
0.89	0.734402
0.681694	0.639107
0.820688	0.641917
0.0972909	0.578678
0.506098	0.41582
0.739277	0.74335
0.639367	0.633818
0.758255	0.691542
0.526097	0.563607
0.854089	0.64323
0.624905	0.703569
0.700711	0.767722
0.946307	0.757145
0.45518	0.652078
0.691797	0.782161
0.166749	0.657754
0.589756	0.607899
0.927026	0.560239
0.585506	0.636746
0.96714	0.772469
0.438085	0.665679
0.50102	0.652902
0.629465	0.616799
0.524875	0.368113
0.550846	0.699457
0.572946	0.433167
0.78821	0.764444
0.620871	0.591675
0.697429	0.512304
0.836538	0.670009
0.240643	0.738709
0.656067	0.754235
0.607281	0.773148
0.957159	0.525902
0.96665	0.445931
0.745975	0.710351
0.604841	0.709482
0.590229	0.695121
0.748075	0.808404
0.892311	0.797519
0.966115	0.728891
0.608339	0.735702
0.798413	0.633911
0.650269	0.568516
0.534551	0.581101
0.357674	0.808602
0.546072	0.511916
0.677914	0.66661
0.84885	0.756184
0.266276	0.589783
0.484554	0.524262
0.653053	0.567758
0.419663	0.646022
0.645181	0.71465
0.537598	0.769683
0.283457	0.563277
0.774152	0.677177
0.802332	0.60166
0.480201	0.460546
0.856579	0.710298
0.859933	0.729661
0.60014	0.68798
0.920808	0.750459
0.468505	0.673951
0.907867	0.714947
0.389176	0.696219
0.771533	0.742956
0.793483	0.690876
0.868706	0.583817
0.377602	0.75299
0.941103	0.687778
0.937252	0.682934
0.576256	0.750657
0.571473	0.803396
0.546483	0.717884
0.726022	0.765839
0.797507	0.730978
0.375576	0.679822
0.727693	0.722913
0.199512	0.729621
0.441197	0.708575
0.673619	0.78368
0.465852	0.677901
0.742862	0.598626
0.406014	0.633911
0.452184	0.611248
0.428709	0.786513
0.803018	0.741042
0.659423	0.712585
0.827186	0.555516
0.904083	0.659656
0.638097	0.581023
0.90389	0.60165
0.653209	0.773646
0.140722	0.709003
0.915437	0.623642
0.950198	0.675233
0.723176	0.702674
0.905522	0.660632
0.815465	0.749151
0.417757	0.690323
0.399175	0.745855
0.571428	0.694459
0.675005	0.714428
0.91233	0.760152
0.747013	0.597112
0.65586	0.731944
0.585354	0.535018
0.825627	0.695547
0.490619	0.58481
0.468884	0.761321
0.824661	0.681058
0.728368	0.545121
0.629344	0.518935
0.544986	0.630092
0.379726	0.750124
0.297085	0.707315
0.769573	0.685417
0.256539	0.527495
0.554038	0.642993
0.57397	0.722326
0.852943	0.744425
0.663723	0.586027
0.546133	0.69565
0.588911	0.658959
0.753285	0.501277
0.777871	0.686963
0.940879	0.717657
0.310364	0.741558
0.755032	0.721909
0.5408	0.553111
0.697831	0.715158
0.367262	0.494572
0.481756	0.645937
0.298307	0.617184
0.224689	0.614016
0.598462	0.525258
0.380229	0.799898
0.844009	0.642117
0.684937	0.392275
0.625045	0.578867
0.549578	0.504456
0.419155	0.613814
0.293904	0.430652
0.419584	0.738205
0.678287	0.697291
0.507419	0.66956
0.849105	0.661178
0.770296	0.650895
0.348883	0.691829
0.318866	0.653978
0.510787	0.641222
0.6057	0.578572
0.398457	0.614785
0.600118	0.535613
0.600513	0.73008
0.834429	0.618146
0.353687	0.671827
0.912784	0.704562
0.395912	0.677782
0.813938	0.79189
0.932615	0.684704
0.597625	0.703753
0.564954	0.760844
0.857895	0.711267
0.851539	0.683029
0.557174	0.696875
0.648229	0.551837
0.579799	0.529712
0.818946	0.637993
0.301959	0.780359
0.422407	0.643302
0.321549	0.692813
0.597514	0.660814
0.64251	0.418262
0.859259	0.509288
0.756804	0.587207
0.765548	0.659034
0.871203	0.724146
0.900775	0.629821
0.608594	0.567615
0.330596	0.700879
0.577873	0.729925
0.783679	0.663597
0.693641	0.453919
0.299153	0.748142
0.632189	0.674587
0.753628	0.743954
0.700285	0.649362
0.747366	0.620032
0.827036	0.530984
0.60881	0.701389
0.3821	0.811407
0.885666	0.583335
0.872059	0.697805
0.772583	0.718891
0.779897	0.57135
0.632942	0.745596
0.316842	0.714495
0.841442	0.695966
0.619817	0.68216
0.513384	0.524561
0.547203	0.52377
0.452311	0.761205
0.535362	0.725516
0.710806	0.647285
0.868228	0.696112
0.967305	0.649278
0.713116	0.794324
0.573147	0.653703
0.711456	0.549292
0.710342	0.632496
0.514231	0.638622
0.585457	0.397559
0.820163	0.756388
0.474775	0.674613
0.55508	0.709838
0.68745	0.668234
0.720847	0.584512
0.830605	0.594721
0.528886	0.27829
0.499181	0.675394
0.771268	0.765957
0.375318	0.686662
0.805612	0.481246
0.480277	0.744162
0.480811	0.527691
0.709025	0.584739
0.628406	0.586735
0.42448	0.648146
0.0504018	0.542102
0.681417	0.65667
0.765682	0.712107
0.938718	0.667406
0.604821	0.606198
0.645291	0.706115
0.311023	0.685869
0.0001	0.647751
0.286496	0.741147
0.793568	0.673293
0.430346	0.714811
0.914552	0.57909
0.746173	0.47335
0.831143	0.677784
0.553638	0.566044
0.818112	0.703045
0.497969	0.389687
0.468288	0.721199
0.441826	0.690016
0.378729	0.72715
0.734719	0.506102
0.78916	0.475082
0.382273	0.743409
0.696704	0.551863
0.537212	0.766265
0.81747	0.646873
0.462062	0.769101
0.681523	0.683169
0.912323	0.736798
0.341451	0.748791
0.39279	0.725556
0.665012	0.695545
0.351238	0.563604
0.634976	0.637343
0.397352	0.546428
0.56764	0.586804
0.924373	0.632722
0.830313	0.738483
0.858561	0.694629
0.763661	0.778863
0.724696	0.695797
0.152673	0.661145
0.280705	0.737792
0.420208	0.646503
0.739171	0.57792
0.544683	0.611061
0.986098	0.657153
0.934945	0.751846
0.887056	0.648117
0.852939	0.689327
0.550411	0.762682
0.593646	0.711735
0.470006	0.687665
0.512175	0.642962
0.778864	0.682778
0.890642	0.549515
0.57107	0.736415
0.475065	0.515828
0.369986	0.732757
0.220845	0.69815
0.458833	0.73694
0.818536	0.720398
0.647434	0.49884
0.797838	0.648135
0.693983	0.73094
0.800812	0.649633
0.943499	0.613961
0.794808	0.710534
0.813454	0.714579
0.824739	0.786978
0.300674	0.756104
0.542439	0.72984
0.688261	0.653309
0.679225	0.6642
0.750342	0.608619
0.66882	0.757563
0.597306	0.575788
0.633616	0.408529
0.634975	0.432132
0.400405	0.741783
0.470226	0.745781
0.60075	0.765507
0.788737	0.695856
0.459855	0.658135
0.748463	0.540782
0.676892	0.438359
0.568498	0.474039
0.733151	0.684928
0.696815	0.648831
0.659188	0.663824
0.695738	0.590864
0.820239	0.742427
0.880557	0.750952
0.632959	0.586553
0.805154	0.686577
0.3752	0.628876
0.599747	0.675368
0.761257	0.570361
0.130526	0.64234
0.415351	0.686989
0.558325	0.551565
0.666946	0.651687
0.700588	0.676677
0.335963	0.507495
0.850716	0.738379
0.587351	0.440662
0.167426	0.719425
0.663703	0.735479
0.868322	0.710577
0.622022	0.60345
0.703637	0.683954
0.417124	0.77304
0.84793	0.750291
0.525179	0.480066
0.65558	0.703522
0.831444	0.440911
0.733595	0.689344
0.71141	0.74138
0.572712	0.465598
0.664884	0.734903
0.898735	0.748888
0.157965	0.580235
0.476233	0.662392
0.296764	0.653571
0.811392	0.671255
0.625469	0.773301
0.602404	0.777838
0.36178	0.761129
0.517978	0.748689
0.773507	0.776903
0.319646	0.5795
0.770146	0.515503
0.730398	0.629064
0.680137	0.588261
0.775807	0.560908
0.625322	0.657337
0.443751	0.773167
0.986628	0.607908
0.308532	0.634881
0.471304	0.7463
0.535659	0.760644
0.37986	0.691423
0.812827	0.747245
0.722483	0.623241
0.299157	0.711888
0.477848	0.722653
0.441866	0.729633
0.643647	0.710514
0.809809	0.728345
0.49309	0.558482
0.672997	0.514516
0.783951	0.675919
0.184666	0.600574
0.548511	0.734823
0.77848	0.776544
0.347611	0.583853
0.742294	0.806084
0.7308	0.770565
0.267929	0.802159
0.868608	0.571004
0.244852	0.756616
0.704584	0.540242
0.193687	0.688476
0.789312	0.799603
0.845255	0.702522
0.660549	0.619607
0.785282	0.524725
0.581412	0.614373
0.939882	0.685281
0.20072	0.552706
0.709045	0.718698
0.575302	0.695989
0.632474	0.746927
0.883367	0.697194
0.899493	0.744341
0.845937	0.718143
0.0605939	0.702534
0.945681	0.60801
0.658254	0.690659
0.954996	0.709923
0.608986	0.4549
0.608462	0.64107
0.625781	0.45955
0.477357	0.678238
0.416699	0.711794
0.768971	0.549685
0.803508	0.742221
0.456272	0.734254
0.178976	0.728574
0.783256	0.69293
0.638445	0.671178
0.756735	0.755061
0.954485	0.647345
0.202504	0.638511
0.379634	0.677905
0.499608	0.529964
0.431312	0.698854
0.497329	0.565465
0.743499	0.660385
0.617093	0.733442
0.829788	0.393971
0.598982	0.681307
0.559698	0.628831
0.364544	0.716203
0.778426	0.706469
0.677788	0.751878
0.708925	0.796359
0.613339	0.674188
0.738725	0.720257
0.799669	0.622504
0.53332	0.638553
0.451734	0.767125
0.654799	0.50845
0.536449	0.714475
0.313768	0.602363
0.818472	0.730958
0.159388	0.647192
0.593206	0.776525
0.40296	0.601699
0.0150454	0.666117
0.388127	0.797096
0.685439	0.679899
0.686413	0.683116
0.258906	0.583064
0.252641	0.652004
0.813613	0.675107
0.524742	0.690086
0.900841	0.665277
0.80363	0.468083
0.880595	0.79016
0.708667	0.694598
0.609921	0.773192
0.844525	0.668501
0.12372	0.630263
0.779552	0.668475
0.89287	0.807183
0.500485	0.5891
0.669623	0.588816
0.944549	0.662062
0.651465	0.747134
0.494201	0.731928
0.0282728	0.612928
0.942354	0.773965
0.809939	0.509604
0.725105	0.720394
0.707911	0.665496
0.61161	0.717254
0.411381	0.666805
0.390173	0.76551
0.688344	0.691479
0.386039	0.734727
0.283576	0.678332
0.547335	0.785041
0.394849	0.735069
0.385447	0.777863
0.897908	0.669184
0.749834	0.675005
0.154896	0.727747
0.245075	0.733276
0.817662	0.701386
0.953981	0.668755
0.70795	0.669446
0.305254	0.69237
0.879406	0.510296
0.843536	0.709819
0.85693	0.720205
0.5795	0.723487
0.803393	0.743642
0.826288	0.569299
0.713266	0.615423
0.792079	0.623967
0.869245	0.737671
0.747819	0.615102
0.92879	0.707158
0.665158	0.72288
0.274241	0.725971
0.468484	0.708816
0.772155	0.626969
0.513456	0.794784
0.745337	0.614636
0.779917	0.776928
0.747736	0.567341
0.855017	0.494409
0.899036	0.655623
0.75903	0.817051
0.920041	0.806591
0.776183	0.621942
0.632455	0.562719
0.233487	0.60952
0.0014156	0.532862
0.650314	0.8152
0.764789	0.707403
0.689894	0.46607
0.601627	0.583053
0.493626	0.730466
0.670707	0.560191
0.82112	0.572404
0.860432	0.661756
0.89444	0.648873
0.424088	0.54165
0.744594	0.687544
0.880382	0.748467
0.475166	0.814295
0.719051	0.518472
0.865564	0.699109
0.584939	0.711095
0.691726	0.602862
0.72956	0.676084
0.668702	0.701998
0.858103	0.700149
0.822971	0.697623
0.883705	0.678643
0.444737	0.625688
0.743215	0.656503
0.291792	0.645649
0.912283	0.69273
0.154842	0.736285
0.758665	0.726219
0.231902	0.684267
0.798057	0.648007
0.603511	0.677736
0.101851	0.645504
0.587973	0.790469
0.707732	0.658876
0.850247	0.735733
0.874379	0.621339
0.917688	0.734876
0.463743	0.540534
0.49779	0.685204
0.872983	0.686287
0.641579	0.687036
0.549143	0.747496
0.471146	0.673622
0.759154	0.703396
0.62805	0.691619
0.227098	0.65494
0.65276	0.746816
0.400523	0.786238
0.75565	0.682896
0.92824	0.555085
0.285866	0.758641
0.623409	0.672155
0.599964	0.725187
0.865741	0.752281
0.702911	0.717503
0.510709	0.768384
0.626273	0.552621
0.95222	0.725917
0.945951	0.634681
0.476524	0.733765
0.585519	0.742698
0.140958	0.691786
0.611204	0.501733
0.856062	0.689544
0.729796	0.584042
0.427095	0.803763
0.559347	0.730268
0.868048	0.631493
0.857981	0.719554
0.499722	0.573782
0.606859	0.637561
0.595517	0.7441
0.666243	0.679554
0.823876	0.747476
0.553958	0.662335
0.863486	0.648359
0.685932	0.716468
0.521059	0.72818
0.772483	0.694489
0.371681	0.598148
0.40028	0.428774
0.750384	0.638277
0.646014	0.695287
0.808154	0.526547
0.909521	0.719741
0.863187	0.700106
0.179189	0.710626
0.859161	0.584276
0.587686	0.707816
0.769147	0.729386
0.848465	0.582272
0.88081	0.739351
0.574563	0.60303
0.872096	0.584077
0.664882	0.747033
0.723363	0.566762
0.831665	0.581432
0.213023	0.61726
0.661844	0.695389
0.95713	0.699935
0.662153	0.779192
0.851927	0.742018
0.677059	0.674314
0.527053	0.804178
0.954204	0.598661
0.294435	0.571918
0.720338	0.614645
0.0493128	0.642371
0.976274	0.751618
0.553952	0.633212
0.842672	0.645546
0.812166	0.625937
0.276514	0.647982
0.79709	0.744722
0.719262	0.430245
0.683586	0.689572
0.862406	0.691501
0.909818	0.673298
0.250123	0.783211
0.566016	0.586177
0.877528	0.709818
0.760037	0.513168
0.330182	0.802181
0.0736271	0.680582
0.883945	0.657658
0.726779	0.670009
0.805727	0.790019
0.409971	0.749928
0.0001	0.584202
0.718157	0.694519
0.701661	0.752476
0.91654	0.778684
0.977309	0.741028
0.883876	0.528759
0.91687	0.730109
0.258629	0.689734
0.84969	0.781105
0.409801	0.613958
0.814928	0.720855
0.875524	0.742187
0.650353	0.675628
0.729067	0.767388
0.395879	0.609587
0.525942	0.722106
0.399517	0.751867
0.888106	0.74403
0.54121	0.597209
0.718081	0.388367
0.257487	0.756121
0.641553	0.792226
0.613782	0.614068
0.589101	0.580539
0.792647	0.770944
0.78342	0.77206
0.852898	0.694645
0.949903	0.668454
0.857207	0.775003
0.36914	0.650489
0.383887	0.679482
0.811158	0.657818
0.524456	0.735127
0.729131	0.402525
0.747309	0.793993
0.785562	0.7181
0.879081	0.724603
0.466816	0.601039
0.279466	0.720271
0.807651	0.742754
0.872557	0.699406
0.482737	0.634362
0.931516	0.760997
0.956357	0.613911
0.698198	0.679935
0.505262	0.283688
0.725	0.531191
0.549902	0.714181
0.347319	0.735992
0.713108	0.786947
0.840589	0.68204
0.898225	0.670202
0.977669	0.715723
0.431275	0.7504
0.919223	0.750105
0.399767	0.62231
0.545996	0.68462
0.859785	0.754588
0.766023	0.69773
0.942243	0.687788
0.600345	0.65689
0.648948	0.654913
0.173545	0.738633
0.36738	0.600457
0.496571	0.688426
0.0133809	0.68229
0.0774348	0.737825
0.788709	0.575373
0.00339872	0.755499
0.0212643	0.723228
0.198677	0.698192
0.197684	0.73064
0.690457	0.685067
0.478138	0.650918
0.408628	0.736509
0.694345	0.655913
0.821518	0.655703
0.566538	0.65658
0.501525	0.641751
0.813087	0.697849
0.741612	0.657201
0.790249	0.622692
0.939862	0.762914
0.80314	0.724563
0.763343	0.63332
0.731221	0.691262
0.544073	0.722333
0.822985	0.792307
0.71013	0.713326
0.971315	0.747045
0.777422	0.476882
0.855586	0.710949
0.776407	0.593281
0.191937	0.7327
0.814465	0.746806
0.748262	0.751024
0.851562	0.738206
0.557657	0.668723
0.271874	0.704119
0.984935	0.671432
0.158438	0.678506
0.443219	0.498252
0.419674	0.657373
0.527303	0.679797
0.711759	0.718188
0.861867	0.819222
0.694331	0.600572
0.109631	0.73246
0.250141	0.63031
0.667026	0.793572
0.818243	0.674679
0.672307	0.789503
0.931472	0.722099
0.940746	0.58165
0.513339	0.700572
0.757131	0.685877
0.605085	0.388343
0.338841	0.763226
0.521126	0.762493
0.466033	0.62234
0.844645	0.774167
0.797129	0.707938
0.873848	0.323881
0.579684	0.695283
0.645188	0.788716
0.102882	0.779252
0.931334	0.675597
0.884578	0.637044
0.696079	0.736672
0.578572	0.7162
0.9468	0.77028
0.561402	0.824597
0.864089	0.638936
0.813865	0.640302
0.543275	0.553633
0.467799	0.706245
0.196775	0.782405
0.745548	0.733119
0.752557	0.714019
0.792059	0.680098
0.907071	0.726897
0.370247	0.697481
0.695642	0.737236
0.490088	0.503575
0.128722	0.657889
0.835226	0.690147
0.398765	0.662612
0.979028	0.731267
0.59885	0.702227
0.911983	0.623537
0.839308	0.786389
0.552519	0.847356
0.442771	0.745095
0.618986	0.492587
0.431977	0.257795
0.826477	0.705009
0.471131	0.73724
0.0754868	0.736378
0.688166	0.643577
0.0842184	0.566527
0.310056	0.708629
0.745771	0.751281
0.221111	0.691028
0.411982	0.551037
0.782006	0.779371
0.594643	0.675568
0.606402	0.575708
0.908888	0.772368
0.36528	0.663855
0.0624893	0.674823
0.485609	0.68135
0.438029	0.740252
0.454608	0.713096
0.650929	0.69737
0.315113	0.694793
0.798171	0.756043
0.00124798	0.591489
0.766508	0.685285
0.968661	0.733066
0.202022	0.695836
0.710267	0.661445
0.623005	0.755153
0.582197	0.663186
0.84962	0.751929
0.723688	0.555272
0.522433	0.814966
0.750927	0.806635
0.582709	0.681605
0.841004	0.791298
0.132053	0.718489
0.863935	0.743639
0.779904	0.748501
0.664756	0.707849
0.171631	0.723474
0.165045	0.684648
0.752731	0.60043
0.817838	0.785789
0.556301	0.813858
0.810784	0.574063
0.769645	0.396362
0.970561	0.766993
0.493019	0.821385
0.661858	0.449939
0.711008	0.739397
0.707226	0.732471
0.753951	0.309207
0.72062	0.425591
0.657238	0.633581
0.40825	0.786188
0.651043	0.666443
0.74683	0.699551
0.250609	0.641038
0.279003	0.700132
0.229396	0.723823
0.742292	0.51352
0.525953	0.526988
0.664884	0.593643
0.313517	0.750419
0.782761	0.54082
0.28859	0.784819
0.49685	0.809286
0.723874	0.765662
0.344657	0.599164
0.67045	0.750184
0.947954	0.696798
0.956159	0.643672
0.924621	0.794861
0.432025	0.628017
0.547437	0.5609
0.680993	0.581863
0.809881	0.806857
0.55002	0.711792
0.57609	0.602804
0.887598	0.738189
0.576407	0.680915
0.85829	0.695788
0.513987	0.690195
0.718421	0.618727
0.590241	0.6915
0.45482	0.594904
0.557424	0.680605
0.615797	0.741133
0.830726	0.699512
0.397696	0.712307
0.786062	0.733022
0.469291	0.77398
0.719665	0.617679
0.734256	0.560334
0.619355	0.750709
0.332227	0.798637
0.789839	0.580618
0.719652	0.677396
0.539702	0.631732
0.605764	0.631064
0.437103	0.80122
0.307354	0.6803
0.734957	0.549406
0.806023	0.778596
0.76773	0.763647
0.85481	0.706842
0.546185	0.701524
0.708264	0.561031
0.798618	0.739847
0.863603	0.676507
0.335124	0.778491
0.00381505	0.607815
0.794047	0.659599
0.777377	0.728854
0.526336	0.686568
0.909458	0.75754
0.734397	0.807969
0.869146	0.65797
0.6104	0.668748
0.789657	0.691157
0.798147	0.781561
0.795087	0.775252
0.843286	0.725523
0.178505	0.719484
0.18861	0.699765
0.74765	0.741209
0.763027	0.664189
0.338813	0.772927
0.75724	0.636302
0.703788	0.734246
0.901532	0.738354
0.54432	0.682501
0.750417	0.611996
0.90583	0.745326
0.318355	0.693228
0.670312	0.80776
0.804554	0.614661
0.936601	0.810259
0.435372	0.531217
0.899096	0.778815
0.866352	0.767411
0.348164	0.667541
0.21152	0.674391
0.939178	0.816487
0.121932	0.715904
0.330602	0.715342
0.89026	0.50805
0.562377	0.705746
[truncated: 7,974 more rows]

## Sheet: UNCORR_EVI
cos_i	EVI
0.779827	0.284207
0.488731	0.266789
0.224915	0.167981
0.996572	0.489865
0.79075	0.484706
0.459958	0.324046
0.623893	0.400315
0.454704	0.241602
0.441739	0.188375
0.506305	0.190763
0.962204	0.383104
0.277811	0.181995
0.84347	0.359567
0.511803	0.322652
0.519031	0.280985
0.65146	0.453837
0.47158	0.349312
0.671172	0.317128
0.636511	0.214653
0.511128	0.315264
0.553847	0.287578
0.823671	0.449655
0.479291	0.376448
0.108239	0.142067
0.539458	0.318699
0.741363	0.348819
0.883958	0.293436
0.273929	0.128327
0.83063	0.252284
0.186	0.133629
0.431919	0.226812
0.707865	0.323166
0.746686	0.366839
0.818645	0.397626
0.543864	0.281777
0.682057	0.469805
0.523345	0.35437
0.466406	0.36263
0.740733	0.47855
0.839472	0.236605
0.523831	0.20676
0.598918	0.240506
0.707213	0.389138
0.714168	0.36268
0.386161	0.231379
0.705365	0.340542
0.94026	0.27606
0.159335	0.0804723
0.53525	0.260057
0.653684	0.419445
0.478953	0.301157
0.811346	0.392961
0.0203187	0.067215
0.558386	0.321528
0.773389	0.282942
0.496151	0.179151
0.521114	0.189118
0.322701	0.216939
0.199635	0.222094
0.562342	0.392399
0.533448	0.406952
0.20505	0.129084
0.515159	0.278756
0.773357	0.410671
0.901399	0.51968
0.379491	0.259024
0.254856	0.218473
0.250146	0.162918
0.43793	0.297224
0.25485	0.12854
0.750601	0.288278
0.638081	0.391628
0.416771	0.303695
0.525336	0.270153
0.876198	0.50149
0.0001	0.126853
0.245869	0.231819
0.410597	0.216036
0.774739	0.31253
0.555328	0.288403
0.585507	0.258974
0.786076	0.555512
0.711836	0.368889
0.381958	0.190211
0.895967	0.343032
0.325863	0.373576
0.683859	0.309593
0.480322	0.264198
0.874359	0.408953
0.606268	0.235496
0.764511	0.429612
0.865004	0.252325
0.553283	0.443811
0.405444	0.28339
0.844993	0.436364
0.8265	0.406607
0.575581	0.526023
0.804809	0.244024
0.934036	0.4451
0.642761	0.300066
0.78891	0.363196
0.767864	0.44701
0.328111	0.369526
0.843582	0.452052
0.692829	0.450155
0.550715	0.201317
0.492901	0.281048
0.443189	0.307162
0.50407	0.266397
0.621545	0.254244
0.433346	0.286216
0.661108	0.284753
0.153038	0.123846
0.76092	0.25601
0.730532	0.222396
0.233998	0.110844
0.324041	0.213589
0.590798	0.249908
0.429709	0.307613
0.490714	0.252219
0.618015	0.571417
0.763445	0.450744
0.586813	0.13305
0.211807	0.184742
0.571774	0.330702
0.33049	0.187069
0.763369	0.350913
0.360571	0.220973
0.824361	0.0755698
0.770305	0.425575
0.867787	0.278448
0.376983	0.259251
0.738014	0.285349
0.913767	0.417428
0.370749	0.34217
0.86473	0.274393
0.372851	0.178046
0.737008	0.359796
0.132699	0.179403
0.181562	0.122012
0.713268	0.452125
0.200309	0.294698
0.704948	0.342548
0.667564	0.397411
0.776374	0.539876
0.894348	0.502998
0.400506	0.177386
0.302125	0.265307
0.476458	0.23171
0.815396	0.305617
0.895362	0.225212
0.64867	0.36738
0.706581	0.458865
0.308053	0.294761
0.720504	0.375855
0.538915	0.503065
0.417702	0.306442
0.126847	0.198286
0.531423	0.286928
0.884885	0.277196
0.383874	0.308332
0.769995	0.308262
0.797888	0.397012
0.801005	0.402367
0.225249	0.332326
0.598307	0.362949
0.68403	0.19986
0.28321	0.185574
0.92362	0.380163
0.481646	0.381443
0.720365	0.25668
0.42651	0.339344
0.600066	0.356632
0.347546	0.276396
0.823874	0.391459
0.721635	0.366079
0.520082	0.321199
0.358651	0.256149
0.0141383	0.0980425
0.535585	0.322129
0.363742	0.383612
0.675038	0.399829
0.60645	0.29012
0.698254	0.411017
0.0001	0.0912092
0.184096	0.189595
0.539495	0.335375
0.895308	0.499854
0.537056	0.311835
0.515894	0.369878
0.772446	0.461054
0.525403	0.344974
0.716635	0.314878
0.295582	0.25431
0.887197	0.331178
0.0653572	0.106439
0.508675	0.366215
0.237091	0.172948
0.744763	0.337526
0.889376	0.399746
0.589807	0.33739
0.458287	0.424001
0.589377	0.414183
0.564733	0.183171
0.179804	0.226081
0.209704	0.0642241
0.51999	0.262797
0.256578	0.0710241
0.777567	0.318787
0.80728	0.411378
0.519921	0.33188
0.450512	0.410963
0.634568	0.382668
0.467488	0.307144
0.832848	0.526542
0.12831	0.0661226
0.240757	0.154321
0.655675	0.195148
0.446442	0.211241
0.688296	0.315973
0.595742	0.315065
0.578495	0.307779
0.602672	0.254488
0.41922	0.403119
0.847216	0.523591
0.799154	0.34837
0.508465	0.303172
0.9143	0.536601
0.865458	0.420359
0.617227	0.37019
0.967999	0.475214
0.456662	0.161054
0.474286	0.292752
0.437386	0.238666
0.527158	0.2732
0.0328414	0.0516878
0.490428	0.356842
0.848553	0.564807
0.339681	0.172918
0.543279	0.221981
0.648901	0.354877
0.988816	0.316495
0.344647	0.197541
0.268284	0.185104
0.654129	0.28638
0.68547	0.228059
0.587057	0.33714
0.272336	0.345817
0.408709	0.337673
0.962363	0.303506
0.551538	0.240613
0.935171	0.298233
0.544263	0.279156
0.727222	0.351638
0.806472	0.384073
0.834493	0.444175
0.617013	0.40629
0.590808	0.282183
0.58063	0.296024
0.304963	0.320967
0.182361	0.0781634
0.341744	0.217232
0.621295	0.250585
0.858171	0.32385
0.839907	0.335776
0.829817	0.362436
0.486236	0.154482
0.177015	0.11326
0.49314	0.315626
0.826372	0.41958
0.464164	0.394961
0.76569	0.411903
0.720239	0.410495
0.396955	0.367242
0.678335	0.313771
0.387594	0.320143
0.0295256	0.0629077
0.818613	0.374368
0.904594	0.401243
0.841918	0.533765
0.636411	0.163012
0.64513	0.257652
0.422716	0.44063
0.671501	0.444591
0.707785	0.3611
0.655219	0.314006
0.237486	0.319795
0.484867	0.376684
0.618094	0.327508
0.651301	0.301639
0.426417	0.386917
0.279715	0.142744
0.74057	0.268652
0.758943	0.327939
0.801264	0.372623
0.637744	0.115805
0.657659	0.429573
0.761144	0.447775
0.794319	0.315966
0.610391	0.271561
0.390133	0.216598
0.390533	0.256775
0.922045	0.428856
0.531961	0.357252
0.310658	0.0737992
0.434347	0.373475
0.86255	0.419624
0.82089	0.360599
0.490306	0.215618
0.922795	0.278668
0.831084	0.367237
0.867795	0.388388
0.479296	0.385515
0.65901	0.479837
0.949209	0.420086
0.992685	0.423432
0.945677	0.42582
0.570261	0.394736
0.755703	0.349145
0.643571	0.387024
0.34326	0.124207
0.478832	0.399679
0.684713	0.387122
0.182029	0.12096
0.585949	0.268536
0.544255	0.257139
0.747145	0.352592
0.549076	0.323802
0.633893	0.42542
0.151109	0.0928287
0.701379	0.357007
0.516716	0.337403
0.371042	0.161948
0.424795	0.246297
0.550425	0.265311
0.710177	0.450437
0.602206	0.326881
0.571932	0.210852
0.881515	0.495301
0.589987	0.431304
0.504631	0.343071
0.739512	0.467396
0.852128	0.49244
0.892406	0.299937
0.932517	0.386448
0.393963	0.227783
0.24043	0.230376
0.154155	0.108896
0.586636	0.190962
0.536861	0.224884
0.499106	0.342773
0.725214	0.456762
0.703373	0.398642
0.618908	0.282511
0.396175	0.198219
0.824808	0.289809
0.301946	0.189773
0.527472	0.283124
0.552723	0.463882
0.476958	0.372332
0.41078	0.251694
0.727549	0.380575
0.00188979	0.0737942
0.448677	0.325208
0.718643	0.238634
0.85566	0.28649
0.793173	0.403898
0.748361	0.279842
0.947358	0.355834
0.590264	0.352479
0.658622	0.483593
0.926782	0.469212
0.36157	0.223788
0.178847	0.131131
0.589491	0.347185
0.869693	0.3414
0.868313	0.290376
0.716571	0.227549
0.664353	0.257942
0.690358	0.247247
0.254645	0.114194
0.567719	0.309909
0.663738	0.412575
0.37677	0.195365
0.305992	0.244834
0.43596	0.280875
0.517834	0.199282
0.745727	0.346348
0.939832	0.451418
0.582137	0.356864
0.606985	0.289528
0.551103	0.295077
0.46707	0.277815
0.791784	0.385954
0.651157	0.456248
0.720883	0.332248
0.533607	0.319746
0.592578	0.43897
0.553458	0.385662
0.421744	0.175575
0.659197	0.305852
0.594336	0.254839
0.613975	0.268505
0.683516	0.457871
0.410395	0.319016
0.83555	0.380317
0.35954	0.192475
0.592478	0.321494
0.520665	0.309633
0.819004	0.299615
0.969806	0.34743
0.350472	0.183585
0.631984	0.170892
0.197659	0.160733
0.347893	0.279171
0.30821	0.340429
0.721516	0.312482
0.12087	0.0989348
0.111191	0.0934604
0.651986	0.409213
0.952438	0.521015
0.57445	0.28132
0.356181	0.122837
0.519967	0.287975
0.817639	0.420877
0.754366	0.335815
0.832519	0.446788
0.554399	0.321388
0.0001	0.0614105
0.0287818	0.0680317
0.630707	0.367902
0.591924	0.414911
0.831268	0.429314
0.345529	0.197569
0.686026	0.226966
0.743522	0.335276
0.533053	0.233841
0.347655	0.297842
0.49628	0.323425
0.569649	0.243325
0.461935	0.333242
0.821714	0.460687
0.768607	0.282509
0.916801	0.528311
0.467638	0.307663
0.645269	0.251734
0.395587	0.280683
0.907631	0.312889
0.79396	0.341589
0.352947	0.190572
0.661557	0.388256
0.667895	0.198267
0.525297	0.280346
0.665898	0.339935
0.825026	0.480911
0.76161	0.524544
0.582572	0.340303
0.518234	0.269205
0.543103	0.244155
0.811813	0.376314
0.456406	0.279318
0.727544	0.272341
0.225824	0.214774
0.852966	0.363334
0.534478	0.278889
0.799452	0.379348
0.396774	0.137211
0.401084	0.260686
0.563085	0.323563
0.416094	0.356449
0.710362	0.346771
0.574349	0.29187
0.792941	0.340878
0.701676	0.179555
0.754014	0.430614
0.635869	0.3605
0.884763	0.473326
0.0994993	0.0682362
0.605661	0.422986
0.597506	0.317516
0.730443	0.34486
0.290281	0.269003
0.802881	0.387714
0.421662	0.3224
0.649605	0.256261
0.63236	0.23673
0.871048	0.35446
0.593309	0.287581
0.805781	0.310862
0.737047	0.379249
0.762981	0.324254
0.757783	0.4305
0.826997	0.375561
0.728366	0.360229
0.663807	0.343408
0.424695	0.134386
0.593236	0.251915
0.351841	0.143144
0.25312	0.141176
0.635751	0.277289
0.845285	0.526608
0.108792	0.12009
0.815481	0.427451
0.929898	0.360607
0.89895	0.411598
0.632745	0.276242
0.762137	0.42596
0.706525	0.294986
0.566166	0.338641
0.0623385	0.115329
0.751115	0.229584
0.397724	0.229759
0.791738	0.358004
0.844381	0.348085
0.751289	0.404981
0.56733	0.324674
0.58302	0.446757
0.557132	0.263209
0.767042	0.363362
0.326651	0.183582
0.799761	0.210156
0.856292	0.476984
0.586231	0.324737
0.639007	0.341391
0.744831	0.4959
0.536278	0.172493
0.666428	0.312555
0.60568	0.426286
0.628436	0.290585
0.36701	0.212122
0.705739	0.301038
0.613958	0.23971
0.0474488	0.227737
0.69616	0.370093
0.658236	0.195662
0.281666	0.290479
0.117954	0.0796696
0.880607	0.343866
0.660373	0.296906
0.910619	0.306074
0.402775	0.127068
0.866252	0.304502
0.653756	0.341842
0.941178	0.386764
0.42892	0.21489
0.428	0.287538
0.346193	0.243312
0.559554	0.378182
0.812484	0.457371
0.55803	0.390253
0.362216	0.179817
0.806114	0.327662
0.926449	0.361179
0.853797	0.355986
0.66216	0.321787
0.886275	0.322816
0.481067	0.220613
0.598016	0.401374
0.598423	0.366422
0.699058	0.39408
0.458381	0.195406
0.327989	0.245274
0.557392	0.311494
0.331231	0.123283
0.484288	0.310618
0.819845	0.214803
0.985174	0.343222
0.0312482	0.12724
0.208105	0.124764
0.750222	0.393238
0.548905	0.268911
0.616991	0.213976
0.420397	0.251265
0.787479	0.379558
0.587803	0.265124
0.451445	0.219529
0.254891	0.235535
0.767702	0.299463
0.951689	0.352128
0.265766	0.218819
0.577927	0.302064
0.707947	0.282493
0.394849	0.0646825
0.825455	0.303876
0.553624	0.262705
0.643755	0.387192
0.884016	0.451728
0.700819	0.24185
0.586378	0.38623
0.742044	0.240368
0.606019	0.331161
0.242623	0.337326
0.572398	0.290259
0.589234	0.301391
0.694126	0.380268
0.4491	0.323763
0.7131	0.173957
0.846129	0.337061
0.724908	0.269522
0.80028	0.499746
0.449064	0.288546
0.670131	0.214486
0.510745	0.281364
0.399371	0.393806
0.733973	0.224478
0.651238	0.40207
0.485285	0.399144
0.95327	0.424291
0.511157	0.3326
0.481875	0.296265
0.892347	0.48566
0.933937	0.266294
0.388149	0.236991
0.227771	0.164024
0.225632	0.172079
0.368656	0.22759
0.901103	0.440717
0.0569013	0.0514209
0.327265	0.281098
0.784733	0.41461
0.636317	0.411463
0.501288	0.30251
0.357434	0.201628
0.492132	0.280375
0.722149	0.336802
0.906557	0.515986
0.525339	0.203486
0.650102	0.238138
0.606502	0.34121
0.500063	0.355859
0.393445	0.235904
0.89152	0.366591
0.641809	0.399186
0.504423	0.225461
0.78639	0.264135
0.955541	0.510743
0.905636	0.245362
0.93426	0.312296
0.400188	0.254058
0.633488	0.277035
0.435286	0.227986
0.395152	0.198085
0.432479	0.306939
0.791834	0.48885
0.890664	0.573168
0.71792	0.4062
0.420544	0.179472
0.717975	0.314262
0.651944	0.250961
0.581258	0.442981
0.821789	0.414363
0.898673	0.596588
0.360521	0.216355
0.227535	0.257036
0.036395	0.0544435
0.679982	0.282596
0.639752	0.291297
0.140881	0.136315
0.551718	0.284144
0.774986	0.464326
0.661971	0.231193
0.709705	0.291283
0.798607	0.422845
0.607719	0.39189
0.573579	0.472264
0.14582	0.182858
0.0106626	0.0512987
0.638963	0.315344
0.177671	0.23587
0.591701	0.22925
0.764567	0.235813
0.585919	0.384076
0.219335	0.206054
0.277301	0.178293
0.721157	0.293507
0.577296	0.198309
0.79123	0.374974
0.821513	0.495098
0.700742	0.190207
0.412877	0.319073
0.407131	0.36902
0.814924	0.328487
0.376363	0.283745
0.593556	0.218273
0.453985	0.128129
0.216712	0.230711
0.623109	0.265857
0.459192	0.211506
0.650087	0.263259
0.465723	0.279279
0.598786	0.278575
0.428467	0.190554
0.281907	0.23447
0.386087	0.201874
0.039169	0.0967149
0.650346	0.398161
0.428689	0.323421
0.805685	0.444284
0.586206	0.372117
0.674117	0.30944
0.718964	0.34564
0.522143	0.222994
0.893125	0.35273
0.599325	0.396237
0.511165	0.288604
0.514634	0.47347
0.964808	0.471945
0.651098	0.336299
0.42943	0.273234
0.530286	0.322947
0.549613	0.214777
0.576969	0.250588
0.586657	0.348214
0.604845	0.290033
0.355021	0.223316
0.690633	0.449319
0.615418	0.287475
0.306555	0.267188
0.795569	0.288779
0.277028	0.169081
0.185599	0.156674
0.71152	0.395175
0.805983	0.464851
0.819724	0.406139
0.968206	0.525685
0.158999	0.172641
0.630131	0.315635
0.733187	0.330349
0.528563	0.231165
0.57682	0.304823
0.613927	0.282596
0.78491	0.557803
0.160291	0.168869
0.864592	0.315938
0.633988	0.418202
0.494623	0.451313
0.522318	0.337061
0.547253	0.319016
0.695865	0.322167
0.709705	0.298144
0.768097	0.349658
0.459852	0.308591
0.417698	0.223528
0.728515	0.289968
0.833009	0.273339
0.322911	0.260633
0.593153	0.184514
0.72832	0.398218
0.526111	0.263968
0.779254	0.392891
0.831449	0.401661
0.782856	0.328313
0.867977	0.316577
0.896948	0.345423
0.360724	0.290748
0.808546	0.304896
0.603439	0.33618
0.820752	0.289957
0.696448	0.284732
0.56347	0.450436
0.600069	0.338846
0.663544	0.501298
0.633754	0.232158
0.801566	0.341968
0.860689	0.27967
0.779381	0.346074
0.679521	0.415388
0.668531	0.392374
0.673668	0.435598
0.301739	0.260255
0.79764	0.37603
0.871363	0.448131
0.886033	0.397576
0.667917	0.384345
0.725861	0.373808
0.717388	0.368611
0.57644	0.309543
0.682134	0.427414
0.864956	0.529408
0.620176	0.416668
0.721464	0.273807
0.38634	0.2527
0.717991	0.413346
0.584994	0.34962
0.673818	0.350613
0.771328	0.38913
0.899618	0.476461
0.439763	0.333565
0.768694	0.376081
0.173417	0.14767
0.790227	0.401747
0.291352	0.251518
0.74575	0.498585
0.539081	0.455057
0.474967	0.322355
0.689352	0.364151
0.940679	0.474895
0.884243	0.447446
0.429651	0.292744
0.277165	0.131118
0.366905	0.190247
0.643772	0.254959
0.714764	0.383661
0.572476	0.411004
0.43862	0.306977
0.445645	0.302633
0.552489	0.335314
0.900633	0.363351
0.700141	0.384793
0.313783	0.284128
0.786293	0.387902
0.46374	0.227171
0.802852	0.418446
0.68839	0.529563
0.667732	0.38712
0.690999	0.523244
0.267478	0.308164
0.684155	0.320006
0.135489	0.255382
0.517366	0.294249
0.393752	0.263256
0.845018	0.357982
0.902506	0.419694
0.272793	0.116547
0.000697124	0.0611029
0.901476	0.360606
0.649102	0.295387
0.659425	0.319628
0.66588	0.366941
0.888045	0.475174
0.918508	0.41256
0.467586	0.326284
0.924818	0.456057
0.500302	0.323772
0.17094	0.165501
0.70728	0.416857
0.891167	0.32129
0.444427	0.283713
0.713864	0.368643
0.564863	0.340338
0.899293	0.448239
0.841115	0.302586
0.804507	0.363727
0.668654	0.216092
0.35492	0.173427
0.693546	0.233092
0.674891	0.390136
0.895703	0.406507
0.44668	0.254986
0.719751	0.370599
0.64471	0.371643
0.182412	0.177862
0.74497	0.264732
0.347041	0.229826
0.458742	0.243087
0.74292	0.36116
0.684885	0.456946
0.832654	0.25055
0.539122	0.211045
0.642646	0.354473
0.832192	0.4155
0.589234	0.353842
0.464071	0.191666
0.12375	0.134981
0.172149	0.13991
0.585534	0.435345
0.940164	0.455669
0.906977	0.496681
0.688849	0.324317
0.666035	0.302336
0.668815	0.4313
0.293503	0.194048
0.70136	0.299087
0.992648	0.529826
0.398106	0.245801
0.305858	0.156661
0.467531	0.185639
0.452313	0.226729
0.439386	0.291644
0.518466	0.343408
0.287241	0.16832
0.619769	0.222814
0.102285	0.0851985
0.723626	0.476006
0.564509	0.340801
0.061051	0.073668
0.645081	0.16876
0.731014	0.255671
0.768968	0.345779
0.619233	0.479251
0.545702	0.411996
0.854509	0.441652
0.901756	0.229073
0.717203	0.41631
0.516578	0.322206
0.671469	0.380851
0.533617	0.263157
0.475915	0.404303
0.56412	0.22751
0.55389	0.250694
0.610301	0.354432
0.716465	0.508098
0.780637	0.36394
0.770298	0.271024
0.70263	0.401169
0.602061	0.293911
0.580669	0.342747
0.696059	0.153539
0.560562	0.290493
0.40146	0.271257
0.272874	0.280705
0.63085	0.328612
0.829199	0.320595
0.585942	0.251992
0.509963	0.315507
0.732263	0.311239
0.515685	0.328382
0.66081	0.420094
0.542055	0.264341
0.682461	0.363351
0.128787	0.0708062
0.299115	0.219202
0.764425	0.440107
0.588463	0.274181
0.100857	0.063327
0.683566	0.401222
0.961251	0.43149
0.479169	0.297382
0.435271	0.240972
0.171903	0.256362
0.818198	0.342459
0.755512	0.328136
0.424312	0.238152
0.862079	0.280057
0.414972	0.247604
0.650902	0.285781
0.166797	0.207862
0.889581	0.338381
0.487588	0.205378
0.338211	0.135108
0.781902	0.40764
0.963783	0.513903
0.547138	0.345159
0.656081	0.285645
0.795881	0.28522
0.641314	0.423329
0.674551	0.482979
0.698635	0.279904
0.136989	0.203452
0.511477	0.253602
0.522227	0.335752
0.302839	0.310505
0.591672	0.311575
0.577703	0.31502
0.908717	0.42887
0.807549	0.325649
0.680036	0.333158
0.585407	0.421492
0.686959	0.312253
0.512854	0.344214
0.520641	0.26655
0.528959	0.428988
0.788721	0.42877
0.664945	0.309883
0.690906	0.20746
0.547829	0.238476
0.394163	0.210843
0.798878	0.445764
0.498599	0.345137
0.837262	0.377354
0.643849	0.30975
0.582026	0.332035
0.558252	0.306987
0.466095	0.275646
0.697655	0.395638
0.855616	0.306346
0.709099	0.276712
0.876917	0.349164
0.648016	0.327054
0.620785	0.31594
0.766897	0.219979
0.482276	0.283544
0.34155	0.226995
0.83222	0.321737
0.459163	0.259687
0.986311	0.551256
0.347567	0.243749
0.715533	0.329989
0.928988	0.364423
0.821754	0.361371
0.766511	0.355489
0.39265	0.221165
0.675147	0.344868
0.842743	0.35476
0.648698	0.37995
0.436749	0.315869
0.583932	0.336469
0.672452	0.289151
0.892087	0.361809
0.689542	0.351631
0.677998	0.348937
0.850747	0.391051
0.510864	0.289931
0.715205	0.331314
0.86061	0.430363
0.976156	0.448605
0.460838	0.259418
0.881899	0.311302
0.627736	0.434602
0.718921	0.363027
0.587705	0.270897
0.932395	0.421324
0.904909	0.448842
0.934604	0.455073
0.879642	0.361063
0.592561	0.321758
0.498347	0.386744
0.568272	0.344448
0.882249	0.491269
0.455797	0.185246
0.784605	0.282197
0.705838	0.256979
0.170898	0.131778
0.286673	0.111595
0.7418	0.360968
0.739842	0.334351
0.917335	0.461737
0.903905	0.439648
0.764065	0.3884
0.385802	0.299915
0.416478	0.282517
0.346968	0.306878
0.543656	0.262596
0.724588	0.32595
0.774078	0.527257
0.714059	0.370165
0.384579	0.343292
0.738468	0.409817
0.805247	0.471881
0.79702	0.397256
0.947468	0.4453
0.72714	0.301682
0.268436	0.215229
0.901296	0.419712
0.782341	0.416302
0.908173	0.438375
0.571671	0.343887
0.731812	0.319788
0.870286	0.356252
0.89	0.421545
0.681694	0.308468
0.820688	0.429667
0.0972909	0.0520132
0.506098	0.213491
0.739277	0.381717
0.639367	0.354705
0.758255	0.436376
0.526097	0.248492
0.854089	0.366358
0.624905	0.312311
0.700711	0.383625
0.946307	0.459008
0.45518	0.243725
0.691797	0.368344
0.166749	0.1641
0.589756	0.310499
0.927026	0.326467
0.585506	0.256897
0.96714	0.515594
0.438085	0.257627
0.50102	0.350818
0.629465	0.307337
0.524875	0.17892
0.550846	0.355525
0.572946	0.213297
0.78821	0.469265
0.620871	0.259198
0.697429	0.294617
0.836538	0.333257
0.240643	0.16668
0.656067	0.486141
0.607281	0.474288
0.957159	0.377621
0.96665	0.321279
0.745975	0.409851
0.604841	0.413997
0.590229	0.379333
0.748075	0.460026
0.892311	0.372171
0.966115	0.414436
0.608339	0.293343
0.798413	0.332595
0.650269	0.323384
0.534551	0.262625
0.357674	0.349968
0.546072	0.229217
0.677914	0.378026
0.84885	0.383933
0.266276	0.131536
0.484554	0.2685
0.653053	0.319301
0.419663	0.315652
0.645181	0.383191
0.537598	0.333808
0.283457	0.235836
0.774152	0.412491
0.802332	0.316904
0.480201	0.201881
0.856579	0.357917
0.859933	0.387718
0.60014	0.298069
0.920808	0.396092
0.468505	0.23507
0.907867	0.485921
0.389176	0.298625
0.771533	0.367006
0.793483	0.436462
0.868706	0.322717
0.377602	0.221099
0.941103	0.378662
0.937252	0.377418
0.576256	0.38528
0.571473	0.323821
0.546483	0.285683
0.726022	0.410464
0.797507	0.504807
0.375576	0.297495
0.727693	0.397262
0.199512	0.256835
0.441197	0.262602
0.673619	0.49302
0.465852	0.229996
0.742862	0.331262
0.406014	0.286904
0.452184	0.290339
0.428709	0.337916
0.803018	0.451791
0.659423	0.353809
0.827186	0.34033
0.904083	0.399342
0.638097	0.310396
0.90389	0.314212
0.653209	0.306454
0.140722	0.233676
0.915437	0.322482
0.950198	0.372226
0.723176	0.444298
0.905522	0.456126
0.815465	0.517261
0.417757	0.305854
0.399175	0.324341
0.571428	0.304057
0.675005	0.352681
0.91233	0.453625
0.747013	0.31346
0.65586	0.493924
0.585354	0.212407
0.825627	0.367371
0.490619	0.250804
0.468884	0.352156
0.824661	0.358471
0.728368	0.278707
0.629344	0.266067
0.544986	0.333018
0.379726	0.258684
0.297085	0.214239
0.769573	0.427479
0.256539	0.17551
0.554038	0.214916
0.57397	0.27559
0.852943	0.402347
0.663723	0.290766
0.546133	0.364574
0.588911	0.269665
0.753285	0.266694
0.777871	0.317427
0.940879	0.4014
0.310364	0.262362
0.755032	0.355051
0.5408	0.299347
0.697831	0.453348
0.367262	0.237048
0.481756	0.314379
0.298307	0.262348
0.224689	0.186012
0.598462	0.230248
0.380229	0.300717
0.844009	0.33142
0.684937	0.204136
0.625045	0.252422
0.549578	0.208406
0.419155	0.214992
0.293904	0.184016
0.419584	0.269209
0.678287	0.440728
0.507419	0.321253
0.849105	0.417701
0.770296	0.411336
0.348883	0.260445
0.318866	0.22822
0.510787	0.251058
0.6057	0.217355
0.398457	0.192203
0.600118	0.262241
0.600513	0.375018
0.834429	0.344878
0.353687	0.349967
0.912784	0.404382
0.395912	0.205263
0.813938	0.436063
0.932615	0.358205
0.597625	0.389177
0.564954	0.383222
0.857895	0.462083
0.851539	0.449078
0.557174	0.362511
0.648229	0.263886
0.579799	0.230722
0.818946	0.311286
0.301959	0.257937
0.422407	0.219421
0.321549	0.312272
0.597514	0.345395
0.64251	0.15903
0.859259	0.245523
0.756804	0.338161
0.765548	0.336192
0.871203	0.310972
0.900775	0.33304
0.608594	0.278045
0.330596	0.264019
0.577873	0.315492
0.783679	0.378611
0.693641	0.23805
0.299153	0.235305
0.632189	0.368451
0.753628	0.490448
0.700285	0.308673
0.747366	0.342997
0.827036	0.271203
0.60881	0.336866
0.3821	0.278503
0.885666	0.341202
0.872059	0.415233
0.772583	0.335388
0.779897	0.312084
0.632942	0.38737
0.316842	0.297304
0.841442	0.410767
0.619817	0.378446
0.513384	0.195081
0.547203	0.180998
0.452311	0.307413
0.535362	0.30458
0.710806	0.346947
0.868228	0.364475
0.967305	0.378968
0.713116	0.319254
0.573147	0.331287
0.711456	0.263433
0.710342	0.372164
0.514231	0.280353
0.585457	0.220511
0.820163	0.370958
0.474775	0.250269
0.55508	0.302121
0.68745	0.225495
0.720847	0.305173
0.830605	0.307551
0.528886	0.116175
0.499181	0.291419
0.771268	0.50416
0.375318	0.245836
0.805612	0.252082
0.480277	0.294855
0.480811	0.257777
0.709025	0.322962
0.628406	0.324154
0.42448	0.174994
0.0504018	0.0509022
0.681417	0.33725
0.765682	0.322582
0.938718	0.356904
0.604821	0.213252
0.645291	0.367914
0.311023	0.193763
0.0001	0.0931871
0.286496	0.298606
0.793568	0.428002
0.430346	0.306653
0.914552	0.328194
0.746173	0.221904
0.831143	0.348642
0.553638	0.248756
0.818112	0.309116
0.497969	0.16414
0.468288	0.39765
0.441826	0.288866
0.378729	0.289063
0.734719	0.260365
0.78916	0.252807
0.382273	0.383628
0.696704	0.272034
0.537212	0.302441
0.81747	0.311853
0.462062	0.231332
0.681523	0.26472
0.912323	0.460703
0.341451	0.322908
0.39279	0.263472
0.665012	0.222775
0.351238	0.272276
0.634976	0.372216
0.397352	0.200308
0.56764	0.274657
0.924373	0.3099
0.830313	0.384912
0.858561	0.427564
0.763661	0.443736
0.724696	0.380754
0.152673	0.125746
0.280705	0.286633
0.420208	0.333612
0.739171	0.332777
0.544683	0.269729
0.986098	0.398517
0.934945	0.40665
0.887056	0.389364
0.852939	0.441859
0.550411	0.288118
0.593646	0.373653
0.470006	0.203432
0.512175	0.215513
0.778864	0.307978
0.890642	0.310886
0.57107	0.345453
0.475065	0.227739
0.369986	0.185439
0.220845	0.160093
0.458833	0.295175
0.818536	0.435198
0.647434	0.230722
0.797838	0.365719
0.693983	0.291228
0.800812	0.38755
0.943499	0.356301
0.794808	0.43679
0.813454	0.406227
0.824739	0.602584
0.300674	0.351275
0.542439	0.318303
0.688261	0.404573
0.679225	0.392189
0.750342	0.324662
0.66882	0.376963
0.597306	0.278738
0.633616	0.211329
0.634975	0.215025
0.400405	0.323464
0.470226	0.278328
0.60075	0.419694
0.788737	0.358333
0.459855	0.218553
0.748463	0.284021
0.676892	0.223587
0.568498	0.197068
0.733151	0.344187
0.696815	0.321422
0.659188	0.32293
0.695738	0.332507
0.820239	0.313568
0.880557	0.342675
0.632959	0.296036
0.805154	0.393667
0.3752	0.252078
0.599747	0.35067
0.761257	0.277232
0.130526	0.170985
0.415351	0.178557
0.558325	0.219206
0.666946	0.327183
0.700588	0.324302
0.335963	0.16
0.850716	0.40205
0.587351	0.22307
0.167426	0.207646
0.663703	0.416693
0.868322	0.411318
0.622022	0.271349
0.703637	0.314483
0.417124	0.369562
0.84793	0.488602
0.525179	0.226443
0.65558	0.328335
0.831444	0.312036
0.733595	0.352719
0.71141	0.311138
0.572712	0.225939
0.664884	0.334103
0.898735	0.485899
0.157965	0.173501
0.476233	0.30875
0.296764	0.201123
0.811392	0.385786
0.625469	0.303936
0.602404	0.301693
0.36178	0.265295
0.517978	0.356737
0.773507	0.47293
0.319646	0.218638
0.770146	0.255551
0.730398	0.345095
0.680137	0.280085
0.775807	0.280481
0.625322	0.333744
0.443751	0.204799
0.986628	0.397321
0.308532	0.210655
0.471304	0.357167
0.535659	0.382826
0.37986	0.286882
0.812827	0.282223
0.722483	0.387372
0.299157	0.153595
0.477848	0.202672
0.441866	0.290972
0.643647	0.369108
0.809809	0.45522
0.49309	0.261131
0.672997	0.239292
0.783951	0.335487
0.184666	0.161968
0.548511	0.288209
0.77848	0.366195
0.347611	0.238549
0.742294	0.445993
0.7308	0.393194
0.267929	0.179191
0.868608	0.331389
0.244852	0.233542
0.704584	0.26046
0.193687	0.191092
0.789312	0.369149
0.845255	0.433879
0.660549	0.326114
0.785282	0.25312
0.581412	0.230517
0.939882	0.398396
0.20072	0.174201
0.709045	0.441263
0.575302	0.350856
0.632474	0.410956
0.883367	0.434906
0.899493	0.447665
0.845937	0.511492
0.0605939	0.102076
0.945681	0.321328
0.658254	0.236992
0.954996	0.374018
0.608986	0.153884
0.608462	0.329256
0.625781	0.224912
0.477357	0.224155
0.416699	0.246145
0.768971	0.267753
0.803508	0.551116
0.456272	0.288337
0.178976	0.261763
0.783256	0.418284
0.638445	0.357922
0.756735	0.417772
0.954485	0.418056
0.202504	0.180561
0.379634	0.231722
0.499608	0.222761
0.431312	0.263965
0.497329	0.235648
0.743499	0.337927
0.617093	0.249218
0.829788	0.246998
0.598982	0.294027
0.559698	0.283796
0.364544	0.21521
0.778426	0.365974
0.677788	0.302526
0.708925	0.465506
0.613339	0.329838
0.738725	0.379643
0.799669	0.323098
0.53332	0.287522
0.451734	0.378143
0.654799	0.277201
0.536449	0.251482
0.313768	0.2045
0.818472	0.410803
0.159388	0.150375
0.593206	0.314534
0.40296	0.265938
0.0150454	0.1452
0.388127	0.18312
0.685439	0.427777
0.686413	0.405237
0.258906	0.141749
0.252641	0.143166
0.813613	0.335164
0.524742	0.268971
0.900841	0.39375
0.80363	0.274289
0.880595	0.532173
0.708667	0.367033
0.609921	0.454896
0.844525	0.414425
0.12372	0.164028
0.779552	0.392583
0.89287	0.464313
0.500485	0.273835
0.669623	0.287453
0.944549	0.410532
0.651465	0.424004
0.494201	0.333332
0.0282728	0.0747013
0.942354	0.413674
0.809939	0.266294
0.725105	0.280839
0.707911	0.341944
0.61161	0.299786
0.411381	0.236146
0.390173	0.346273
0.688344	0.420163
0.386039	0.373833
0.283576	0.20823
0.547335	0.340177
0.394849	0.315564
0.385447	0.414118
0.897908	0.367864
0.749834	0.382396
0.154896	0.163235
0.245075	0.201945
0.817662	0.403956
0.953981	0.378217
0.70795	0.401263
0.305254	0.182186
0.879406	0.285795
0.843536	0.526594
0.85693	0.538799
0.5795	0.323655
0.803393	0.45719
0.826288	0.319302
0.713266	0.321728
0.792079	0.310828
0.869245	0.389557
0.747819	0.362282
0.92879	0.354436
0.665158	0.416923
0.274241	0.301638
0.468484	0.331625
0.772155	0.337473
0.513456	0.390999
0.745337	0.299386
0.779917	0.444435
0.747736	0.261994
0.855017	0.270694
0.899036	0.459935
0.75903	0.392793
0.920041	0.477472
0.776183	0.36656
0.632455	0.227813
0.233487	0.152681
0.0014156	0.0565946
0.650314	0.379187
0.764789	0.364225
0.689894	0.253007
0.601627	0.291885
0.493626	0.276581
0.670707	0.287738
0.82112	0.361292
0.860432	0.357041
0.89444	0.336417
0.424088	0.236949
0.744594	0.396968
0.880382	0.502
0.475166	0.485489
0.719051	0.221077
0.865564	0.524053
0.584939	0.36811
0.691726	0.34794
0.72956	0.387768
0.668702	0.364103
0.858103	0.349043
0.822971	0.352913
0.883705	0.388801
0.444737	0.244336
0.743215	0.338547
0.291792	0.253383
0.912283	0.461169
0.154842	0.263666
0.758665	0.403329
0.231902	0.180706
0.798057	0.348754
0.603511	0.351666
0.101851	0.113938
0.587973	0.353183
0.707732	0.432827
0.850247	0.509335
0.874379	0.403759
0.917688	0.464468
0.463743	0.215177
0.49779	0.216041
0.872983	0.449444
0.641579	0.340269
0.549143	0.295264
0.471146	0.273962
0.759154	0.383737
0.62805	0.337154
0.227098	0.168259
0.65276	0.338432
0.400523	0.334379
0.75565	0.318198
0.92824	0.295363
0.285866	0.346766
0.623409	0.323693
0.599964	0.348606
0.865741	0.425817
0.702911	0.434818
0.510709	0.317117
0.626273	0.231596
0.95222	0.531483
0.945951	0.458266
0.476524	0.343861
0.585519	0.406392
0.140958	0.276301
0.611204	0.272962
0.856062	0.434163
0.729796	0.356547
0.427095	0.363765
0.559347	0.254447
0.868048	0.325611
0.857981	0.447172
0.499722	0.249935
0.606859	0.291565
0.595517	0.275465
0.666243	0.396397
0.823876	0.529462
0.553958	0.30228
0.863486	0.388975
0.685932	0.385452
0.521059	0.343032
0.772483	0.340649
0.371681	0.22586
0.40028	0.170346
0.750384	0.340069
0.646014	0.309467
0.808154	0.323496
0.909521	0.49465
0.863187	0.476755
0.179189	0.243009
0.859161	0.324095
0.587686	0.270081
0.769147	0.324471
0.848465	0.367355
0.88081	0.498391
0.574563	0.265502
0.872096	0.376772
0.664882	0.405103
0.723363	0.292982
0.831665	0.277457
0.213023	0.158244
0.661844	0.375996
0.95713	0.526263
0.662153	0.587549
0.851927	0.459273
0.677059	0.326194
0.527053	0.305137
0.954204	0.333487
0.294435	0.183719
0.720338	0.353239
0.0493128	0.126536
0.976274	0.525943
0.553952	0.310262
0.842672	0.380282
0.812166	0.32839
0.276514	0.263667
0.79709	0.448565
0.719262	0.223921
0.683586	0.278556
0.862406	0.363246
0.909818	0.35154
0.250123	0.200625
0.566016	0.249299
0.877528	0.456208
0.760037	0.303827
0.330182	0.332432
0.0736271	0.117656
0.883945	0.444345
0.726779	0.34821
0.805727	0.430526
0.409971	0.330425
0.0001	0.0590125
0.718157	0.345633
0.701661	0.39324
0.91654	0.492498
0.977309	0.544971
0.883876	0.290546
0.91687	0.493348
0.258629	0.240688
0.84969	0.410656
0.409801	0.256204
0.814928	0.461348
0.875524	0.355171
0.650353	0.295969
0.729067	0.338412
0.395879	0.20191
0.525942	0.443259
0.399517	0.360423
0.888106	0.505525
0.54121	0.2417
0.718081	0.208056
0.257487	0.340922
0.641553	0.271467
0.613782	0.274745
0.589101	0.254924
0.792647	0.441427
0.78342	0.43989
0.852898	0.469926
0.949903	0.430976
0.857207	0.52222
0.36914	0.291423
0.383887	0.260286
0.811158	0.363222
0.524456	0.405362
0.729131	0.218137
0.747309	0.352989
0.785562	0.351084
0.879081	0.441376
0.466816	0.233462
0.279466	0.200333
0.807651	0.400059
0.872557	0.461962
0.482737	0.339797
0.931516	0.534422
0.956357	0.416817
0.698198	0.314226
0.505262	0.167587
0.725	0.312867
0.549902	0.43035
0.347319	0.357536
0.713108	0.346302
0.840589	0.446835
0.898225	0.488744
0.977669	0.484238
0.431275	0.36864
0.919223	0.516479
0.399767	0.321725
0.545996	0.339401
0.859785	0.48435
0.766023	0.474407
0.942243	0.470219
0.600345	0.31842
0.648948	0.31994
0.173545	0.165184
0.36738	0.174526
0.496571	0.201555
0.0133809	0.219335
0.0774348	0.17472
0.788709	0.356285
0.00339872	0.0813087
0.0212643	0.112772
0.198677	0.220995
0.197684	0.220776
0.690457	0.382433
0.478138	0.318261
0.408628	0.318708
0.694345	0.380587
0.821518	0.433082
0.566538	0.39611
0.501525	0.282766
0.813087	0.424876
0.741612	0.413158
0.790249	0.331002
0.939862	0.42345
0.80314	0.458143
0.763343	0.365693
0.731221	0.428315
0.544073	0.37074
0.822985	0.585089
0.71013	0.471613
0.971315	0.536923
0.777422	0.269584
0.855586	0.362554
0.776407	0.281256
0.191937	0.178718
0.814465	0.356771
0.748262	0.303197
0.851562	0.328328
0.557657	0.367933
0.271874	0.296884
0.984935	0.478632
0.158438	0.285138
0.443219	0.22395
0.419674	0.256898
0.527303	0.276039
0.711759	0.308447
0.861867	0.488443
0.694331	0.290416
0.109631	0.177523
0.250141	0.208719
0.667026	0.517816
0.818243	0.407923
0.672307	0.44322
0.931472	0.457913
0.940746	0.357941
0.513339	0.422762
0.757131	0.366522
0.605085	0.235662
0.338841	0.285543
0.521126	0.324723
0.466033	0.261655
0.844645	0.456145
0.797129	0.45427
0.873848	0.207645
0.579684	0.360731
0.645188	0.386596
0.102882	0.247554
0.931334	0.43928
0.884578	0.32602
0.696079	0.391598
0.578572	0.283118
0.9468	0.454031
0.561402	0.426868
0.864089	0.362964
0.813865	0.352436
0.543275	0.245971
0.467799	0.360831
0.196775	0.294821
0.745548	0.462499
0.752557	0.483158
0.792059	0.418941
0.907071	0.429917
0.370247	0.297621
0.695642	0.393632
0.490088	0.170187
0.128722	0.112938
0.835226	0.380182
0.398765	0.315997
0.979028	0.490122
0.59885	0.420192
0.911983	0.373791
0.839308	0.547542
0.552519	0.303584
0.442771	0.224549
0.618986	0.23614
0.431977	0.169775
0.826477	0.397554
0.471131	0.282232
0.0754868	0.192645
0.688166	0.357904
0.0842184	0.100897
0.310056	0.267366
0.745771	0.50986
0.221111	0.27219
0.411982	0.276993
0.782006	0.471333
0.594643	0.281687
0.606402	0.292745
0.908888	0.482905
0.36528	0.225674
0.0624893	0.08992
0.485609	0.266085
0.438029	0.212068
0.454608	0.22348
0.650929	0.277516
0.315113	0.226047
0.798171	0.525743
0.00124798	0.100968
0.766508	0.40241
0.968661	0.512074
0.202022	0.129556
0.710267	0.341146
0.623005	0.38462
0.582197	0.360449
0.84962	0.451316
0.723688	0.295054
0.522433	0.323615
0.750927	0.377561
0.582709	0.252089
0.841004	0.433887
0.132053	0.146992
0.863935	0.481384
0.779904	0.508809
0.664756	0.31355
0.171631	0.225361
0.165045	0.120676
0.752731	0.32526
0.817838	0.385906
0.556301	0.395543
0.810784	0.30975
0.769645	0.239997
0.970561	0.578502
0.493019	0.444424
0.661858	0.259223
0.711008	0.397432
0.707226	0.190386
0.753951	0.202994
0.72062	0.247705
0.657238	0.405131
0.40825	0.295412
0.651043	0.335328
0.74683	0.298185
0.250609	0.251181
0.279003	0.263903
0.229396	0.259855
0.742292	0.333335
0.525953	0.26462
0.664884	0.325343
0.313517	0.308233
0.782761	0.289379
0.28859	0.182744
0.49685	0.281141
0.723874	0.282902
0.344657	0.241185
0.67045	0.409522
0.947954	0.469597
0.956159	0.430541
0.924621	0.549566
0.432025	0.276625
0.547437	0.312142
0.680993	0.291271
0.809881	0.455681
0.55002	0.282903
0.57609	0.329526
0.887598	0.518357
0.576407	0.313012
0.85829	0.454444
0.513987	0.322202
0.718421	0.376464
0.590241	0.202842
0.45482	0.254311
0.557424	0.398376
0.615797	0.264319
0.830726	0.352318
0.397696	0.334239
0.786062	0.457776
0.469291	0.390159
0.719665	0.379698
0.734256	0.31076
0.619355	0.241033
0.332227	0.309422
0.789839	0.33204
0.719652	0.330161
0.539702	0.308532
0.605764	0.330322
0.437103	0.342957
0.307354	0.285147
0.734957	0.316248
0.806023	0.507216
0.76773	0.488492
0.85481	0.470843
0.546185	0.223486
0.708264	0.28167
0.798618	0.392446
0.863603	0.365701
0.335124	0.218253
0.00381505	0.108296
0.794047	0.399212
0.777377	0.418887
0.526336	0.357952
0.909458	0.411079
0.734397	0.464117
0.869146	0.360181
0.6104	0.4249
0.789657	0.305933
0.798147	0.447201
0.795087	0.420984
0.843286	0.376284
0.178505	0.243815
0.18861	0.162898
0.74765	0.451718
0.763027	0.429995
0.338813	0.284417
0.75724	0.359607
0.703788	0.327764
0.901532	0.430225
0.54432	0.389802
0.750417	0.370105
0.90583	0.482242
0.318355	0.295976
0.670312	0.305878
0.804554	0.333418
0.936601	0.555161
0.435372	0.23307
0.899096	0.402797
0.866352	0.431051
0.348164	0.267572
0.21152	0.205484
0.939178	0.616709
0.121932	0.152405
0.330602	0.264085
0.89026	0.295546
0.562377	0.437286
[truncated: 7,974 more rows]

## Sheet: SCS+C_EVI
0.779827	0.237916
0.488731	0.330687
0.224915	0.36694
0.996572	0.270592
0.79075	0.42544
0.459958	0.429496
0.623893	0.418718
0.454704	0.314691
0.441739	0.250805
0.506305	0.216898
0.962204	0.230722
0.277811	0.340533
0.84347	0.284678
0.511803	0.392887
0.519031	0.338069
0.65146	0.431661
0.47158	0.389273
0.671172	0.318415
0.636511	0.222046
0.511128	0.348146
0.553847	0.316109
0.823671	0.376867
0.479291	0.466948
0.108239	0.49275
0.539458	0.350608
0.741363	0.324726
0.883958	0.226864
0.273929	0.237505
0.83063	0.188508
0.186	0.410401
0.431919	0.316151
0.707865	0.313687
0.746686	0.287328
0.818645	0.301238
0.543864	0.304372
0.682057	0.467891
0.523345	0.424518
0.466406	0.466858
0.740733	0.444111
0.839472	0.199733
0.523831	0.245152
0.598918	0.262993
0.707213	0.310653
0.714168	0.327471
0.386161	0.307652
0.705365	0.312952
0.94026	0.185758
0.159335	0.228175
0.53525	0.310078
0.653684	0.417469
0.478953	0.385464
0.811346	0.331615
0.558386	0.338413
0.773389	0.231785
0.496151	0.236329
0.521114	0.233524
0.322701	0.34286
0.199635	0.533133
0.562342	0.429919
0.533448	0.478712
0.20505	0.301439
0.515159	0.333129
0.773357	0.315022
0.901399	0.376899
0.379491	0.377641
0.254856	0.377291
0.250146	0.328647
0.43793	0.423922
0.25485	0.253325
0.750601	0.262372
0.638081	0.403168
0.416771	0.423481
0.525336	0.324927
0.876198	0.400568
0.245869	0.415745
0.410597	0.297401
0.774739	0.279114
0.555328	0.32937
0.585507	0.280978
0.786076	0.468754
0.711836	0.325084
0.381958	0.285413
0.895967	0.248017
0.325863	0.631106
0.683859	0.291729
0.480322	0.304219
0.874359	0.311942
0.606268	0.257875
0.764511	0.386839
0.865004	0.199575
0.553283	0.483728
0.405444	0.381884
0.844993	0.338027
0.8265	0.341741
0.575581	0.549647
0.804809	0.212119
0.934036	0.316296
0.642761	0.308595
0.78891	0.319302
0.767864	0.400678
0.328111	0.607395
0.843582	0.373398
0.692829	0.410887
0.550715	0.23305
0.492901	0.34874
0.443189	0.412231
0.50407	0.281734
0.621545	0.269813
0.433346	0.367421
0.661108	0.272267
0.153038	0.336786
0.76092	0.231085
0.730532	0.207527
0.233998	0.222305
0.324041	0.349313
0.590798	0.268496
0.429709	0.408445
0.490714	0.319545
0.618015	0.604745
0.763445	0.410161
0.586813	0.148468
0.211807	0.426116
0.571774	0.335554
0.33049	0.278759
0.763369	0.316045
0.360571	0.304194
0.824361	0.059087
0.770305	0.368292
0.867787	0.223045
0.376983	0.362242
0.738014	0.267346
0.913767	0.309338
0.370749	0.431016
0.86473	0.212577
0.372851	0.280378
0.737008	0.295182
0.132699	0.503072
0.181562	0.294987
0.713268	0.426013
0.200309	0.700223
0.704948	0.319534
0.667564	0.399582
0.776374	0.48434
0.894348	0.37793
0.400506	0.271461
0.302125	0.46127
0.476458	0.287036
0.815396	0.264563
0.895362	0.169158
0.64867	0.380782
0.706581	0.440112
0.308053	0.489693
0.720504	0.334225
0.538915	0.510326
0.417702	0.383966
0.126847	0.61229
0.531423	0.33694
0.884885	0.201856
0.383874	0.432796
0.769995	0.251116
0.797888	0.319917
0.801005	0.352427
0.225249	0.631995
0.598307	0.367947
0.68403	0.19576
0.28321	0.351946
0.92362	0.276413
0.481646	0.459817
0.720365	0.246502
0.42651	0.464464
0.600066	0.356978
0.347546	0.420073
0.823874	0.336222
0.721635	0.332711
0.520082	0.337778
0.358651	0.395154
0.0141383	0.400397
0.535585	0.386019
0.363742	0.536935
0.675038	0.398334
0.60645	0.315549
0.698254	0.403826
0.0001	0.185838
0.184096	0.494795
0.539495	0.375853
0.895308	0.290573
0.537056	0.364816
0.515894	0.428803
0.772446	0.413607
0.525403	0.427371
0.716635	0.301919
0.295582	0.417985
0.887197	0.2583
0.0653572	0.985545
0.508675	0.408719
0.237091	0.337604
0.744763	0.26567
0.889376	0.312875
0.589807	0.369734
0.458287	0.498693
0.589377	0.440483
0.564733	0.201372
0.179804	0.536212
0.209704	0.178302
0.51999	0.320244
0.256578	0.152176
0.777567	0.281733
0.80728	0.336858
0.519921	0.400472
0.450512	0.537815
0.634568	0.402902
0.467488	0.376228
0.832848	0.440042
0.12831	0.25882
0.240757	0.326701
0.655675	0.184723
0.446442	0.271217
0.688296	0.306568
0.595742	0.339246
0.578495	0.347757
0.602672	0.279303
0.41922	0.542678
0.847216	0.413679
0.799154	0.299301
0.508465	0.324976
0.9143	0.35882
0.865458	0.327121
0.617227	0.350935
0.967999	0.230155
0.456662	0.209368
0.474286	0.380737
0.437386	0.329786
0.527158	0.326158
0.490428	0.477771
0.848553	0.425603
0.339681	0.280966
0.543279	0.232255
0.648901	0.366742
0.988816	0.186622
0.344647	0.295312
0.268284	0.338458
0.654129	0.274786
0.68547	0.216132
0.587057	0.372628
0.272336	0.614881
0.408709	0.419206
0.962363	0.186228
0.551538	0.278983
0.935171	0.205632
0.544263	0.301282
0.727222	0.324156
0.806472	0.300618
0.834493	0.35816
0.617013	0.436382
0.590808	0.305122
0.58063	0.325726
0.304963	0.520733
0.182361	0.186311
0.341744	0.342901
0.621295	0.26372
0.858171	0.258793
0.839907	0.226743
0.829817	0.252816
0.486236	0.14064
0.177015	0.27671
0.49314	0.394087
0.826372	0.355339
0.464164	0.507427
0.76569	0.362347
0.720239	0.361987
0.396955	0.505365
0.678335	0.296565
0.387594	0.465467
0.0295256	0.0316407
0.818613	0.302792
0.904594	0.307948
0.841918	0.449823
0.636411	0.167346
0.64513	0.257806
0.422716	0.614716
0.671501	0.447681
0.707785	0.34938
0.655219	0.322243
0.237486	0.647969
0.484867	0.462193
0.618094	0.351324
0.651301	0.311891
0.426417	0.45649
0.279715	0.257928
0.74057	0.232809
0.758943	0.278876
0.801264	0.324807
0.637744	0.121189
0.657659	0.374156
0.761144	0.413864
0.794319	0.272396
0.610391	0.292076
0.390133	0.31645
0.390533	0.347364
0.922045	0.289014
0.531961	0.419374
0.310658	0.154849
0.434347	0.496553
0.86255	0.33454
0.82089	0.289284
0.490306	0.269195
0.922795	0.202325
0.831084	0.295088
0.867795	0.290003
0.479296	0.476875
0.65901	0.480304
0.949209	0.252461
0.992685	0.260258
0.945677	0.280169
0.570261	0.408434
0.755703	0.314002
0.643571	0.397275
0.34326	0.215982
0.478832	0.489048
0.684713	0.370382
0.182029	0.363412
0.585949	0.289591
0.544255	0.293123
0.747145	0.329142
0.549076	0.374832
0.633893	0.358865
0.151109	0.627042
0.701379	0.338516
0.516716	0.40455
0.371042	0.238372
0.424795	0.304502
0.550425	0.29643
0.710177	0.433663
0.602206	0.359678
0.571932	0.239672
0.881515	0.372337
0.589987	0.468951
0.504631	0.420248
0.739512	0.442387
0.852128	0.382609
0.892406	0.229903
0.932517	0.276461
0.393963	0.331382
0.24043	0.435668
0.154155	0.33429
0.586636	0.209036
0.536861	0.254435
0.499106	0.424809
0.725214	0.416562
0.703373	0.37224
0.618908	0.306442
0.396175	0.268993
0.824808	0.244065
0.301946	0.379369
0.527472	0.327473
0.552723	0.4689
0.476958	0.475677
0.41078	0.347603
0.727549	0.30835
0.00188979	0.0128354
0.448677	0.40234
0.718643	0.227771
0.85566	0.225972
0.793173	0.352883
0.748361	0.237465
0.947358	0.22976
0.590264	0.390871
0.658622	0.454651
0.926782	0.344652
0.36157	0.343062
0.178847	0.375936
0.589491	0.384936
0.869693	0.26283
0.868313	0.226918
0.716571	0.20252
0.664353	0.251861
0.690358	0.236872
0.254645	0.185818
0.567719	0.347083
0.663738	0.388927
0.37677	0.277848
0.305992	0.380406
0.43596	0.382301
0.517834	0.229352
0.745727	0.308307
0.939832	0.297935
0.582137	0.398967
0.606985	0.306499
0.551103	0.335203
0.46707	0.35682
0.791784	0.335958
0.651157	0.469493
0.720883	0.309881
0.533607	0.379668
0.592578	0.454439
0.553458	0.441605
0.421744	0.227528
0.659197	0.266684
0.594336	0.284228
0.613975	0.281208
0.683516	0.453348
0.410395	0.42753
0.83555	0.282152
0.35954	0.30728
0.592478	0.341435
0.520665	0.370279
0.819004	0.234251
0.969806	0.229961
0.350472	0.298106
0.631984	0.180018
0.197659	0.345483
0.347893	0.430451
0.30821	0.536372
0.721516	0.230568
0.12087	0.4081
0.111191	0.362981
0.651986	0.405521
0.952438	0.356103
0.57445	0.314376
0.356181	0.182499
0.519967	0.351232
0.817639	0.346851
0.754366	0.306341
0.832519	0.37248
0.554399	0.347575
0.0001	0.0498802
0.0287818	0.920247
0.630707	0.38593
0.591924	0.426726
0.831268	0.338965
0.345529	0.309828
0.686026	0.219229
0.743522	0.308896
0.533053	0.251958
0.347655	0.413327
0.49628	0.356677
0.569649	0.279137
0.461935	0.418018
0.821714	0.364254
0.768607	0.251963
0.916801	0.319115
0.467638	0.394447
0.645269	0.245335
0.395587	0.394212
0.907631	0.229917
0.79396	0.265686
0.352947	0.300188
0.661557	0.352829
0.667895	0.190387
0.525297	0.31374
0.665898	0.327618
0.825026	0.381263
0.76161	0.47734
0.582572	0.381091
0.518234	0.33164
0.543103	0.288289
0.811813	0.314506
0.456406	0.36248
0.727544	0.252509
0.225824	0.462862
0.852966	0.296682
0.534478	0.330935
0.799452	0.260234
0.396774	0.192362
0.401084	0.38038
0.563085	0.371589
0.416094	0.485232
0.710362	0.326123
0.574349	0.309808
0.792941	0.300944
0.701676	0.173706
0.754014	0.35589
0.635869	0.360455
0.884763	0.319499
0.0994993	0.275612
0.605661	0.393827
0.597506	0.273498
0.730443	0.320463
0.290281	0.478531
0.802881	0.33707
0.421662	0.456534
0.649605	0.261748
0.63236	0.233821
0.871048	0.279328
0.593309	0.287601
0.805781	0.266505
0.737047	0.307639
0.762981	0.24816
0.757783	0.340116
0.826997	0.29897
0.728366	0.338212
0.663807	0.346824
0.424695	0.191109
0.593236	0.273004
0.351841	0.220085
0.25312	0.267929
0.635751	0.289944
0.845285	0.432998
0.108792	0.429501
0.815481	0.35455
0.929898	0.250388
0.89895	0.303055
0.632745	0.286954
0.762137	0.37856
0.706525	0.286943
0.566166	0.337897
0.0623385	0.715105
0.751115	0.210187
0.397724	0.332487
0.791738	0.303373
0.844381	0.277149
0.751289	0.34264
0.56733	0.358004
0.58302	0.494055
0.557132	0.305648
0.767042	0.315303
0.326651	0.284438
0.799761	0.176083
0.856292	0.380131
0.586231	0.336759
0.639007	0.355825
0.744831	0.460675
0.536278	0.162372
0.666428	0.320086
0.60568	0.462538
0.628436	0.304988
0.36701	0.32107
0.705739	0.291641
0.613958	0.245565
0.0474488	1
0.69616	0.32247
0.658236	0.198109
0.281666	0.528352
0.117954	0.311934
0.880607	0.267324
0.660373	0.301929
0.910619	0.223623
0.402775	0.188273
0.866252	0.237658
0.653756	0.390477
0.941178	0.266914
0.42892	0.302752
0.428	0.389188
0.346193	0.379696
0.559554	0.433315
0.812484	0.378496
0.55803	0.405815
0.362216	0.28727
0.806114	0.286787
0.926449	0.255794
0.853797	0.270246
0.66216	0.322376
0.886275	0.247271
0.481067	0.280719
0.598016	0.444572
0.598423	0.323286
0.699058	0.318826
0.458381	0.270191
0.327989	0.388274
0.557392	0.352359
0.331231	0.218793
0.484288	0.378565
0.819845	0.159029
0.985174	0.208035
0.0312482	0.224291
0.208105	0.325632
0.750222	0.343806
0.548905	0.277499
0.616991	0.227258
0.420397	0.350515
0.787479	0.321142
0.587803	0.279921
0.451445	0.296992
0.254891	0.429204
0.767702	0.269622
0.951689	0.241759
0.265766	0.421988
0.577927	0.310499
0.707947	0.245013
0.394849	0.0880824
0.825455	0.258728
0.553624	0.306467
0.643755	0.299921
0.884016	0.340416
0.700819	0.237425
0.586378	0.408543
0.742044	0.199561
0.606019	0.360148
0.242623	0.630624
0.572398	0.306041
0.589234	0.305939
0.694126	0.362439
0.4491	0.424428
0.7131	0.154086
0.846129	0.271354
0.724908	0.251383
0.80028	0.419314
0.449064	0.385584
0.670131	0.21508
0.510745	0.31595
0.399371	0.581414
0.733973	0.210286
0.651238	0.403577
0.485285	0.486405
0.95327	0.290592
0.511157	0.39046
0.481875	0.379519
0.892347	0.370652
0.933937	0.185855
0.388149	0.346094
0.227771	0.348598
0.225632	0.36537
0.368656	0.342858
0.901103	0.317425
0.0569013	0.405425
0.327265	0.447923
0.784733	0.36499
0.636317	0.366273
0.501288	0.367526
0.357434	0.301632
0.492132	0.329243
0.722149	0.327699
0.906557	0.305702
0.525339	0.248127
0.650102	0.241369
0.606502	0.364998
0.500063	0.428399
0.393445	0.34711
0.89152	0.282011
0.641809	0.380575
0.504423	0.270513
0.78639	0.231458
0.955541	0.345136
0.905636	0.170586
0.93426	0.224331
0.400188	0.340965
0.633488	0.291857
0.435286	0.28406
0.395152	0.282818
0.432479	0.422304
0.791834	0.399093
0.890664	0.406428
0.71792	0.376416
0.420544	0.244777
0.717975	0.295013
0.651944	0.237601
0.581258	0.471105
0.821789	0.343024
0.898673	0.411757
0.360521	0.329265
0.227535	0.510452
0.679982	0.280739
0.639752	0.306529
0.140881	0.443191
0.551718	0.328989
0.774986	0.33575
0.661971	0.236464
0.709705	0.269231
0.798607	0.356682
0.607719	0.405031
0.573579	0.511128
0.14582	0.501252
0.0106626	0.298108
0.638963	0.324396
0.177671	0.566433
0.591701	0.242915
0.764567	0.214952
0.585919	0.427129
0.219335	0.40492
0.277301	0.333364
0.721157	0.273332
0.577296	0.226653
0.79123	0.318505
0.821513	0.387875
0.700742	0.179753
0.412877	0.396988
0.407131	0.506263
0.814924	0.258413
0.376363	0.413103
0.593556	0.268221
0.453985	0.173967
0.216712	0.469538
0.623109	0.280327
0.459192	0.259136
0.650087	0.256566
0.465723	0.362154
0.598786	0.300462
0.428467	0.257307
0.281907	0.41134
0.386087	0.30316
0.039169	0.18121
0.650346	0.409522
0.428689	0.443194
0.805685	0.387543
0.586206	0.39489
0.674117	0.302686
0.718964	0.303778
0.522143	0.287604
0.893125	0.259368
0.599325	0.42738
0.511165	0.347007
0.514634	0.57148
0.964808	0.28215
0.651098	0.318906
0.42943	0.333644
0.530286	0.359833
0.549613	0.242316
0.576969	0.264768
0.586657	0.328849
0.604845	0.315061
0.355021	0.344705
0.690633	0.43368
0.615418	0.310398
0.306555	0.453477
0.795569	0.244923
0.277028	0.300794
0.185599	0.418947
0.71152	0.368972
0.805983	0.387549
0.819724	0.303297
0.968206	0.359713
0.158999	0.461288
0.630131	0.310678
0.733187	0.306932
0.528563	0.273342
0.57682	0.336179
0.613927	0.293625
0.78491	0.454411
0.160291	0.415539
0.864592	0.245838
0.633988	0.416216
0.494623	0.566171
0.522318	0.381411
0.547253	0.367954
0.695865	0.306816
0.709705	0.287196
0.768097	0.304278
0.459852	0.385971
0.417698	0.322275
0.728515	0.265144
0.833009	0.228876
0.322911	0.43239
0.593153	0.202537
0.72832	0.373335
0.526111	0.321629
0.779254	0.338347
0.831449	0.319452
0.782856	0.278126
0.867977	0.242123
0.896948	0.259792
0.360724	0.434878
0.808546	0.246838
0.603439	0.347901
0.820752	0.244336
0.696448	0.275265
0.56347	0.518627
0.600069	0.355548
0.663544	0.472659
0.633754	0.239579
0.801566	0.298079
0.860689	0.215764
0.779381	0.301179
0.679521	0.408503
0.668531	0.394254
0.673668	0.416774
0.301739	0.431485
0.79764	0.31431
0.871363	0.352101
0.886033	0.310772
0.667917	0.379228
0.725861	0.321149
0.717388	0.331469
0.57644	0.344531
0.682134	0.421818
0.864956	0.405684
0.620176	0.434078
0.721464	0.258314
0.38634	0.413072
0.717991	0.377136
0.584994	0.342322
0.673818	0.336976
0.771328	0.344979
0.899618	0.331796
0.439763	0.44191
0.768694	0.327285
0.173417	0.383836
0.790227	0.353337
0.291352	0.412289
0.74575	0.460152
0.539081	0.470897
0.474967	0.415408
0.689352	0.364817
0.940679	0.324292
0.884243	0.324069
0.429651	0.365262
0.277165	0.22587
0.366905	0.258014
0.643772	0.262737
0.714764	0.352508
0.572476	0.469129
0.43862	0.416176
0.445645	0.401682
0.552489	0.373316
0.900633	0.271147
0.700141	0.366771
0.313783	0.457932
0.786293	0.314527
0.46374	0.301261
0.802852	0.343498
0.68839	0.500986
0.667732	0.386029
0.690999	0.442184
0.267478	0.548929
0.684155	0.318611
0.135489	0.73586
0.517366	0.348937
0.393752	0.378784
0.845018	0.284794
0.902506	0.283391
0.272793	0.222714
0.000697124	1
0.901476	0.268088
0.649102	0.302325
0.659425	0.31969
0.66588	0.366549
0.888045	0.34797
0.918508	0.285219
0.467586	0.412877
0.924818	0.317897
0.500302	0.385686
0.17094	0.386263
0.70728	0.398095
0.891167	0.245396
0.444427	0.378435
0.713864	0.335151
0.564863	0.389464
0.899293	0.326136
0.841115	0.240551
0.804507	0.306504
0.668654	0.200163
0.35492	0.269783
0.693546	0.229725
0.674891	0.311045
0.895703	0.31126
0.44668	0.343762
0.719751	0.345704
0.64471	0.37339
0.182412	0.424702
0.74497	0.246521
0.347041	0.360211
0.458742	0.316447
0.74292	0.325338
0.684885	0.455553
0.832654	0.200927
0.539122	0.255005
0.642646	0.37074
0.832192	0.334072
0.589234	0.391351
0.464071	0.255902
0.12375	0.451128
0.172149	0.512526
0.585534	0.366277
0.940164	0.314636
0.906977	0.351206
0.688849	0.315821
0.666035	0.301179
0.668815	0.43433
0.293503	0.323564
0.70136	0.279901
0.992648	0.331541
0.398106	0.354185
0.305858	0.282704
0.467531	0.229641
0.452313	0.271407
0.439386	0.387162
0.518466	0.388699
0.287241	0.301349
0.619769	0.228077
0.102285	0.416524
0.723626	0.43736
0.564509	0.360476
0.061051	0.343123
0.645081	0.152488
0.731014	0.239445
0.768968	0.276428
0.619233	0.500896
0.545702	0.481402
0.854509	0.339704
0.901756	0.154486
0.717203	0.393456
0.516578	0.370515
0.671469	0.340977
0.533617	0.32146
0.475915	0.441272
0.56412	0.260437
0.55389	0.287538
0.610301	0.369608
0.716465	0.491572
0.780637	0.326712
0.770298	0.240244
0.70263	0.382363
0.602061	0.312976
0.580669	0.386006
0.696059	0.150721
0.560562	0.331363
0.40146	0.402776
0.272874	0.523298
0.63085	0.345668
0.829199	0.263919
0.585942	0.262165
0.509963	0.36043
0.732263	0.291211
0.515685	0.381752
0.66081	0.422359
0.542055	0.288353
0.682461	0.348091
0.128787	0.311645
0.299115	0.523777
0.764425	0.379857
0.588463	0.311314
0.100857	0.216574
0.683566	0.393442
0.961251	0.294271
0.479169	0.376806
0.435271	0.326466
0.171903	0.760313
0.818198	0.2841
0.755512	0.303751
0.424312	0.308215
0.862079	0.212581
0.414972	0.338159
0.650902	0.293367
0.166797	0.521121
0.889581	0.249601
0.487588	0.277592
0.338211	0.261282
0.781902	0.321208
0.963783	0.334913
0.547138	0.379766
0.656081	0.28856
0.795881	0.241264
0.641314	0.426499
0.674551	0.44651
0.698635	0.275361
0.136989	0.55715
0.511477	0.306981
0.522227	0.405205
0.302839	0.542892
0.591672	0.338336
0.577703	0.352367
0.908717	0.326016
0.807549	0.261392
0.680036	0.332212
0.585407	0.470373
0.686959	0.3065
0.512854	0.408066
0.520641	0.324576
0.528959	0.463429
0.788721	0.354689
0.664945	0.288895
0.690906	0.180992
0.547829	0.255426
0.394163	0.305332
0.798878	0.380856
0.498599	0.434857
0.837262	0.30655
0.643849	0.303957
0.582026	0.35913
0.558252	0.350328
0.466095	0.353287
0.697655	0.340446
0.855616	0.244715
0.709099	0.253759
0.876917	0.278796
0.648016	0.333245
0.620785	0.331662
0.766897	0.196117
0.482276	0.325009
0.34155	0.367683
0.83222	0.263543
0.459163	0.332438
0.986311	0.339489
0.347567	0.353583
0.715533	0.295709
0.928988	0.242225
0.821754	0.283163
0.766511	0.30126
0.39265	0.324739
0.675147	0.34862
0.842743	0.293001
0.648698	0.391992
0.436749	0.429062
0.583932	0.367527
0.672452	0.292879
0.892087	0.27359
0.689542	0.340829
0.677998	0.307382
0.850747	0.293346
0.510864	0.353435
0.715205	0.306813
0.86061	0.316917
0.976156	0.290616
0.460838	0.328354
0.881899	0.229228
0.627736	0.448652
0.718921	0.344681
0.587705	0.281122
0.932395	0.293441
0.904909	0.333429
0.934604	0.312776
0.879642	0.271283
0.592561	0.354944
0.498347	0.48013
0.568272	0.396719
0.882249	0.355908
0.455797	0.234902
0.784605	0.24461
0.705838	0.224151
0.170898	0.318311
0.286673	0.207402
0.7418	0.298409
0.739842	0.27653
0.917335	0.325311
0.903905	0.330453
0.764065	0.325541
0.385802	0.4372
0.416478	0.383045
0.346968	0.467533
0.543656	0.294191
0.724588	0.307621
0.774078	0.437287
0.714059	0.340389
0.384579	0.496621
0.738468	0.33385
0.805247	0.358716
0.79702	0.325708
0.947468	0.309775
0.72714	0.284707
0.268436	0.385729
0.901296	0.303095
0.782341	0.373432
0.908173	0.321032
0.571671	0.333469
0.731812	0.272186
0.870286	0.263249
0.89	0.317003
0.681694	0.287087
0.820688	0.341584
0.0972909	0.249909
0.506098	0.264944
0.739277	0.306872
0.639367	0.347765
0.758255	0.397777
0.526097	0.290551
0.854089	0.294152
0.624905	0.310601
0.700711	0.350073
0.946307	0.299019
0.45518	0.303147
0.691797	0.358891
0.166749	0.400807
0.589756	0.315244
0.927026	0.23966
0.585506	0.260464
0.96714	0.230177
0.438085	0.329135
0.50102	0.43392
0.629465	0.315425
0.524875	0.215226
0.550846	0.370275
0.572946	0.236529
0.78821	0.397392
0.620871	0.276002
0.697429	0.286656
0.836538	0.269858
0.240643	0.343179
0.656067	0.465201
0.607281	0.515892
0.957159	0.248813
0.96665	0.218238
0.745975	0.36251
0.604841	0.393679
0.590229	0.383673
0.748075	0.359437
0.892311	0.278786
0.966115	0.269136
0.608339	0.295763
0.798413	0.288503
0.650269	0.326912
0.534551	0.313127
0.357674	0.534276
0.546072	0.263862
0.677914	0.373008
0.84885	0.304716
0.266276	0.247358
0.484554	0.341004
0.653053	0.323225
0.419663	0.439081
0.645181	0.393956
0.537598	0.355177
0.283457	0.374941
0.774152	0.349491
0.802332	0.254133
0.480201	0.240573
0.856579	0.265916
0.859933	0.308012
0.60014	0.297689
0.920808	0.28549
0.468505	0.304677
0.907867	0.35598
0.389176	0.419677
0.771533	0.327894
0.793483	0.361349
0.868706	0.249684
0.377602	0.314085
0.941103	0.271041
0.937252	0.273341
0.576256	0.434057
0.571473	0.364168
0.546483	0.335175
0.726022	0.368335
0.797507	0.39955
0.375576	0.436851
0.727693	0.362398
0.199512	0.551194
0.441197	0.360221
0.673619	0.490603
0.465852	0.303414
0.742862	0.307533
0.406014	0.396905
0.452184	0.376411
0.428709	0.391289
0.803018	0.368698
0.659423	0.362533
0.827186	0.288113
0.904083	0.296691
0.638097	0.314802
0.90389	0.22862
0.653209	0.298432
0.140722	0.613032
0.915437	0.228889
0.950198	0.254413
0.723176	0.404124
0.905522	0.344953
0.815465	0.40543
0.417757	0.424892
0.399175	0.461015
0.571428	0.304694
0.675005	0.327513
0.91233	0.338079
0.747013	0.280688
0.65586	0.501147
0.585354	0.225599
0.825627	0.250205
0.490619	0.305172
0.468884	0.4151
0.824661	0.286456
0.728368	0.252237
0.629344	0.277936
0.544986	0.343215
0.379726	0.361205
0.297085	0.374183
0.769573	0.376445
0.256539	0.335414
0.554038	0.218194
0.57397	0.292068
0.852943	0.319949
0.663723	0.290363
0.546133	0.381814
0.588911	0.292721
0.753285	0.239051
0.777871	0.250476
0.940879	0.289208
0.310364	0.454583
0.755032	0.321557
0.5408	0.348774
0.697831	0.435078
0.367262	0.316686
0.481756	0.384305
0.298307	0.423595
0.224689	0.351409
0.598462	0.251019
0.380229	0.432642
0.844009	0.262085
0.684937	0.203666
0.625045	0.267782
0.549578	0.245922
0.419155	0.273051
0.293904	0.306738
0.419584	0.374998
0.678287	0.436789
0.507419	0.398147
0.849105	0.323167
0.770296	0.363323
0.348883	0.41121
0.318866	0.370874
0.510787	0.298149
0.6057	0.23018
0.398457	0.269183
0.600118	0.284359
0.600513	0.406948
0.834429	0.293803
0.353687	0.53826
0.912784	0.271879
0.395912	0.299625
0.813938	0.369281
0.932615	0.256081
0.597625	0.413747
0.564954	0.436769
0.857895	0.310283
0.851539	0.35394
0.557174	0.41539
0.648229	0.232555
0.579799	0.256557
0.818946	0.260802
0.301959	0.410611
0.422407	0.266513
0.321549	0.504679
0.597514	0.356516
0.64251	0.167083
0.859259	0.190817
0.756804	0.303295
0.765548	0.299695
0.871203	0.240364
0.900775	0.225782
0.608594	0.254066
0.330596	0.423741
0.577873	0.344429
0.783679	0.317575
0.693641	0.234488
0.299153	0.404973
0.632189	0.36403
0.753628	0.401203
0.700285	0.29951
0.747366	0.303539
0.827036	0.205587
0.60881	0.335195
0.3821	0.415512
0.885666	0.264369
0.872059	0.301519
0.772583	0.293267
0.779897	0.273864
0.632942	0.387108
0.316842	0.473877
0.841442	0.284049
0.619817	0.364286
0.513384	0.231177
0.547203	0.210052
0.452311	0.407262
0.535362	0.361239
0.710806	0.335928
0.868228	0.277085
0.967305	0.258546
0.713116	0.283719
0.573147	0.369213
0.711456	0.250437
0.710342	0.361002
0.514231	0.345228
0.585457	0.244321
0.820163	0.284007
0.474775	0.305848
0.55508	0.322385
0.68745	0.187757
0.720847	0.274654
0.830605	0.249331
0.528886	0.140536
0.499181	0.358039
0.771268	0.357563
0.375318	0.35787
0.805612	0.217684
0.480277	0.37096
0.480811	0.339502
0.709025	0.311195
0.628406	0.34138
0.42448	0.239936
0.0504018	0.288708
0.681417	0.321084
0.765682	0.275563
0.938718	0.231268
0.604821	0.232122
0.645291	0.338934
0.311023	0.327295
0.0001	1
0.286496	0.494735
0.793568	0.376283
0.430346	0.403872
0.914552	0.249956
0.746173	0.205396
0.831143	0.284477
0.553638	0.287605
0.818112	0.25717
0.497969	0.198323
0.468288	0.477273
0.441826	0.330244
0.378729	0.426745
0.734719	0.233923
0.78916	0.223314
0.382273	0.543057
0.696704	0.267403
0.537212	0.30614
0.81747	0.25807
0.462062	0.297847
0.681523	0.242273
0.912323	0.320965
0.341451	0.468997
0.39279	0.391875
0.665012	0.201129
0.351238	0.393643
0.634976	0.389214
0.397352	0.263875
0.56764	0.310015
0.924373	0.22213
0.830313	0.317721
0.858561	0.32637
0.763661	0.393569
0.724696	0.360237
0.152673	0.362362
0.280705	0.453625
0.420208	0.44722
0.739171	0.31157
0.544683	0.313259
0.986098	0.247738
0.934945	0.287201
0.887056	0.293539
0.852939	0.335073
0.550411	0.331049
0.593646	0.405506
0.470006	0.273146
0.512175	0.24233
0.778864	0.261625
0.890642	0.22964
0.57107	0.378876
0.475065	0.294305
0.369986	0.280162
0.220845	0.362609
0.458833	0.377933
0.818536	0.358053
0.647434	0.238753
0.797838	0.322491
0.693983	0.280289
0.800812	0.340611
0.943499	0.253334
0.794808	0.380582
0.813454	0.347476
0.824739	0.418247
0.300674	0.481398
0.542439	0.361552
0.688261	0.391666
0.679225	0.391015
0.750342	0.264932
0.66882	0.344522
0.597306	0.306055
0.633616	0.221857
0.634975	0.227527
0.400405	0.467111
0.470226	0.349082
0.60075	0.430579
0.788737	0.29058
0.459855	0.27933
0.748463	0.260132
0.676892	0.224226
0.568498	0.222698
0.733151	0.316014
0.696815	0.280599
0.659188	0.327861
0.695738	0.318497
0.820239	0.264695
0.880557	0.265575
0.632959	0.310148
0.805154	0.340094
0.3752	0.377948
0.599747	0.37966
0.761257	0.240583
0.130526	0.573463
0.415351	0.24773
0.558325	0.252679
0.666946	0.324903
0.700588	0.287654
0.335963	0.279678
0.850716	0.327087
0.587351	0.252522
0.167426	0.509241
0.663703	0.403707
0.868322	0.29858
0.622022	0.285456
0.703637	0.306754
0.417124	0.503236
0.84793	0.294053
0.525179	0.268783
0.65558	0.321662
0.831444	0.238879
0.733595	0.325886
0.71141	0.285937
0.572712	0.255024
0.664884	0.330081
0.898735	0.348625
0.157965	0.463695
0.476233	0.389645
0.296764	0.333486
0.811392	0.280417
0.625469	0.326078
0.602404	0.318971
0.36178	0.413854
0.517978	0.369787
0.773507	0.4237
0.319646	0.356582
0.770146	0.23225
0.730398	0.311484
0.680137	0.271814
0.775807	0.248042
0.625322	0.348502
0.443751	0.277889
0.986628	0.221743
0.308532	0.334018
0.471304	0.456035
0.535659	0.425452
0.37986	0.38588
0.812827	0.231484
0.722483	0.337791
0.299157	0.275404
0.477848	0.258876
0.441866	0.388659
0.643647	0.375623
0.809809	0.348539
0.49309	0.320297
0.672997	0.241765
0.783951	0.29422
0.184666	0.447498
0.548511	0.33652
0.77848	0.318976
0.347611	0.341683
0.742294	0.412936
0.7308	0.371999
0.267929	0.328675
0.868608	0.255032
0.244852	0.411887
0.704584	0.245016
0.193687	0.385744
0.789312	0.31949
0.845255	0.347355
0.660549	0.32852
0.785282	0.210467
0.581412	0.25408
0.939882	0.281047
0.20072	0.390473
0.709045	0.428746
0.575302	0.386676
0.632474	0.420568
0.883367	0.343351
0.899493	0.334315
0.845937	0.313961
0.0605939	0.48424
0.945681	0.225195
0.658254	0.240986
0.954996	0.257332
0.608986	0.159362
0.608462	0.345715
0.625781	0.234423
0.477357	0.239078
0.416699	0.309915
0.768971	0.243041
0.803508	0.480297
0.456272	0.381872
0.178976	0.624256
0.783256	0.376006
0.638445	0.318109
0.756735	0.356581
0.954485	0.28348
0.202504	0.409412
0.379634	0.291558
0.499608	0.270794
0.431312	0.363731
0.497329	0.287614
0.743499	0.298786
0.617093	0.266334
0.829788	0.210381
0.598982	0.322635
0.559698	0.319866
0.364544	0.345615
0.778426	0.297474
0.677788	0.300732
0.708925	0.44033
0.613339	0.336693
0.738725	0.347615
0.799669	0.28135
0.53332	0.335331
0.451734	0.451459
0.654799	0.284309
0.536449	0.297457
0.313768	0.33045
0.818472	0.351654
0.159388	0.431015
0.593206	0.300533
0.40296	0.364839
0.0150454	1
0.388127	0.277401
0.685439	0.428121
0.686413	0.385268
0.258906	0.269476
0.252641	0.284302
0.813613	0.288268
0.524742	0.313885
0.900841	0.277901
0.80363	0.238182
0.880595	0.307395
0.708667	0.34243
0.609921	0.48193
0.844525	0.333238
0.12372	0.531263
0.779552	0.331852
0.89287	0.33196
0.500485	0.337972
0.669623	0.289044
0.944549	0.277455
0.651465	0.404178
0.494201	0.384984
0.0282728	0.190647
0.942354	0.283806
0.809939	0.21946
0.725105	0.259636
0.707911	0.331626
0.61161	0.290668
0.411381	0.340645
0.390173	0.489847
0.688344	0.403332
0.386039	0.494328
0.283576	0.362217
0.547335	0.390822
0.394849	0.440977
0.385447	0.539696
0.897908	0.27267
0.749834	0.334638
0.154896	0.419347
0.245075	0.39878
0.817662	0.341847
0.953981	0.263088
0.70795	0.389919
0.305254	0.330528
0.879406	0.228334
0.843536	0.335556
0.85693	0.435238
0.5795	0.362291
0.803393	0.37087
0.826288	0.248094
0.713266	0.309669
0.792079	0.266887
0.869245	0.294323
0.747819	0.337703
0.92879	0.241579
0.665158	0.382002
0.274241	0.532394
0.468484	0.417443
0.772155	0.296274
0.513456	0.45734
0.745337	0.27187
0.779917	0.393161
0.747736	0.239049
0.855017	0.210561
0.899036	0.330367
0.75903	0.337731
0.920041	0.342367
0.776183	0.304053
0.632455	0.230586
0.233487	0.31963
0.0014156	0.150904
0.650314	0.378404
0.764789	0.324943
0.689894	0.250051
0.601627	0.304887
0.493626	0.339174
0.670707	0.286657
0.82112	0.263571
0.860432	0.290858
0.89444	0.248666
0.424088	0.320812
0.744594	0.365294
0.880382	0.336673
0.475166	0.549875
0.719051	0.210565
0.865564	0.302988
0.584939	0.40796
0.691726	0.338505
0.72956	0.369367
0.668702	0.359278
0.858103	0.273494
0.822971	0.269602
0.883705	0.299167
0.444737	0.285246
0.743215	0.29606
0.291792	0.441505
0.912283	0.290586
0.154842	0.603602
0.758665	0.355223
0.231902	0.388214
0.798057	0.283718
0.603511	0.385759
0.101851	0.48856
0.587973	0.385705
0.707732	0.30653
0.850247	0.370999
0.874379	0.297139
0.917688	0.342402
0.463743	0.276342
0.49779	0.238672
0.872983	0.27045
0.641579	0.350532
0.549143	0.340131
0.471146	0.353352
0.759154	0.335866
0.62805	0.34493
0.227098	0.36602
0.65276	0.321795
0.400523	0.473713
0.75565	0.290753
0.92824	0.198117
0.285866	0.536536
0.623409	0.341272
0.599964	0.354021
0.865741	0.310724
0.702911	0.414453
0.510709	0.387499
0.626273	0.232555
0.95222	0.333046
0.945951	0.287199
0.476524	0.373145
0.585519	0.433815
0.140958	0.738422
0.611204	0.31077
0.856062	0.33151
0.729796	0.305221
0.427095	0.496735
0.559347	0.272402
0.868048	0.258786
0.857981	0.30275
0.499722	0.304019
0.606859	0.3088
0.595517	0.276524
0.666243	0.365481
0.823876	0.39796
0.553958	0.3485
0.863486	0.314455
0.685932	0.357492
0.521059	0.39382
0.772483	0.303332
0.371681	0.342905
0.40028	0.245725
0.750384	0.311403
0.646014	0.299961
0.808154	0.271223
0.909521	0.334982
0.863187	0.307807
0.179189	0.473512
0.859161	0.240853
0.587686	0.296757
0.769147	0.288555
0.848465	0.290133
0.88081	0.332824
0.574563	0.294079
0.872096	0.274917
0.664882	0.405659
0.723363	0.280287
0.831665	0.231978
0.213023	0.327912
0.661844	0.38247
0.95713	0.354393
0.662153	0.583376
0.851927	0.360821
0.677059	0.326946
0.527053	0.372181
0.954204	0.205976
0.294435	0.320831
0.720338	0.331479
0.0493128	0.510264
0.976274	0.326319
0.553952	0.343152
0.842672	0.314341
0.812166	0.281969
0.276514	0.411884
0.79709	0.358873
0.719262	0.207005
0.683586	0.274645
0.862406	0.283724
0.909818	0.255331
0.250123	0.381871
0.566016	0.281982
0.877528	0.340619
0.760037	0.271757
0.330182	0.514513
0.0736271	0.587334
0.883945	0.333003
0.726779	0.305886
0.805727	0.371776
0.409971	0.466202
0.0001	0.532655
0.718157	0.281361
0.701661	0.36837
0.91654	0.345277
0.977309	0.33756
0.883876	0.228192
0.91687	0.326461
0.258629	0.445129
0.84969	0.324836
0.409801	0.353069
0.814928	0.269518
0.875524	0.273513
0.650353	0.27702
0.729067	0.31821
0.395879	0.293387
0.525942	0.477827
0.399517	0.411057
0.888106	0.358349
0.54121	0.286651
0.718081	0.192669
0.257487	0.624945
0.641553	0.275267
0.613782	0.293246
0.589101	0.279981
0.792647	0.330501
0.78342	0.318077
0.852898	0.352531
0.949903	0.302499
0.857207	0.384366
0.36914	0.429795
0.383887	0.361278
0.811158	0.306646
0.524456	0.495884
0.729131	0.205084
0.747309	0.323497
0.785562	0.311533
0.879081	0.341469
0.466816	0.301726
0.279466	0.393236
0.807651	0.310621
0.872557	0.354096
0.482737	0.434157
0.931516	0.35066
0.956357	0.278702
0.698198	0.299521
0.505262	0.205328
0.725	0.275259
0.549902	0.451507
0.347319	0.495731
0.713108	0.330056
0.840589	0.289233
0.898225	0.369267
0.977669	0.310114
0.431275	0.459008
0.919223	0.33969
0.399767	0.400741
0.545996	0.37753
0.859785	0.318968
0.766023	0.378165
0.942243	0.335616
0.600345	0.336948
0.648948	0.327449
0.173545	0.418252
0.36738	0.265069
0.496571	0.242952
0.0133809	0.0993472
0.0774348	0.619357
0.788709	0.305491
0.00339872	1
0.0212643	0.167551
0.198677	0.488383
0.197684	0.481557
0.690457	0.345594
0.478138	0.397957
0.408628	0.44895
0.694345	0.331439
0.821518	0.326046
0.566538	0.421656
0.501525	0.344118
0.813087	0.359426
0.741612	0.388449
0.790249	0.293053
0.939862	0.293066
0.80314	0.384734
0.763343	0.323191
0.731221	0.389664
0.544073	0.420849
0.822985	0.47701
0.71013	0.433661
0.971315	0.35979
0.777422	0.241081
0.855586	0.295698
0.776407	0.243543
0.191937	0.432484
0.814465	0.305042
0.748262	0.274327
0.851562	0.26627
0.557657	0.374123
0.271874	0.54665
0.984935	0.30463
0.158438	0.600487
0.443219	0.289083
0.419674	0.357188
0.527303	0.327556
0.711759	0.297083
0.861867	0.396149
0.694331	0.270335
0.109631	0.614294
0.250141	0.405285
0.667026	0.486887
0.818243	0.338217
0.672307	0.387306
0.931472	0.325986
0.940746	0.256472
0.513339	0.466336
0.757131	0.335527
0.605085	0.254403
0.338841	0.445
0.521126	0.386909
0.466033	0.334397
0.844645	0.375405
0.797129	0.359609
0.873848	0.167895
0.579684	0.397814
0.645188	0.395158
0.102882	0.637352
0.931334	0.317132
0.884578	0.237763
0.696079	0.359613
0.578572	0.301805
0.9468	0.306631
0.561402	0.471671
0.864089	0.294852
0.813865	0.286793
0.543275	0.2885
0.467799	0.423827
0.196775	0.66335
0.745548	0.411245
0.752557	0.362568
0.792059	0.33602
0.907071	0.281924
0.370247	0.423525
0.695642	0.361721
0.490088	0.215966
0.128722	0.337731
0.835226	0.284731
0.398765	0.445094
0.979028	0.299992
0.59885	0.423775
0.911983	0.271852
0.839308	0.435556
0.552519	0.35248
0.442771	0.302256
0.618986	0.238066
0.431977	0.228638
0.826477	0.299997
0.471131	0.351637
0.0754868	0.826902
0.688166	0.339607
0.0842184	0.583931
0.310056	0.432677
0.745771	0.374221
0.221111	0.521671
0.411982	0.363236
0.782006	0.391204
0.594643	0.299547
0.606402	0.312396
0.908888	0.351561
0.36528	0.339652
0.0624893	0.478229
0.485609	0.328357
0.438029	0.293022
0.454608	0.298975
0.650929	0.276178
0.315113	0.379995
0.798171	0.426472
0.00124798	1
0.766508	0.34532
0.968661	0.336492
0.202022	0.342398
0.710267	0.301381
0.623005	0.394361
0.582197	0.2911
0.84962	0.347515
0.723688	0.277683
0.522433	0.372625
0.750927	0.345598
0.582709	0.274731
0.841004	0.33865
0.132053	0.469061
0.863935	0.386223
0.779904	0.425749
0.664756	0.31514
0.171631	0.497522
0.165045	0.34023
0.752731	0.296887
0.817838	0.330141
0.556301	0.447032
0.810784	0.244636
0.769645	0.215467
0.970561	0.33367
0.493019	0.487759
0.661858	0.251084
0.711008	0.372147
0.707226	0.181163
0.753951	0.184762
0.72062	0.224668
0.657238	0.414296
0.40825	0.418498
0.651043	0.321449
0.74683	0.272388
0.250609	0.462771
0.279003	0.455333
0.229396	0.500639
0.742292	0.290286
0.525953	0.231209
0.664884	0.329705
0.313517	0.487653
0.782761	0.244967
0.28859	0.344314
0.49685	0.35446
0.723874	0.267933
0.344657	0.373653
0.67045	0.398414
0.947954	0.317463
0.956159	0.287877
0.924621	0.386641
0.432025	0.343586
0.547437	0.274433
0.680993	0.284345
0.809881	0.379669
0.55002	0.333487
0.57609	0.355989
0.887598	0.389328
0.576407	0.329336
0.85829	0.337596
0.513987	0.365777
0.718421	0.36172
0.590241	0.19876
0.45482	0.341462
0.557424	0.450302
0.615797	0.238126
0.830726	0.272459
0.397696	0.458742
0.786062	0.401874
0.469291	0.43669
0.719665	0.351817
0.734256	0.291608
0.619355	0.252711
0.332227	0.428082
0.789839	0.296104
0.719652	0.31366
0.539702	0.360407
0.605764	0.336169
0.437103	0.466193
0.307354	0.457356
0.734957	0.291589
0.806023	0.418784
0.76773	0.431162
0.85481	0.361586
0.546185	0.244949
0.708264	0.271952
0.798618	0.342353
0.863603	0.289105
0.335124	0.348617
0.794047	0.30644
0.777377	0.342596
0.526336	0.391937
0.909458	0.30702
0.734397	0.428424
0.869146	0.279822
0.6104	0.455423
0.789657	0.264647
0.798147	0.375506
0.795087	0.35164
0.843286	0.277107
0.178505	0.601841
0.18861	0.421148
0.74765	0.371961
0.763027	0.33399
0.338813	0.450278
0.75724	0.328097
0.703788	0.318244
0.901532	0.297053
0.54432	0.424041
0.750417	0.326101
0.90583	0.331539
0.318355	0.456805
0.670312	0.302145
0.804554	0.29143
0.936601	0.398665
0.435372	0.30453
0.899096	0.300614
0.866352	0.335264
0.348164	0.418586
0.21152	0.45355
0.939178	0.421233
0.121932	0.877639
0.330602	0.428683
0.89026	0.229091
0.562377	0.453809
0.574659	0.285784
0.681622	0.371579
0.82282	0.302864
0.687265	0.298512
0.528424	0.386211
0.651272	0.414464
[truncated: 7,939 more rows]

## Sheet: SCSCTS_EVI
cos_i	EVI
0.779827	0.237916
0.488731	0.281824
0.224915	0.225139
0.996572	0.270592
0.79075	0.42544
0.459958	0.429496
0.623893	0.418718
0.454704	0.314691
0.441739	0.186975
0.506305	0.191457
0.962204	0.230722
0.277811	0.22315
0.84347	0.284678
0.511803	0.392887
0.519031	0.338069
0.65146	0.431661
0.47158	0.389273
0.671172	0.318415
0.636511	0.222046
0.511128	0.348146
0.553847	0.316109
0.823671	0.376867
0.479291	0.466948
0.108239	0.180189
0.539458	0.350608
0.741363	0.324726
0.883958	0.226864
0.273929	0.147039
0.83063	0.188508
0.186	0.194645
0.431919	0.242918
0.707865	0.313687
0.746686	0.287328
0.818645	0.301238
0.543864	0.304372
0.682057	0.467891
0.523345	0.424518
0.466406	0.466858
0.740733	0.444111
0.839472	0.199733
0.523831	0.209074
0.598918	0.262993
0.707213	0.310653
0.714168	0.327471
0.386161	0.238057
0.705365	0.312952
0.94026	0.185758
0.159335	0.118927
0.53525	0.262903
0.653684	0.417469
0.478953	0.385464
0.811346	0.331615
0.0203187	0.122205
0.558386	0.338413
0.773389	0.231785
0.496151	0.195899
0.521114	0.206445
0.322701	0.246813
0.199635	0.25256
0.562342	0.429919
0.533448	0.478712
0.20505	0.173298
0.515159	0.333129
0.773357	0.315022
0.901399	0.376899
0.379491	0.259201
0.254856	0.226228
0.250146	0.194846
0.43793	0.423922
0.25485	0.14609
0.750601	0.262372
0.638081	0.403168
0.416771	0.423481
0.525336	0.324927
0.876198	0.400568
0.0001	0.215742
0.245869	0.250628
0.410597	0.220862
0.774739	0.279114
0.555328	0.288603
0.585507	0.280978
0.786076	0.468754
0.711836	0.325084
0.381958	0.212789
0.895967	0.248017
0.325863	0.631106
0.683859	0.291729
0.480322	0.269308
0.874359	0.311942
0.606268	0.257875
0.764511	0.386839
0.865004	0.199575
0.553283	0.483728
0.405444	0.290614
0.844993	0.338027
0.8265	0.341741
0.575581	0.549647
0.804809	0.212119
0.934036	0.316296
0.642761	0.308595
0.78891	0.319302
0.767864	0.400678
0.328111	0.607395
0.843582	0.373398
0.692829	0.410887
0.550715	0.201141
0.492901	0.34874
0.443189	0.412231
0.50407	0.267992
0.621545	0.269813
0.433346	0.367421
0.661108	0.272267
0.153038	0.1521
0.76092	0.231085
0.730532	0.23486
0.233998	0.136206
0.324041	0.254763
0.590798	0.256311
0.429709	0.408445
0.490714	0.319545
0.618015	0.604745
0.763445	0.410161
0.586813	0.119432
0.211807	0.232424
0.571774	0.335554
0.33049	0.20917
0.763369	0.316045
0.360571	0.239648
0.824361	0.0711935
0.770305	0.368292
0.867787	0.223045
0.376983	0.268112
0.738014	0.267346
0.913767	0.309338
0.370749	0.431016
0.86473	0.212577
0.372851	0.217589
0.737008	0.295182
0.132699	0.222244
0.181562	0.156837
0.713268	0.426013
0.200309	0.700223
0.704948	0.319534
0.667564	0.399582
0.776374	0.48434
0.894348	0.37793
0.400506	0.18401
0.302125	0.277987
0.476458	0.287036
0.815396	0.264563
0.895362	0.169158
0.64867	0.380782
0.706581	0.440112
0.308053	0.489693
0.720504	0.334225
0.538915	0.510326
0.417702	0.383966
0.126847	0.226548
0.531423	0.33694
0.884885	0.201856
0.383874	0.432796
0.769995	0.251116
0.797888	0.319917
0.801005	0.352427
0.225249	0.631995
0.598307	0.367947
0.68403	0.19576
0.28321	0.200096
0.92362	0.276413
0.481646	0.459817
0.720365	0.246502
0.42651	0.464464
0.600066	0.356978
0.347546	0.420073
0.823874	0.336222
0.721635	0.332711
0.520082	0.337778
0.358651	0.270139
0.0141383	0.142661
0.535585	0.386019
0.363742	0.536935
0.675038	0.398334
0.60645	0.315549
0.698254	0.403826
0.0001	0.17201
0.184096	0.211846
0.539495	0.375853
0.895308	0.290573
0.537056	0.364816
0.515894	0.428803
0.772446	0.413607
0.525403	0.427371
0.716635	0.301919
0.295582	0.279188
0.887197	0.2583
0.0653572	0.158923
0.508675	0.408719
0.237091	0.191821
0.744763	0.26567
0.889376	0.312875
0.589807	0.369734
0.458287	0.498693
0.589377	0.440483
0.564733	0.201372
0.179804	0.270742
0.209704	0.105066
0.51999	0.271502
0.256578	0.10689
0.777567	0.281733
0.80728	0.336858
0.519921	0.400472
0.450512	0.537815
0.634568	0.402902
0.467488	0.376228
0.832848	0.440042
0.12831	0.0831888
0.240757	0.200234
0.655675	0.196713
0.446442	0.222294
0.688296	0.306568
0.595742	0.339246
0.578495	0.347757
0.602672	0.279303
0.41922	0.542678
0.847216	0.413679
0.799154	0.299301
0.508465	0.324976
0.9143	0.35882
0.865458	0.327121
0.617227	0.350935
0.967999	0.230155
0.456662	0.190178
0.474286	0.295302
0.437386	0.253785
0.527158	0.326158
0.0328414	0.0929319
0.490428	0.477771
0.848553	0.425603
0.339681	0.171771
0.543279	0.244341
0.648901	0.366742
0.988816	0.186622
0.344647	0.216413
0.268284	0.217587
0.654129	0.274786
0.68547	0.233713
0.587057	0.372628
0.272336	0.614881
0.408709	0.419206
0.962363	0.186228
0.551538	0.248875
0.935171	0.205632
0.544263	0.301282
0.727222	0.324156
0.806472	0.300618
0.834493	0.35816
0.617013	0.436382
0.590808	0.305122
0.58063	0.325726
0.304963	0.520733
0.182361	0.141451
0.341744	0.227724
0.621295	0.26372
0.858171	0.258793
0.839907	0.226743
0.829817	0.252816
0.486236	0.200539
0.177015	0.164265
0.49314	0.394087
0.826372	0.355339
0.464164	0.507427
0.76569	0.362347
0.720239	0.361987
0.396955	0.505365
0.678335	0.296565
0.387594	0.465467
0.0295256	0.171705
0.818613	0.302792
0.904594	0.307948
0.841918	0.449823
0.636411	0.175689
0.64513	0.265355
0.422716	0.614716
0.671501	0.447681
0.707785	0.34938
0.655219	0.322243
0.237486	0.647969
0.484867	0.462193
0.618094	0.351324
0.651301	0.311891
0.426417	0.45649
0.279715	0.16246
0.74057	0.232809
0.758943	0.278876
0.801264	0.324807
0.637744	0.121189
0.657659	0.374156
0.761144	0.413864
0.794319	0.272396
0.610391	0.292076
0.390133	0.227658
0.390533	0.276876
0.922045	0.289014
0.531961	0.419374
0.310658	0.0881236
0.434347	0.496553
0.86255	0.33454
0.82089	0.289284
0.490306	0.230762
0.922795	0.202325
0.831084	0.295088
0.867795	0.290003
0.479296	0.476875
0.65901	0.480304
0.949209	0.252461
0.992685	0.260258
0.945677	0.280169
0.570261	0.408434
0.755703	0.314002
0.643571	0.397275
0.34326	0.196413
0.478832	0.489048
0.684713	0.370382
0.182029	0.152265
0.585949	0.274275
0.544255	0.265711
0.747145	0.329142
0.549076	0.374832
0.633893	0.358865
0.151109	0.121414
0.701379	0.338516
0.516716	0.40455
0.371042	0.176749
0.424795	0.261593
0.550425	0.266987
0.710177	0.433663
0.602206	0.359678
0.571932	0.239672
0.881515	0.372337
0.589987	0.468951
0.504631	0.420248
0.739512	0.442387
0.852128	0.382609
0.892406	0.229903
0.932517	0.276461
0.393963	0.253268
0.24043	0.259774
0.154155	0.16511
0.586636	0.229218
0.536861	0.238864
0.499106	0.424809
0.725214	0.416562
0.703373	0.37224
0.618908	0.306442
0.396175	0.268993
0.824808	0.244065
0.301946	0.234229
0.527472	0.327473
0.552723	0.4689
0.476958	0.475677
0.41078	0.254526
0.727549	0.30835
0.00188979	0.131454
0.448677	0.40234
0.718643	0.227771
0.85566	0.225972
0.793173	0.352883
0.748361	0.237465
0.947358	0.22976
0.590264	0.390871
0.658622	0.454651
0.926782	0.344652
0.36157	0.231847
0.178847	0.180491
0.589491	0.384936
0.869693	0.26283
0.868313	0.226918
0.716571	0.20252
0.664353	0.272286
0.690358	0.260829
0.254645	0.154694
0.567719	0.347083
0.663738	0.388927
0.37677	0.19555
0.305992	0.248295
0.43596	0.281714
0.517834	0.208586
0.745727	0.308307
0.939832	0.297935
0.582137	0.398967
0.606985	0.306499
0.551103	0.335203
0.46707	0.280058
0.791784	0.335958
0.651157	0.469493
0.720883	0.309881
0.533607	0.379668
0.592578	0.454439
0.553458	0.441605
0.421744	0.18503
0.659197	0.266684
0.594336	0.260707
0.613975	0.270308
0.683516	0.453348
0.410395	0.42753
0.83555	0.282152
0.35954	0.206611
0.592478	0.341435
0.520665	0.370279
0.819004	0.234251
0.969806	0.229961
0.350472	0.221091
0.631984	0.180018
0.197659	0.178627
0.347893	0.2793
0.30821	0.536372
0.721516	0.230568
0.12087	0.145488
0.111191	0.133663
0.651986	0.405521
0.952438	0.356103
0.57445	0.314376
0.356181	0.15948
0.519967	0.351232
0.817639	0.346851
0.754366	0.306341
0.832519	0.37248
0.554399	0.347575
0.0001	0.147898
0.0287818	0.106694
0.630707	0.38593
0.591924	0.426726
0.831268	0.338965
0.345529	0.206015
0.686026	0.219229
0.743522	0.308896
0.533053	0.235019
0.347655	0.413327
0.49628	0.356677
0.569649	0.256354
0.461935	0.418018
0.821714	0.364254
0.768607	0.251963
0.916801	0.319115
0.467638	0.394447
0.645269	0.245335
0.395587	0.394212
0.907631	0.229917
0.79396	0.265686
0.352947	0.225567
0.661557	0.352829
0.667895	0.199586
0.525297	0.31374
0.665898	0.327618
0.825026	0.381263
0.76161	0.47734
0.582572	0.381091
0.518234	0.33164
0.543103	0.288289
0.811813	0.314506
0.456406	0.36248
0.727544	0.252509
0.225824	0.238047
0.852966	0.296682
0.534478	0.330935
0.799452	0.260234
0.396774	0.160244
0.401084	0.38038
0.563085	0.371589
0.416094	0.485232
0.710362	0.326123
0.574349	0.309808
0.792941	0.300944
0.701676	0.173706
0.754014	0.35589
0.635869	0.360455
0.884763	0.319499
0.0994993	0.124186
0.605661	0.393827
0.597506	0.273498
0.730443	0.320463
0.290281	0.27634
0.802881	0.33707
0.421662	0.456534
0.649605	0.258667
0.63236	0.24063
0.871048	0.279328
0.593309	0.28878
0.805781	0.266505
0.737047	0.307639
0.762981	0.24816
0.757783	0.340116
0.826997	0.29897
0.728366	0.338212
0.663807	0.346824
0.424695	0.146491
0.593236	0.273004
0.351841	0.169715
0.25312	0.178751
0.635751	0.289944
0.845285	0.432998
0.108792	0.141412
0.815481	0.35455
0.929898	0.250388
0.89895	0.303055
0.632745	0.284782
0.762137	0.37856
0.706525	0.286943
0.566166	0.337897
0.0623385	0.190402
0.751115	0.231174
0.397724	0.240843
0.791738	0.303373
0.844381	0.277149
0.751289	0.34264
0.56733	0.358004
0.58302	0.494055
0.557132	0.305648
0.767042	0.315303
0.326651	0.22303
0.799761	0.176083
0.856292	0.380131
0.586231	0.336759
0.639007	0.355825
0.744831	0.460675
0.536278	0.19801
0.666428	0.320086
0.60568	0.462538
0.628436	0.304988
0.36701	0.214958
0.705739	0.291641
0.613958	0.253761
0.0474488	0.302909
0.69616	0.32247
0.658236	0.198109
0.281666	0.528352
0.117954	0.151646
0.880607	0.267324
0.660373	0.301929
0.910619	0.223623
0.402775	0.150255
0.866252	0.237658
0.653756	0.390477
0.941178	0.266914
0.42892	0.240667
0.428	0.389188
0.346193	0.244018
0.559554	0.433315
0.812484	0.378496
0.55803	0.405815
0.362216	0.214316
0.806114	0.286787
0.926449	0.255794
0.853797	0.270246
0.66216	0.322376
0.886275	0.247271
0.481067	0.231226
0.598016	0.444572
0.598423	0.323286
0.699058	0.318826
0.458381	0.197953
0.327989	0.388274
0.557392	0.352359
0.331231	0.151249
0.484288	0.378565
0.819845	0.215318
0.985174	0.208035
0.0312482	0.213167
0.208105	0.176327
0.750222	0.343806
0.548905	0.277499
0.616991	0.227258
0.420397	0.350515
0.787479	0.321142
0.587803	0.279921
0.451445	0.219217
0.254891	0.247951
0.767702	0.269622
0.951689	0.241759
0.265766	0.254599
0.577927	0.310499
0.707947	0.245013
0.394849	0.105702
0.825455	0.258728
0.553624	0.306467
0.643755	0.299921
0.884016	0.340416
0.700819	0.237425
0.586378	0.408543
0.742044	0.199561
0.606019	0.360148
0.242623	0.630624
0.572398	0.306041
0.589234	0.305939
0.694126	0.362439
0.4491	0.424428
0.7131	0.177493
0.846129	0.271354
0.724908	0.251383
0.80028	0.419314
0.449064	0.385584
0.670131	0.21508
0.510745	0.31595
0.399371	0.581414
0.733973	0.238016
0.651238	0.403577
0.485285	0.486405
0.95327	0.290592
0.511157	0.39046
0.481875	0.379519
0.892347	0.370652
0.933937	0.185855
0.388149	0.257923
0.227771	0.203061
0.225632	0.21281
0.368656	0.232506
0.901103	0.317425
0.0569013	0.0943581
0.327265	0.447923
0.784733	0.36499
0.636317	0.366273
0.501288	0.367526
0.357434	0.211136
0.492132	0.329243
0.722149	0.327699
0.906557	0.305702
0.525339	0.223231
0.650102	0.248516
0.606502	0.364998
0.500063	0.428399
0.393445	0.242743
0.89152	0.282011
0.641809	0.380575
0.504423	0.270513
0.78639	0.231458
0.955541	0.345136
0.905636	0.170586
0.93426	0.224331
0.400188	0.255849
0.633488	0.291857
0.435286	0.238981
0.395152	0.219315
0.432479	0.422304
0.791834	0.399093
0.890664	0.406428
0.71792	0.376416
0.420544	0.190162
0.717975	0.295013
0.651944	0.237601
0.581258	0.471105
0.821789	0.343024
0.898673	0.411757
0.360521	0.214979
0.227535	0.259966
0.036395	0.102507
0.679982	0.280739
0.639752	0.306529
0.140881	0.195629
0.551718	0.328989
0.774986	0.33575
0.661971	0.259209
0.709705	0.269231
0.798607	0.356682
0.607719	0.405031
0.573579	0.511128
0.14582	0.231188
0.0106626	0.100745
0.638963	0.324396
0.177671	0.244544
0.591701	0.229377
0.764567	0.214952
0.585919	0.427129
0.219335	0.251713
0.277301	0.219053
0.721157	0.273332
0.577296	0.229609
0.79123	0.318505
0.821513	0.387875
0.700742	0.179753
0.412877	0.396988
0.407131	0.506263
0.814924	0.258413
0.376363	0.28409
0.593556	0.239398
0.453985	0.159999
0.216712	0.248387
0.623109	0.280327
0.459192	0.212546
0.650087	0.256566
0.465723	0.362154
0.598786	0.283147
0.428467	0.195603
0.281907	0.261858
0.386087	0.227395
0.039169	0.238074
0.650346	0.409522
0.428689	0.443194
0.805685	0.387543
0.586206	0.39489
0.674117	0.302686
0.718964	0.303778
0.522143	0.225935
0.893125	0.259368
0.599325	0.42738
0.511165	0.347007
0.514634	0.57148
0.964808	0.28215
0.651098	0.318906
0.42943	0.333644
0.530286	0.359833
0.549613	0.21468
0.576969	0.264768
0.586657	0.328849
0.604845	0.315061
0.355021	0.241287
0.690633	0.43368
0.615418	0.310398
0.306555	0.276321
0.795569	0.244923
0.277028	0.184632
0.185599	0.197689
0.71152	0.368972
0.805983	0.387549
0.819724	0.303297
0.968206	0.359713
0.158999	0.238016
0.630131	0.310678
0.733187	0.306932
0.528563	0.231106
0.57682	0.336179
0.613927	0.293625
0.78491	0.454411
0.160291	0.218138
0.864592	0.245838
0.633988	0.416216
0.494623	0.566171
0.522318	0.381411
0.547253	0.367954
0.695865	0.306816
0.709705	0.287196
0.768097	0.304278
0.459852	0.385971
0.417698	0.233171
0.728515	0.265144
0.833009	0.228876
0.322911	0.265798
0.593153	0.202537
0.72832	0.373335
0.526111	0.272278
0.779254	0.338347
0.831449	0.319452
0.782856	0.278126
0.867977	0.242123
0.896948	0.259792
0.360724	0.434878
0.808546	0.246838
0.603439	0.347901
0.820752	0.244336
0.696448	0.275265
0.56347	0.518627
0.600069	0.355548
0.663544	0.472659
0.633754	0.239579
0.801566	0.298079
0.860689	0.215764
0.779381	0.301179
0.679521	0.408503
0.668531	0.394254
0.673668	0.416774
0.301739	0.261253
0.79764	0.31431
0.871363	0.352101
0.886033	0.310772
0.667917	0.379228
0.725861	0.321149
0.717388	0.331469
0.57644	0.344531
0.682134	0.421818
0.864956	0.405684
0.620176	0.434078
0.721464	0.258314
0.38634	0.274008
0.717991	0.377136
0.584994	0.342322
0.673818	0.336976
0.771328	0.344979
0.899618	0.331796
0.439763	0.44191
0.768694	0.327285
0.173417	0.198251
0.790227	0.353337
0.291352	0.278288
0.74575	0.460152
0.539081	0.470897
0.474967	0.415408
0.689352	0.364817
0.940679	0.324292
0.884243	0.324069
0.429651	0.365262
0.277165	0.171608
0.366905	0.223378
0.643772	0.272493
0.714764	0.352508
0.572476	0.469129
0.43862	0.416176
0.445645	0.401682
0.552489	0.373316
0.900633	0.271147
0.700141	0.366771
0.313783	0.457932
0.786293	0.314527
0.46374	0.240909
0.802852	0.343498
0.68839	0.500986
0.667732	0.386029
0.690999	0.442184
0.267478	0.548929
0.684155	0.318611
0.135489	0.271854
0.517366	0.348937
0.393752	0.266424
0.845018	0.284794
0.902506	0.283391
0.272793	0.170735
0.000697124	0.137722
0.901476	0.268088
0.649102	0.301069
0.659425	0.31969
0.66588	0.366549
0.888045	0.34797
0.918508	0.285219
0.467586	0.412877
0.924818	0.317897
0.500302	0.385686
0.17094	0.193448
0.70728	0.398095
0.891167	0.245396
0.444427	0.286603
0.713864	0.335151
0.564863	0.389464
0.899293	0.326136
0.841115	0.240551
0.804507	0.306504
0.668654	0.217591
0.35492	0.186719
0.693546	0.229725
0.674891	0.311045
0.895703	0.31126
0.44668	0.273028
0.719751	0.345704
0.64471	0.37339
0.182412	0.197561
0.74497	0.246521
0.347041	0.237069
0.458742	0.24789
0.74292	0.325338
0.684885	0.455553
0.832654	0.200927
0.539122	0.237422
0.642646	0.37074
0.832192	0.334072
0.589234	0.391351
0.464071	0.221052
0.12375	0.178122
0.172149	0.20493
0.585534	0.366277
0.940164	0.314636
0.906977	0.351206
0.688849	0.315821
0.666035	0.301179
0.668815	0.43433
0.293503	0.212972
0.70136	0.29914
0.992648	0.331541
0.398106	0.246637
0.305858	0.203267
0.467531	0.202587
0.452313	0.226764
0.439386	0.387162
0.518466	0.388699
0.287241	0.183918
0.619769	0.248856
0.102285	0.138238
0.723626	0.43736
0.564509	0.360476
0.061051	0.118547
0.645081	0.192643
0.731014	0.262034
0.768968	0.276428
0.619233	0.500896
0.545702	0.481402
0.854509	0.339704
0.901756	0.230255
0.717203	0.393456
0.516578	0.370515
0.671469	0.340977
0.533617	0.32146
0.475915	0.441272
0.56412	0.233004
0.55389	0.287538
0.610301	0.369608
0.716465	0.491572
0.780637	0.326712
0.770298	0.274455
0.70263	0.382363
0.602061	0.312976
0.580669	0.386006
0.696059	0.150721
0.560562	0.331363
0.40146	0.402776
0.272874	0.523298
0.63085	0.345668
0.829199	0.263919
0.585942	0.262165
0.509963	0.36043
0.732263	0.291211
0.515685	0.381752
0.66081	0.422359
0.542055	0.288353
0.682461	0.348091
0.128787	0.104108
0.299115	0.239808
0.764425	0.379857
0.588463	0.311314
0.100857	0.0979408
0.683566	0.393442
0.961251	0.294271
0.479169	0.376806
0.435271	0.242767
0.171903	0.267027
0.818198	0.2841
0.755512	0.303751
0.424312	0.308215
0.862079	0.212581
0.414972	0.260823
0.650902	0.287936
0.166797	0.237278
0.889581	0.249601
0.487588	0.237272
0.338211	0.161421
0.781902	0.321208
0.963783	0.334913
0.547138	0.379766
0.656081	0.286948
0.795881	0.241264
0.641314	0.426499
0.674551	0.44651
0.698635	0.275361
0.136989	0.242626
0.511477	0.306981
0.522227	0.405205
0.302839	0.542892
0.591672	0.338336
0.577703	0.352367
0.908717	0.326016
0.807549	0.261392
0.680036	0.332212
0.585407	0.470373
0.686959	0.3065
0.512854	0.408066
0.520641	0.324576
0.528959	0.463429
0.788721	0.354689
0.664945	0.288895
0.690906	0.180992
0.547829	0.254608
0.394163	0.221233
0.798878	0.380856
0.498599	0.434857
0.837262	0.30655
0.643849	0.303957
0.582026	0.35913
0.558252	0.350328
0.466095	0.276824
0.697655	0.340446
0.855616	0.244715
0.709099	0.253759
0.876917	0.278796
0.648016	0.333245
0.620785	0.331662
0.766897	0.196117
0.482276	0.325009
0.34155	0.23286
0.83222	0.263543
0.459163	0.332438
0.986311	0.339489
0.347567	0.24956
0.715533	0.295709
0.928988	0.242225
0.821754	0.283163
0.766511	0.30126
0.39265	0.220435
0.675147	0.34862
0.842743	0.293001
0.648698	0.391992
0.436749	0.429062
0.583932	0.367527
0.672452	0.292879
0.892087	0.27359
0.689542	0.340829
0.677998	0.307382
0.850747	0.293346
0.510864	0.353435
0.715205	0.306813
0.86061	0.316917
0.976156	0.290616
0.460838	0.328354
0.881899	0.229228
0.627736	0.448652
0.718921	0.344681
0.587705	0.281122
0.932395	0.293441
0.904909	0.333429
0.934604	0.312776
0.879642	0.271283
0.592561	0.354944
0.498347	0.48013
0.568272	0.396719
0.882249	0.355908
0.455797	0.18495
0.784605	0.24461
0.705838	0.224151
0.170898	0.159764
0.286673	0.131945
0.7418	0.298409
0.739842	0.27653
0.917335	0.325311
0.903905	0.330453
0.764065	0.325541
0.385802	0.4372
0.416478	0.383045
0.346968	0.467533
0.543656	0.294191
0.724588	0.307621
0.774078	0.437287
0.714059	0.340389
0.384579	0.496621
0.738468	0.33385
0.805247	0.358716
0.79702	0.325708
0.947468	0.309775
0.72714	0.284707
0.268436	0.219473
0.901296	0.303095
0.782341	0.373432
0.908173	0.321032
0.571671	0.333469
0.731812	0.272186
0.870286	0.263249
0.89	0.317003
0.681694	0.287087
0.820688	0.341584
0.0972909	0.103594
0.506098	0.264944
0.739277	0.306872
0.639367	0.347765
0.758255	0.397777
0.526097	0.290551
0.854089	0.294152
0.624905	0.310601
0.700711	0.350073
0.946307	0.299019
0.45518	0.248904
0.691797	0.358891
0.166749	0.204494
0.589756	0.315244
0.927026	0.23966
0.585506	0.260464
0.96714	0.230177
0.438085	0.260589
0.50102	0.43392
0.629465	0.315425
0.524875	0.215226
0.550846	0.370275
0.572946	0.236529
0.78821	0.397392
0.620871	0.276002
0.697429	0.286656
0.836538	0.269858
0.240643	0.200554
0.656067	0.465201
0.607281	0.515892
0.957159	0.248813
0.96665	0.218238
0.745975	0.36251
0.604841	0.393679
0.590229	0.383673
0.748075	0.359437
0.892311	0.278786
0.966115	0.269136
0.608339	0.295763
0.798413	0.288503
0.650269	0.326912
0.534551	0.313127
0.357674	0.534276
0.546072	0.263862
0.677914	0.373008
0.84885	0.304716
0.266276	0.155275
0.484554	0.341004
0.653053	0.323225
0.419663	0.439081
0.645181	0.393956
0.537598	0.355177
0.283457	0.374941
0.774152	0.349491
0.802332	0.254133
0.480201	0.240573
0.856579	0.265916
0.859933	0.308012
0.60014	0.297689
0.920808	0.28549
0.468505	0.246339
0.907867	0.35598
0.389176	0.419677
0.771533	0.327894
0.793483	0.361349
0.868706	0.249684
0.377602	0.246535
0.941103	0.271041
0.937252	0.273341
0.576256	0.434057
0.571473	0.364168
0.546483	0.335175
0.726022	0.368335
0.797507	0.39955
0.375576	0.436851
0.727693	0.362398
0.199512	0.266391
0.441197	0.270195
0.673619	0.490603
0.465852	0.236357
0.742862	0.307533
0.406014	0.396905
0.452184	0.376411
0.428709	0.391289
0.803018	0.368698
0.659423	0.362533
0.827186	0.288113
0.904083	0.296691
0.638097	0.314802
0.90389	0.22862
0.653209	0.298432
0.140722	0.262869
0.915437	0.228889
0.950198	0.254413
0.723176	0.404124
0.905522	0.344953
0.815465	0.40543
0.417757	0.424892
0.399175	0.461015
0.571428	0.304694
0.675005	0.327513
0.91233	0.338079
0.747013	0.280688
0.65586	0.501147
0.585354	0.212906
0.825627	0.250205
0.490619	0.305172
0.468884	0.4151
0.824661	0.286456
0.728368	0.252237
0.629344	0.277936
0.544986	0.343215
0.379726	0.269584
0.297085	0.243177
0.769573	0.376445
0.256539	0.188093
0.554038	0.232242
0.57397	0.276976
0.852943	0.319949
0.663723	0.290363
0.546133	0.381814
0.588911	0.292721
0.753285	0.239051
0.777871	0.250476
0.940879	0.289208
0.310364	0.272781
0.755032	0.321557
0.5408	0.348774
0.697831	0.435078
0.367262	0.316686
0.481756	0.384305
0.298307	0.423595
0.224689	0.198216
0.598462	0.251019
0.380229	0.432642
0.844009	0.262085
0.684937	0.203666
0.625045	0.267782
0.549578	0.208026
0.419155	0.222891
0.293904	0.183192
0.419584	0.271117
0.678287	0.436789
0.507419	0.398147
0.849105	0.323167
0.770296	0.363323
0.348883	0.266539
0.318866	0.234951
0.510787	0.251668
0.6057	0.219128
0.398457	0.205956
0.600118	0.284359
0.600513	0.406948
0.834429	0.293803
0.353687	0.53826
0.912784	0.271879
0.395912	0.213703
0.813938	0.369281
0.932615	0.256081
0.597625	0.413747
0.564954	0.436769
0.857895	0.310283
0.851539	0.35394
0.557174	0.41539
0.648229	0.232555
0.579799	0.256557
0.818946	0.260802
0.301959	0.279156
0.422407	0.232088
0.321549	0.504679
0.597514	0.356516
0.64251	0.153633
0.859259	0.190817
0.756804	0.303295
0.765548	0.299695
0.871203	0.240364
0.900775	0.225782
0.608594	0.254066
0.330596	0.267791
0.577873	0.344429
0.783679	0.317575
0.693641	0.234488
0.299153	0.25756
0.632189	0.36403
0.753628	0.401203
0.700285	0.29951
0.747366	0.303539
0.827036	0.205587
0.60881	0.335195
0.3821	0.287216
0.885666	0.264369
0.872059	0.301519
0.772583	0.293267
0.779897	0.273864
0.632942	0.387108
0.316842	0.473877
0.841442	0.284049
0.619817	0.364286
0.513384	0.195443
0.547203	0.181479
0.452311	0.407262
0.535362	0.361239
0.710806	0.335928
0.868228	0.277085
0.967305	0.258546
0.713116	0.283719
0.573147	0.369213
0.711456	0.250437
0.710342	0.361002
0.514231	0.345228
0.585457	0.244321
0.820163	0.284007
0.474775	0.253844
0.55508	0.322385
0.68745	0.236654
0.720847	0.274654
0.830605	0.249331
0.528886	0.109591
0.499181	0.358039
0.771268	0.357563
0.375318	0.254953
0.805612	0.217684
0.480277	0.37096
0.480811	0.339502
0.709025	0.311195
0.628406	0.34138
0.42448	0.192051
0.0504018	0.0927506
0.681417	0.321084
0.765682	0.275563
0.938718	0.231268
0.604821	0.222417
0.645291	0.338934
0.311023	0.218108
0.0001	0.153846
0.286496	0.494735
0.793568	0.376283
0.430346	0.403872
0.914552	0.249956
0.746173	0.205396
0.831143	0.284477
0.553638	0.287605
0.818112	0.25717
0.497969	0.162393
0.468288	0.477273
0.441826	0.330244
0.378729	0.426745
0.734719	0.233923
0.78916	0.223314
0.382273	0.543057
0.696704	0.267403
0.537212	0.30614
0.81747	0.25807
0.462062	0.249432
0.681523	0.265945
0.912323	0.320965
0.341451	0.468997
0.39279	0.272092
0.665012	0.235813
0.351238	0.393643
0.634976	0.389214
0.397352	0.201461
0.56764	0.310015
0.924373	0.22213
0.830313	0.317721
0.858561	0.32637
0.763661	0.393569
0.724696	0.360237
0.152673	0.159862
0.280705	0.286974
0.420208	0.44722
0.739171	0.31157
0.544683	0.313259
0.986098	0.247738
0.934945	0.287201
0.887056	0.293539
0.852939	0.335073
0.550411	0.289185
0.593646	0.405506
0.470006	0.217594
0.512175	0.224563
0.778864	0.261625
0.890642	0.22964
0.57107	0.378876
0.475065	0.294305
0.369986	0.219759
0.220845	0.19568
0.458833	0.377933
0.818536	0.358053
0.647434	0.238753
0.797838	0.322491
0.693983	0.280289
0.800812	0.340611
0.943499	0.253334
0.794808	0.380582
0.813454	0.347476
0.824739	0.418247
0.300674	0.481398
0.542439	0.361552
0.688261	0.391666
0.679225	0.391015
0.750342	0.264932
0.66882	0.344522
0.597306	0.306055
0.633616	0.221857
0.634975	0.227527
0.400405	0.467111
0.470226	0.280267
0.60075	0.430579
0.788737	0.29058
0.459855	0.231332
0.748463	0.260132
0.676892	0.224226
0.568498	0.196364
0.733151	0.316014
0.696815	0.280599
0.659188	0.327861
0.695738	0.318497
0.820239	0.264695
0.880557	0.265575
0.632959	0.310148
0.805154	0.340094
0.3752	0.252167
0.599747	0.37966
0.761257	0.240583
0.130526	0.217847
0.415351	0.217585
0.558325	0.218893
0.666946	0.324903
0.700588	0.287654
0.335963	0.161758
0.850716	0.327087
0.587351	0.252522
0.167426	0.234352
0.663703	0.403707
0.868322	0.29858
0.622022	0.285456
0.703637	0.306754
0.417124	0.503236
0.84793	0.294053
0.525179	0.268783
0.65558	0.321662
0.831444	0.238879
0.733595	0.325886
0.71141	0.285937
0.572712	0.255024
0.664884	0.330081
0.898735	0.348625
0.157965	0.19654
0.476233	0.389645
0.296764	0.213009
0.811392	0.280417
0.625469	0.326078
0.602404	0.318971
0.36178	0.274054
0.517978	0.369787
0.773507	0.4237
0.319646	0.224909
0.770146	0.23225
0.730398	0.311484
0.680137	0.271814
0.775807	0.248042
0.625322	0.348502
0.443751	0.241704
0.986628	0.221743
0.308532	0.226191
0.471304	0.456035
0.535659	0.425452
0.37986	0.38588
0.812827	0.282884
0.722483	0.337791
0.299157	0.188104
0.477848	0.216269
0.441866	0.388659
0.643647	0.375623
0.809809	0.348539
0.49309	0.320297
0.672997	0.241765
0.783951	0.29422
0.184666	0.189005
0.548511	0.33652
0.77848	0.318976
0.347611	0.238764
0.742294	0.412936
0.7308	0.371999
0.267929	0.228684
0.868608	0.255032
0.244852	0.270626
0.704584	0.245016
0.193687	0.224654
0.789312	0.31949
0.845255	0.347355
0.660549	0.32852
0.785282	0.210467
0.581412	0.230142
0.939882	0.281047
0.20072	0.19387
0.709045	0.428746
0.575302	0.386676
0.632474	0.420568
0.883367	0.343351
0.899493	0.334315
0.845937	0.313961
0.0605939	0.168116
0.945681	0.225195
0.658254	0.240377
0.954996	0.257332
0.608986	0.153528
0.608462	0.345715
0.625781	0.234423
0.477357	0.24135
0.416699	0.257416
0.768971	0.243041
0.803508	0.480297
0.456272	0.381872
0.178976	0.278448
0.783256	0.376006
0.638445	0.318109
0.756735	0.356581
0.954485	0.28348
0.202504	0.230802
0.379634	0.25463
0.499608	0.270794
0.431312	0.266547
0.497329	0.287614
0.743499	0.298786
0.617093	0.258637
0.829788	0.210381
0.598982	0.322635
0.559698	0.319866
0.364544	0.238065
0.778426	0.297474
0.677788	0.300732
0.708925	0.44033
0.613339	0.336693
0.738725	0.347615
0.799669	0.28135
0.53332	0.335331
0.451734	0.451459
0.654799	0.284309
0.536449	0.256526
0.313768	0.212857
0.818472	0.351654
0.159388	0.171278
0.593206	0.300533
0.40296	0.364839
0.0150454	0.189295
0.388127	0.215509
0.685439	0.428121
0.686413	0.385268
0.258906	0.165308
0.252641	0.16937
0.813613	0.288268
0.524742	0.313885
0.900841	0.277901
0.80363	0.238182
0.880595	0.307395
0.708667	0.34243
0.609921	0.48193
0.844525	0.333238
0.12372	0.199217
0.779552	0.331852
0.89287	0.33196
0.500485	0.337972
0.669623	0.289044
0.944549	0.277455
0.651465	0.404178
0.494201	0.384984
0.0282728	0.13429
0.942354	0.283806
0.809939	0.21946
0.725105	0.259636
0.707911	0.331626
0.61161	0.290668
0.411381	0.248899
0.390173	0.489847
0.688344	0.403332
0.386039	0.494328
0.283576	0.225102
0.547335	0.390822
0.394849	0.440977
0.385447	0.539696
0.897908	0.27267
0.749834	0.334638
0.154896	0.21129
0.245075	0.22753
0.817662	0.341847
0.953981	0.263088
0.70795	0.389919
0.305254	0.22235
0.879406	0.228334
0.843536	0.335556
0.85693	0.435238
0.5795	0.362291
0.803393	0.37087
0.826288	0.248094
0.713266	0.309669
0.792079	0.266887
0.869245	0.294323
0.747819	0.337703
0.92879	0.241579
0.665158	0.382002
0.274241	0.532394
0.468484	0.417443
0.772155	0.296274
0.513456	0.45734
0.745337	0.27187
0.779917	0.393161
0.747736	0.239049
0.855017	0.210561
0.899036	0.330367
0.75903	0.337731
0.920041	0.342367
0.776183	0.304053
0.632455	0.230586
0.233487	0.178661
0.0014156	0.0910739
0.650314	0.378404
0.764789	0.324943
0.689894	0.250051
0.601627	0.304887
0.493626	0.277789
0.670707	0.286657
0.82112	0.263571
0.860432	0.290858
0.89444	0.248666
0.424088	0.320812
0.744594	0.365294
0.880382	0.336673
0.475166	0.549875
0.719051	0.210565
0.865564	0.302988
0.584939	0.40796
0.691726	0.338505
0.72956	0.369367
0.668702	0.359278
0.858103	0.273494
0.822971	0.269602
0.883705	0.299167
0.444737	0.244379
0.743215	0.29606
0.291792	0.256059
0.912283	0.290586
0.154842	0.274163
0.758665	0.355223
0.231902	0.213064
0.798057	0.283718
0.603511	0.385759
0.101851	0.167935
0.587973	0.385705
0.707732	0.30653
0.850247	0.370999
0.874379	0.297139
0.917688	0.342402
0.463743	0.216051
0.49779	0.234484
0.872983	0.27045
0.641579	0.350532
0.549143	0.340131
0.471146	0.353352
0.759154	0.335866
0.62805	0.34493
0.227098	0.197072
0.65276	0.321795
0.400523	0.473713
0.75565	0.290753
0.92824	0.198117
0.285866	0.536536
0.623409	0.341272
0.599964	0.354021
0.865741	0.310724
0.702911	0.414453
0.510709	0.387499
0.626273	0.232555
0.95222	0.333046
0.945951	0.287199
0.476524	0.373145
0.585519	0.433815
0.140958	0.738422
0.611204	0.31077
0.856062	0.33151
0.729796	0.305221
0.427095	0.496735
0.559347	0.259859
0.868048	0.258786
0.857981	0.30275
0.499722	0.304019
0.606859	0.3088
0.595517	0.277685
0.666243	0.365481
0.823876	0.39796
0.553958	0.3485
0.863486	0.314455
0.685932	0.357492
0.521059	0.39382
0.772483	0.303332
0.371681	0.230888
0.40028	0.164951
0.750384	0.311403
0.646014	0.299961
0.808154	0.271223
0.909521	0.334982
0.863187	0.307807
0.179189	0.266364
0.859161	0.240853
0.587686	0.271993
0.769147	0.288555
0.848465	0.290133
0.88081	0.332824
0.574563	0.294079
0.872096	0.274917
0.664882	0.405659
0.723363	0.280287
0.831665	0.231978
0.213023	0.19132
0.661844	0.38247
0.95713	0.354393
0.662153	0.583376
0.851927	0.360821
0.677059	0.326946
0.527053	0.372181
0.954204	0.205976
0.294435	0.18986
0.720338	0.331479
0.0493128	0.174275
0.976274	0.326319
0.553952	0.343152
0.842672	0.314341
0.812166	0.281969
0.276514	0.264298
0.79709	0.358873
0.719262	0.207005
0.683586	0.274645
0.862406	0.283724
0.909818	0.255331
0.250123	0.241608
0.566016	0.281982
0.877528	0.340619
0.760037	0.271757
0.330182	0.514513
0.0736271	0.165362
0.883945	0.333003
0.726779	0.305886
0.805727	0.371776
0.409971	0.466202
0.0001	0.0966062
0.718157	0.281361
0.701661	0.36837
0.91654	0.345277
0.977309	0.33756
0.883876	0.228192
0.91687	0.326461
0.258629	0.246346
0.84969	0.324836
0.409801	0.353069
0.814928	0.269518
0.875524	0.273513
0.650353	0.27702
0.729067	0.31821
0.395879	0.214362
0.525942	0.477827
0.399517	0.411057
0.888106	0.358349
0.54121	0.241937
0.718081	0.192669
0.257487	0.624945
0.641553	0.275558
0.613782	0.293246
0.589101	0.279981
0.792647	0.330501
0.78342	0.318077
0.852898	0.352531
0.949903	0.302499
0.857207	0.384366
0.36914	0.429795
0.383887	0.262414
0.811158	0.306646
0.524456	0.495884
0.729131	0.205084
0.747309	0.323497
0.785562	0.311533
0.879081	0.341469
0.466816	0.235285
0.279466	0.233826
0.807651	0.310621
0.872557	0.354096
0.482737	0.434157
0.931516	0.35066
0.956357	0.278702
0.698198	0.299521
0.505262	0.205328
0.725	0.275259
0.549902	0.451507
0.347319	0.495731
0.713108	0.330056
0.840589	0.289233
0.898225	0.369267
0.977669	0.310114
0.431275	0.459008
0.919223	0.33969
0.399767	0.400741
0.545996	0.37753
0.859785	0.318968
0.766023	0.378165
0.942243	0.335616
0.600345	0.336948
0.648948	0.327449
0.173545	0.220389
0.36738	0.18889
0.496571	0.226465
0.0133809	0.247404
0.0774348	0.221172
0.788709	0.305491
0.00339872	0.143264
0.0212643	0.190941
0.198677	0.247302
0.197684	0.261983
0.690457	0.345594
0.478138	0.397957
0.408628	0.44895
0.694345	0.331439
0.821518	0.326046
0.566538	0.421656
0.501525	0.344118
0.813087	0.359426
0.741612	0.388449
0.790249	0.293053
0.939862	0.293066
0.80314	0.384734
0.763343	0.323191
0.731221	0.389664
0.544073	0.420849
0.822985	0.47701
0.71013	0.433661
0.971315	0.35979
0.777422	0.241081
0.855586	0.295698
0.776407	0.243543
0.191937	0.221905
0.814465	0.305042
0.748262	0.274327
0.851562	0.26627
0.557657	0.374123
0.271874	0.54665
0.984935	0.30463
0.158438	0.600487
0.443219	0.289083
0.419674	0.258205
0.527303	0.276427
0.711759	0.297083
0.861867	0.396149
0.694331	0.270335
0.109631	0.252976
0.250141	0.222807
0.667026	0.486887
0.818243	0.338217
0.672307	0.387306
0.931472	0.325986
0.940746	0.256472
0.513339	0.466336
0.757131	0.335527
0.605085	0.254403
0.338841	0.28912
0.521126	0.386909
0.466033	0.334397
0.844645	0.375405
0.797129	0.359609
0.873848	0.167895
0.579684	0.397814
0.645188	0.395158
0.102882	0.291668
0.931334	0.317132
0.884578	0.237763
0.696079	0.359613
0.578572	0.301805
0.9468	0.306631
0.561402	0.471671
0.864089	0.294852
0.813865	0.286793
0.543275	0.2885
0.467799	0.423827
0.196775	0.297379
0.745548	0.411245
0.752557	0.362568
0.792059	0.33602
0.907071	0.281924
0.370247	0.423525
0.695642	0.361721
0.490088	0.178969
0.128722	0.162492
0.835226	0.284731
0.398765	0.445094
0.979028	0.299992
0.59885	0.423775
0.911983	0.271852
0.839308	0.435556
0.552519	0.304156
0.442771	0.238885
0.618986	0.238066
0.431977	0.228638
0.826477	0.299997
0.471131	0.282411
0.0754868	0.236613
0.688166	0.339607
0.0842184	0.148711
0.310056	0.276817
0.745771	0.374221
0.221111	0.521671
0.411982	0.363236
0.782006	0.391204
0.594643	0.299547
0.606402	0.312396
0.908888	0.351561
0.36528	0.232624
0.0624893	0.140813
0.485609	0.266848
0.438029	0.230719
0.454608	0.235267
0.650929	0.276178
0.315113	0.237216
0.798171	0.426472
0.00124798	0.157299
0.766508	0.34532
0.968661	0.336492
0.202022	0.168374
0.710267	0.301381
0.623005	0.394361
0.582197	0.2911
0.84962	0.347515
0.723688	0.277683
0.522433	0.372625
0.750927	0.345598
0.582709	0.256565
0.841004	0.33865
0.132053	0.195267
0.863935	0.386223
0.779904	0.425749
0.664756	0.31514
0.171631	0.245844
0.165045	0.155112
0.752731	0.296887
0.817838	0.330141
0.556301	0.447032
0.810784	0.244636
0.769645	0.215467
0.970561	0.33367
0.493019	0.487759
0.661858	0.251084
0.711008	0.372147
0.707226	0.206626
0.753951	0.184762
0.72062	0.224668
0.657238	0.414296
0.40825	0.418498
0.651043	0.321449
0.74683	0.272388
0.250609	0.252672
0.279003	0.266716
0.229396	0.267932
0.742292	0.290286
0.525953	0.231209
0.664884	0.329705
0.313517	0.487653
0.782761	0.244967
0.28859	0.238832
0.49685	0.291993
0.723874	0.286327
0.344657	0.242773
0.67045	0.398414
0.947954	0.317463
0.956159	0.287877
0.924621	0.386641
0.432025	0.343586
0.547437	0.274433
0.680993	0.284345
0.809881	0.379669
0.55002	0.333487
0.57609	0.355989
0.887598	0.389328
0.576407	0.329336
0.85829	0.337596
0.513987	0.365777
0.718421	0.36172
0.590241	0.212985
0.45482	0.341462
0.557424	0.450302
0.615797	0.271321
0.830726	0.272459
0.397696	0.458742
0.786062	0.401874
0.469291	0.43669
0.719665	0.351817
0.734256	0.291608
0.619355	0.254817
0.332227	0.428082
0.789839	0.296104
0.719652	0.31366
0.539702	0.360407
0.605764	0.336169
0.437103	0.466193
0.307354	0.457356
0.734957	0.291589
0.806023	0.418784
0.76773	0.431162
0.85481	0.361586
0.546185	0.233024
0.708264	0.271952
0.798618	0.342353
0.863603	0.289105
0.335124	0.248877
0.00381505	0.16027
0.794047	0.30644
0.777377	0.342596
0.526336	0.391937
0.909458	0.30702
0.734397	0.428424
0.869146	0.279822
0.6104	0.455423
0.789657	0.264647
0.798147	0.375506
0.795087	0.35164
0.843286	0.277107
0.178505	0.263088
0.18861	0.196314
0.74765	0.371961
0.763027	0.33399
0.338813	0.290872
0.75724	0.328097
0.703788	0.318244
0.901532	0.297053
0.54432	0.424041
0.750417	0.326101
0.90583	0.331539
0.318355	0.456805
0.670312	0.302145
0.804554	0.29143
0.936601	0.398665
0.435372	0.30453
0.899096	0.300614
0.866352	0.335264
0.348164	0.270002
0.21152	0.235308
0.939178	0.421233
0.121932	0.202457
0.330602	0.270486
0.89026	0.229091
0.562377	0.453809
[truncated: 7,972 more rows]

## Sheet: PLC_EVI
cos_i	EVI
0.779827	0.337338
0.488731	0.401986
0.224915	0.300972
0.996572	0.339011
0.79075	0.598932
0.459958	0.489791
0.623893	0.546039
0.454704	0.356563
0.441739	0.28218
0.506305	0.272173
0.962204	0.313177
0.277811	0.314043
0.84347	0.400837
0.511803	0.481077
0.519031	0.406733
0.65146	0.589144
0.47158	0.49172
0.671172	0.426963
0.636511	0.287088
0.511128	0.445588
0.553847	0.400827
0.823671	0.550959
0.479291	0.550377
0.108239	0.272538
0.539458	0.450996
0.741363	0.443367
0.883958	0.327046
0.273929	0.215641
0.83063	0.271572
0.186	0.249491
0.431919	0.358633
0.707865	0.429669
0.746686	0.421653
0.818645	0.446107
0.543864	0.400002
0.682057	0.625617
0.523345	0.510061
0.466406	0.54325
0.740733	0.602918
0.839472	0.2817
0.523831	0.305341
0.598918	0.331286
0.707213	0.449256
0.714168	0.45291
0.386161	0.349375
0.705365	0.430275
0.94026	0.272998
0.159335	0.153048
0.53525	0.383151
0.653684	0.558993
0.478953	0.453642
0.811346	0.468991
0.0203187	0.146682
0.558386	0.450632
0.773389	0.335875
0.496151	0.268896
0.521114	0.277848
0.322701	0.353762
0.199635	0.399234
0.562342	0.55302
0.533448	0.585429
0.20505	0.237404
0.515159	0.405819
0.773357	0.452524
0.901399	0.549228
0.379491	0.406629
0.254856	0.354977
0.250146	0.286245
0.43793	0.424766
0.25485	0.220368
0.750601	0.373289
0.638081	0.542866
0.416771	0.470309
0.525336	0.391708
0.876198	0.573343
0.0001	0.273404
0.245869	0.386171
0.410597	0.326449
0.774739	0.389438
0.555328	0.417803
0.585507	0.359799
0.786076	0.661863
0.711836	0.45706
0.381958	0.309922
0.895967	0.372694
0.325863	0.594942
0.683859	0.395077
0.480322	0.384373
0.874359	0.448672
0.606268	0.334782
0.764511	0.53891
0.865004	0.276601
0.553283	0.621695
0.405444	0.437311
0.844993	0.49367
0.8265	0.483722
0.575581	0.709103
0.804809	0.290843
0.934036	0.461906
0.642761	0.413987
0.78891	0.459386
0.767864	0.560907
0.328111	0.603995
0.843582	0.531051
0.692829	0.572194
0.550715	0.287988
0.492901	0.412034
0.443189	0.476304
0.50407	0.372505
0.621545	0.350714
0.433346	0.435384
0.661108	0.367589
0.153038	0.228131
0.76092	0.323106
0.730532	0.298085
0.233998	0.191536
0.324041	0.353797
0.590798	0.356525
0.429709	0.470609
0.490714	0.378674
0.618015	0.778066
0.763445	0.566669
0.586813	0.190565
0.211807	0.335664
0.571774	0.447963
0.33049	0.304162
0.763369	0.452245
0.360571	0.348054
0.824361	0.0943745
0.770305	0.513938
0.867787	0.320847
0.376983	0.404382
0.738014	0.368272
0.913767	0.446929
0.370749	0.50693
0.86473	0.305814
0.372851	0.296796
0.737008	0.433154
0.132699	0.324734
0.181562	0.222673
0.713268	0.57701
0.200309	0.514205
0.704948	0.442086
0.667564	0.531149
0.776374	0.670988
0.894348	0.559445
0.400506	0.283807
0.302125	0.439381
0.476458	0.332603
0.815396	0.369264
0.895362	0.247735
0.64867	0.492117
0.706581	0.600294
0.308053	0.470636
0.720504	0.462963
0.538915	0.673327
0.417702	0.461618
0.126847	0.368082
0.531423	0.412606
0.884885	0.297407
0.383874	0.459961
0.769995	0.370939
0.797888	0.472729
0.801005	0.494228
0.225249	0.545549
0.598307	0.494465
0.68403	0.254798
0.28321	0.310273
0.92362	0.411518
0.481646	0.547978
0.720365	0.330502
0.42651	0.51255
0.600066	0.467738
0.347546	0.433271
0.823874	0.464171
0.721635	0.467041
0.520082	0.446786
0.358651	0.413775
0.0141383	0.211502
0.535585	0.480173
0.363742	0.590051
0.675038	0.530681
0.60645	0.399472
0.698254	0.525997
0.0001	0.194799
0.184096	0.344154
0.539495	0.477555
0.895308	0.383778
0.537056	0.443413
0.515894	0.51503
0.772446	0.571083
0.525403	0.509582
0.716635	0.408013
0.295582	0.414881
0.887197	0.372114
0.0653572	0.219413
0.508675	0.519386
0.237091	0.290527
0.744763	0.38878
0.889376	0.448978
0.589807	0.467308
0.458287	0.615335
0.589377	0.574787
0.564733	0.250846
0.179804	0.402092
0.209704	0.116432
0.51999	0.391398
0.256578	0.13282
0.777567	0.396414
0.80728	0.490221
0.519921	0.481505
0.450512	0.614574
0.634568	0.523469
0.467488	0.453204
0.832848	0.619249
0.12831	0.130708
0.240757	0.278794
0.655675	0.253022
0.446442	0.317919
0.688296	0.420042
0.595742	0.444476
0.578495	0.439792
0.602672	0.356372
0.41922	0.607978
0.847216	0.595953
0.799154	0.421506
0.508465	0.423576
0.9143	0.515442
0.865458	0.472845
0.617227	0.487824
0.967999	0.186366
0.456662	0.250238
0.474286	0.449916
0.437386	0.375384
0.527158	0.394532
0.0328414	0.111654
0.490428	0.481162
0.848553	0.571426
0.339681	0.284076
0.543279	0.320198
0.648901	0.48689
0.988816	0.254404
0.344647	0.313758
0.268284	0.313171
0.654129	0.381804
0.68547	0.305092
0.587057	0.46627
0.272336	0.566508
0.408709	0.491897
0.962363	0.255996
0.551538	0.357417
0.935171	0.290746
0.544263	0.388521
0.727222	0.442829
0.806472	0.438463
0.834493	0.522236
0.617013	0.558152
0.590808	0.401007
0.58063	0.416734
0.304963	0.515092
0.182361	0.14626
0.341744	0.348236
0.621295	0.327243
0.858171	0.369292
0.839907	0.33096
0.829817	0.366666
0.486236	0.202242
0.177015	0.212553
0.49314	0.469597
0.826372	0.503844
0.464164	0.588938
0.76569	0.508203
0.720239	0.506767
0.396955	0.562631
0.678335	0.405467
0.387594	0.497782
0.0295256	0.154741
0.818613	0.439182
0.904594	0.441256
0.841918	0.623547
0.636411	0.226253
0.64513	0.360557
0.422716	0.662169
0.671501	0.589348
0.707785	0.473791
0.655219	0.426731
0.237486	0.544255
0.484867	0.548799
0.618094	0.45908
0.651301	0.414514
0.426417	0.567499
0.279715	0.238279
0.74057	0.329213
0.758943	0.398457
0.801264	0.454502
0.637744	0.152692
0.657659	0.520618
0.761144	0.550865
0.794319	0.385997
0.610391	0.383814
0.390133	0.336635
0.390533	0.398348
0.922045	0.419317
0.531961	0.508622
0.310658	0.136699
0.434347	0.558588
0.86255	0.487026
0.82089	0.416809
0.490306	0.316328
0.922795	0.288993
0.831084	0.432005
0.867795	0.425585
0.479296	0.561157
0.65901	0.646369
0.949209	0.344127
0.992685	0.358748
0.945677	0.403296
0.570261	0.542573
0.755703	0.433158
0.643571	0.518902
0.34326	0.211488
0.478832	0.584191
0.684713	0.511258
0.182029	0.227263
0.585949	0.383496
0.544255	0.379082
0.747145	0.451508
0.549076	0.457127
0.633893	0.51201
0.151109	0.178639
0.701379	0.452735
0.516716	0.484087
0.371042	0.241605
0.424795	0.370271
0.550425	0.38429
0.710177	0.591432
0.602206	0.459173
0.571932	0.301586
0.881515	0.533479
0.589987	0.581118
0.504631	0.502298
0.739512	0.590514
0.852128	0.544873
0.892406	0.331022
0.932517	0.411561
0.393963	0.364392
0.24043	0.391566
0.154155	0.207797
0.586636	0.276646
0.536861	0.330659
0.499106	0.508165
0.725214	0.583818
0.703373	0.510858
0.618908	0.393649
0.396175	0.292247
0.824808	0.35475
0.301946	0.320876
0.527472	0.412854
0.552723	0.613713
0.476958	0.554947
0.41078	0.385574
0.727549	0.443245
0.00188979	0.166813
0.448677	0.488438
0.718643	0.312498
0.85566	0.324673
0.793173	0.490072
0.748361	0.333788
0.947358	0.331227
0.590264	0.497044
0.658622	0.616734
0.926782	0.492183
0.36157	0.357217
0.178847	0.24485
0.589491	0.489721
0.869693	0.37835
0.868313	0.325773
0.716571	0.281354
0.664353	0.350393
0.690358	0.334691
0.254645	0.200221
0.567719	0.431957
0.663738	0.531079
0.37677	0.298998
0.305992	0.388579
0.43596	0.43506
0.517834	0.29692
0.745727	0.427614
0.939832	0.423558
0.582137	0.507395
0.606985	0.392603
0.551103	0.416384
0.46707	0.413942
0.791784	0.470708
0.651157	0.617035
0.720883	0.426957
0.533607	0.465985
0.592578	0.603953
0.553458	0.538439
0.421744	0.264539
0.659197	0.380499
0.594336	0.36642
0.613975	0.377493
0.683516	0.599747
0.410395	0.48309
0.83555	0.406768
0.35954	0.321491
0.592478	0.453436
0.520665	0.444799
0.819004	0.338157
0.969806	0.33157
0.350472	0.302608
0.631984	0.235434
0.197659	0.277485
0.347893	0.444921
0.30821	0.544169
0.721516	0.346538
0.12087	0.201088
0.111191	0.188229
0.651986	0.546327
0.952438	0.520517
0.57445	0.390881
0.356181	0.200858
0.519967	0.417612
0.817639	0.490731
0.754366	0.434038
0.832519	0.520096
0.554399	0.445958
0.0001	0.141434
0.0287818	0.147284
0.630707	0.5122
0.591924	0.564986
0.831268	0.49271
0.345529	0.319397
0.686026	0.29407
0.743522	0.435155
0.533053	0.326124
0.347655	0.464022
0.49628	0.462902
0.569649	0.359512
0.461935	0.489027
0.821714	0.528303
0.768607	0.350623
0.916801	0.435502
0.467638	0.461088
0.645269	0.329682
0.395587	0.429027
0.907631	0.329119
0.79396	0.383508
0.352947	0.314813
0.661557	0.499279
0.667895	0.25994
0.525297	0.396428
0.665898	0.460184
0.825026	0.557106
0.76161	0.658904
0.582572	0.480012
0.518234	0.406762
0.543103	0.348786
0.811813	0.446324
0.456406	0.416918
0.727544	0.344356
0.225824	0.380227
0.852966	0.423613
0.534478	0.408954
0.799452	0.389012
0.396774	0.225305
0.401084	0.414542
0.563085	0.463402
0.416094	0.53888
0.710362	0.443921
0.574349	0.411554
0.792941	0.422689
0.701676	0.234566
0.754014	0.5054
0.635869	0.473259
0.884763	0.445101
0.0994993	0.136901
0.605661	0.542549
0.597506	0.39627
0.730443	0.442538
0.290281	0.448793
0.802881	0.477926
0.421662	0.506143
0.649605	0.353426
0.63236	0.320564
0.871048	0.401917
0.593309	0.392425
0.805781	0.381395
0.737047	0.448933
0.762981	0.369926
0.757783	0.495372
0.826997	0.43134
0.728366	0.473753
0.663807	0.463809
0.424695	0.210845
0.593236	0.350815
0.351841	0.234133
0.25312	0.244675
0.635751	0.375089
0.845285	0.602201
0.108792	0.221757
0.815481	0.506371
0.929898	0.371679
0.89895	0.440038
0.632745	0.389248
0.762137	0.529842
0.706525	0.387753
0.566166	0.448198
0.0623385	0.235126
0.751115	0.296831
0.397724	0.360541
0.791738	0.43872
0.844381	0.38212
0.751289	0.497164
0.56733	0.461303
0.58302	0.625791
0.557132	0.380134
0.767042	0.459537
0.326651	0.302343
0.799761	0.25996
0.856292	0.543644
0.586231	0.449639
0.639007	0.462292
0.744831	0.626308
0.536278	0.231085
0.666428	0.409067
0.60568	0.574179
0.628436	0.398681
0.36701	0.332462
0.705739	0.392998
0.613958	0.329045
0.0474488	0.436235
0.69616	0.459174
0.658236	0.264785
0.281666	0.477351
0.117954	0.160616
0.880607	0.395229
0.660373	0.39208
0.910619	0.326062
0.402775	0.203224
0.866252	0.35176
0.653756	0.433768
0.941178	0.388202
0.42892	0.339398
0.428	0.430237
0.346193	0.385715
0.559554	0.525771
0.812484	0.538541
0.55803	0.533227
0.362216	0.293306
0.806114	0.391541
0.926449	0.380534
0.853797	0.395293
0.66216	0.436831
0.886275	0.370172
0.481067	0.33431
0.598016	0.54399
0.598423	0.455241
0.699058	0.463772
0.458381	0.313072
0.327989	0.377963
0.557392	0.43497
0.331231	0.204767
0.484288	0.439432
0.819845	0.231961
0.985174	0.288432
0.0312482	0.267362
0.208105	0.231246
0.750222	0.485424
0.548905	0.367492
0.616991	0.292327
0.420397	0.386058
0.787479	0.460314
0.587803	0.366057
0.451445	0.342169
0.254891	0.399229
0.767702	0.371441
0.951689	0.35256
0.265766	0.379177
0.577927	0.4175
0.707947	0.35558
0.394849	0.104569
0.825455	0.363684
0.553624	0.370958
0.643755	0.434211
0.884016	0.499147
0.700819	0.32823
0.586378	0.517668
0.742044	0.28769
0.606019	0.458189
0.242623	0.559779
0.572398	0.402152
0.589234	0.401142
0.694126	0.496547
0.4491	0.484185
0.7131	0.229035
0.846129	0.395935
0.724908	0.346215
0.80028	0.601531
0.449064	0.437691
0.670131	0.283712
0.510745	0.398337
0.399371	0.562877
0.733973	0.301299
0.651238	0.531754
0.485285	0.587767
0.95327	0.420416
0.511157	0.468044
0.481875	0.448419
0.892347	0.545019
0.933937	0.271612
0.388149	0.376672
0.227771	0.291224
0.225632	0.305072
0.368656	0.367818
0.901103	0.463187
0.0569013	0.108319
0.327265	0.443329
0.784733	0.512742
0.636317	0.519351
0.501288	0.437413
0.357434	0.319052
0.492132	0.402929
0.722149	0.425773
0.906557	0.385935
0.525339	0.310867
0.650102	0.334406
0.606502	0.466022
0.500063	0.519597
0.393445	0.377446
0.89152	0.413806
0.641809	0.52413
0.504423	0.322653
0.78639	0.321086
0.955541	0.493104
0.905636	0.246076
0.93426	0.322866
0.400188	0.385139
0.633488	0.376744
0.435286	0.324036
0.395152	0.307629
0.432479	0.477178
0.791834	0.570795
0.890664	0.584119
0.71792	0.515596
0.420544	0.279214
0.717975	0.395981
0.651944	0.320255
0.581258	0.59005
0.821789	0.490284
0.898673	0.5903
0.360521	0.338715
0.227535	0.431644
0.036395	0.116233
0.679982	0.382182
0.639752	0.397401
0.140881	0.25729
0.551718	0.40812
0.774986	0.48983
0.661971	0.327013
0.709705	0.380149
0.798607	0.509498
0.607719	0.532029
0.573579	0.652263
0.14582	0.335951
0.0106626	0.116735
0.638963	0.427437
0.177671	0.414642
0.591701	0.311791
0.764567	0.296342
0.585919	0.524223
0.219335	0.359831
0.277301	0.307826
0.721157	0.384008
0.577296	0.297317
0.79123	0.46113
0.821513	0.558657
0.700742	0.248288
0.412877	0.466828
0.407131	0.558717
0.814924	0.382433
0.376363	0.444332
0.593556	0.283129
0.453985	0.204512
0.216712	0.397915
0.623109	0.36063
0.459192	0.308294
0.650087	0.349227
0.465723	0.417783
0.598786	0.393015
0.428467	0.288157
0.281907	0.392234
0.386087	0.329912
0.039169	0.206412
0.650346	0.535919
0.428689	0.496454
0.805685	0.54135
0.586206	0.498318
0.674117	0.401293
0.718964	0.425526
0.522143	0.329335
0.893125	0.381765
0.599325	0.543394
0.511165	0.418496
0.514634	0.66871
0.964808	0.381944
0.651098	0.443024
0.42943	0.397719
0.530286	0.453891
0.549613	0.299744
0.576969	0.339582
0.586657	0.454176
0.604845	0.406872
0.355021	0.363657
0.690633	0.575078
0.615418	0.400756
0.306555	0.441932
0.795569	0.353626
0.277028	0.279503
0.185599	0.285299
0.71152	0.510746
0.805983	0.557333
0.819724	0.44608
0.968206	0.508101
0.158999	0.319459
0.630131	0.420762
0.733187	0.427411
0.528563	0.330821
0.57682	0.436191
0.613927	0.385952
0.78491	0.63345
0.160291	0.306037
0.864592	0.357182
0.633988	0.556277
0.494623	0.650069
0.522318	0.487147
0.547253	0.447878
0.695865	0.429067
0.709705	0.389179
0.768097	0.423643
0.459852	0.46102
0.417698	0.351581
0.728515	0.365065
0.833009	0.326959
0.322911	0.427474
0.593153	0.255779
0.72832	0.50798
0.526111	0.396982
0.779254	0.479449
0.831449	0.462869
0.782856	0.39657
0.867977	0.353693
0.896948	0.381178
0.360724	0.452254
0.808546	0.351004
0.603439	0.456557
0.820752	0.346019
0.696448	0.370552
0.56347	0.620124
0.600069	0.464565
0.663544	0.653203
0.633754	0.310328
0.801566	0.418116
0.860689	0.313925
0.779381	0.422836
0.679521	0.551509
0.668531	0.528653
0.673668	0.577841
0.301739	0.420785
0.79764	0.451494
0.871363	0.510619
0.886033	0.448098
0.667917	0.509176
0.725861	0.456904
0.717388	0.464512
0.57644	0.442609
0.682134	0.570244
0.864956	0.580289
0.620176	0.563764
0.721464	0.350907
0.38634	0.409025
0.717991	0.523257
0.584994	0.470485
0.673818	0.458508
0.771328	0.474757
0.899618	0.49
0.439763	0.495671
0.768694	0.466539
0.173417	0.27106
0.790227	0.488045
0.291352	0.410172
0.74575	0.633097
0.539081	0.617532
0.474967	0.48439
0.689352	0.475293
0.940679	0.47624
0.884243	0.483109
0.429651	0.443068
0.277165	0.223794
0.366905	0.300267
0.643772	0.358853
0.714764	0.480698
0.572476	0.561217
0.43862	0.471114
0.445645	0.455555
0.552489	0.471205
0.900633	0.397609
0.700141	0.502853
0.313783	0.451662
0.786293	0.456981
0.46374	0.35393
0.802852	0.498465
0.68839	0.679048
0.667732	0.51695
0.690999	0.620767
0.267478	0.503083
0.684155	0.430866
0.135489	0.469619
0.517366	0.430014
0.393752	0.409762
0.845018	0.41487
0.902506	0.419976
0.272793	0.205371
0.000697124	0.137375
0.901476	0.395226
0.649102	0.411611
0.659425	0.427147
0.66588	0.489113
0.888045	0.503208
0.918508	0.416777
0.467586	0.482544
0.924818	0.458604
0.500302	0.469806
0.17094	0.293223
0.70728	0.532759
0.891167	0.350199
0.444427	0.43469
0.713864	0.468218
0.564863	0.490513
0.899293	0.472807
0.841115	0.360142
0.804507	0.434647
0.668654	0.274831
0.35492	0.280054
0.693546	0.301847
0.674891	0.454656
0.895703	0.457501
0.44668	0.398062
0.719751	0.482161
0.64471	0.500187
0.182412	0.319094
0.74497	0.337011
0.347041	0.363817
0.458742	0.365906
0.74292	0.449245
0.684885	0.593373
0.832654	0.28793
0.539122	0.317153
0.642646	0.495871
0.832192	0.481486
0.589234	0.494039
0.464071	0.302467
0.12375	0.260546
0.172149	0.261184
0.585534	0.525764
0.940164	0.459437
0.906977	0.504811
0.688849	0.420149
0.666035	0.399068
0.668815	0.559904
0.293503	0.320956
0.70136	0.396753
0.992648	0.447741
0.398106	0.382939
0.305858	0.267322
0.467531	0.279861
0.452313	0.325313
0.439386	0.430992
0.518466	0.496663
0.287241	0.281482
0.619769	0.316861
0.102285	0.172836
0.723626	0.596603
0.564509	0.473248
0.061051	0.146296
0.645081	0.218308
0.731014	0.339229
0.768968	0.407531
0.619233	0.648033
0.545702	0.587063
0.854509	0.487841
0.901756	0.218229
0.717203	0.531443
0.516578	0.459065
0.671469	0.483237
0.533617	0.379919
0.475915	0.563291
0.56412	0.326448
0.55389	0.349927
0.610301	0.48078
0.716465	0.622619
0.780637	0.458469
0.770298	0.348536
0.70263	0.530618
0.602061	0.402436
0.580669	0.486626
0.696059	0.20295
0.560562	0.408198
0.40146	0.42046
0.272874	0.459052
0.63085	0.452537
0.829199	0.375482
0.585942	0.342644
0.509963	0.448379
0.732263	0.400306
0.515685	0.474162
0.66081	0.55845
0.542055	0.364564
0.682461	0.480849
0.128787	0.139134
0.299115	0.3686
0.764425	0.523587
0.588463	0.398193
0.100857	0.125364
0.683566	0.527034
0.961251	0.419905
0.479169	0.438838
0.435271	0.365931
0.171903	0.43974
0.818198	0.409892
0.755512	0.411611
0.424312	0.351863
0.862079	0.307567
0.414972	0.384103
0.650902	0.39457
0.166797	0.368904
0.889581	0.362112
0.487588	0.320328
0.338211	0.22894
0.781902	0.464816
0.963783	0.481703
0.547138	0.490034
0.656081	0.39168
0.795881	0.34651
0.641314	0.563945
0.674551	0.615317
0.698635	0.364237
0.136989	0.370701
0.511477	0.370428
0.522227	0.493277
0.302839	0.50666
0.591672	0.432363
0.577703	0.444252
0.908717	0.471289
0.807549	0.384261
0.680036	0.446486
0.585407	0.592774
0.686959	0.417927
0.512854	0.510026
0.520641	0.393915
0.528959	0.579781
0.788721	0.516191
0.664945	0.396269
0.690906	0.255903
0.547829	0.334424
0.394163	0.337131
0.798878	0.539435
0.498599	0.517517
0.837262	0.447329
0.643849	0.406544
0.582026	0.463235
0.558252	0.442734
0.466095	0.414827
0.697655	0.491805
0.855616	0.355478
0.709099	0.344547
0.876917	0.395933
0.648016	0.436195
0.620785	0.433441
0.766897	0.278425
0.482276	0.409102
0.34155	0.373331
0.83222	0.376613
0.459163	0.384189
0.986311	0.472297
0.347567	0.386986
0.715533	0.397787
0.928988	0.351209
0.821754	0.414794
0.766511	0.416555
0.39265	0.348274
0.675147	0.456186
0.842743	0.418595
0.648698	0.512928
0.436749	0.485176
0.583932	0.469553
0.672452	0.383832
0.892087	0.407856
0.689542	0.459451
0.677998	0.430504
0.850747	0.426557
0.510864	0.42818
0.715205	0.433871
0.86061	0.448883
0.976156	0.407545
0.460838	0.391512
0.881899	0.334738
0.627736	0.574965
0.718921	0.456289
0.587705	0.372053
0.932395	0.427957
0.904909	0.486752
0.934604	0.450726
0.879642	0.394314
0.592561	0.464506
0.498347	0.563672
0.568272	0.486861
0.882249	0.515926
0.455797	0.276956
0.784605	0.342102
0.705838	0.312859
0.170898	0.23535
0.286673	0.194355
0.7418	0.43257
0.739842	0.400825
0.917335	0.470993
0.903905	0.484907
0.764065	0.466215
0.385802	0.467587
0.416478	0.42941
0.346968	0.471829
0.543656	0.370031
0.724588	0.414398
0.774078	0.622853
0.714059	0.475201
0.384579	0.530627
0.738468	0.482914
0.805247	0.524543
0.79702	0.468168
0.947468	0.453778
0.72714	0.384644
0.268436	0.355838
0.901296	0.44058
0.782341	0.514157
0.908173	0.459982
0.571671	0.450739
0.731812	0.386631
0.870286	0.388674
0.89	0.457925
0.681694	0.393617
0.820688	0.4904
0.0972909	0.106172
0.506098	0.314287
0.739277	0.456811
0.639367	0.470167
0.758255	0.538018
0.526097	0.347518
0.854089	0.418135
0.624905	0.417899
0.700711	0.489339
0.946307	0.420813
0.45518	0.366052
0.691797	0.48975
0.166749	0.297823
0.589756	0.421186
0.927026	0.342329
0.585506	0.34753
0.96714	0.0665807
0.438085	0.390205
0.50102	0.51365
0.629465	0.410833
0.524875	0.259689
0.550846	0.487156
0.572946	0.294341
0.78821	0.574032
0.620871	0.354294
0.697429	0.379016
0.836538	0.386938
0.240643	0.293688
0.656067	0.623529
0.607281	0.658944
0.957159	0.347797
0.96665	0.307792
0.745975	0.513762
0.604841	0.538897
0.590229	0.513817
0.748075	0.519347
0.892311	0.415142
0.966115	0.384345
0.608339	0.397848
0.798413	0.406338
0.650269	0.429461
0.534551	0.387665
0.357674	0.551933
0.546072	0.325352
0.677914	0.495016
0.84885	0.455228
0.266276	0.224752
0.484554	0.384453
0.653053	0.424284
0.419663	0.489304
0.645181	0.519037
0.537598	0.46118
0.283457	0.372319
0.774152	0.497619
0.802332	0.361199
0.480201	0.286824
0.856579	0.391175
0.859933	0.437029
0.60014	0.399461
0.920808	0.418651
0.468505	0.361181
0.907867	0.513398
0.389176	0.46427
0.771533	0.473399
0.793483	0.518176
0.868706	0.356234
0.377602	0.349729
0.941103	0.394764
0.937252	0.395328
0.576256	0.537036
0.571473	0.465386
0.546483	0.415327
0.726022	0.519294
0.797507	0.57495
0.375576	0.461065
0.727693	0.504481
0.199512	0.441694
0.441197	0.411642
0.673619	0.655788
0.465852	0.353162
0.742862	0.420388
0.406014	0.431512
0.452184	0.423895
0.428709	0.491927
0.803018	0.536623
0.659423	0.477754
0.827186	0.409305
0.904083	0.430046
0.638097	0.415211
0.90389	0.333698
0.653209	0.410002
0.140722	0.419549
0.915437	0.334146
0.950198	0.370238
0.723176	0.562
0.905522	0.493813
0.815465	0.587061
0.417757	0.467762
0.399175	0.50128
0.571428	0.414283
0.675005	0.46204
0.91233	0.495445
0.747013	0.385985
0.65586	0.641173
0.585354	0.292635
0.825627	0.362414
0.490619	0.36338
0.468884	0.504421
0.824661	0.408963
0.728368	0.347666
0.629344	0.358963
0.544986	0.449032
0.379726	0.405449
0.297085	0.360416
0.769573	0.516439
0.256539	0.296089
0.554038	0.298647
0.57397	0.385955
0.852943	0.470621
0.663723	0.391053
0.546133	0.495618
0.588911	0.378791
0.753285	0.33192
0.777871	0.365849
0.940879	0.418301
0.310364	0.427235
0.755032	0.45787
0.5408	0.425757
0.697831	0.588209
0.367262	0.348748
0.481756	0.46121
0.298307	0.411862
0.224689	0.309503
0.598462	0.313423
0.380229	0.471196
0.844009	0.380526
0.684937	0.274725
0.625045	0.347679
0.549578	0.300678
0.419155	0.322692
0.293904	0.291464
0.419584	0.414346
0.678287	0.581232
0.507419	0.471386
0.849105	0.467723
0.770296	0.512301
0.348883	0.424405
0.318866	0.370657
0.510787	0.366633
0.6057	0.299969
0.398457	0.293372
0.600118	0.356658
0.600513	0.515951
0.834429	0.409019
0.353687	0.53701
0.912784	0.390457
0.395912	0.323245
0.813938	0.523496
0.932615	0.377647
0.597625	0.547292
0.564954	0.548612
0.857895	0.445356
0.851539	0.512154
0.557174	0.512068
0.648229	0.323924
0.579799	0.319106
0.818946	0.369311
0.301959	0.419262
0.422407	0.327613
0.321549	0.497592
0.597514	0.474855
0.64251	0.221437
0.859259	0.274735
0.756804	0.411559
0.765548	0.411962
0.871203	0.353524
0.900775	0.328557
0.608594	0.350841
0.330596	0.429227
0.577873	0.450309
0.783679	0.453479
0.693641	0.3141
0.299153	0.397767
0.632189	0.483659
0.753628	0.580222
0.700285	0.409717
0.747366	0.427924
0.827036	0.29483
0.60881	0.442763
0.3821	0.4416
0.885666	0.372472
0.872059	0.439741
0.772583	0.42546
0.779897	0.38765
0.632942	0.521542
0.316842	0.473779
0.841442	0.410056
0.619817	0.471142
0.513384	0.281497
0.547203	0.260844
0.452311	0.462113
0.535362	0.439698
0.710806	0.448438
0.868228	0.400086
0.967305	0.365439
0.713116	0.397663
0.573147	0.463308
0.711456	0.343404
0.710342	0.485565
0.514231	0.416628
0.585457	0.307412
0.820163	0.425427
0.474775	0.370982
0.55508	0.422205
0.68745	0.25917
0.720847	0.373083
0.830605	0.350578
0.528886	0.171776
0.499181	0.430844
0.771268	0.528091
0.375318	0.390732
0.805612	0.303854
0.480277	0.442867
0.480811	0.373431
0.709025	0.42148
0.628406	0.430875
0.42448	0.270243
0.0504018	0.103788
0.681417	0.428684
0.765682	0.392716
0.938718	0.333414
0.604821	0.301519
0.645291	0.473758
0.311023	0.32621
0.0001	0.212434
0.286496	0.483559
0.793568	0.530204
0.430346	0.466559
0.914552	0.354623
0.746173	0.281215
0.831143	0.405883
0.553638	0.353648
0.818112	0.37924
0.497969	0.23952
0.468288	0.571051
0.441826	0.417074
0.378729	0.451035
0.734719	0.324146
0.78916	0.305546
0.382273	0.575145
0.696704	0.354599
0.537212	0.397259
0.81747	0.367213
0.462062	0.353073
0.681523	0.341853
0.912323	0.471759
0.341451	0.5043
0.39279	0.420416
0.665012	0.293289
0.351238	0.411438
0.634976	0.49339
0.397352	0.298892
0.56764	0.381716
0.924373	0.324119
0.830313	0.455187
0.858561	0.47317
0.763661	0.559079
0.724696	0.495678
0.152673	0.240167
0.280705	0.463093
0.420208	0.498848
0.739171	0.419571
0.544683	0.381878
0.986098	0.341967
0.934945	0.42714
0.887056	0.426852
0.852939	0.482241
0.550411	0.420581
0.593646	0.516422
0.470006	0.310047
0.512175	0.302348
0.778864	0.371289
0.890642	0.336131
0.57107	0.490609
0.475065	0.342674
0.369986	0.303777
0.220845	0.287216
0.458833	0.451857
0.818536	0.517883
0.647434	0.314026
0.797838	0.44764
0.693983	0.38244
0.800812	0.471786
0.943499	0.369869
0.794808	0.536468
0.813454	0.495613
0.824739	0.607679
0.300674	0.532492
0.542439	0.456579
0.688261	0.529364
0.679225	0.522536
0.750342	0.38426
0.66882	0.472425
0.597306	0.393965
0.633616	0.287103
0.634975	0.29729
0.400405	0.506841
0.470226	0.41865
0.60075	0.561485
0.788737	0.425966
0.459855	0.329431
0.748463	0.351989
0.676892	0.291705
0.568498	0.278016
0.733151	0.429516
0.696815	0.394433
0.659188	0.429532
0.695738	0.429082
0.820239	0.386089
0.880557	0.394724
0.632959	0.40693
0.805154	0.481793
0.3752	0.39463
0.599747	0.482253
0.761257	0.339949
0.130526	0.327397
0.415351	0.284641
0.558325	0.311766
0.666946	0.426703
0.700588	0.400444
0.335963	0.267147
0.850716	0.47744
0.587351	0.314435
0.167426	0.370172
0.663703	0.547748
0.868322	0.438264
0.622022	0.366515
0.703637	0.411301
0.417124	0.560225
0.84793	0.390741
0.525179	0.325691
0.65558	0.434874
0.831444	0.330854
0.733595	0.444994
0.71141	0.400035
0.572712	0.325126
0.664884	0.442774
0.898735	0.51548
0.157965	0.32109
0.476233	0.458023
0.296764	0.329492
0.811392	0.404274
0.625469	0.428463
0.602404	0.42424
0.36178	0.42429
0.517978	0.497686
0.773507	0.594819
0.319646	0.357694
0.770146	0.316411
0.730398	0.431847
0.680137	0.359065
0.775807	0.345326
0.625322	0.4507
0.443751	0.32415
0.986628	0.256259
0.308532	0.343297
0.471304	0.53079
0.535659	0.533452
0.37986	0.436173
0.812827	0.342954
0.722483	0.476809
0.299157	0.260015
0.477848	0.307769
0.441866	0.443688
0.643647	0.504626
0.809809	0.512109
0.49309	0.387299
0.672997	0.316458
0.783951	0.414099
0.184666	0.300682
0.548511	0.419716
0.77848	0.457507
0.347611	0.36754
0.742294	0.56801
0.7308	0.50958
0.267929	0.303831
0.868608	0.36786
0.244852	0.390472
0.704584	0.335283
0.193687	0.332493
0.789312	0.460195
0.845255	0.507349
0.660549	0.437616
0.785282	0.305127
0.581412	0.321422
0.939882	0.402427
0.20072	0.306565
0.709045	0.576857
0.575302	0.492368
0.632474	0.554199
0.883367	0.494364
0.899493	0.494996
0.845937	0.421604
0.0605939	0.202892
0.945681	0.322498
0.658254	0.324828
0.954996	0.376259
0.608986	0.210184
0.608462	0.450186
0.625781	0.303446
0.477357	0.318972
0.416699	0.373139
0.768971	0.335112
0.803508	0.653657
0.456272	0.43903
0.178976	0.468529
0.783256	0.514483
0.638445	0.439809
0.756735	0.501976
0.954485	0.404033
0.202504	0.324227
0.379634	0.355655
0.499608	0.32361
0.431312	0.407469
0.497329	0.344146
0.743499	0.426761
0.617093	0.357105
0.829788	0.294353
0.598982	0.40958
0.559698	0.396617
0.364544	0.352165
0.778426	0.427234
0.677788	0.413142
0.708925	0.605533
0.613339	0.445918
0.738725	0.479526
0.799669	0.396371
0.53332	0.416472
0.451734	0.542187
0.654799	0.366575
0.536449	0.368161
0.313768	0.32289
0.818472	0.495869
0.159388	0.286332
0.593206	0.422745
0.40296	0.405967
0.0150454	0.289979
0.388127	0.302592
0.685439	0.567159
0.686413	0.523651
0.258906	0.239982
0.252641	0.251105
0.813613	0.407757
0.524742	0.389358
0.900841	0.39454
0.80363	0.333215
0.880595	0.406288
0.708667	0.475825
0.609921	0.622023
0.844525	0.480638
0.12372	0.311478
0.779552	0.472127
0.89287	0.49123
0.500485	0.399768
0.669623	0.381134
0.944549	0.398418
0.651465	0.550897
0.494201	0.48452
0.0282728	0.16208
0.942354	0.424517
0.809939	0.309874
0.725105	0.365513
0.707911	0.444271
0.61161	0.397668
0.411381	0.377098
0.390173	0.530759
0.688344	0.54109
0.386039	0.557203
0.283576	0.345704
0.547335	0.49147
0.394849	0.499088
0.385447	0.61522
0.897908	0.40521
0.749834	0.473088
0.154896	0.293911
0.245075	0.345792
0.817662	0.480662
0.953981	0.376436
0.70795	0.519995
0.305254	0.314746
0.879406	0.322148
0.843536	0.466116
0.85693	0.610726
0.5795	0.458294
0.803393	0.539542
0.826288	0.362912
0.713266	0.423168
0.792079	0.374862
0.869245	0.428937
0.747819	0.455565
0.92879	0.358758
0.665158	0.535043
0.274241	0.502165
0.468484	0.494414
0.772155	0.41124
0.513456	0.5733
0.745337	0.371815
0.779917	0.548892
0.747736	0.330174
0.855017	0.298381
0.899036	0.479018
0.75903	0.484146
0.920041	0.498081
0.776183	0.434863
0.632455	0.303596
0.233487	0.269201
0.0014156	0.128088
0.650314	0.512677
0.764789	0.461716
0.689894	0.333462
0.601627	0.399217
0.493626	0.408949
0.670707	0.37823
0.82112	0.37812
0.860432	0.411768
0.89444	0.366297
0.424088	0.360064
0.744594	0.504787
0.880382	0.491088
0.475166	0.685492
0.719051	0.287707
0.865564	0.38219
0.584939	0.515115
0.691726	0.461462
0.72956	0.499357
0.668702	0.478475
0.858103	0.397706
0.822971	0.394048
0.883705	0.427652
0.444737	0.347213
0.743215	0.414323
0.291792	0.414673
0.912283	0.40246
0.154842	0.461017
0.758665	0.498548
0.231902	0.321161
0.798057	0.402208
0.603511	0.494584
0.101851	0.225465
0.587973	0.50431
0.707732	0.441768
0.850247	0.539206
0.874379	0.427055
0.917688	0.505048
0.463743	0.322045
0.49779	0.315351
0.872983	0.358611
0.641579	0.46031
0.549143	0.429166
0.471146	0.410184
0.759154	0.480093
0.62805	0.45939
0.227098	0.300389
0.65276	0.440306
0.400523	0.514572
0.75565	0.40973
0.92824	0.285162
0.285866	0.547762
0.623409	0.443408
0.599964	0.473052
0.865741	0.459837
0.702911	0.532502
0.510709	0.464879
0.626273	0.303061
0.95222	0.452361
0.945951	0.391551
0.476524	0.488763
0.585519	0.556453
0.140958	0.475044
0.611204	0.37851
0.856062	0.482002
0.729796	0.42857
0.427095	0.552012
0.559347	0.357695
0.868048	0.370452
0.857981	0.43501
0.499722	0.370139
0.606859	0.407132
0.595517	0.373276
0.666243	0.506164
0.823876	0.577696
0.553958	0.431651
0.863486	0.449436
0.685932	0.499727
0.521059	0.491319
0.772483	0.425284
0.371681	0.360847
0.40028	0.268156
0.750384	0.429922
0.646014	0.409786
0.808154	0.380657
0.909521	0.481438
0.863187	0.4322
0.179189	0.398092
0.859161	0.348067
0.587686	0.383262
0.769147	0.412654
0.848465	0.412015
0.88081	0.482838
0.574563	0.376248
0.872096	0.397358
0.664882	0.542726
0.723363	0.374858
0.831665	0.327529
0.213023	0.282466
0.661844	0.501431
0.95713	0.500019
0.662153	0.759092
0.851927	0.531577
0.677059	0.434155
0.527053	0.449365
0.954204	0.283844
0.294435	0.303772
0.720338	0.456983
0.0493128	0.262846
0.976274	0.452116
0.553952	0.431686
0.842672	0.447283
0.812166	0.397178
0.276514	0.42165
0.79709	0.522347
0.719262	0.284671
0.683586	0.371438
0.862406	0.409618
0.909818	0.372857
0.250123	0.3458
0.566016	0.352122
0.877528	0.496723
0.760037	0.373383
0.330182	0.523035
0.0736271	0.231753
0.883945	0.465341
0.726779	0.427921
0.805727	0.524946
0.409971	0.513278
0.0001	0.130475
0.718157	0.414813
0.701661	0.513467
0.91654	0.509416
0.977309	0.462543
0.883876	0.32765
0.91687	0.4719
0.258629	0.399893
0.84969	0.479281
0.409801	0.391413
0.814928	0.354581
0.875524	0.405284
0.650353	0.383625
0.729067	0.440185
0.395879	0.317328
0.525942	0.610853
0.399517	0.517561
0.888106	0.525325
0.54121	0.350224
0.718081	0.262679
0.257487	0.567597
0.641553	0.372729
0.613782	0.378401
0.589101	0.356382
0.792647	0.485356
0.78342	0.471197
0.852898	0.512722
0.949903	0.441135
0.857207	0.565659
0.36914	0.448664
0.383887	0.404254
0.811158	0.437114
0.524456	0.587895
0.729131	0.280628
0.747309	0.452211
0.785562	0.439022
0.879081	0.488677
0.466816	0.350652
0.279466	0.336845
0.807651	0.453095
0.872557	0.516557
0.482737	0.491094
0.931516	0.499244
0.956357	0.392392
0.698198	0.412354
0.505262	0.234059
0.725	0.381904
0.549902	0.572036
0.347319	0.540937
0.713108	0.455173
0.840589	0.401573
0.898225	0.530643
0.977669	0.442907
0.431275	0.545496
0.919223	0.48517
0.399767	0.46914
0.545996	0.473873
0.859785	0.451534
0.766023	0.54034
0.942243	0.483064
0.600345	0.444549
0.648948	0.42387
0.173545	0.301059
0.36738	0.281386
0.496571	0.284426
0.0133809	0.457785
0.0774348	0.329965
0.788709	0.427402
0.00339872	0.171023
0.0212643	0.242558
0.198677	0.378055
0.197684	0.388914
0.690457	0.48214
0.478138	0.466415
0.408628	0.492935
0.694345	0.4692
0.821518	0.472418
0.566538	0.535481
0.501525	0.411879
0.813087	0.508394
0.741612	0.528687
0.790249	0.412639
0.939862	0.432452
0.80314	0.551619
0.763343	0.456801
0.731221	0.538466
0.544073	0.533621
0.822985	0.679482
0.71013	0.597989
0.971315	0.516786
0.777422	0.339966
0.855586	0.425978
0.776407	0.345972
0.191937	0.325499
0.814465	0.439037
0.748262	0.392364
0.851562	0.392802
0.557657	0.494507
0.271874	0.496024
0.984935	0.424862
0.158438	0.476851
0.443219	0.330819
0.419674	0.398655
0.527303	0.406326
0.711759	0.406345
0.861867	0.56621
0.694331	0.371356
0.109631	0.334108
0.250141	0.354366
0.667026	0.662746
0.818243	0.481538
0.672307	0.544937
0.931472	0.472486
0.940746	0.370335
0.513339	0.585986
0.757131	0.472658
0.605085	0.30973
0.338841	0.459496
0.521126	0.4741
0.466033	0.388656
0.844645	0.543079
0.797129	0.514118
0.873848	0.235115
0.579684	0.493757
0.645188	0.521971
0.102882	0.450119
0.931334	0.461733
0.884578	0.348923
0.696079	0.504061
0.578572	0.393919
0.9468	0.443139
0.561402	0.595206
0.864089	0.41852
0.813865	0.409864
0.543275	0.350891
0.467799	0.522014
0.196775	0.507914
0.745548	0.581194
0.752557	0.528705
0.792059	0.488233
0.907071	0.405871
0.370247	0.457964
0.695642	0.50503
0.490088	0.256687
0.128722	0.215193
0.835226	0.414569
0.398765	0.488946
0.979028	0.424809
0.59885	0.562932
0.911983	0.392075
0.839308	0.624971
0.552519	0.442275
0.442771	0.347617
0.618986	0.31843
0.431977	0.250941
0.826477	0.434938
0.471131	0.421963
0.0754868	0.372495
0.688166	0.466681
0.0842184	0.209406
0.310056	0.435621
0.745771	0.548583
0.221111	0.451958
0.411982	0.41011
0.782006	0.559467
0.594643	0.387087
0.606402	0.400409
0.908888	0.503282
0.36528	0.357831
0.0624893	0.17697
0.485609	0.396891
0.438029	0.33482
0.454608	0.348798
0.650929	0.378568
0.315113	0.372269
0.798171	0.612925
0.00124798	0.21933
0.766508	0.491148
0.968661	0.483628
0.202022	0.240857
0.710267	0.428134
0.623005	0.526134
0.582197	0.420118
0.84962	0.506339
0.723688	0.382408
0.522433	0.466266
0.750927	0.484324
0.582709	0.353066
0.841004	0.494264
0.132053	0.279558
0.863935	0.556046
0.779904	0.606738
0.664756	0.428435
0.171631	0.3941
0.165045	0.228511
0.752731	0.408375
0.817838	0.47041
0.556301	0.558235
0.810784	0.349179
0.769645	0.304918
0.970561	0.433986
0.493019	0.625718
0.661858	0.336809
0.711008	0.514633
0.707226	0.260142
0.753951	0.254455
0.72062	0.301444
0.657238	0.5231
0.40825	0.45795
0.651043	0.435251
0.74683	0.385401
0.250609	0.411467
0.279003	0.428676
0.229396	0.432612
0.742292	0.41231
0.525953	0.327047
0.664884	0.436065
0.313517	0.484695
0.782761	0.343008
0.28859	0.309904
0.49685	0.428388
0.723874	0.37895
0.344657	0.383592
0.67045	0.54047
0.947954	0.450018
0.956159	0.407
0.924621	0.560562
0.432025	0.415486
0.547437	0.382364
0.680993	0.37914
0.809881	0.543295
0.55002	0.408312
0.57609	0.448352
0.887598	0.563065
0.576407	0.433909
0.85829	0.483373
0.513987	0.462537
0.718421	0.487825
0.590241	0.279107
0.45482	0.391868
0.557424	0.560839
0.615797	0.342022
0.830726	0.403189
0.397696	0.50837
0.786062	0.564305
0.469291	0.556805
0.719665	0.47767
0.734256	0.404747
0.619355	0.331029
0.332227	0.474581
0.789839	0.406756
0.719652	0.427462
0.539702	0.432362
0.605764	0.451143
0.437103	0.524092
0.307354	0.454652
0.734957	0.397216
0.806023	0.600481
0.76773	0.607947
0.85481	0.527819
0.546185	0.322833
0.708264	0.362063
0.798618	0.482683
0.863603	0.419038
0.335124	0.362336
0.00381505	0.248713
0.794047	0.440594
0.777377	0.48753
0.526336	0.496962
0.909458	0.44631
0.734397	0.588098
0.869146	0.399657
0.6104	0.569653
0.789657	0.379391
0.798147	0.521853
0.795087	0.495906
0.843286	0.4087
0.178505	0.428621
0.18861	0.298485
0.74765	0.526897
0.763027	0.478011
0.338813	0.457359
0.75724	0.457084
0.703788	0.431401
0.901532	0.429578
0.54432	0.537351
0.750417	0.455026
0.90583	0.479876
0.318355	0.46896
0.670312	0.407143
0.804554	0.405414
0.936601	0.574565
0.435372	0.342689
0.899096	0.445982
0.866352	0.488033
0.348164	0.430607
0.21152	0.361435
0.939178	0.588828
0.121932	0.28903
0.330602	0.427222
0.89026	0.336036
0.562377	0.584228
[truncated: 7,974 more rows]

## Sheet: UNCORR_NIRv
cos_i	NIRv
0.779827	0.119358
0.488731	0.110026
0.224915	0.0640546
0.996572	0.226236
0.79075	0.213845
0.459958	0.126066
0.623893	0.171436
0.454704	0.0940078
0.441739	0.0686923
0.506305	0.0688219
0.962204	0.17416
0.277811	0.0703866
0.84347	0.151379
0.511803	0.129926
0.519031	0.110696
0.65146	0.199512
0.47158	0.147999
0.671172	0.129586
0.636511	0.0800707
0.511128	0.126218
0.553847	0.117166
0.823671	0.192646
0.479291	0.159263
0.108239	0.0479903
0.539458	0.130405
0.741363	0.146288
0.883958	0.124576
0.273929	0.0449561
0.83063	0.101524
0.186	0.0478069
0.431919	0.0894956
0.707865	0.137147
0.746686	0.155644
0.818645	0.172665
0.543864	0.10873
0.682057	0.20364
0.523345	0.145555
0.466406	0.145962
0.740733	0.21931
0.839472	0.0891558
0.523831	0.0746668
0.598918	0.091434
0.707213	0.165488
0.714168	0.154117
0.386161	0.0930046
0.705365	0.148223
0.94026	0.112414
0.159335	0.028681
0.53525	0.105463
0.653684	0.179866
0.478953	0.113694
0.811346	0.171066
0.0203187	0.0207418
0.558386	0.126632
0.773389	0.116375
0.496151	0.0673711
0.521114	0.0713241
0.322701	0.0858147
0.199635	0.0817946
0.562342	0.168592
0.533448	0.170068
0.20505	0.0440349
0.515159	0.111654
0.773357	0.180603
0.901399	0.240373
0.379491	0.0996552
0.254856	0.0846489
0.250146	0.0591935
0.43793	0.130936
0.25485	0.0453107
0.750601	0.119766
0.638081	0.160668
0.416771	0.121138
0.525336	0.104005
0.876198	0.232228
0.0001	0.0441316
0.245869	0.0912409
0.410597	0.085521
0.774739	0.134625
0.555328	0.120253
0.585507	0.101643
0.786076	0.266769
0.711836	0.157631
0.381958	0.0703445
0.895967	0.141526
0.325863	0.15267
0.683859	0.134736
0.480322	0.105794
0.874359	0.183078
0.606268	0.0814261
0.764511	0.185399
0.865004	0.103784
0.553283	0.190996
0.405444	0.117108
0.844993	0.194846
0.8265	0.176662
0.575581	0.240761
0.804809	0.0966884
0.934036	0.197683
0.642761	0.124754
0.78891	0.157587
0.767864	0.201216
0.328111	0.151472
0.843582	0.202593
0.692829	0.205024
0.550715	0.0729995
0.492901	0.108024
0.443189	0.124125
0.50407	0.105349
0.621545	0.0967005
0.433346	0.111835
0.661108	0.118086
0.153038	0.0435897
0.76092	0.0959037
0.730532	0.08486
0.233998	0.0378754
0.324041	0.0855976
0.590798	0.100038
0.429709	0.125059
0.490714	0.0920763
0.618015	0.262469
0.763445	0.198796
0.586813	0.0423293
0.211807	0.0670782
0.571774	0.140668
0.33049	0.0682526
0.763369	0.147473
0.360571	0.0880569
0.824361	0.0229235
0.770305	0.189474
0.867787	0.111115
0.376983	0.104669
0.738014	0.110319
0.913767	0.18278
0.370749	0.143538
0.86473	0.115622
0.372851	0.0665711
0.737008	0.157219
0.132699	0.0660342
0.181562	0.0412414
0.713268	0.198336
0.200309	0.114919
0.704948	0.138837
0.667564	0.165764
0.776374	0.250729
0.894348	0.224052
0.400506	0.0606589
0.302125	0.104365
0.476458	0.0876169
0.815396	0.121374
0.895362	0.0885786
0.64867	0.163002
0.706581	0.204184
0.308053	0.116335
0.720504	0.168168
0.538915	0.227241
0.417702	0.123842
0.126847	0.0735269
0.531423	0.11686
0.884885	0.113796
0.383874	0.129202
0.769995	0.129275
0.797888	0.167147
0.801005	0.175043
0.225249	0.143435
0.598307	0.151323
0.68403	0.0722926
0.28321	0.0691073
0.92362	0.162532
0.481646	0.161997
0.720365	0.100848
0.42651	0.141622
0.600066	0.154524
0.347546	0.113101
0.823874	0.179605
0.721635	0.162828
0.520082	0.130975
0.358651	0.0982335
0.0141383	0.0323146
0.535585	0.126827
0.363742	0.157789
0.675038	0.168297
0.60645	0.113747
0.698254	0.191461
0.0001	0.0306218
0.184096	0.0673994
0.539495	0.13631
0.895308	0.229225
0.537056	0.125595
0.515894	0.163692
0.772446	0.205267
0.525403	0.141553
0.716635	0.127443
0.295582	0.10291
0.887197	0.14055
0.0653572	0.0352429
0.508675	0.151057
0.237091	0.0648411
0.744763	0.145698
0.889376	0.178155
0.589807	0.13601
0.458287	0.178011
0.589377	0.176154
0.564733	0.0671701
0.179804	0.0905997
0.209704	0.0231499
0.51999	0.109581
0.256578	0.022475
0.777567	0.128969
0.80728	0.180008
0.519921	0.135495
0.450512	0.173387
0.634568	0.164387
0.467488	0.121782
0.832848	0.246954
0.12831	0.0198852
0.240757	0.053742
0.655675	0.0733636
0.446442	0.0818725
0.688296	0.136358
0.595742	0.129272
0.578495	0.119761
0.602672	0.0973564
0.41922	0.176832
0.847216	0.239626
0.799154	0.144377
0.508465	0.125664
0.9143	0.256567
0.865458	0.186055
0.617227	0.153536
0.967999	0.216701
0.456662	0.058148
0.474286	0.118394
0.437386	0.0896309
0.527158	0.108
0.0328414	0.0159855
0.490428	0.145614
0.848553	0.262896
0.339681	0.0585535
0.543279	0.0815212
0.648901	0.146299
0.988816	0.131685
0.344647	0.0747523
0.268284	0.0720053
0.654129	0.118878
0.68547	0.0893495
0.587057	0.143625
0.272336	0.146485
0.408709	0.141835
0.962363	0.125435
0.551538	0.0900246
0.935171	0.1149
0.544263	0.113594
0.727222	0.147329
0.806472	0.163943
0.834493	0.191502
0.617013	0.177787
0.590808	0.112277
0.58063	0.112507
0.304963	0.131159
0.182361	0.0262565
0.341744	0.082558
0.621295	0.100978
0.858171	0.137913
0.839907	0.139894
0.829817	0.15449
0.486236	0.0547706
0.177015	0.0380573
0.49314	0.12558
0.826372	0.181857
0.464164	0.167459
0.76569	0.175523
0.720239	0.177957
0.396955	0.151342
0.678335	0.126754
0.387594	0.130993
0.0295256	0.0194452
0.818613	0.157167
0.904594	0.18375
0.841918	0.266736
0.636411	0.059773
0.64513	0.0979481
0.422716	0.196856
0.671501	0.193228
0.707785	0.14821
0.655219	0.124632
0.237486	0.128543
0.484867	0.163026
0.618094	0.133485
0.651301	0.117972
0.426417	0.161556
0.279715	0.0506438
0.74057	0.111933
0.758943	0.140656
0.801264	0.157042
0.637744	0.0390119
0.657659	0.191249
0.761144	0.202598
0.794319	0.125019
0.610391	0.106001
0.390133	0.0835103
0.390533	0.105239
0.922045	0.191981
0.531961	0.149416
0.310658	0.0221948
0.434347	0.162535
0.86255	0.177474
0.82089	0.150873
0.490306	0.0839753
0.922795	0.121019
0.831084	0.163246
0.867795	0.170115
0.479296	0.167532
0.65901	0.214819
0.949209	0.190657
0.992685	0.192738
0.945677	0.186011
0.570261	0.16359
0.755703	0.152942
0.643571	0.173789
0.34326	0.0443665
0.478832	0.166939
0.684713	0.164212
0.182029	0.0406789
0.585949	0.108351
0.544255	0.100901
0.747145	0.143595
0.549076	0.136772
0.633893	0.183175
0.151109	0.0296427
0.701379	0.158575
0.516716	0.143892
0.371042	0.0597063
0.424795	0.09613
0.550425	0.103965
0.710177	0.196524
0.602206	0.132803
0.571932	0.0714068
0.881515	0.229224
0.589987	0.194537
0.504631	0.139701
0.739512	0.212829
0.852128	0.228669
0.892406	0.128667
0.932517	0.170564
0.393963	0.0915274
0.24043	0.0906769
0.154155	0.0385556
0.586636	0.0736578
0.536861	0.0850669
0.499106	0.141107
0.725214	0.199012
0.703373	0.170133
0.618908	0.108426
0.396175	0.0733122
0.824808	0.11586
0.301946	0.0711447
0.527472	0.11325
0.552723	0.209095
0.476958	0.153793
0.41078	0.100018
0.727549	0.165636
0.00188979	0.0232656
0.448677	0.12911
0.718643	0.0856971
0.85566	0.119952
0.793173	0.184041
0.748361	0.120268
0.947358	0.155756
0.590264	0.144556
0.658622	0.217401
0.926782	0.218563
0.36157	0.0860336
0.178847	0.0448566
0.589491	0.150604
0.869693	0.149131
0.868313	0.124623
0.716571	0.0929027
0.664353	0.10778
0.690358	0.100392
0.254645	0.0376855
0.567719	0.125741
0.663738	0.176753
0.37677	0.0718522
0.305992	0.0966064
0.43596	0.110852
0.517834	0.0712618
0.745727	0.147544
0.939832	0.203989
0.582137	0.15972
0.606985	0.119729
0.551103	0.120184
0.46707	0.111362
0.791784	0.170606
0.651157	0.198302
0.720883	0.137966
0.533607	0.129274
0.592578	0.186723
0.553458	0.172139
0.421744	0.0666235
0.659197	0.128881
0.594336	0.100874
0.613975	0.106634
0.683516	0.201929
0.410395	0.126109
0.83555	0.16579
0.35954	0.0665154
0.592478	0.127953
0.520665	0.13007
0.819004	0.124752
0.969806	0.156365
0.350472	0.0692716
0.631984	0.054882
0.197659	0.057473
0.347893	0.112828
0.30821	0.138328
0.721516	0.125432
0.12087	0.0322784
0.111191	0.0300186
0.651986	0.17389
0.952438	0.237475
0.57445	0.113277
0.356181	0.0417066
0.519967	0.116908
0.817639	0.18788
0.754366	0.13778
0.832519	0.201442
0.554399	0.130116
0.0001	0.0195563
0.0287818	0.0210295
0.630707	0.145848
0.591924	0.17724
0.831268	0.185799
0.345529	0.0733649
0.686026	0.0858181
0.743522	0.145959
0.533053	0.0919632
0.347655	0.117798
0.49628	0.133287
0.569649	0.0960695
0.461935	0.138643
0.821714	0.203694
0.768607	0.113039
0.916801	0.24603
0.467638	0.127746
0.645269	0.10153
0.395587	0.115313
0.907631	0.141058
0.79396	0.152564
0.352947	0.0735061
0.661557	0.164333
0.667895	0.0750451
0.525297	0.116271
0.665898	0.138721
0.825026	0.212145
0.76161	0.240973
0.582572	0.135148
0.518234	0.0993466
0.543103	0.0958412
0.811813	0.15943
0.456406	0.108753
0.727544	0.109911
0.225824	0.080491
0.852966	0.16172
0.534478	0.112734
0.799452	0.161095
0.396774	0.0477825
0.401084	0.0958808
0.563085	0.128134
0.416094	0.150468
0.710362	0.14675
0.574349	0.112946
0.792941	0.139869
0.701676	0.0635214
0.754014	0.191551
0.635869	0.15744
0.884763	0.220169
0.0994993	0.0224707
0.605661	0.189537
0.597506	0.130247
0.730443	0.139206
0.290281	0.10694
0.802881	0.16926
0.421662	0.126697
0.649605	0.0995714
0.63236	0.0937512
0.871048	0.158153
0.593309	0.121462
0.805781	0.13243
0.737047	0.168719
0.762981	0.134729
0.757783	0.193467
0.826997	0.15996
0.728366	0.148208
0.663807	0.140106
0.424695	0.0469727
0.593236	0.0995121
0.351841	0.052403
0.25312	0.0514262
0.635751	0.109275
0.845285	0.24952
0.108792	0.0406111
0.815481	0.188732
0.929898	0.148332
0.89895	0.182995
0.632745	0.114586
0.762137	0.185178
0.706525	0.115647
0.566166	0.141962
0.0623385	0.0390017
0.751115	0.0887336
0.397724	0.091581
0.791738	0.160576
0.844381	0.151192
0.751289	0.17305
0.56733	0.129803
0.58302	0.197451
0.557132	0.0996373
0.767042	0.14208
0.326651	0.0660808
0.799761	0.0707858
0.856292	0.219466
0.586231	0.131487
0.639007	0.142238
0.744831	0.225643
0.536278	0.0624134
0.666428	0.130089
0.60568	0.197091
0.628436	0.117519
0.36701	0.0792069
0.705739	0.128312
0.613958	0.0977834
0.0474488	0.0896978
0.69616	0.151234
0.658236	0.0674449
0.281666	0.114209
0.117954	0.0254369
0.880607	0.134597
0.660373	0.121357
0.910619	0.132499
0.402775	0.0460604
0.866252	0.129642
0.653756	0.150383
0.941178	0.173463
0.42892	0.0852444
0.428	0.114441
0.346193	0.0953847
0.559554	0.167167
0.812484	0.208166
0.55803	0.160739
0.362216	0.0694214
0.806114	0.141197
0.926449	0.160482
0.853797	0.157448
0.66216	0.135476
0.886275	0.135917
0.481067	0.0853575
0.598016	0.181584
0.598423	0.157837
0.699058	0.17111
0.458381	0.0636593
0.327989	0.0962981
0.557392	0.131456
0.331231	0.0427279
0.484288	0.130612
0.819845	0.0857095
0.985174	0.149109
0.0312482	0.0441021
0.208105	0.0438727
0.750222	0.167854
0.548905	0.101893
0.616991	0.0783756
0.420397	0.0972145
0.787479	0.167715
0.587803	0.102658
0.451445	0.0754153
0.254891	0.0878698
0.767702	0.119945
0.951689	0.156648
0.265766	0.0858122
0.577927	0.125184
0.707947	0.113229
0.394849	0.0205897
0.825455	0.122903
0.553624	0.102456
0.643755	0.168713
0.884016	0.198386
0.700819	0.0859111
0.586378	0.175045
0.742044	0.095109
0.606019	0.133831
0.242623	0.13936
0.572398	0.11341
0.589234	0.128034
0.694126	0.167186
0.4491	0.132248
0.7131	0.0571697
0.846129	0.14279
0.724908	0.104988
0.80028	0.223882
0.449064	0.112087
0.670131	0.076403
0.510745	0.114669
0.399371	0.170234
0.733973	0.087931
0.651238	0.174819
0.485285	0.1681
0.95327	0.186378
0.511157	0.137045
0.481875	0.120486
0.892347	0.212535
0.933937	0.107298
0.388149	0.0955298
0.227771	0.0619451
0.225632	0.0657909
0.368656	0.0840197
0.901103	0.193057
0.0569013	0.0156542
0.327265	0.110647
0.784733	0.174775
0.636317	0.175007
0.501288	0.121931
0.357434	0.0776425
0.492132	0.114013
0.722149	0.148317
0.906557	0.246875
0.525339	0.0779725
0.650102	0.0920665
0.606502	0.137772
0.500063	0.145376
0.393445	0.0884766
0.89152	0.154544
0.641809	0.167993
0.504423	0.0857623
0.78639	0.103673
0.955541	0.239219
0.905636	0.0975896
0.93426	0.137022
0.400188	0.103033
0.633488	0.116312
0.435286	0.0885328
0.395152	0.0747772
0.432479	0.123191
0.791834	0.221363
0.890664	0.27642
0.71792	0.183363
0.420544	0.0671273
0.717975	0.136912
0.651944	0.10555
0.581258	0.199832
0.821789	0.179348
0.898673	0.291144
0.360521	0.0819697
0.227535	0.101997
0.036395	0.0168269
0.679982	0.111413
0.639752	0.115751
0.140881	0.0490095
0.551718	0.118009
0.774986	0.213649
0.661971	0.091675
0.709705	0.119718
0.798607	0.187821
0.607719	0.166173
0.573579	0.211252
0.14582	0.0681688
0.0106626	0.0156964
0.638963	0.121921
0.177671	0.0884924
0.591701	0.0916292
0.764567	0.0914977
0.585919	0.172636
0.219335	0.0788448
0.277301	0.0686646
0.721157	0.120172
0.577296	0.075797
0.79123	0.160459
0.821513	0.227696
0.700742	0.0651436
0.412877	0.132254
0.407131	0.158952
0.814924	0.137226
0.376363	0.117422
0.593556	0.0828924
0.453985	0.0452907
0.216712	0.0899356
0.623109	0.108986
0.459192	0.0820901
0.650087	0.105018
0.465723	0.112438
0.598786	0.116885
0.428467	0.073333
0.281907	0.0963711
0.386087	0.0775857
0.039169	0.0320686
0.650346	0.16892
0.428689	0.136509
0.805685	0.199889
0.586206	0.154507
0.674117	0.127459
0.718964	0.152521
0.522143	0.0880754
0.893125	0.143895
0.599325	0.175904
0.511165	0.118027
0.514634	0.2208
0.964808	0.219894
0.651098	0.139953
0.42943	0.110436
0.530286	0.137181
0.549613	0.0849377
0.576969	0.102865
0.586657	0.15029
0.604845	0.120637
0.355021	0.0844635
0.690633	0.209319
0.615418	0.109568
0.306555	0.105686
0.795569	0.121318
0.277028	0.0629572
0.185599	0.0554929
0.71152	0.168136
0.805983	0.206177
0.819724	0.175357
0.968206	0.254113
0.158999	0.06493
0.630131	0.12774
0.733187	0.143981
0.528563	0.0938203
0.57682	0.127565
0.613927	0.108738
0.78491	0.273135
0.160291	0.0628866
0.864592	0.134138
0.633988	0.182976
0.494623	0.197553
0.522318	0.133667
0.547253	0.132779
0.695865	0.130562
0.709705	0.119744
0.768097	0.151438
0.459852	0.125554
0.417698	0.0851064
0.728515	0.113368
0.833009	0.106099
0.322911	0.101346
0.593153	0.0639514
0.72832	0.181435
0.526111	0.107465
0.779254	0.173134
0.831449	0.174284
0.782856	0.135567
0.867977	0.133979
0.896948	0.148158
0.360724	0.118268
0.808546	0.127985
0.603439	0.147981
0.820752	0.1171
0.696448	0.104494
0.56347	0.200161
0.600069	0.144729
0.663544	0.221319
0.633754	0.0921383
0.801566	0.151822
0.860689	0.113296
0.779381	0.144471
0.679521	0.17489
0.668531	0.162083
0.673668	0.184781
0.301739	0.102168
0.79764	0.163072
0.871363	0.200312
0.886033	0.173615
0.667917	0.159986
0.725861	0.157453
0.717388	0.149469
0.57644	0.131234
0.682134	0.180304
0.864956	0.253558
0.620176	0.181142
0.721464	0.10909
0.38634	0.104852
0.717991	0.189921
0.584994	0.149478
0.673818	0.149469
0.771328	0.177536
0.899618	0.210712
0.439763	0.136234
0.768694	0.154997
0.173417	0.0554969
0.790227	0.184143
0.291352	0.102844
0.74575	0.22505
0.539081	0.198781
0.474967	0.135106
0.689352	0.158442
0.940679	0.215668
0.884243	0.192434
0.429651	0.117367
0.277165	0.0480987
0.366905	0.0729149
0.643772	0.104611
0.714764	0.170058
0.572476	0.18224
0.43862	0.125261
0.445645	0.126038
0.552489	0.139334
0.900633	0.155888
0.700141	0.166105
0.313783	0.115574
0.786293	0.177517
0.46374	0.0873938
0.802852	0.184571
0.68839	0.246015
0.667732	0.161486
0.690999	0.245659
0.267478	0.128057
0.684155	0.132217
0.135489	0.0976504
0.517366	0.11499
0.393752	0.105386
0.845018	0.157158
0.902506	0.19025
0.272793	0.041474
0.000697124	0.0205164
0.901476	0.159266
0.649102	0.126006
0.659425	0.12514
0.66588	0.151651
0.888045	0.215658
0.918508	0.184536
0.467586	0.135807
0.924818	0.204713
0.500302	0.12993
0.17094	0.0607079
0.70728	0.191323
0.891167	0.143399
0.444427	0.118259
0.713864	0.156115
0.564863	0.138373
0.899293	0.201383
0.841115	0.11911
0.804507	0.162213
0.668654	0.0847758
0.35492	0.0633768
0.693546	0.0899126
0.674891	0.172768
0.895703	0.182271
0.44668	0.103783
0.719751	0.156488
0.64471	0.156383
0.182412	0.0653639
0.74497	0.101607
0.347041	0.0892856
0.458742	0.0959889
0.74292	0.160219
0.684885	0.215696
0.832654	0.103588
0.539122	0.08427
0.642646	0.139061
0.832192	0.181217
0.589234	0.152072
0.464071	0.0750398
0.12375	0.0467281
0.172149	0.0486019
0.585534	0.192089
0.940164	0.205196
0.906977	0.227859
0.688849	0.139804
0.666035	0.127109
0.668815	0.20196
0.293503	0.0754424
0.70136	0.12518
0.992648	0.266842
0.398106	0.0948211
0.305858	0.0555872
0.467531	0.0703048
0.452313	0.0898089
0.439386	0.122029
0.518466	0.134355
0.287241	0.0611038
0.619769	0.087136
0.102285	0.027652
0.723626	0.213311
0.564509	0.136741
0.061051	0.0255572
0.645081	0.0650813
0.731014	0.102512
0.768968	0.144783
0.619233	0.215099
0.545702	0.175867
0.854509	0.195644
0.901756	0.0887891
0.717203	0.189248
0.516578	0.134523
0.671469	0.164158
0.533617	0.100855
0.475915	0.174019
0.56412	0.089198
0.55389	0.100451
0.610301	0.155908
0.716465	0.24597
0.780637	0.160597
0.770298	0.109769
0.70263	0.170466
0.602061	0.114865
0.580669	0.140381
0.696059	0.0510283
0.560562	0.119219
0.40146	0.104247
0.272874	0.113742
0.63085	0.132712
0.829199	0.137826
0.585942	0.103183
0.509963	0.134556
0.732263	0.131595
0.515685	0.143101
0.66081	0.182112
0.542055	0.106144
0.682461	0.150372
0.128787	0.0221431
0.299115	0.0815705
0.764425	0.202117
0.588463	0.105496
0.100857	0.0208107
0.683566	0.174092
0.961251	0.197187
0.479169	0.124424
0.435271	0.0960253
0.171903	0.100003
0.818198	0.140721
0.755512	0.141118
0.424312	0.0865049
0.862079	0.117769
0.414972	0.10277
0.650902	0.120717
0.166797	0.0793651
0.889581	0.141632
0.487588	0.0783213
0.338211	0.0462493
0.781902	0.180396
0.963783	0.237678
0.547138	0.153283
0.656081	0.120133
0.795881	0.119631
0.641314	0.184049
0.674551	0.215048
0.698635	0.113618
0.136989	0.0780588
0.511477	0.100476
0.522227	0.142637
0.302839	0.128342
0.591672	0.124906
0.577703	0.13308
0.908717	0.196132
0.807549	0.138639
0.680036	0.134817
0.585407	0.17962
0.686959	0.117516
0.512854	0.142252
0.520641	0.097695
0.528959	0.192163
0.788721	0.187451
0.664945	0.124677
0.690906	0.0755205
0.547829	0.0962357
0.394163	0.0792517
0.798878	0.20128
0.498599	0.136453
0.837262	0.154621
0.643849	0.131588
0.582026	0.139339
0.558252	0.12531
0.466095	0.109362
0.697655	0.166944
0.855616	0.125202
0.709099	0.116066
0.876917	0.152199
0.648016	0.136088
0.620785	0.131308
0.766897	0.0771889
0.482276	0.112402
0.34155	0.0840551
0.83222	0.134102
0.459163	0.105064
0.986311	0.262459
0.347567	0.0921531
0.715533	0.142641
0.928988	0.164017
0.821754	0.159127
0.766511	0.148256
0.39265	0.0811741
0.675147	0.140567
0.842743	0.147996
0.648698	0.156609
0.436749	0.122711
0.583932	0.134359
0.672452	0.117898
0.892087	0.157946
0.689542	0.144276
0.677998	0.151142
0.850747	0.177099
0.510864	0.117404
0.715205	0.133259
0.86061	0.192283
0.976156	0.209728
0.460838	0.0983617
0.881899	0.128602
0.627736	0.203179
0.718921	0.165069
0.587705	0.11182
0.932395	0.192057
0.904909	0.208891
0.934604	0.20987
0.879642	0.152928
0.592561	0.128705
0.498347	0.164881
0.568272	0.137888
0.882249	0.225849
0.455797	0.0641264
0.784605	0.11925
0.705838	0.104557
0.170898	0.0447408
0.286673	0.0373633
0.7418	0.158789
0.739842	0.14206
0.917335	0.213841
0.903905	0.197546
0.764065	0.159318
0.385802	0.121551
0.416478	0.111218
0.346968	0.125404
0.543656	0.106191
0.724588	0.140007
0.774078	0.254212
0.714059	0.15942
0.384579	0.145146
0.738468	0.186505
0.805247	0.223514
0.79702	0.173377
0.947468	0.19811
0.72714	0.122207
0.268436	0.0793815
0.901296	0.189497
0.782341	0.191493
0.908173	0.201463
0.571671	0.149635
0.731812	0.137087
0.870286	0.156616
0.89	0.195765
0.681694	0.130799
0.820688	0.188568
0.0972909	0.0165358
0.506098	0.0737578
0.739277	0.157297
0.639367	0.145366
0.758255	0.205978
0.526097	0.100894
0.854089	0.161233
0.624905	0.1324
0.700711	0.16851
0.946307	0.212831
0.45518	0.0936905
0.691797	0.15886
0.166749	0.0592836
0.589756	0.12302
0.927026	0.143497
0.585506	0.104157
0.96714	0.250003
0.438085	0.100394
0.50102	0.143188
0.629465	0.129297
0.524875	0.060304
0.550846	0.149444
0.572946	0.0797113
0.78821	0.204452
0.620871	0.105649
0.697429	0.121099
0.836538	0.147122
0.240643	0.0634278
0.656067	0.221592
0.607281	0.210199
0.957159	0.165801
0.96665	0.134396
0.745975	0.173827
0.604841	0.178778
0.590229	0.158175
0.748075	0.215888
0.892311	0.164389
0.966115	0.191292
0.608339	0.122536
0.798413	0.141786
0.650269	0.132312
0.534551	0.097411
0.357674	0.151797
0.546072	0.0866287
0.677914	0.165573
0.84885	0.159208
0.266276	0.04643
0.484554	0.106126
0.653053	0.130612
0.419663	0.122193
0.645181	0.164876
0.537598	0.140847
0.283457	0.0901876
0.774152	0.179435
0.802332	0.13917
0.480201	0.0764391
0.856579	0.156612
0.859933	0.176635
0.60014	0.125079
0.920808	0.179493
0.468505	0.0893564
0.907867	0.225981
0.389176	0.119169
0.771533	0.149765
0.793483	0.191551
0.868706	0.141601
0.377602	0.0881886
0.941103	0.169563
0.937252	0.172424
0.576256	0.171736
0.571473	0.138171
0.546483	0.117822
0.726022	0.180504
0.797507	0.23262
0.375576	0.121736
0.727693	0.173337
0.199512	0.102826
0.441197	0.101712
0.673619	0.223193
0.465852	0.0895357
0.742862	0.139051
0.406014	0.117991
0.452184	0.12063
0.428709	0.142906
0.803018	0.195938
0.659423	0.15317
0.827186	0.138514
0.904083	0.17833
0.638097	0.125797
0.90389	0.132587
0.653209	0.130553
0.140722	0.0898036
0.915437	0.138111
0.950198	0.164358
0.723176	0.19272
0.905522	0.209366
0.815465	0.234704
0.417757	0.125341
0.399175	0.136202
0.571428	0.122396
0.675005	0.144232
0.91233	0.207057
0.747013	0.135376
0.65586	0.241669
0.585354	0.0813458
0.825627	0.163988
0.490619	0.0993684
0.468884	0.153221
0.824661	0.162426
0.728368	0.114428
0.629344	0.105043
0.544986	0.138903
0.379726	0.10394
0.297085	0.0819244
0.769573	0.196568
0.256539	0.0617515
0.554038	0.080796
0.57397	0.111512
0.852943	0.173069
0.663723	0.11375
0.546133	0.15664
0.588911	0.10781
0.753285	0.105308
0.777871	0.135382
0.940879	0.187117
0.310364	0.106288
0.755032	0.146288
0.5408	0.117395
0.697831	0.199157
0.367262	0.0920522
0.481756	0.126085
0.298307	0.105674
0.224689	0.0705418
0.598462	0.0937907
0.380229	0.126833
0.844009	0.141063
0.684937	0.0699526
0.625045	0.099405
0.549578	0.0770607
0.419155	0.0822926
0.293904	0.0649429
0.419584	0.111641
0.678287	0.193668
0.507419	0.131948
0.849105	0.184284
0.770296	0.173012
0.348883	0.10012
0.318866	0.087131
0.510787	0.0989512
0.6057	0.0828602
0.398457	0.0727316
0.600118	0.106394
0.600513	0.166208
0.834429	0.152036
0.353687	0.147293
0.912784	0.185992
0.395912	0.0796799
0.813938	0.20165
0.932615	0.154579
0.597625	0.156671
0.564954	0.162555
0.857895	0.212371
0.851539	0.198336
0.557174	0.155628
0.648229	0.108137
0.579799	0.0919523
0.818946	0.135427
0.301959	0.104811
0.422407	0.0818404
0.321549	0.127548
0.597514	0.138938
0.64251	0.0539224
0.859259	0.0997438
0.756804	0.150673
0.765548	0.150128
0.871203	0.133696
0.900775	0.142062
0.608594	0.112673
0.330596	0.102972
0.577873	0.125712
0.783679	0.159403
0.693641	0.0886118
0.299153	0.0905425
0.632189	0.156029
0.753628	0.217887
0.700285	0.124057
0.747366	0.141295
0.827036	0.11388
0.60881	0.147971
0.3821	0.117234
0.885666	0.150458
0.872059	0.185814
0.772583	0.135475
0.779897	0.124308
0.632942	0.166138
0.316842	0.121953
0.841442	0.187435
0.619817	0.161054
0.513384	0.0735144
0.547203	0.0668189
0.452311	0.128709
0.535362	0.129935
0.710806	0.152152
0.868228	0.165323
0.967305	0.178089
0.713116	0.136851
0.573147	0.137967
0.711456	0.100976
0.710342	0.157419
0.514231	0.106465
0.585457	0.0780278
0.820163	0.155884
0.474775	0.0995466
0.55508	0.12427
0.68745	0.0834983
0.720847	0.135934
0.830605	0.137897
0.528886	0.0350615
0.499181	0.115968
0.771268	0.223396
0.375318	0.0951645
0.805612	0.100909
0.480277	0.121275
0.480811	0.101328
0.709025	0.131093
0.628406	0.139154
0.42448	0.0662269
0.0504018	0.0162987
0.681417	0.152247
0.765682	0.140994
0.938718	0.15472
0.604821	0.0772181
0.645291	0.152618
0.311023	0.0717966
0.0001	0.0314369
0.286496	0.122388
0.793568	0.183506
0.430346	0.123687
0.914552	0.146815
0.746173	0.0859194
0.831143	0.156029
0.553638	0.0948318
0.818112	0.123737
0.497969	0.0545137
0.468288	0.172119
0.441826	0.116129
0.378729	0.118229
0.734719	0.102654
0.78916	0.104451
0.382273	0.171018
0.696704	0.111996
0.537212	0.126676
0.81747	0.136185
0.462062	0.0930489
0.681523	0.105586
0.912323	0.205388
0.341451	0.132629
0.39279	0.104248
0.665012	0.0815526
0.351238	0.10764
0.634976	0.167682
0.397352	0.0769928
0.56764	0.113886
0.924373	0.133841
0.830313	0.172513
0.858561	0.191097
0.763661	0.195499
0.724696	0.161795
0.152673	0.0436066
0.280705	0.115942
0.420208	0.135544
0.739171	0.142764
0.544683	0.110859
0.986098	0.181592
0.934945	0.177854
0.887056	0.169676
0.852939	0.200842
0.550411	0.118383
0.593646	0.162092
0.470006	0.0783948
0.512175	0.0836781
0.778864	0.133909
0.890642	0.125857
0.57107	0.139566
0.475065	0.0824803
0.369986	0.0701557
0.220845	0.0591137
0.458833	0.116431
0.818536	0.18824
0.647434	0.0845493
0.797838	0.161882
0.693983	0.123616
0.800812	0.172402
0.943499	0.152042
0.794808	0.192693
0.813454	0.176891
0.824739	0.284227
0.300674	0.151988
0.542439	0.132735
0.688261	0.171009
0.679225	0.16514
0.750342	0.132113
0.66882	0.167563
0.597306	0.106139
0.633616	0.0762313
0.634975	0.0757118
0.400405	0.132077
0.470226	0.113147
0.60075	0.190726
0.788737	0.149708
0.459855	0.084769
0.748463	0.121598
0.676892	0.0876272
0.568498	0.0723084
0.733151	0.148592
0.696815	0.137504
0.659188	0.140202
0.695738	0.13897
0.820239	0.131779
0.880557	0.145766
0.632959	0.115668
0.805154	0.171057
0.3752	0.0986141
0.599747	0.150832
0.761257	0.112299
0.130526	0.0592394
0.415351	0.0645946
0.558325	0.0842516
0.666946	0.142477
0.700588	0.141993
0.335963	0.0538681
0.850716	0.174156
0.587351	0.0797528
0.167426	0.0803916
0.663703	0.181204
0.868322	0.182206
0.622022	0.113509
0.703637	0.135089
0.417124	0.160156
0.84793	0.232218
0.525179	0.0834488
0.65558	0.140164
0.831444	0.13768
0.733595	0.155342
0.71141	0.131226
0.572712	0.0784994
0.664884	0.137451
0.898735	0.215574
0.157965	0.0589138
0.476233	0.124733
0.296764	0.0766379
0.811392	0.17345
0.625469	0.127026
0.602404	0.125848
0.36178	0.107224
0.517978	0.145165
0.773507	0.207735
0.319646	0.0791735
0.770146	0.105818
0.730398	0.144477
0.680137	0.117301
0.775807	0.115932
0.625322	0.142607
0.443751	0.0798833
0.986628	0.185398
0.308532	0.0773941
0.471304	0.152739
0.535659	0.167917
0.37986	0.115827
0.812827	0.116349
0.722483	0.161345
0.299157	0.0578592
0.477848	0.0779626
0.441866	0.118982
0.643647	0.152337
0.809809	0.19943
0.49309	0.0966397
0.672997	0.0957078
0.783951	0.14469
0.184666	0.055229
0.548511	0.119086
0.77848	0.15917
0.347611	0.0913715
0.742294	0.208391
0.7308	0.176952
0.267929	0.0711877
0.868608	0.140404
0.244852	0.0937472
0.704584	0.10276
0.193687	0.0717044
0.789312	0.16137
0.845255	0.185953
0.660549	0.13285
0.785282	0.0959983
0.581412	0.0938314
0.939882	0.187238
0.20072	0.0604785
0.709045	0.195227
0.575302	0.147274
0.632474	0.180128
0.883367	0.196636
0.899493	0.195858
0.845937	0.245634
0.0605939	0.0368107
0.945681	0.143843
0.658254	0.0959308
0.954996	0.166414
0.608986	0.0540516
0.608462	0.135735
0.625781	0.0849411
0.477357	0.0864665
0.416699	0.0974297
0.768971	0.10938
0.803508	0.261953
0.456272	0.118708
0.178976	0.100372
0.783256	0.194615
0.638445	0.160933
0.756735	0.195527
0.954485	0.191375
0.202504	0.0641837
0.379634	0.0854607
0.499608	0.0847306
0.431312	0.105523
0.497329	0.0908483
0.743499	0.137043
0.617093	0.0978888
0.829788	0.0945304
0.598982	0.124305
0.559698	0.11871
0.364544	0.0836679
0.778426	0.163753
0.677788	0.124453
0.708925	0.2101
0.613339	0.138035
0.738725	0.170143
0.799669	0.13634
0.53332	0.112815
0.451734	0.169477
0.654799	0.112767
0.536449	0.102198
0.313768	0.079941
0.818472	0.188128
0.159388	0.0517718
0.593206	0.129199
0.40296	0.102935
0.0150454	0.0522982
0.388127	0.071312
0.685439	0.184677
0.686413	0.176072
0.258906	0.0510727
0.252641	0.0514441
0.813613	0.146117
0.524742	0.1091
0.900841	0.187557
0.80363	0.107725
0.880595	0.247991
0.708667	0.153778
0.609921	0.205218
0.844525	0.180469
0.12372	0.0572138
0.779552	0.168622
0.89287	0.211526
0.500485	0.10799
0.669623	0.11854
0.944549	0.185613
0.651465	0.187237
0.494201	0.136666
0.0282728	0.0244438
0.942354	0.17929
0.809939	0.107592
0.725105	0.116733
0.707911	0.149195
0.61161	0.124972
0.411381	0.0887257
0.390173	0.149474
0.688344	0.183216
0.386039	0.161747
0.283576	0.0802557
0.547335	0.145063
0.394849	0.123258
0.385447	0.182016
0.897908	0.153037
0.749834	0.163241
0.154896	0.0614926
0.245075	0.078216
0.817662	0.186015
0.953981	0.175573
0.70795	0.1778
0.305254	0.0659061
0.879406	0.122674
0.843536	0.248632
0.85693	0.256566
0.5795	0.137046
0.803393	0.200725
0.826288	0.12841
0.713266	0.129769
0.792079	0.134443
0.869245	0.176936
0.747819	0.159811
0.92879	0.144557
0.665158	0.17801
0.274241	0.119224
0.468484	0.136084
0.772155	0.148307
0.513456	0.164151
0.745337	0.131165
0.779917	0.207262
0.747736	0.106594
0.855017	0.11506
0.899036	0.204911
0.75903	0.176948
0.920041	0.228704
0.776183	0.155179
0.632455	0.0904318
0.233487	0.0534009
0.0014156	0.0173117
0.650314	0.167133
0.764789	0.152237
0.689894	0.0958283
0.601627	0.115305
0.493626	0.112757
0.670707	0.118322
0.82112	0.157855
0.860432	0.163025
0.89444	0.142044
0.424088	0.0881868
0.744594	0.170966
0.880382	0.226661
0.475166	0.220724
0.719051	0.0847771
0.865564	0.249904
0.584939	0.157508
0.691726	0.138161
0.72956	0.164922
0.668702	0.159337
0.858103	0.153789
0.822971	0.153719
0.883705	0.18105
0.444737	0.0986544
0.743215	0.147046
0.291792	0.0979574
0.912283	0.213908
0.154842	0.104984
0.758665	0.180706
0.231902	0.0663586
0.798057	0.157214
0.603511	0.144387
0.101851	0.038889
0.587973	0.14777
0.707732	0.191807
0.850247	0.235612
0.874379	0.180623
0.917688	0.205267
0.463743	0.0800508
0.49779	0.080155
0.872983	0.205804
0.641579	0.145325
0.549143	0.121908
0.471146	0.111049
0.759154	0.161086
0.62805	0.139335
0.227098	0.0603346
0.65276	0.145985
0.400523	0.144922
0.75565	0.129885
0.92824	0.12354
0.285866	0.147005
0.623409	0.136159
0.599964	0.147361
0.865741	0.187577
0.702911	0.203003
0.510709	0.136858
0.626273	0.0958023
0.95222	0.258635
0.945951	0.21206
0.476524	0.140286
0.585519	0.179892
0.140958	0.111562
0.611204	0.102287
0.856062	0.19319
0.729796	0.151037
0.427095	0.160271
0.559347	0.104912
0.868048	0.14381
0.857981	0.206785
0.499722	0.0930041
0.606859	0.114401
0.595517	0.111885
0.666243	0.169038
0.823876	0.245591
0.553958	0.123996
0.863486	0.171426
0.685932	0.161781
0.521059	0.144714
0.772483	0.147684
0.371681	0.0837251
0.40028	0.0565414
0.750384	0.142406
0.646014	0.127278
0.808154	0.135041
0.909521	0.229847
0.863187	0.219162
0.179189	0.0950633
0.859161	0.139206
0.587686	0.108494
0.769147	0.134705
0.848465	0.161277
0.88081	0.226059
0.574563	0.103155
0.872096	0.161936
0.664882	0.174936
0.723363	0.123885
0.831665	0.118524
0.213023	0.0549089
0.661844	0.165623
0.95713	0.254824
0.662153	0.289314
0.851927	0.198871
0.677059	0.139694
0.527053	0.128462
0.954204	0.142075
0.294435	0.0668084
0.720338	0.143648
0.0493128	0.0426053
0.976274	0.250132
0.553952	0.12889
0.842672	0.166086
0.812166	0.140499
0.276514	0.100636
0.79709	0.198568
0.719262	0.0832291
0.683586	0.116835
0.862406	0.158083
0.909818	0.154526
0.250123	0.0793466
0.566016	0.0986829
0.877528	0.204742
0.760037	0.125547
0.330182	0.145104
0.0736271	0.0410734
0.883945	0.213355
0.726779	0.151363
0.805727	0.200585
0.409971	0.136765
0.0001	0.0188927
0.718157	0.140552
0.701661	0.166362
0.91654	0.222706
0.977309	0.259911
0.883876	0.120238
0.91687	0.224248
0.258629	0.0953218
0.84969	0.178749
0.409801	0.100075
0.814928	0.210821
0.875524	0.151541
0.650353	0.122563
0.729067	0.148159
0.395879	0.0754016
0.525942	0.193887
0.399517	0.148026
0.888106	0.229304
0.54121	0.0934066
0.718081	0.0768801
0.257487	0.139276
0.641553	0.115679
0.613782	0.11065
0.589101	0.0995786
0.792647	0.198223
0.78342	0.195349
0.852898	0.211053
0.949903	0.190219
0.857207	0.237491
0.36914	0.118342
0.383887	0.102492
0.811158	0.156062
0.524456	0.17098
0.729131	0.0787806
0.747309	0.157611
0.785562	0.153082
0.879081	0.208026
0.466816	0.0894068
0.279466	0.0765729
0.807651	0.177004
0.872557	0.204124
0.482737	0.139615
0.931516	0.254599
0.956357	0.189953
0.698198	0.129083
0.505262	0.058608
0.725	0.128753
0.549902	0.192008
0.347319	0.154188
0.713108	0.152432
0.840589	0.207464
0.898225	0.224869
0.977669	0.219368
0.431275	0.156588
0.919223	0.243256
0.399767	0.131065
0.545996	0.145051
0.859785	0.232553
0.766023	0.213996
0.942243	0.218149
0.600345	0.126107
0.648948	0.140961
0.173545	0.0621029
0.36738	0.0635899
0.496571	0.075457
0.0133809	0.0827816
0.0774348	0.0663273
0.788709	0.152367
0.00339872	0.0296941
0.0212643	0.0408223
0.198677	0.0865367
0.197684	0.0843559
0.690457	0.162058
0.478138	0.129308
0.408628	0.128624
0.694345	0.160799
0.821518	0.190495
0.566538	0.173459
0.501525	0.114696
0.813087	0.184763
0.741612	0.178687
0.790249	0.137181
0.939862	0.189656
0.80314	0.199641
0.763343	0.150368
0.731221	0.188859
0.544073	0.152413
0.822985	0.278965
0.71013	0.209397
0.971315	0.253552
0.777422	0.0999445
0.855586	0.160847
0.776407	0.113859
0.191937	0.06706
0.814465	0.154371
0.748262	0.125542
0.851562	0.138081
0.557657	0.15545
0.271874	0.117046
0.984935	0.221949
0.158438	0.115813
0.443219	0.0839665
0.419674	0.0999547
0.527303	0.106038
0.711759	0.130246
0.861867	0.236506
0.694331	0.119142
0.109631	0.0666523
0.250141	0.0779371
0.667026	0.242479
0.818243	0.173957
0.672307	0.205528
0.931472	0.21194
0.940746	0.154054
0.513339	0.184193
0.757131	0.151006
0.605085	0.0941816
0.338841	0.116824
0.521126	0.13506
0.466033	0.103985
0.844645	0.204467
0.797129	0.210351
0.873848	0.0796146
0.579684	0.16228
0.645188	0.173668
0.102882	0.0978965
0.931334	0.196133
0.884578	0.138403
0.696079	0.167912
0.578572	0.118447
0.9468	0.21357
0.561402	0.194466
0.864089	0.162822
0.813865	0.154151
0.543275	0.096229
0.467799	0.150029
0.196775	0.121338
0.745548	0.200829
0.752557	0.216607
0.792059	0.179722
0.907071	0.195252
0.370247	0.123004
0.695642	0.170695
0.490088	0.0600447
0.128722	0.0394874
0.835226	0.169434
0.398765	0.125219
0.979028	0.216575
0.59885	0.181058
0.911983	0.166515
0.839308	0.262251
0.552519	0.132785
0.442771	0.0894282
0.618986	0.0869405
0.431977	0.0542192
0.826477	0.180501
0.471131	0.115939
0.0754868	0.0722966
0.688166	0.146879
0.0842184	0.0317116
0.310056	0.103046
0.745771	0.230243
0.221111	0.109568
0.411982	0.108273
0.782006	0.21877
0.594643	0.113891
0.606402	0.118251
0.908888	0.233025
0.36528	0.0882798
0.0624893	0.0317398
0.485609	0.10525
0.438029	0.0831392
0.454608	0.0862935
0.650929	0.110892
0.315113	0.0873279
0.798171	0.242176
0.00124798	0.0325117
0.766508	0.171485
0.968661	0.236162
0.202022	0.0458651
0.710267	0.140929
0.623005	0.164504
0.582197	0.154376
0.84962	0.205303
0.723688	0.115694
0.522433	0.141573
0.750927	0.169208
0.582709	0.101498
0.841004	0.198224
0.132053	0.0537287
0.863935	0.220795
0.779904	0.231502
0.664756	0.125291
0.171631	0.087966
0.165045	0.0425941
0.752731	0.137412
0.817838	0.176183
0.556301	0.179196
0.810784	0.133635
0.769645	0.0829269
0.970561	0.274335
0.493019	0.194964
0.661858	0.0981749
0.711008	0.173227
0.707226	0.0719184
0.753951	0.0704299
0.72062	0.102915
0.657238	0.188271
0.40825	0.125539
0.651043	0.144252
0.74683	0.122554
0.250609	0.0991376
0.279003	0.107164
0.229396	0.106211
0.742292	0.127606
0.525953	0.102814
0.664884	0.131943
0.313517	0.129386
0.782761	0.12228
0.28859	0.0708348
0.49685	0.116164
0.723874	0.115567
0.344657	0.0914285
0.67045	0.180006
0.947954	0.220628
0.956159	0.199346
0.924621	0.263718
0.432025	0.104154
0.547437	0.1287
0.680993	0.121474
0.809881	0.213461
0.55002	0.114163
0.57609	0.138715
0.887598	0.24044
0.576407	0.127377
0.85829	0.212643
0.513987	0.130303
0.718421	0.158805
0.590241	0.0773632
0.45482	0.0943753
0.557424	0.168829
0.615797	0.105418
0.830726	0.147353
0.397696	0.139726
0.786062	0.206508
0.469291	0.166418
0.719665	0.16581
0.734256	0.119886
0.619355	0.0975444
0.332227	0.133732
0.789839	0.143938
0.719652	0.141742
0.539702	0.128783
0.605764	0.130033
0.437103	0.147942
0.307354	0.114449
0.734957	0.131375
0.806023	0.230067
0.76773	0.217303
0.85481	0.207149
0.546185	0.0866751
0.708264	0.118267
0.798618	0.176332
0.863603	0.157415
0.335124	0.0856807
0.00381505	0.0350643
0.794047	0.179969
0.777377	0.193999
0.526336	0.152552
0.909458	0.190695
0.734397	0.217797
0.869146	0.163914
0.6104	0.191812
0.789657	0.127223
0.798147	0.203718
0.795087	0.186877
0.843286	0.159751
0.178505	0.0951665
0.18861	0.0589714
0.74765	0.212971
0.763027	0.195875
0.338813	0.114778
0.75724	0.148962
0.703788	0.143321
0.901532	0.199827
0.54432	0.165515
0.750417	0.156371
0.90583	0.222063
0.318355	0.119778
0.670312	0.129331
0.804554	0.145454
0.936601	0.275634
0.435372	0.0886164
0.899096	0.178389
0.866352	0.197501
0.348164	0.102045
0.21152	0.0768307
0.939178	0.295925
0.121932	0.0559005
0.330602	0.103886
0.89026	0.11368
0.562377	0.197988
[truncated: 7,974 more rows]
[truncated: 7 more columns]

## Sheet: SCS+C_NIRv
cos_i	NIRv
0.779827	0.0949575
0.488731	0.141596
0.224915	0.153641
0.996572	0.109967
0.79075	0.181394
0.459958	0.178093
0.623893	0.18148
0.454704	0.132652
0.441739	0.0989248
0.506305	0.0806296
0.962204	0.0923049
0.277811	0.143391
0.84347	0.114259
0.511803	0.163963
0.519031	0.139844
0.65146	0.187511
0.47158	0.169127
0.671172	0.130206
0.636511	0.0836777
0.511128	0.142486
0.553847	0.131991
0.823671	0.156328
0.479291	0.209501
0.108239	0.182819
0.539458	0.146431
0.741363	0.133286
0.883958	0.0899347
0.273929	0.0939135
0.83063	0.0712359
0.186	0.168046
0.431919	0.131244
0.707865	0.132271
0.746686	0.115611
0.818645	0.123653
0.543864	0.119027
0.682057	0.202402
0.523345	0.183305
0.466406	0.198724
0.740733	0.198924
0.839472	0.0714927
0.523831	0.0907117
0.598918	0.102677
0.707213	0.124965
0.714168	0.135194
0.386161	0.132845
0.705365	0.132944
0.94026	0.070141
0.159335	0.0866665
0.53525	0.130123
0.653684	0.178736
0.478953	0.152977
0.811346	0.137447
0.0203187	0.411246
0.558386	0.134489
0.773389	0.0913655
0.496151	0.093936
0.521114	0.090213
0.322701	0.146884
0.199635	0.21557
0.562342	0.18851
0.533448	0.208316
0.20505	0.108185
0.515159	0.139018
0.773357	0.128413
0.901399	0.160883
0.379491	0.157219
0.254856	0.166951
0.250146	0.130736
0.43793	0.219004
0.25485	0.0984983
0.750601	0.107262
0.638081	0.166043
0.416771	0.18133
0.525336	0.131113
0.876198	0.173537
0.245869	0.180197
0.410597	0.129136
0.774739	0.116551
0.555328	0.140896
0.585507	0.112511
0.786076	0.214968
0.711836	0.13449
0.381958	0.110968
0.895967	0.0973941
0.325863	0.290815
0.683859	0.124702
0.480322	0.125098
0.874359	0.129059
0.606268	0.0908828
0.764511	0.162478
0.865004	0.0757237
0.553283	0.211838
0.405444	0.167184
0.844993	0.141967
0.8265	0.141097
0.575581	0.254855
0.804809	0.0801484
0.934036	0.129729
0.642761	0.128992
0.78891	0.135248
0.767864	0.175553
0.328111	0.27426
0.843582	0.158317
0.692829	0.183363
0.550715	0.0876452
0.492901	0.141714
0.443189	0.17452
0.50407	0.112462
0.621545	0.104071
0.433346	0.149957
0.661108	0.111454
0.153038	0.138391
0.76092	0.0844146
0.730532	0.0785249
0.233998	0.085484
0.324041	0.151442
0.590798	0.108658
0.429709	0.175451
0.490714	0.122357
0.618015	0.282353
0.763445	0.176129
0.586813	0.0482257
0.211807	0.168812
0.571774	0.143089
0.33049	0.106391
0.763369	0.130484
0.360571	0.127337
0.824361	0.0179209
0.770305	0.156794
0.867787	0.0836886
0.376983	0.156169
0.738014	0.101687
0.913767	0.126281
0.370749	0.191412
0.86473	0.083072
0.372851	0.109936
0.737008	0.12433
0.132699	0.203536
0.181562	0.100391
0.713268	0.18353
0.200309	0.321977
0.704948	0.127367
0.667564	0.166892
0.776374	0.217988
0.894348	0.158623
0.400506	0.0985381
0.302125	0.200524
0.476458	0.11646
0.815396	0.100562
0.895362	0.0622341
0.64867	0.170852
0.706581	0.193951
0.308053	0.220475
0.720504	0.144395
0.538915	0.231242
0.417702	0.161545
0.126847	0.268735
0.531423	0.142804
0.884885	0.0772791
0.383874	0.204697
0.769995	0.101658
0.797888	0.12973
0.801005	0.147752
0.225249	0.334686
0.598307	0.153842
0.68403	0.069438
0.28321	0.149522
0.92362	0.1109
0.481646	0.205164
0.720365	0.0956278
0.42651	0.208168
0.600066	0.154232
0.347546	0.19243
0.823874	0.146232
0.721635	0.144891
0.520082	0.139089
0.358651	0.158688
0.0141383	0.364696
0.535585	0.156309
0.363742	0.238491
0.675038	0.167488
0.60645	0.12669
0.698254	0.186652
0.0001	0.256599
0.184096	0.198596
0.539495	0.156556
0.895308	0.11756
0.537056	0.1536
0.515894	0.199557
0.772446	0.178129
0.525403	0.183458
0.716635	0.120751
0.295582	0.187153
0.887197	0.101961
0.0653572	0.258832
0.508675	0.172839
0.237091	0.149742
0.744763	0.108745
0.889376	0.129913
0.589807	0.152704
0.458287	0.21712
0.589377	0.189953
0.564733	0.0763255
0.179804	0.254057
0.209704	0.0687545
0.51999	0.138672
0.256578	0.0477906
0.777567	0.110744
0.80728	0.141184
0.519921	0.171635
0.450512	0.242854
0.634568	0.175453
0.467488	0.155986
0.832848	0.19478
0.12831	0.0733287
0.240757	0.119074
0.655675	0.0686611
0.446442	0.110864
0.688296	0.131444
0.595742	0.141109
0.578495	0.138964
0.602672	0.109177
0.41922	0.257754
0.847216	0.178111
0.799154	0.118813
0.508465	0.13663
0.9143	0.154315
0.865458	0.135552
0.617227	0.144
0.967999	0.0892089
0.456662	0.0767968
0.474286	0.160803
0.437386	0.126667
0.527158	0.135009
0.490428	0.210054
0.848553	0.183406
0.339681	0.102587
0.543279	0.0851928
0.648901	0.152261
0.988816	0.0691831
0.344647	0.121186
0.268284	0.146631
0.654129	0.113205
0.68547	0.0840271
0.587057	0.163598
0.272336	0.3005
0.408709	0.187336
0.962363	0.0687406
0.551538	0.106129
0.935171	0.0724628
0.544263	0.124763
0.727222	0.132465
0.806472	0.121219
0.834493	0.147911
0.617013	0.194816
0.590808	0.123064
0.58063	0.126315
0.304963	0.238269
0.182361	0.0650933
0.341744	0.143827
0.621295	0.107659
0.858171	0.103201
0.839907	0.088036
0.829817	0.100295
0.486236	0.0479981
0.177015	0.0948405
0.49314	0.164644
0.826372	0.147054
0.464164	0.228954
0.76569	0.149155
0.720239	0.151739
0.396955	0.224118
0.678335	0.117796
0.387594	0.208852
0.0295256	0.00981573
0.818613	0.120854
0.904594	0.129887
0.841918	0.211071
0.636411	0.0616139
0.64513	0.0980133
0.422716	0.303153
0.671501	0.194967
0.707785	0.142198
0.655219	0.128629
0.237486	0.303025
0.484867	0.211458
0.618094	0.145277
0.651301	0.122837
0.426417	0.196845
0.279715	0.102117
0.74057	0.0934209
0.758943	0.115474
0.801264	0.131477
0.637744	0.041484
0.657659	0.159769
0.761144	0.182667
0.794319	0.103713
0.610391	0.115541
0.390133	0.132931
0.390533	0.150205
0.922045	0.118867
0.531961	0.18084
0.310658	0.0457268
0.434347	0.233734
0.86255	0.134117
0.82089	0.114089
0.490306	0.109455
0.922795	0.0795882
0.831084	0.125477
0.867795	0.120171
0.479296	0.219059
0.65901	0.215038
0.949209	0.10135
0.992685	0.10428
0.945677	0.111861
0.570261	0.170369
0.755703	0.133276
0.643571	0.179434
0.34326	0.0778545
0.478832	0.214774
0.684713	0.155665
0.182029	0.123797
0.585949	0.118166
0.544255	0.117027
0.747145	0.131592
0.549076	0.165107
0.633893	0.148015
0.151109	0.149619
0.701379	0.147558
0.516716	0.182063
0.371042	0.0932007
0.424795	0.121567
0.550425	0.118257
0.710177	0.187494
0.602206	0.149386
0.571932	0.0833892
0.881515	0.158008
0.589987	0.217182
0.504631	0.179268
0.739512	0.197617
0.852128	0.165799
0.892406	0.091458
0.932517	0.114205
0.393963	0.140953
0.24043	0.191967
0.154155	0.127886
0.586636	0.0809104
0.536861	0.097056
0.499106	0.182774
0.725214	0.177703
0.703373	0.15597
0.618908	0.119974
0.396175	0.110452
0.824808	0.0943101
0.301946	0.152326
0.527472	0.134567
0.552723	0.212079
0.476958	0.208389
0.41078	0.149088
0.727549	0.12696
0.00188979	0.00418014
0.448677	0.165792
0.718643	0.0808681
0.85566	0.0889141
0.793173	0.153922
0.748361	0.0970498
0.947358	0.0915907
0.590264	0.164345
0.658622	0.200641
0.926782	0.145388
0.36157	0.14432
0.178847	0.132016
0.589491	0.171019
0.869693	0.106347
0.868313	0.0904675
0.716571	0.0798879
0.664353	0.104833
0.690358	0.0956147
0.254645	0.0613722
0.567719	0.14483
0.663738	0.163996
0.37677	0.112537
0.305992	0.167252
0.43596	0.159182
0.517834	0.082822
0.745727	0.126965
0.939832	0.11983
0.582137	0.183133
0.606985	0.128851
0.551103	0.141274
0.46707	0.149783
0.791784	0.142755
0.651157	0.205589
0.720883	0.126455
0.533607	0.159383
0.592578	0.194644
0.553458	0.206133
0.421744	0.0915096
0.659197	0.10903
0.594336	0.114475
0.613975	0.112517
0.683516	0.199336
0.410395	0.18036
0.83555	0.112607
0.35954	0.110582
0.592478	0.137134
0.520665	0.16302
0.819004	0.0918665
0.969806	0.0933982
0.350472	0.118761
0.631984	0.0584988
0.197659	0.146504
0.347893	0.191651
0.30821	0.241797
0.721516	0.0883732
0.12087	0.126982
0.111191	0.114033
0.651986	0.17191
0.952438	0.1485
0.57445	0.130877
0.356181	0.0647789
0.519967	0.150243
0.817639	0.146204
0.754366	0.123546
0.832519	0.158462
0.554399	0.143021
0.0001	0.0160537
0.0287818	0.200926
0.630707	0.154403
0.591924	0.183517
0.831268	0.138351
0.345529	0.125438
0.686026	0.0819987
0.743522	0.132391
0.533053	0.100801
0.347655	0.173473
0.49628	0.149556
0.569649	0.11232
0.461935	0.18513
0.821714	0.151938
0.768607	0.0976103
0.916801	0.131275
0.467638	0.173396
0.645269	0.0982783
0.395587	0.17765
0.907631	0.0939117
0.79396	0.110597
0.352947	0.122214
0.661557	0.146559
0.667895	0.0714121
0.525297	0.13377
0.665898	0.132974
0.825026	0.159667
0.76161	0.213441
0.582572	0.155661
0.518234	0.126309
0.543103	0.11858
0.811813	0.126532
0.456406	0.150802
0.727544	0.0995766
0.225824	0.193735
0.852966	0.12456
0.534478	0.138441
0.799452	0.103693
0.396774	0.0682527
0.401084	0.149092
0.563085	0.151986
0.416094	0.222725
0.710362	0.135582
0.574349	0.120959
0.792941	0.119493
0.701676	0.0609125
0.754014	0.150127
0.635869	0.157462
0.884763	0.134912
0.0994993	0.0940499
0.605661	0.173272
0.597506	0.109316
0.730443	0.126987
0.290281	0.213531
0.802881	0.142123
0.421662	0.191065
0.649605	0.102051
0.63236	0.0923869
0.871048	0.117004
0.593309	0.121463
0.805781	0.109555
0.737047	0.130941
0.762981	0.0983572
0.757783	0.144527
0.826997	0.119937
0.728366	0.137488
0.663807	0.141739
0.424695	0.0696853
0.593236	0.109857
0.351841	0.0846981
0.25312	0.105019
0.635751	0.115604
0.845285	0.192244
0.108792	0.196706
0.815481	0.148946
0.929898	0.0957664
0.89895	0.123874
0.632745	0.119691
0.762137	0.159479
0.706525	0.111708
0.566166	0.141554
0.0623385	0.246992
0.751115	0.0798182
0.397724	0.143391
0.791738	0.131453
0.844381	0.113567
0.751289	0.141674
0.56733	0.145926
0.58302	0.223921
0.557132	0.118241
0.767042	0.120402
0.326651	0.104765
0.799761	0.0577383
0.856292	0.163683
0.586231	0.137322
0.639007	0.149949
0.744831	0.204902
0.536278	0.058322
0.666428	0.134642
0.60568	0.220411
0.628436	0.124778
0.36701	0.132018
0.705739	0.123226
0.613958	0.100568
0.0474488	0.60147
0.69616	0.127831
0.658236	0.0683884
0.281666	0.233174
0.117954	0.0981355
0.880607	0.0997161
0.660373	0.12414
0.910619	0.0892674
0.402775	0.0712843
0.866252	0.0966371
0.653756	0.178256
0.941178	0.10914
0.42892	0.126922
0.428	0.169409
0.346193	0.166596
0.559554	0.200338
0.812484	0.163416
0.55803	0.16875
0.362216	0.118864
0.806114	0.118672
0.926449	0.106619
0.853797	0.111771
0.66216	0.135777
0.886275	0.0994792
0.481067	0.112043
0.598016	0.208195
0.598423	0.135089
0.699058	0.132054
0.458381	0.0911282
0.327989	0.179138
0.557392	0.154471
0.331231	0.0802947
0.484288	0.16938
0.819845	0.0592781
0.985174	0.0810612
0.0312482	0.0812391
0.208105	0.121856
0.750222	0.141827
0.548905	0.105847
0.616991	0.0845259
0.420397	0.146894
0.787479	0.136342
0.587803	0.109265
0.451445	0.106695
0.254891	0.174949
0.767702	0.105069
0.951689	0.0981038
0.265766	0.181933
0.577927	0.12935
0.707947	0.0958964
0.394849	0.0282601
0.825455	0.0996276
0.553624	0.124883
0.643755	0.123543
0.884016	0.14064
0.700819	0.0841582
0.586378	0.188737
0.742044	0.0755629
0.606019	0.148784
0.242623	0.304256
0.572398	0.120965
0.589234	0.130478
0.694126	0.157477
0.4491	0.184017
0.7131	0.0502357
0.846129	0.109554
0.724908	0.0967173
0.80028	0.180048
0.449064	0.160278
0.670131	0.0766917
0.510745	0.132244
0.399371	0.266876
0.733973	0.0817068
0.651238	0.175868
0.485285	0.214048
0.95327	0.115439
0.511157	0.169339
0.481875	0.161995
0.892347	0.15271
0.933937	0.0684991
0.388149	0.148902
0.227771	0.145867
0.225632	0.155285
0.368656	0.134917
0.901103	0.127716
0.0569013	0.105604
0.327265	0.201692
0.784733	0.148814
0.636317	0.152255
0.501288	0.156513
0.357434	0.126421
0.492132	0.139385
0.722149	0.142766
0.906557	0.128138
0.525339	0.0972998
0.650102	0.0934058
0.606502	0.150007
0.500063	0.182798
0.393445	0.13835
0.89152	0.111968
0.641809	0.158471
0.504423	0.10824
0.78639	0.0871663
0.955541	0.144421
0.905636	0.0614179
0.93426	0.0891129
0.400188	0.148752
0.633488	0.124284
0.435286	0.111296
0.395152	0.111157
0.432479	0.177893
0.791834	0.171671
0.890664	0.176952
0.71792	0.166231
0.420544	0.0967111
0.717975	0.125801
0.651944	0.0981954
0.581258	0.215671
0.821789	0.141109
0.898673	0.180247
0.360521	0.139045
0.227535	0.243207
0.036395	0.23181
0.679982	0.110317
0.639752	0.123474
0.140881	0.182256
0.551718	0.141416
0.774986	0.142588
0.661971	0.0939594
0.709705	0.109185
0.798607	0.151699
0.607719	0.173121
0.573579	0.233596
0.14582	0.21818
0.0106626	0.0731217
0.638963	0.125427
0.177671	0.255098
0.591701	0.0983209
0.764567	0.0815527
0.585919	0.198627
0.219335	0.169117
0.277301	0.139506
0.721157	0.110411
0.577296	0.0876775
0.79123	0.131963
0.821513	0.166691
0.700742	0.0608219
0.412877	0.174294
0.407131	0.237886
0.814924	0.103111
0.376363	0.18619
0.593556	0.0948559
0.453985	0.0629156
0.216712	0.209423
0.623109	0.116506
0.459192	0.106234
0.650087	0.101718
0.465723	0.155553
0.598786	0.127852
0.428467	0.106826
0.281907	0.187551
0.386087	0.122443
0.039169	0.13
0.650346	0.175107
0.428689	0.201047
0.805685	0.16739
0.586206	0.164552
0.674117	0.12375
0.718964	0.129557
0.522143	0.119326
0.893125	0.0985139
0.599325	0.193808
0.511165	0.148684
0.514634	0.284218
0.964808	0.115749
0.651098	0.131288
0.42943	0.142208
0.530286	0.157096
0.549613	0.0992612
0.576969	0.110069
0.586657	0.140284
0.604845	0.133266
0.355021	0.139192
0.690633	0.19968
0.615418	0.120435
0.306555	0.197968
0.795569	0.0996374
0.277028	0.12807
0.185599	0.155481
0.71152	0.154453
0.805983	0.1645
0.819724	0.12273
0.968206	0.153307
0.158999	0.197369
0.630131	0.12527
0.733187	0.13174
0.528563	0.116369
0.57682	0.143245
0.613927	0.114058
0.78491	0.20721
0.160291	0.178145
0.864592	0.0979545
0.633988	0.181759
0.494623	0.262186
0.522318	0.154461
0.547253	0.159794
0.695865	0.123307
0.709705	0.114199
0.768097	0.126443
0.459852	0.164442
0.417698	0.131827
0.728515	0.101001
0.833009	0.0847848
0.322911	0.185218
0.593153	0.0720688
0.72832	0.167644
0.526111	0.135045
0.779254	0.143431
0.831449	0.130829
0.782856	0.110247
0.867977	0.0961993
0.896948	0.104127
0.360724	0.196475
0.808546	0.097288
0.603439	0.154513
0.820752	0.0939396
0.696448	0.100065
0.56347	0.24233
0.600069	0.153697
0.663544	0.205897
0.633754	0.0960237
0.801566	0.127285
0.860689	0.0818197
0.779381	0.121449
0.679521	0.171291
0.668531	0.16304
0.673668	0.175264
0.301739	0.190921
0.79764	0.13046
0.871363	0.147848
0.886033	0.126533
0.667917	0.157308
0.725861	0.130367
0.717388	0.130942
0.57644	0.149214
0.682134	0.177397
0.864956	0.178531
0.620176	0.190906
0.721464	0.101157
0.38634	0.186987
0.717991	0.169247
0.584994	0.145768
0.673818	0.142206
0.771328	0.151086
0.899618	0.135838
0.439763	0.196257
0.768694	0.13075
0.173417	0.164846
0.790227	0.155966
0.291352	0.184896
0.74575	0.203119
0.539081	0.207491
0.474967	0.184479
0.689352	0.158762
0.940679	0.135498
0.884243	0.130977
0.429651	0.151934
0.277165	0.0871749
0.366905	0.103009
0.643772	0.108247
0.714764	0.152078
0.572476	0.216736
0.43862	0.18131
0.445645	0.179968
0.552489	0.159467
0.900633	0.108477
0.700141	0.156678
0.313783	0.207637
0.786293	0.137363
0.46374	0.12064
0.802852	0.145177
0.68839	0.228999
0.667732	0.160917
0.690999	0.196928
0.267478	0.265107
0.684155	0.13149
0.135489	0.337487
0.517366	0.141333
0.393752	0.163815
0.845018	0.118667
0.902506	0.119372
0.272793	0.0819966
0.000697124	0.229621
0.901476	0.110913
0.649102	0.129437
0.659425	0.125159
0.66588	0.151445
0.888045	0.144675
0.918508	0.116712
0.467586	0.18261
0.924818	0.130182
0.500302	0.161529
0.17094	0.167166
0.70728	0.179951
0.891167	0.101071
0.444427	0.167331
0.713864	0.138725
0.564863	0.162837
0.899293	0.134396
0.841115	0.0917388
0.804507	0.130337
0.668654	0.0771735
0.35492	0.106925
0.693546	0.088174
0.674891	0.13113
0.895703	0.131397
0.44668	0.146716
0.719751	0.143816
0.64471	0.157326
0.182412	0.180183
0.74497	0.0925934
0.347041	0.15617
0.458742	0.132524
0.74292	0.139853
0.684885	0.214797
0.832654	0.0785193
0.539122	0.104352
0.642646	0.146553
0.832192	0.137548
0.589234	0.172549
0.464071	0.103594
0.12375	0.171081
0.172149	0.188256
0.585534	0.155472
0.940164	0.129747
0.906977	0.146419
0.688849	0.135102
0.666035	0.126502
0.668815	0.203884
0.293503	0.137697
0.70136	0.115923
0.992648	0.14315
0.398106	0.148036
0.305858	0.104657
0.467531	0.0901791
0.452313	0.113201
0.439386	0.176783
0.518466	0.155585
0.287241	0.122542
0.619769	0.0893988
0.102285	0.134526
0.723626	0.192231
0.564509	0.146156
0.061051	0.145286
0.645081	0.0580676
0.731014	0.0951514
0.768968	0.111282
0.619233	0.22772
0.545702	0.214583
0.854509	0.139733
0.901756	0.0561992
0.717203	0.175745
0.516578	0.159884
0.671469	0.143625
0.533617	0.130092
0.475915	0.194156
0.56412	0.104674
0.55389	0.1204
0.610301	0.164466
0.716465	0.235326
0.780637	0.140919
0.770298	0.0955772
0.70263	0.160928
0.602061	0.124463
0.580669	0.16167
0.696059	0.0498627
0.560562	0.141354
0.40146	0.168812
0.272874	0.247823
0.63085	0.141037
0.829199	0.107392
0.585942	0.108461
0.509963	0.158951
0.732263	0.121117
0.515685	0.172113
0.66081	0.18337
0.542055	0.118774
0.682461	0.142799
0.128787	0.105845
0.299115	0.207152
0.764425	0.166722
0.588463	0.122389
0.100857	0.0766671
0.683566	0.169812
0.961251	0.119972
0.479169	0.168068
0.435271	0.140404
0.171903	0.351765
0.818198	0.11182
0.755512	0.127288
0.424312	0.120296
0.862079	0.0827455
0.414972	0.148719
0.650902	0.124501
0.166797	0.23631
0.889581	0.0960436
0.487588	0.109511
0.338211	0.0890604
0.781902	0.133563
0.963783	0.139776
0.547138	0.172017
0.656081	0.121607
0.795881	0.0982488
0.641314	0.185799
0.674551	0.194654
0.698635	0.111175
0.136989	0.259126
0.511477	0.127384
0.522227	0.179316
0.302839	0.254362
0.591672	0.138479
0.577703	0.153123
0.908717	0.137868
0.807549	0.106552
0.680036	0.134342
0.585407	0.206176
0.686959	0.115011
0.512854	0.173584
0.520641	0.123793
0.528959	0.212949
0.788721	0.149292
0.664945	0.114074
0.690906	0.0636639
0.547829	0.103988
0.394163	0.120926
0.798878	0.16479
0.498599	0.179861
0.837262	0.120129
0.643849	0.128427
0.582026	0.153551
0.558252	0.146687
0.466095	0.14654
0.697655	0.139561
0.855616	0.0952781
0.709099	0.103399
0.876917	0.113835
0.648016	0.139229
0.620785	0.13947
0.766897	0.0671683
0.482276	0.132513
0.34155	0.14726
0.83222	0.104321
0.459163	0.143837
0.986311	0.143949
0.347567	0.142698
0.715533	0.124194
0.928988	0.0989612
0.821754	0.118581
0.766511	0.120397
0.39265	0.128927
0.675147	0.142329
0.842743	0.115964
0.648698	0.162659
0.436749	0.177684
0.583932	0.149921
0.672452	0.119922
0.892087	0.113468
0.689542	0.138761
0.677998	0.129347
0.850747	0.123745
0.510864	0.148812
0.715205	0.121744
0.86061	0.132789
0.976156	0.120907
0.460838	0.130113
0.881899	0.0880721
0.627736	0.212267
0.718921	0.153509
0.587705	0.116961
0.932395	0.123089
0.904909	0.143871
0.934604	0.130731
0.879642	0.106772
0.592561	0.14414
0.498347	0.217046
0.568272	0.165015
0.882249	0.149561
0.455797	0.0852978
0.784605	0.0989686
0.705838	0.087791
0.170898	0.120919
0.286673	0.0736617
0.7418	0.125836
0.739842	0.113353
0.917335	0.137146
0.903905	0.13881
0.764065	0.127732
0.385802	0.193887
0.416478	0.162348
0.346968	0.214399
0.543656	0.122403
0.724588	0.129968
0.774078	0.199991
0.714059	0.143937
0.384579	0.23091
0.738468	0.144852
0.805247	0.159011
0.79702	0.135535
0.947468	0.126948
0.72714	0.113366
0.268436	0.162279
0.901296	0.125303
0.782341	0.165937
0.908173	0.134726
0.571671	0.144029
0.731812	0.112072
0.870286	0.108338
0.89	0.135907
0.681694	0.119359
0.820688	0.14046
0.0972909	0.0783525
0.506098	0.0962857
0.739277	0.122196
0.639367	0.141836
0.758255	0.181337
0.526097	0.124125
0.854089	0.121442
0.624905	0.131505
0.700711	0.150627
0.946307	0.124872
0.45518	0.121133
0.691797	0.154011
0.166749	0.163244
0.589756	0.125325
0.927026	0.0951617
0.585506	0.105941
0.96714	0.0928831
0.438085	0.134343
0.50102	0.187074
0.629465	0.133651
0.524875	0.0758984
0.550846	0.157104
0.572946	0.0912806
0.78821	0.167297
0.620871	0.114554
0.697429	0.116698
0.836538	0.11233
0.240643	0.144361
0.656067	0.209346
0.607281	0.233571
0.957159	0.0953311
0.96665	0.0801177
0.745975	0.149702
0.604841	0.167876
0.590229	0.160376
0.748075	0.15847
0.892311	0.116508
0.966115	0.11129
0.608339	0.123664
0.798413	0.118265
0.650269	0.134192
0.534551	0.119926
0.357674	0.258046
0.546072	0.103496
0.677914	0.162738
0.84885	0.121896
0.266276	0.0957743
0.484554	0.143993
0.653053	0.132679
0.419663	0.181721
0.645181	0.170717
0.537598	0.151891
0.283457	0.163551
0.774152	0.145575
0.802332	0.104064
0.480201	0.0963509
0.856579	0.108654
0.859933	0.131817
0.60014	0.124891
0.920808	0.119632
0.468505	0.120287
0.907867	0.151354
0.389176	0.179798
0.771533	0.131473
0.793483	0.151023
0.868706	0.100902
0.377602	0.132763
0.941103	0.11117
0.937252	0.113788
0.576256	0.200198
0.571473	0.158917
0.546483	0.143064
0.726022	0.158066
0.797507	0.172433
0.375576	0.198212
0.727693	0.154591
0.199512	0.265522
0.441197	0.1464
0.673619	0.221813
0.465852	0.124288
0.742862	0.126275
0.406014	0.180508
0.452184	0.170398
0.428709	0.170265
0.803018	0.153067
0.659423	0.157956
0.827186	0.112129
0.904083	0.121839
0.638097	0.128077
0.90389	0.0889095
0.653209	0.126497
0.140722	0.284986
0.915437	0.0898289
0.950198	0.102187
0.723176	0.171096
0.905522	0.145075
0.815465	0.173028
0.417757	0.18919
0.399175	0.211069
0.571428	0.122678
0.675005	0.132163
0.91233	0.143617
0.747013	0.116928
0.65586	0.246664
0.585354	0.0877255
0.825627	0.101569
0.490619	0.127604
0.468884	0.188538
0.824661	0.121412
0.728368	0.100498
0.629344	0.111165
0.544986	0.144355
0.379726	0.153654
0.297085	0.156401
0.769573	0.165939
0.256539	0.135036
0.554038	0.0821723
0.57397	0.119294
0.852943	0.13143
0.663723	0.113593
0.546133	0.166029
0.588911	0.119015
0.753285	0.0914601
0.777871	0.101246
0.940879	0.122699
0.310364	0.206718
0.755032	0.130107
0.5408	0.142606
0.697831	0.188928
0.367262	0.135939
0.481756	0.161653
0.298307	0.199403
0.224689	0.15589
0.598462	0.105374
0.380229	0.196927
0.844009	0.105151
0.684937	0.0697586
0.625045	0.107022
0.549578	0.0946992
0.419155	0.109892
0.293904	0.125903
0.419584	0.167858
0.678287	0.191427
0.507419	0.172602
0.849105	0.132921
0.770296	0.148209
0.348883	0.170779
0.318866	0.155475
0.510787	0.122001
0.6057	0.0887682
0.398457	0.109069
0.600118	0.118544
0.600513	0.184699
0.834429	0.1229
0.353687	0.259221
0.912784	0.112348
0.395912	0.125026
0.813938	0.163523
0.932615	0.102411
0.597625	0.16843
0.564954	0.190476
0.857895	0.128382
0.851539	0.146841
0.557174	0.185255
0.648229	0.0918672
0.579799	0.105735
0.818946	0.107757
0.301959	0.181162
0.422407	0.102003
0.321549	0.234259
0.597514	0.144336
0.64251	0.0572198
0.859259	0.0720408
0.756804	0.129823
0.765548	0.129057
0.871203	0.0978911
0.900775	0.0877167
0.608594	0.100541
0.330596	0.179978
0.577873	0.138625
0.783679	0.128131
0.693641	0.0869483
0.299153	0.167242
0.632189	0.15356
0.753628	0.169961
0.700285	0.119495
0.747366	0.121344
0.827036	0.0793511
0.60881	0.146915
0.3821	0.189575
0.885666	0.107197
0.872059	0.124284
0.772583	0.11598
0.779897	0.105737
0.632942	0.166002
0.316842	0.218814
0.841442	0.11729
0.619817	0.15064
0.513384	0.0909821
0.547203	0.080178
0.452311	0.181411
0.535362	0.161034
0.710806	0.145822
0.868228	0.116381
0.967305	0.107189
0.713116	0.118969
0.573147	0.15838
0.711456	0.0951583
0.710342	0.151388
0.514231	0.135717
0.585457	0.0886236
0.820163	0.114172
0.474775	0.126804
0.55508	0.134406
0.68745	0.0673033
0.720847	0.117656
0.830605	0.103987
0.528886	0.0439649
0.499181	0.148483
0.771268	0.147711
0.375318	0.14809
0.805612	0.0832664
0.480277	0.159778
0.480811	0.144962
0.709025	0.125073
0.628406	0.14911
0.42448	0.0958213
0.0504018	0.106665
0.681417	0.142498
0.765682	0.115832
0.938718	0.0907966
0.604821	0.0838825
0.645291	0.138335
0.311023	0.129596
0.0001	0.254448
0.286496	0.227405
0.793568	0.156171
0.430346	0.171636
0.914552	0.101821
0.746173	0.0777547
0.831143	0.119999
0.553638	0.113322
0.818112	0.100011
0.497969	0.0677354
0.468288	0.217191
0.441826	0.136339
0.378729	0.190368
0.734719	0.0894711
0.78916	0.0882404
0.382273	0.272699
0.696704	0.109498
0.537212	0.127563
0.81747	0.106772
0.462062	0.124362
0.681523	0.0950393
0.912323	0.131946
0.341451	0.206941
0.39279	0.166421
0.665012	0.0727411
0.351238	0.175749
0.634976	0.178276
0.397352	0.109599
0.56764	0.133693
0.924373	0.0879857
0.830313	0.135638
0.858561	0.1358
0.763661	0.168917
0.724696	0.151073
0.152673	0.134043
0.280705	0.201818
0.420208	0.196926
0.739171	0.130794
0.544683	0.134599
0.986098	0.0990252
0.934945	0.117171
0.887056	0.118676
0.852939	0.140739
0.550411	0.139369
0.593646	0.17975
0.470006	0.110374
0.512175	0.0958829
0.778864	0.108949
0.890642	0.086219
0.57107	0.154934
0.475065	0.11248
0.369986	0.1109
0.220845	0.150419
0.458833	0.15481
0.818536	0.1482
0.647434	0.0879776
0.797838	0.137266
0.693983	0.117908
0.800812	0.145456
0.943499	0.0990474
0.794808	0.161898
0.813454	0.145698
0.824739	0.180014
0.300674	0.227078
0.542439	0.154978
0.688261	0.164142
0.679225	0.164515
0.750342	0.102923
0.66882	0.149803
0.597306	0.118851
0.633616	0.0810581
0.634975	0.0811488
0.400405	0.205363
0.470226	0.14778
0.60075	0.196776
0.788737	0.116395
0.459855	0.113445
0.748463	0.107915
0.676892	0.0879493
0.568498	0.0843466
0.733151	0.133496
0.696815	0.115776
0.659188	0.143009
0.695738	0.131409
0.820239	0.10782
0.880557	0.107826
0.632959	0.122425
0.805154	0.142315
0.3752	0.163157
0.599747	0.167142
0.761257	0.0939096
0.130526	0.217934
0.415351	0.0924523
0.558325	0.100573
0.666946	0.141136
0.700588	0.121795
0.335963	0.102571
0.850716	0.135569
0.587351	0.0930432
0.167426	0.237324
0.663703	0.174221
0.868322	0.122519
0.622022	0.121272
0.703637	0.130881
0.417124	0.236447
0.84793	0.122544
0.525179	0.103531
0.65558	0.136601
0.831444	0.0940496
0.733595	0.140201
0.71141	0.118602
0.572712	0.0906132
0.664884	0.13506
0.898735	0.143947
0.157965	0.17416
0.476233	0.166448
0.296764	0.140492
0.811392	0.115378
0.625469	0.138002
0.602404	0.134348
0.36178	0.182404
0.517978	0.151264
0.773507	0.181812
0.319646	0.141196
0.770146	0.0930865
0.730398	0.126915
0.680137	0.112955
0.775807	0.0989015
0.625322	0.150784
0.443751	0.112173
0.986628	0.0866869
0.308532	0.131179
0.471304	0.207569
0.535659	0.191414
0.37986	0.166395
0.812827	0.0924743
0.722483	0.135871
0.299157	0.112567
0.477848	0.10269
0.441866	0.169002
0.643647	0.155605
0.809809	0.143857
0.49309	0.123517
0.672997	0.0970098
0.783951	0.122612
0.184666	0.169376
0.548511	0.143545
0.77848	0.134815
0.347611	0.143012
0.742294	0.188882
0.7308	0.165036
0.267929	0.142006
0.868608	0.100166
0.244852	0.184649
0.704584	0.0951299
0.193687	0.161109
0.789312	0.135786
0.845255	0.141733
0.660549	0.134082
0.785282	0.0768147
0.581412	0.106211
0.939882	0.11846
0.20072	0.155526
0.709045	0.188169
0.575302	0.16625
0.632474	0.18528
0.883367	0.145253
0.899493	0.137569
0.845937	0.130982
0.0605939	0.214573
0.945681	0.090331
0.658254	0.0978716
0.954996	0.104761
0.608986	0.0563472
0.608462	0.144254
0.625781	0.0895838
0.477357	0.0931445
0.416699	0.127687
0.768971	0.0964937
0.803508	0.218043
0.456272	0.167089
0.178976	0.275788
0.783256	0.168674
0.638445	0.137831
0.756735	0.159206
0.954485	0.115505
0.202504	0.159329
0.379634	0.109171
0.499608	0.10843
0.431312	0.155482
0.497329	0.116629
0.743499	0.11821
0.617093	0.10555
0.829788	0.0764302
0.598982	0.139834
0.559698	0.138695
0.364544	0.145871
0.778426	0.12587
0.677788	0.123618
0.708925	0.19607
0.613339	0.141636
0.738725	0.151967
0.799669	0.114375
0.53332	0.135624
0.451734	0.213178
0.654799	0.116716
0.536449	0.125008
0.313768	0.148515
0.818472	0.154013
0.159388	0.158386
0.593206	0.122589
0.40296	0.152553
0.0150454	0.54584
0.388127	0.112737
0.685439	0.184758
0.686413	0.165088
0.258906	0.110243
0.252641	0.111281
0.813613	0.120646
0.524742	0.131524
0.900841	0.117652
0.80363	0.0896619
0.880595	0.127266
0.708667	0.141281
0.609921	0.220907
0.844525	0.137087
0.12372	0.210012
0.779552	0.136624
0.89287	0.140885
0.500485	0.141052
0.669623	0.11936
0.944549	0.11251
0.651465	0.176296
0.494201	0.162318
0.0282728	0.0609075
0.942354	0.115104
0.809939	0.0838286
0.725105	0.106271
0.707911	0.143342
0.61161	0.120388
0.411381	0.135161
0.390173	0.232328
0.688344	0.173779
0.386039	0.231538
0.283576	0.155967
0.547335	0.171467
0.394849	0.180379
0.385447	0.254701
0.897908	0.106759
0.749834	0.13817
0.154896	0.178241
0.245075	0.172855
0.817662	0.149421
0.953981	0.109266
0.70795	0.17122
0.305254	0.125534
0.879406	0.0904647
0.843536	0.139536
0.85693	0.19307
0.5795	0.15761
0.803393	0.155395
0.826288	0.0940245
0.713266	0.123781
0.792079	0.110377
0.869245	0.124464
0.747819	0.145442
0.92879	0.0927248
0.665158	0.159983
0.274241	0.234397
0.468484	0.180342
0.772155	0.124971
0.513456	0.197427
0.745337	0.115371
0.779917	0.177046
0.747736	0.0947976
0.855017	0.0819388
0.899036	0.134366
0.75903	0.147228
0.920041	0.150247
0.776183	0.12248
0.632455	0.0918867
0.233487	0.121643
0.0014156	0.168272
0.650314	0.166748
0.764789	0.132629
0.689894	0.0943925
0.601627	0.121731
0.493626	0.143849
0.670707	0.117732
0.82112	0.10443
0.860432	0.124254
0.89444	0.0979409
0.424088	0.128176
0.744594	0.153981
0.880382	0.138938
0.475166	0.258497
0.719051	0.0797506
0.865564	0.123823
0.584939	0.179175
0.691726	0.133571
0.72956	0.155104
0.668702	0.156596
0.858103	0.113335
0.822971	0.110192
0.883705	0.128013
0.444737	0.119869
0.743215	0.123835
0.291792	0.193689
0.912283	0.118744
0.154842	0.290287
0.758665	0.153777
0.231902	0.157774
0.798057	0.119789
0.603511	0.161809
0.101851	0.176119
0.587973	0.1639
0.707732	0.123957
0.850247	0.157652
0.874379	0.121031
0.917688	0.141333
0.463743	0.108972
0.49779	0.0893696
0.872983	0.108671
0.641579	0.150892
0.549143	0.14431
0.471146	0.152313
0.759154	0.137109
0.62805	0.143252
0.227098	0.143875
0.65276	0.137272
0.400523	0.224834
0.75565	0.116625
0.92824	0.0745399
0.285866	0.254785
0.623409	0.145545
0.599964	0.150099
0.865741	0.128085
0.702911	0.189966
0.510709	0.175678
0.626273	0.0963674
0.95222	0.140887
0.945951	0.115291
0.476524	0.154436
0.585519	0.195505
0.140958	0.411194
0.611204	0.120176
0.856062	0.137409
0.729796	0.123443
0.427095	0.237646
0.559347	0.113832
0.868048	0.106655
0.857981	0.126163
0.499722	0.117489
0.606859	0.122535
0.595517	0.112185
0.666243	0.152725
0.823876	0.170979
0.553958	0.148083
0.863486	0.130437
0.685932	0.147676
0.521059	0.171516
0.772483	0.127646
0.371681	0.137935
0.40028	0.08732
0.750384	0.127444
0.646014	0.122519
0.808154	0.107156
0.909521	0.140024
0.863187	0.126061
0.179189	0.210232
0.859161	0.0949253
0.587686	0.120937
0.769147	0.11723
0.848465	0.117876
0.88081	0.13735
0.574563	0.116861
0.872096	0.107832
0.664882	0.175098
0.723363	0.116787
0.831665	0.0937637
0.213023	0.122117
0.661844	0.169328
0.95713	0.151038
0.662153	0.286331
0.851927	0.148667
0.677059	0.140107
0.527053	0.162666
0.954204	0.0779302
0.294435	0.131113
0.720338	0.132742
0.0493128	0.243523
0.976274	0.136866
0.553952	0.146676
0.842672	0.130116
0.812166	0.115548
0.276514	0.170868
0.79709	0.150917
0.719262	0.075294
0.683586	0.114797
0.862406	0.116283
0.909818	0.103461
0.250123	0.166857
0.566016	0.11529
0.877528	0.141854
0.760037	0.108284
0.330182	0.253333
0.0736271	0.204417
0.883945	0.144201
0.726779	0.128288
0.805727	0.166452
0.409971	0.207975
0.0001	0.380458
0.718157	0.110405
0.701661	0.153882
0.91654	0.144593
0.977309	0.141458
0.883876	0.087895
0.91687	0.134385
0.258629	0.204647
0.84969	0.135192
0.409801	0.149302
0.814928	0.108608
0.875524	0.111002
0.650353	0.113036
0.729067	0.137373
0.395879	0.117681
0.525942	0.213361
0.399517	0.17243
0.888106	0.1497
0.54121	0.115109
0.718081	0.0695128
0.257487	0.292294
0.641553	0.117617
0.613782	0.120041
0.589101	0.111898
0.792647	0.13921
0.78342	0.132145
0.852898	0.146669
0.949903	0.122018
0.857207	0.162938
0.36914	0.19551
0.383887	0.152038
0.811158	0.126062
0.524456	0.219518
0.729131	0.0728576
0.747309	0.141581
0.785562	0.131896
0.879081	0.148749
0.466816	0.122279
0.279466	0.162717
0.807651	0.129746
0.872557	0.146415
0.482737	0.190464
0.931516	0.149223
0.956357	0.112084
0.698198	0.121562
0.505262	0.0772343
0.725	0.108843
0.549902	0.2042
0.347319	0.235025
0.713108	0.143748
0.840589	0.118622
0.898225	0.155835
0.977669	0.126199
0.431275	0.205373
0.919223	0.1433
0.399767	0.17364
0.545996	0.166245
0.859785	0.136227
0.766023	0.16021
0.942243	0.140848
0.600345	0.134956
0.648948	0.145239
0.173545	0.176237
0.36738	0.103642
0.496571	0.0918123
0.0133809	0.0353215
0.0774348	0.288749
0.788709	0.124468
0.00339872	0.511
0.0212643	0.0614939
0.198677	0.226531
0.197684	0.207586
0.690457	0.142847
0.478138	0.17051
0.408628	0.192884
0.694345	0.135315
0.821518	0.132912
0.566538	0.18845
0.501525	0.146847
0.813087	0.149901
0.741612	0.165032
0.790249	0.117794
0.939862	0.121287
0.80314	0.160964
0.763343	0.129138
0.731221	0.167352
0.544073	0.177411
0.822985	0.214457
0.71013	0.188196
0.971315	0.152495
0.777422	0.087078
0.855586	0.124458
0.776407	0.0951954
0.191937	0.181919
0.814465	0.127635
0.748262	0.111681
0.851562	0.107766
0.557657	0.158721
0.271874	0.245251
0.984935	0.124082
0.158438	0.308814
0.443219	0.116569
0.419674	0.148615
0.527303	0.128559
0.711759	0.124373
0.861867	0.180622
0.694331	0.108838
0.109631	0.273439
0.250141	0.173462
0.667026	0.223951
0.818243	0.137688
0.672307	0.173228
0.931472	0.137453
0.940746	0.100384
0.513339	0.209012
0.757131	0.135759
0.605085	0.104763
0.338841	0.199082
0.521126	0.166318
0.466033	0.141507
0.844645	0.160868
0.797129	0.1552
0.873848	0.0594892
0.579684	0.185282
0.645188	0.178507
0.102882	0.297206
0.931334	0.12981
0.884578	0.0935353
0.696079	0.151357
0.578572	0.128064
0.9468	0.130483
0.561402	0.220455
0.864089	0.123836
0.813865	0.11823
0.543275	0.117914
0.467799	0.182922
0.196775	0.334448
0.745548	0.173823
0.752557	0.151206
0.792059	0.136837
0.907071	0.115657
0.370247	0.192098
0.695642	0.153825
0.490088	0.0797837
0.128722	0.129944
0.835226	0.117624
0.398765	0.190517
0.979028	0.119945
0.59885	0.183001
0.911983	0.110118
0.839308	0.19523
0.552519	0.158841
0.442771	0.126106
0.618986	0.0876485
0.431977	0.0794218
0.826477	0.126092
0.471131	0.151061
0.0754868	0.379487
0.688166	0.137711
0.0842184	0.16742
0.310056	0.179489
0.745771	0.157176
0.221111	0.251084
0.411982	0.15379
0.782006	0.172773
0.594643	0.122417
0.606402	0.128558
0.908888	0.154543
0.36528	0.145321
0.0624893	0.192491
0.485609	0.135241
0.438029	0.120552
0.454608	0.120464
0.650929	0.110258
0.315113	0.161322
0.798171	0.185732
0.00124798	0.440775
0.766508	0.141942
0.968661	0.139624
0.202022	0.131531
0.710267	0.121103
0.623005	0.169582
0.582197	0.118284
0.84962	0.14808
0.723688	0.107286
0.522433	0.168154
0.750927	0.151826
0.582709	0.111898
0.841004	0.145992
0.132053	0.194438
0.863935	0.166907
0.779904	0.184858
0.664756	0.125399
0.171631	0.227573
0.165045	0.130186
0.752731	0.122093
0.817838	0.144951
0.556301	0.209205
0.810784	0.0980167
0.769645	0.072755
0.970561	0.138511
0.493019	0.218114
0.661858	0.0942106
0.711008	0.159685
0.707226	0.0681353
0.753951	0.0623847
0.72062	0.0894915
0.657238	0.195034
0.40825	0.192718
0.651043	0.136662
0.74683	0.109986
0.250609	0.218077
0.279003	0.214202
0.229396	0.245758
0.742292	0.107768
0.525953	0.0869645
0.664884	0.134185
0.313517	0.229903
0.782761	0.0980405
0.28859	0.142042
0.49685	0.151973
0.723874	0.108564
0.344657	0.156714
0.67045	0.173926
0.947954	0.132895
0.956159	0.117632
0.924621	0.168905
0.432025	0.133932
0.547437	0.109059
0.680993	0.117732
0.809881	0.169564
0.55002	0.138689
0.57609	0.153534
0.887598	0.166944
0.576407	0.135504
0.85829	0.144121
0.513987	0.151778
0.718421	0.150853
0.590241	0.0756045
0.45482	0.133872
0.557424	0.197303
0.615797	0.093586
0.830726	0.108391
0.397696	0.208268
0.786062	0.174976
0.469291	0.190723
0.719665	0.149869
0.734256	0.110914
0.619355	0.102968
0.332227	0.199982
0.789839	0.123512
0.719652	0.13282
0.539702	0.1571
0.605764	0.132628
0.437103	0.216064
0.307354	0.206462
0.734957	0.118236
0.806023	0.181329
0.76773	0.186229
0.85481	0.149341
0.546185	0.0961879
0.708264	0.112854
0.798618	0.148365
0.863603	0.117605
0.335124	0.145517
0.00381505	0.161068
0.794047	0.127708
0.777377	0.14957
0.526336	0.171109
0.909458	0.131858
0.734397	0.196511
0.869146	0.117701
0.6104	0.210879
0.789657	0.106822
0.798147	0.163397
0.795087	0.149548
0.843286	0.111048
0.178505	0.282975
0.18861	0.163635
0.74765	0.165196
0.763027	0.140803
0.338813	0.194539
0.75724	0.132911
0.703788	0.138131
0.901532	0.125118
0.54432	0.184088
0.750417	0.133053
0.90583	0.139022
0.318355	0.205625
0.670312	0.127384
0.804554	0.121845
0.936601	0.179361
0.435372	0.12412
0.899096	0.125433
0.866352	0.144223
0.348164	0.171252
0.21152	0.194373
0.939178	0.183821
0.121932	0.323179
0.330602	0.183123
0.89026	0.083066
0.562377	0.20793
0.574659	0.117079
0.681622	0.163756
[truncated: 7,965 more rows]

[truncated: 6 more sheets: SCSCTS_NIRv, PLC_NIRv, UNCORR_RDVI, SCS+C_RDVI, SCSCTS_RDVI, PLC_RDVI]
