# Supplementary material for: SCSCTS: An improved SCS+C topographic correction model with shadow compensation for mountainous regions
Source: PLoS One. 2026 Apr 30;21(4):e0347784. doi: 10.1371/journal.pone.0347784 (PMC13132225; doi:10.1371/journal.pone.0347784)
Supplement: S8 File — (XLSX) [file pone.0347784.s008.xlsx]

## Sheet: 20200416
slope	Percentage of outliers(%,band2)	Methods		slope	Percentage of outliers(%,band4)	Methods		slope	Percentage of outliers(%,band5)	Methods
0-5°	0	SCS+C		0-5°	0.0001	SCS+C		0-5°	0	SCS+C
5-25°	0.0008	SCS+C		5-25°	0	SCS+C		5-25°	0.0051	SCS+C
25-45°	0.0029	SCS+C		25-45°	0.003	SCS+C		25-45°	0.3314	SCS+C
45-65°	0.2911	SCS+C		45-65°	0.2129	SCS+C		45-65°	0.4606	SCS+C
>65°	0.0465	SCS+C		>65°	0.0444	SCS+C		>65°	0.0467	SCS+C
0-5°	0	SCSCTS		0-5°	0	SCSCTS		0-5°	0	SCSCTS
5-25°	0.0001	SCSCTS		5-25°	0	SCSCTS		5-25°	0.0048	SCSCTS
25-45°	0.0008	SCSCTS		25-45°	0.0005	SCSCTS		25-45°	0.2314	SCSCTS
45-65°	0.0524	SCSCTS		45-65°	0.0339	SCSCTS		45-65°	0.1577	SCSCTS
>65°	0.0116	SCSCTS		>65°	0.0098	SCSCTS		>65°	0.0104	SCSCTS
0-5°	0	PLC		0-5°	0	PLC		0-5°	0	PLC
5-25°	0.0001	PLC		5-25°	0.0001	PLC		5-25°	0.0001	PLC
25-45°	0.0001	PLC		25-45°	0.0002	PLC		25-45°	0.0002	PLC
45-65°	0	PLC		45-65°	0	PLC		45-65°	0.0003	PLC
>65°	0.0029	PLC		>65°	0.0025	PLC		>65°	0.0016	PLC

## Sheet: 20201110
slope	Percentage of outliers(%,band2)	Methods		slope	Percentage of outliers(%,band4)	Methods		slope	Percentage of outliers(%,band5)	Methods
0-5°	0	SCS+C		0-5°	0	SCS+C		0-5°	0	SCS+C
5-25°	0.0001	SCS+C		5-25°	0	SCS+C		5-25°	0.0057	SCS+C
25-45°	0.1108	SCS+C		25-45°	0.0296	SCS+C		25-45°	0.5348	SCS+C
45-65°	0.5429	SCS+C		45-65°	0.4306	SCS+C		45-65°	0.7471	SCS+C
>65°	0.0464	SCS+C		>65°	0.0463	SCS+C		>65°	0.0497	SCS+C
0-5°	0	SCSCTS		0-5°	0	SCSCTS		0-5°	0	SCSCTS
5-25°	0	SCSCTS		5-25°	0	SCSCTS		5-25°	0.0057	SCSCTS
25-45°	0.0031	SCSCTS		25-45°	0.0016	SCSCTS		25-45°	0.1108	SCSCTS
45-65°	0.0104	SCSCTS		45-65°	0.0065	SCSCTS		45-65°	0.0755	SCSCTS
>65°	0.0002	SCSCTS		>65°	0.0004	SCSCTS		>65°	0.002	SCSCTS
0-5°	0	PLC		0-5°	0	PLC		0-5°	0.0047	PLC
5-25°	0.0009	PLC		5-25°	0.0005	PLC		5-25°	0.062	PLC
25-45°	0.0002	PLC		25-45°	0.0003	PLC		25-45°	0.0555	PLC
45-65°	0.0034	PLC		45-65°	0.0052	PLC		45-65°	0.0463	PLC
>65°	0.0271	PLC		>65°	0.0314	PLC		>65°	0.0376	PLC
